# Supplementary material for: Tyrosine kinase targeting uncovers oncogenic pathway plasticity in Tasmanian devil transmissible cancers
Source: EMBO J. 2025 Nov 3;45(5):1426–59. doi: 10.1038/s44318-025-00603-0 (PMC12953634; doi:10.1038/s44318-025-00603-0)
Supplement: Supplementary file 3 — Dataset EV1 [file 44318_2025_603_MOESM3_ESM.zip › EMBOJ2025120337_Dataset_EV1/EMBOJ2025120337_Dataset_EV1.xlsx]

## Sheet: Inhibitors
EMBOJ2025120337
Schönbichler et al. 2025
Dataset EV1: Tyrosine kinase inhibitors used in focused drug screen (Fig. 2A; Appendix Figure S2)
	Inhibitor	Key Targets	Category in Fig. 2A / Sup. Fig. 4A	Category Icon in Fig. 2A	HIT (Fig. 2A)	Previously screened	Cell line	Hit
#	Afatinib	EGFR, ERBB2, ERBB4	ERBB	●	DFT1/DFT2	Stammnitz et al. 2018; Kosack et al. 2019	DFT1 Strain 1-4; DFT1 1426; DFT1 C5065; DFT1 85T; DFT1 88T; DFT2 SNUG; DFT2 809T	DFT1
1	Alectinib	ALK	ALK / MET / RET	-	-	-	-	-
2	Alisertib	Aurora A kinase	Others	-	-	Stammnitz et al. 2018	DFT1 1426; DFT1 C5065; DFT1 85T; DFT1 88T; DFT2 SNUG; DFT2 809T	-
3	Amuvatinib	c-MET, c-RET	ALK / MET / RET	-	-	Kosack et al. 2019	DFT1 Strain 1-4	DFT1
4	Axitinib	VEGFR1, VEGFR2, VEGFR3	PDGFR / VEGFR / KIT / FLT3	▲	DFT2	Stammnitz et al. 2018	DFT1 1426; DFT1 C5065; DFT1 85T; DFT1 88T; DFT2 SNUG; DFT2 809T	DFT2
5	AZD2932	VEGFR2, PDGFRβ, FLT3, c-Kit	PDGFR / VEGFR / KIT / FLT3	▲	DFT1/DFT2	Kosack et al. 2019	DFT1 Strain 1-4	DFT1
6	Baricitinib	JAK1, JAK2, JAK3	JAK / TYK2	-	-	-	-	-
7	BI-D1870	RSK1, RSK2, RSK3, RSK4	Others	-	-	-	-	-
8	Cabozantinib	VEGFR1-3, PDGFR, KIT, FLT3, AXL, RET, MET, TRKB, TIE-2	PDGFR / VEGFR / KIT / FLT3	▲	DFT2	-	-	-
9	Copanlisib	PI3K-α/β/γ/δ (Class I)	PI3K / mTOR	-	-	-	-	-
10	Crenolanib	FLT3, PDGFRα/β	PDGFR / VEGFR / KIT / FLT3	▲	DFT2	-	-	-
11	Crizotinib	ALK, ROS1/HGFR, c-MET	ALK / MET / RET	-	-	Stammnitz et al. 2018	DFT1 1426; DFT1 C5065; DFT1 85T; DFT1 88T; DFT2 SNUG; DFT2 809T	-
12	Dasatinib	BCR-ABL, SRC, LCK, YES, FYN, KIT, EPHA2, PDGFRβ	PDGFR / BCR-ABL / SRC / KIT	■	DFT1/DFT2	Stammnitz et al. 2018; Kosack et al. 2019	DFT1 Strain 1-4; DFT1 1426; DFT1 C5065; DFT1 85T; DFT1 88T; DFT2 SNUG; DFT2 809T	DFT1 / DFT2
13	Dinaciclib	CDK1, CDK2, CDK5, CDK9	CDK	-	-	-	-	-
14	Duvelisib	PI3K-δ, PI3K-γ	PI3K / mTOR	-	-	-	-	-
15	Erlotinib	EGFR	ERBB	●	DFT1	Stammnitz et al. 2018; Kosack et al. 2019	DFT1 Strain 1-4; DFT1 1426; DFT1 C5065; DFT1 85T; DFT1 88T; DFT2 SNUG; DFT2 809T	DFT1 (Kosack et al.)
16	Everolimus	mTOR (serine/thr kinase)	PI3K / mTOR	-	-	Stammnitz et al. 2018	DFT1 1426; DFT1 C5065; DFT1 85T; DFT1 88T; DFT2 SNUG; DFT2 809T	-
17	Fedratinib	JAK2, FLT3	JAK / TYK2	-	-	-	-	-
18	Filgotinib	JAK1	JAK / TYK2	-	-	-	-	-
19	Flavopiridol	CDK1, CDK2, CDK4, CDK6, CDK9	CDK	-	-	-	-	-
20	Fostamatinib	SYK	Others	-	-	-	-	-
21	Ibrutinib	BTK (tyrosine kinase)	Others	○	DFT1	Stammnitz et al. 2018; Kosack et al. 2019	DFT1 Strain 1-4; DFT1 1426; DFT1 C5065; DFT1 85T; DFT1 88T; DFT2 SNUG; DFT2 809T	DFT1
22	Idelalisib	PI3K-δ	PI3K / mTOR	-	-	-	-	-
23	Imatinib	BCR-ABL, PDGFRα/β, KIT, RET	PDGFR / BCR-ABL / SRC / KIT	■	DFT2	-	-	-
24	Lapatinib	EGFR, ERBB2	ERBB	●	DFT1	Stammnitz et al. 2018; Kosack et al. 2019	DFT1 Strain 1-4; DFT1 1426; DFT1 C5065; DFT1 85T; DFT1 88T; DFT2 SNUG; DFT2 809T	DFT1
25	Linifanib	VEGFR1-3, FLT3, KIT	PDGFR / VEGFR / KIT / FLT3	▲	DFT2	-	-	-
26	Masitinib	KIT, PDGFR, LCK, FAK, FGFR3	PDGFR / VEGFR / KIT / FLT3	▲	DFT2	-	-	-
27	Motesanib	VEGFR, PDGFR	PDGFR / VEGFR / KIT / FLT3	▲	DFT1/DFT2	Stammnitz et al. 2018	DFT1 1426; DFT1 C5065; DFT1 85T; DFT1 88T; DFT2 SNUG; DFT2 809T	-
28	Olaparib	PARP1/2	Others	-	-	Stammnitz et al. 2018	DFT1 1426; DFT1 C5065; DFT1 85T; DFT1 88T; DFT2 SNUG; DFT2 809T	-
29	Pacritinib	JAK2, FLT3	JAK / TYK2	-	-	-	-	-
30	Palbociclib	CDK4, CDK6	CDK	-	-	Stammnitz et al. 2018	DFT1 1426; DFT1 C5065; DFT1 85T; DFT1 88T; DFT2 SNUG; DFT2 809T	-
31	Pazopanib	VEGFR, PDGFR, KIT	PDGFR / VEGFR / KIT / FLT3	▲	DFT2	-	-	-
32	Ponatinib	BCR-ABL (incl. T315I), VEGFR, PDGFR, KIT, RET, SRC	PDGFR / BCR-ABL / SRC / KIT	■	DFT2	-	-	-
33	Regorafenib	RET, VEGFR1-3, PDGFRα/β, KIT, FGFR1/2, TIE2, others	PDGFR / VEGFR / KIT / FLT3	▲	DFT1/DFT2	-	-	-
34	Rigosertib	PI3K/Akt pathway	PI3K / mTOR	-	-	-	-	-
35	Ruxolitinib	JAK1, JAK2, JAK3, TYK2	JAK / TYK2	-	-	Stammnitz et al. 2018	DFT1 1426; DFT1 C5065; DFT1 85T; DFT1 88T; DFT2 SNUG; DFT2 809T	-
36	Sapitinib	EGFR, ERBB2, ERBB3	ERBB	●	DFT1	Kosack et al. 2019	DFT1 Strain 1-4	DFT1
37	Saracatinib	SRC, LCK, YES, FYN	PDGFR / BCR-ABL / SRC / KIT	■	DFT1	-	-	-
38	Sorafenib	VEGFR, PDGFR, KIT, FLT3, RET, RAF, MAPK	PDGFR / VEGFR / KIT / FLT3	▲	DFT2	Stammnitz et al. 2018	DFT1 1426; DFT1 C5065; DFT1 85T; DFT1 88T; DFT2 SNUG; DFT2 809T	DFT1 / DFT2
39	SNS-032	CDK2, CDK7, CDK9	CDK	△	DFT1/DFT2	-	-	-
40	Sunitinib	VEGFR, PDGFR, KIT, FLT3	PDGFR / VEGFR / KIT / FLT3	▲	DFT2	-	-	-
41	Temsirolimus	mTOR	PI3K / mTOR	-	-	-	-	-
42	Tivozanib	VEGFR, PDGFR, KIT	PDGFR / VEGFR / KIT / FLT3	▲	DFT2	-	-	-
43	Tofacitinib	JAK1, JAK2, JAK3, TYK2	JAK / TYK2	-	-	Kosack et al. 2019	DFT1 Strain 1-4	-
44	Trametinib	MEK1/2 (MAPK pathway)	Others	-	-	Stammnitz et al. 2018	DFT1 1426; DFT1 C5065; DFT1 85T; DFT1 88T; DFT2 SNUG; DFT2 809T	-
45	Vandetanib	VEGFR, EGFR, RET	PDGFR / VEGFR / KIT / FLT3	▲	DFT2	Kosack et al. 2019	DFT1 Strain 1-4	-
46	Veliparib	PARP1/2	Others	-	-	Kosack et al. 2019	DFT1 Strain 1-4	-
47	Vemurafenib	BRAF (V600E)	Others	-	-	-	-	-
48
Stammnitz et al. The Origins and Vulnerabilities of Two Transmissible Cancers in Tasmanian Devils. Cancer Cell. 2018 Apr 9;33(4):607-619.e15. doi: 10.1016/j.ccell.2018.03.013. PMID: 29634948; PMCID: PMC5896245.
Kosack et al. The ERBB-STAT3 Axis Drives Tasmanian Devil Facial Tumor Disease. Cancer Cell. 2019 Jan 14;35(1):125-139.e9. doi: 10.1016/j.ccell.2018.11.018. PMID: 30645971; PMCID: PMC6335503.

## Sheet: AUC
EMBOJ2025120337
Schönbichler et al.
Dataset EV1: AUC values for all drug–cell line combinations tested in focused drug screen (Fig. 2A)
		DFT1 Strain 1		DFT1 1426		DFT1 C5065		DFT2 Snug		DFT2 RV		DFT2 JV		Fibroblasts		Batch Number
Number	Inhibitor	AUC	Std. Div	AUC	Std. Div	AUC	Std. Div	AUC	Std. Div	AUC	Std. Div	AUC	Std. Div	AUC	Std. Div
1	Afatinib	388.3	37.95	NA	NA	NA	NA	280	89.71	174.8	83.37	NA	NA	1104	142.1	1
2	Alectinib	566.585	37.6559	574.495	24.1481	564.625	37.4897	566.639	37.2461	588.998	15.1558	552.986	47.7523	581.619	17.5921	2025-05-02
3	Alisertib	534.431	50.5288	566.28	28.3733	515.423	46.5957	450.957	50.2785	537.172	40.5893	509.679	64.4805	506.926	20.4611	2025-05-02
4	Amuvatinib	897.8	80.47	NA	NA	NA	NA	927.4	94.63	784.8	112.3	NA	NA	1021	53.17	1
5	Axitinib	517.515	55.4008	509.321	35.5564	473.88	45.2169	213.574	26.7771	324.447	34.6402	208.856	27.0926	527.604	31.6536	2025-05-02
6	AZD2932	886.2	49.68	NA	NA	NA	NA	201.2	79.55	86.71	89.45	NA	NA	1067	103.1	1
7	Baricitinib	558.074	40.2881	575.281	30.5031	582.945	19.8294	582.887	19.0451	576.59	21.607	578.325	23.7837	537.175	34.6643	2025-05-02
8	BI-D1870	532.783	63.9139	541.745	43.7692	542.813	28.3422	512.278	59.3827	541.317	45.054	492.742	72.2244	535.992	22.106	2025-05-02
9	Cabozantinib	507.41	64.6468	499.173	22.8421	436.699	38.0874	138.098	26.7268	248.97	33.98	131.831	23.0102	380.471	36.521	2025-05-02
10	Copanlisib	526.905	31.9001	515.042	34.1307	447.71	31.5688	403.959	49.4461	545.894	35.543	444.869	58.8148	482.418	35.9006	2025-05-02
11	Crenolanib	489.337	65.794	484.75	69.0398	447.337	45.775	233.239	85.0074	285.767	31.2696	158.597	26.28	439.867	40.6552	2025-05-02
12	Crizotinib	521.52	34.336	515.331	28.3443	472.479	31.764	441.735	23.2724	474.122	32.4439	412.886	38.0867	410.205	23.5083	2025-05-02
13	Dasatinib	328.179	59.8331	278.1	23.1074	247.241	16.7792	240.152	68.1769	293.391	28.5554	222.678	27.14	451.013	23.4743	2025-05-02
14	Dinaciclib	416.493	84.1981	261.328	66.1731	354.577	94.7897	317.834	87.9898	381.158	83.403	141.553	48.0525	279.956	97.8951	2025-05-02
15	Duvelisib	558.922	45.6257	573.749	26.4605	557.251	32.957	571.973	25.6236	580.729	22.0616	573.532	25.6898	573.867	26.3753	2025-05-02
16	Erlotinib	892.4	114.8	NA	NA	NA	NA	2544	305	2479	296.4	NA	NA	2139	165.7	1
17	Everolimus	513.411	36.8541	559.31	26.7988	444.549	40.2543	338.574	60.5519	390.973	52.7048	565.165	35.912	353.578	21.9754	2025-05-02
18	Fedratinib	475.634	74.196	473.936	79.7699	485.296	56.6251	469.884	57.9343	509.856	40.7888	451.124	95.9474	516.855	49.2646	2025-05-02
19	Filgotinib	556.968	33.384	566.441	29.8239	585.514	14.5268	550.241	32.423	576.878	18.571	570.839	36.2172	552.733	29.0163	2025-05-02
20	Flavopiridol	328.999	54.0135	293.076	24.1805	270.956	21.2083	368.896	91.4219	330.731	16.8041	243.13	104.997	279.159	20.8611	2025-05-02
21	Fostamatinib	509.708	58.7877	500.993	48.2843	487.082	54.3401	425.475	112.069	476.961	48.424	420.114	76.9556	475.931	43.6334	2025-05-02
22	Ibrutinib	282.141	92.7088	250.07	29.7234	377.424	40.5047	497.654	66.3993	547.169	40.2134	489.533	29.6192	564.733	25.4488	2025-05-02
23	Idelalisib	562.469	28.1347	546.572	34.4735	541.952	56.8386	548.227	31.0176	571.63	37.2205	541.472	37.8999	561.148	32.454	2025-05-02
24	Imatinib	534.955	51.3395	572.191	25.1992	533.249	48.1097	351.107	47.4025	426.249	45.5262	356.57	65.1439	563.615	29.7948	2025-05-02
25	Lapatinib	858.8	181.5	NA	NA	NA	NA	2315	231.6	2168	189.6	NA	NA	1903	195.5	1
26	Linifanib	1031	63.84	NA	NA	NA	NA	252.5	93.36	140.7	56.54	NA	NA	1250	184.8	1
27	Masitinib	1135	58.22	NA	NA	NA	NA	329.8	139.1	271.9	152.2	NA	NA	977.8	103.1	1
28	Motesanib	1305	39.66	NA	NA	NA	NA	422.6	118.4	231.1	132.2	NA	NA	1500	97.58	1
29	Olaparib	529.409	41.0875	515.107	35.1794	517.25	34.7747	439.139	33.0232	516.264	33.8301	523.516	29.9025	513.295	42.9832	2025-05-02
30	Pacritinib	563.805	37.6582	557.848	22.7808	551.593	19.4125	509.602	58.0467	529.111	41.6962	495.256	43.0337	467.569	15.2963	2025-05-02
31	Palbociclib	528.016	62.982	543.226	34.8512	533.573	46.6089	527.848	74.4471	533.919	60.849	461.027	52.6406	507.802	48.6195	2025-05-02
32	Pazopanib	1124	100.7	NA	NA	NA	NA	227.5	90.59	101.6	79.38	NA	NA	1299	143.3	1
33	Ponatinib	521.485	39.4363	521.335	44.4653	418.603	29.804	259.554	31.0181	342.707	16.9289	242.489	18.9383	503.68	21.4878	2025-05-02
34	Regorafenib	795.1	59.05	NA	NA	NA	NA	284.5	92.51	177.4	108.4	NA	NA	1214	92.15	1
35	Rigosertib	337.671	45.1622	312.413	30.1444	313.735	30.1157	344.92	34.6727	373.66	31.0825	325.455	39.5481	226.351	31.4269	2025-05-02
36	Ruxolitinib	545.741	29.5119	585.48	18.7544	585.805	14.8739	584.423	10.4319	571.555	25.5758	576.545	24.581	506.078	40.3774	2025-05-02
38	Sapitinib	381.1	59.83	NA	NA	NA	NA	1072	207.7	930	118	NA	NA	1104	142.1	1
39	Saracatinib	391.213	75.8053	382.61	58.2252	473.598	57.6523	452.634	80.3657	503.825	56.9498	429.048	62.6356	543.718	40.308	2025-05-02
40	Sorafenib	1666	181.3	NA	NA	NA	NA	1193	256.4	1030	380	NA	NA	1699	74.18	1
41	SNS-032	343.509	73.9803	307.405	16.989	306.362	22.0967	335.774	10.3281	351.146	18.0257	328.793	12.4535	394.973	27.9768	2025-05-02
42	Sunitinib	1229	120.4	NA	NA	NA	NA	268.1	71.06	171.5	80.13	NA	NA	1453	218.9	1
43	Temsirolimus	539.663	51.3898	565.911	23.9366	494.398	41.7716	421.171	43.9762	433.849	61.8543	544.222	45.8991	452.314	36.9296	2025-05-02
44	Tivozanib	1107	61.73	NA	NA	NA	NA	96.93	49.93	21.38	24.62	NA	NA	1080	132.2	1
45	Tofacitinib	558.919	48.1389	566.234	30.5021	580.465	23.9181	573.31	30.2232	576.097	24.508	579.619	23.7524	546.672	21.1854	2025-05-02
46	Trametinib	473.124	66.5768	470.376	24.8708	519.182	38.2378	493.962	35.8703	540.319	45.3799	536.936	49.9087	535.407	23.4567	2025-05-02
47	Vandetanib	741	65.87	NA	NA	NA	NA	443	132.5	258.7	57.09	NA	NA	882	80.58	1
48	Veliparib	583.556	18.9167	557.502	30.3246	566.077	30.2666	545.778	49.8616	571.489	36.6195	563.562	47.6389	572.668	28.2623	2025-05-02
49	Vemurafenib	543.827	53.8112	574.309	21.0373	557.014	30.3182	538.744	33.6008	544.534	41.5625	540.946	43.9409	576.249	21.6823	2025-05-02
NA' indicates combinations that were not included in the experimental screen due to batch-specific differences.

## Sheet: Hit Selection
EMBOJ2025120337
Schönbichler et al.
Dataset EV1: Hit selection (Fig. 2A)
		1) AUCFIB – AUCDFT > 50						2) AUCfibroblasts – Sd(AUCfibroblasts) > AUCDFT + Sd(AUCDFT)
Number	Inhibitor	DFT1 Strain 1 - FIB	DFT1 1426 - FIB	DFT1 C5065 - FIB	DFT2 SN - FIB	DFT2 RV - FIB	DFT2 JV - FIB	DFT1 Strain 1 - FIB	DFT1 1426 - FIB	DFT1 C5065 - FIB	DFT2 SN - FIB	DFT2 RV - FIB	DFT2 JV - FIB	HIT
1	Afatinib	715.7	NA	NA	824	929.2	NA	535.65	NA	NA	592.19	703.73	NA	DFT1/DFT2
2	Alectinib	15.0344	7.12449	16.9937	14.9801	-7.37894	28.6331	-40.2136	-34.6157	-38.0882	-39.8582	-40.1269	-36.7113	-
3	Alisertib	-27.5054	-59.3538	-8.49733	55.9694	-30.2463	-2.75303	-98.4952	-108.188	-75.5541	-14.7702	-91.2967	-87.6946	-
4	Amuvatinib	123.2	NA	NA	93.6	236.2	NA	-10.44	NA	NA	-54.2	70.73	NA	-
5	Axitinib	10.0889	18.2833	53.7239	314.03	203.157	318.748	-76.9655	-48.9267	-23.1466	255.599	136.863	260.002	DFT2
6	AZD2932	180.8	NA	NA	865.8	980.29	NA	28.02	NA	NA	683.15	787.74	NA	DFT1/DFT2
7	Baricitinib	-20.8994	-38.1068	-45.7708	-45.7123	-39.4152	-41.1507	-95.8518	-103.274	-100.264	-99.4217	-95.6865	-99.5987	-
8	BI-D1870	3.20964	-5.75271	-6.82065	23.714	-5.32528	43.2506	-82.8102	-71.6279	-57.2688	-57.7746	-72.4852	-51.0798	-
9	Cabozantinib	-126.939	-118.702	-56.2275	242.374	131.502	248.641	-228.106	-178.065	-130.836	179.126	61.0007	189.11	DFT2
10	Copanlisib	-44.4866	-32.6242	34.7079	78.4594	-63.4756	37.5491	-112.287	-102.655	-32.7615	-6.88727	-134.919	-57.1662	-
11	Crenolanib	-49.4697	-44.8826	-7.47029	206.628	154.1	281.27	-155.919	-154.578	-93.9006	80.9652	82.1755	214.335	DFT2
12	Crizotinib	-111.315	-105.126	-62.2736	-31.5297	-63.9165	-2.68046	-169.159	-156.978	-117.546	-78.3104	-119.869	-64.2754	-
13	Dasatinib	122.834	172.913	203.772	210.86	157.621	228.334	39.5267	126.331	163.518	119.209	105.592	177.72	DFT1/DFT2
14	Dinaciclib	-136.537	18.6281	-74.6207	-37.8781	-101.202	138.403	-318.631	-145.44	-267.306	-223.763	-282.5	-7.54412	-
15	Duvelisib	14.9449	0.117356	16.6158	1.89391	-6.86258	0.334354	-57.0561	-52.7184	-42.7165	-50.105	-55.2995	-51.7308	-
16	Erlotinib	1246.6	NA	NA	-405	-340	NA	966.1	NA	NA	-875.7	-802.1	NA	DFT1
17	Everolimus	-159.833	-205.732	-90.9709	15.0041	-37.3943	-211.587	-218.663	-254.506	-153.201	-67.5233	-112.075	-269.474	-
18	Fedratinib	41.2215	42.9194	31.5591	46.9715	6.99886	65.7317	-82.2391	-86.1151	-74.3306	-60.2274	-83.0545	-79.4804	-
19	Filgotinib	-4.23554	-13.7085	-32.781	2.49199	-24.1458	-18.1069	-66.6358	-72.5486	-76.3241	-58.9472	-71.7331	-83.3403	-
20	Flavopiridol	-49.8406	-13.9176	8.20301	-89.7371	-51.5724	36.0287	-124.715	-58.9592	-33.8664	-202.02	-89.2376	-89.8291	-
21	Fostamatinib	-33.7775	-25.0626	-11.1515	50.4559	-1.03063	55.8172	-136.199	-116.98	-109.125	-105.246	-93.088	-64.7718	-
22	Ibrutinib	282.593	314.664	187.309	67.0791	17.564	75.2002	164.435	259.491	121.356	-24.769	-48.0982	20.1322	DFT1
23	Idelalisib	-1.32089	14.5766	19.1965	12.9211	-10.4824	19.6761	-61.9096	-52.3509	-70.0961	-50.5505	-80.1569	-50.6779	-
24	Imatinib	28.66	-8.57666	30.3653	212.507	137.366	207.045	-52.4744	-63.5707	-47.5392	135.31	62.0447	112.106	DFT2
25	Lapatinib	1044.2	NA	NA	-412	-265	NA	667.2	NA	NA	-839.1	-650.1	NA	DFT1
26	Linifanib	219	NA	NA	997.5	1109.3	NA	-29.64	NA	NA	719.34	867.96	NA	DFT2
27	Masitinib	-157.2	NA	NA	648	705.9	NA	-318.52	NA	NA	405.8	450.6	NA	DFT2
28	Motesanib	195	NA	NA	1077.4	1268.9	NA	57.76	NA	NA	861.42	1039.12	NA	DFT1/DFT2
29	Olaparib	-16.1138	-1.81264	-3.95482	74.156	-2.96881	-10.2216	-100.185	-79.9752	-81.7127	-1.85032	-79.782	-83.1073	-
30	Pacritinib	-96.2354	-90.2792	-84.0241	-42.0331	-61.5421	-27.6869	-149.19	-128.356	-118.733	-115.376	-118.535	-86.0168	-
31	Palbociclib	-20.214	-35.4235	-25.7714	-20.0456	-26.1165	46.7753	-131.815	-118.894	-121	-143.112	-135.585	-54.4848	-
32	Pazopanib	175	NA	NA	1071.5	1197.4	NA	-69	NA	NA	837.61	974.72	NA	DFT2
33	Ponatinib	-17.8049	-17.6551	85.0766	244.126	160.972	261.19	-78.7289	-83.6082	33.7848	191.62	122.556	220.764	DFT2
34	Regorafenib	418.9	NA	NA	929.5	1036.6	NA	267.7	NA	NA	744.84	836.05	NA	DFT1/DFT2
35	Rigosertib	-111.319	-86.0611	-87.3836	-118.568	-147.309	-99.1037	-187.908	-147.632	-148.926	-184.668	-209.818	-170.079	-
36	Ruxolitinib	-39.6623	-79.4022	-79.7263	-78.3447	-65.4765	-70.4671	-109.552	-138.534	-134.978	-129.154	-131.43	-135.426	-
38	Sapitinib	722.9	NA	NA	32	174	NA	520.97	NA	NA	-317.8	-86.1	NA	DFT1
39	Saracatinib	152.504	161.107	70.1196	91.0842	39.893	114.67	36.3911	62.5742	-27.8408	-29.5896	-57.3648	11.7259	DFT1
40	Sorafenib	33	NA	NA	506	669	NA	-222.48	NA	NA	175.42	214.82	NA	DFT2
41	SNS-032	51.4642	87.5677	88.6108	59.1989	43.8277	66.1802	-50.493	42.6018	38.5373	20.894	-2.17487	25.7499	DFT1/DFT2
42	Sunitinib	224	NA	NA	1184.9	1281.5	NA	-115.3	NA	NA	894.94	982.47	NA	DFT2
43	Temsirolimus	-87.3486	-113.597	-42.0836	31.1436	18.4651	-91.9078	-175.668	-174.463	-120.785	-49.7623	-80.3188	-174.737	-
44	Tivozanib	-27	NA	NA	983.07	1058.62	NA	-220.93	NA	NA	800.94	901.8	NA	DFT2
45	Tofacitinib	-12.2472	-19.5627	-33.7937	-26.6385	-29.425	-32.9477	-81.5715	-71.2502	-78.8972	-78.0471	-75.1185	-77.8854	-
46	Trametinib	62.2827	65.0302	16.2246	41.4447	-4.9124	-1.52895	-27.7508	16.7027	-45.4699	-17.8823	-73.749	-74.8943	-
47	Vandetanib	141	NA	NA	439	623.3	NA	-5.45	NA	NA	225.92	485.63	NA	DFT2
48	Veliparib	-10.8881	15.1655	6.59085	26.89	1.17918	9.10556	-58.0672	-43.4215	-51.9381	-51.234	-63.7027	-66.7957	-
49	Vemurafenib	32.4225	1.94057	19.2357	37.5047	31.7153	35.3027	-43.071	-40.779	-32.7648	-17.7784	-31.5295	-30.3205	-
NA' indicates combinations that were not included in the experimental screen due to batch-specific differences.
