# Supplementary material for: Tyrosine kinase targeting uncovers oncogenic pathway plasticity in Tasmanian devil transmissible cancers
Source: EMBO J. 2025 Nov 3;45(5):1426–59. doi: 10.1038/s44318-025-00603-0 (PMC12953634; doi:10.1038/s44318-025-00603-0)
Supplement: Supplementary file 3 — Dataset EV1 [file 44318_2025_603_MOESM3_ESM.zip › EMBOJ2025120337_Dataset_EV1/README.txt]

EMBOJ2025120337 
Schönbichler et al. 

Dataset EV1

Tab 1: Tyrosine kinase inhibitors used in focused drug screen (Fig. 2A; Appendix Figure S2)
Tab 2: AUC values for all drug–cell line combinations tested in focused drug screen (Fig. 2A)
Tab 3: Hit selection (Fig. 2A)
