# Supplementary material for: Tyrosine kinase targeting uncovers oncogenic pathway plasticity in Tasmanian devil transmissible cancers
Source: EMBO J. 2025 Nov 3;45(5):1426–59. doi: 10.1038/s44318-025-00603-0 (PMC12953634; doi:10.1038/s44318-025-00603-0)
Supplement: Supplementary file 4 — Dataset EV2 [file 44318_2025_603_MOESM4_ESM.zip › EMBOJ2025120337_Dataset_EV2/EMBOJ2025120337_Dataset_EV2.xlsx]

## Sheet: dft1_gain_loss
EMBOJ2025120337
Schönbichler et al.
Dataset EV2: Significantly changed SNVs and Indels between parental and resistant DFT1 cell lines
CHROM	POS	REF	ALT	VARTYPE	DFT1	DFT2	SYMBOL	Consequence	IMPACT	AACHANGE	Protein_position	Amino_acids	Codons	FILTER	Parental	DP_Parental	R1	DP_R1	FISHERP_P_R1	AF_R2	DP_R2	FISHERP_P_R2
3	67446757	A	G	SNV			ABCA12	intron_variant	MODIFIER					PASS	0.34375	32	0.189189	37	0.612186	0	22	0.092384
3	67447611	G	C	SNV			ABCA12	intron_variant	MODIFIER					PASS	0.518519	27	0.117647	17	0.222516	0	20	0.00902281
2	593331173	C	A	SNV			ABCC2	intron_variant	MODIFIER					PASS	0	84	0.25	92	1.71865e-05	0.337349	83	7.12269e-07
1	276527623	G	A	SNV			ABCC6	intron_variant	MODIFIER					PASS	0.5	46	0	33	3.65697e-05	0	41	1.30927e-05
5	116676029	G	A	SNV			ABCC9	upstream_gene_variant	MODIFIER					PASS	0	63	0.5	72	7.83426e-10	0.342857	70	1.84076e-05
2	340872231	G	T	SNV			ABHD12B	intron_variant	MODIFIER					PASS	0	35	0.411765	51	0.000337586	0.229167	48	0.0945591
3	159169818	A	C	SNV			ABHD13	intron_variant	MODIFIER					PASS	0	68	0.4375	64	1.93837e-08	0.25	56	0.00127309
2	482372611	G	A	SNV			ABL1	intron_variant	MODIFIER					clustered_events	0.2	45	0	46	0.0739283	0	53	0.0516437
2	571105667	T	G	SNV			ABLIM1	intron_variant	MODIFIER					PASS	0	70	0.258427	89	7.49489e-05	0.290323	62	0.000120699
5	250718289	T	G	SNV			ACAD11	intron_variant	MODIFIER					PASS	0	46	0.469388	49	2.55472e-06	0.5	56	1.8449e-06
5	250758339	A	AT	Indel			ACAD11	intron_variant	MODIFIER					PASS	0.318182	44	0	59	0.000288416	0	50	0.00151724
4	69011343	C	T	SNV			ACBD6	intron_variant	MODIFIER					PASS	0	61	0.333333	51	5.64334e-05	0.407407	54	5.07707e-06
3	339410046	C	T	SNV			ACMSD	upstream_gene_variant	MODIFIER					PASS	0	46	0.578947	76	1.03263e-09	0.409836	61	3.62434e-05
3	339481378	G	A	SNV			ACMSD	intron_variant	MODIFIER					PASS	0	69	0.375	64	5.32415e-07	0.25	68	0.000609031
1	280316857	C	T	SNV			ACO1	intron_variant	MODIFIER					PASS	0.347826	23	0	18	0.186149	0.228571	35	0.716724
1	280322171	ATTAAT	A	Indel			ACO1	intron_variant	MODIFIER					clustered_events;haplotype	0	21	0	35	1	0.294118	17	0.289906
4	22204948	A	T	SNV			ACOT11	intron_variant	MODIFIER					PASS	0	47	0.545455	55	2.96261e-08	0.473684	57	3.5938e-06
3	578103276	G	A	SNV			ACOT7	missense_variant	MODERATE	ACOT7:p.Arg31His	31	R/H	cGc/cAc	PASS	0.302326	43	0	32	0.026532	0	47	0.00408012
4	321594832	A	AC	Indel			ACOX1	intron_variant	MODIFIER					PASS	0.366667	30	0	23	0.0535807	0	23	0.0608135
2	141554429	G	T	SNV			ACOXL	intron_variant	MODIFIER					PASS	0.384615	39	0	61	2.24734e-05	0	41	0.000966912
2	141845207	A	G	SNV			ACOXL	intron_variant	MODIFIER					PASS	0	54	0.402597	77	9.4726e-07	0.597222	72	2.02296e-09
2	142015714	G	C	SNV			ACOXL	intron_variant	MODIFIER					PASS	0	58	0.354167	48	4.57136e-05	0.27027	74	0.000696746
2	568355266	GT	G	Indel			ACSL5	intron_variant	MODIFIER					PASS	0	85	0.447059	85	4.93772e-11	0.294737	95	3.2267e-06
2	328012772	G	A	SNV			ACTN1	intron_variant	MODIFIER					PASS	0	60	0.459016	61	4.41233e-08	0.434783	69	6.02522e-07
5	90668352	T	G	SNV			ACVR1B	intron_variant	MODIFIER					clustered_events	0	86	0.387755	98	8.09327e-10	0.168675	83	0.00461988
2	126078324	G	GT	Indel			ADAM18	intron_variant	MODIFIER					PASS	0	29	0.5	52	8.589e-05	0.342857	35	0.0288928
2	390654538	G	T	SNV			ADAM19	intron_variant	MODIFIER					PASS	0	53	0.489796	49	1.90417e-07	0.161765	68	0.0859354
3	76748515	C	T	SNV			ADAM23	intron_variant	MODIFIER					PASS	0	30	0.933333	30	1.66922e-11	0.68	25	1.51671e-05
1	672499400	C	G	SNV			ADAMTS10	3_prime_utr_variant	MODIFIER					PASS	0	39	0.42	50	9.96765e-05	0.339286	56	0.00202771
2	531483070	C	T	SNV			ADAMTS17	upstream_gene_variant	MODIFIER					PASS	0.266667	75	0	82	1.92498e-05	0	66	0.0002895
2	531636361	C	A	SNV			ADAMTS17	intron_variant	MODIFIER					PASS	0	58	0.597403	77	5.70048e-12	0.283582	67	0.000531095
2	71620560	G	T	SNV			ADAMTS18	intron_variant	MODIFIER					PASS	0	63	0.473684	57	1.68265e-08	0.278689	61	0.000473579
6	161902745	G	C	SNV			ADAMTS3	intron_variant	MODIFIER					PASS	0	53	0.457627	59	2.90559e-07	0.438356	73	1.53125e-06
2	553943885	G	C	SNV			ADAMTSL3	intron_variant	MODIFIER					PASS	0.241935	62	0	51	0.00616093	0	76	0.000609729
2	554258556	A	C	SNV			ADAMTSL3	intron_variant	MODIFIER					PASS	0	57	0.431373	51	1.03134e-06	0.355556	45	0.000144924
4	464113398	T	G	SNV			ADARB1	intron_variant	MODIFIER					PASS	0	51	0.5	56	8.10912e-08	0.3375	80	9.75713e-05
5	212900779	C	T	SNV			ADARB2	intron_variant	MODIFIER					PASS	0.283784	74	0	70	3.6585e-05	0	67	0.000121902
5	212999852	GT	GTT	Indel			ADARB2	intron_variant	MODIFIER					multiallelic	0	38	0.205882	34	0.0466253	0.216216	37	0.0536998
5	213105496	A	G	SNV			ADARB2	intron_variant	MODIFIER					PASS	0	50	0.563636	55	5.18839e-09	0.393939	66	2.32007e-05
2	301682060	G	A	SNV			ADCK1	intron_variant	MODIFIER					PASS	0.346939	49	0	43	0.0007197	0	36	0.00379662
5	189542255	G	C	SNV			ADCK2	intron_variant	MODIFIER					PASS	0.210526	57	0	64	0.00710156	0	51	0.0288629
1	77594687	C	A	SNV			ADCY1	intron_variant	MODIFIER					PASS	0.304878	82	0	48	0.00033314	0.0144928	69	0.000187038
1	77644256	A	T	SNV			ADCY1	intron_variant	MODIFIER					PASS	0	68	0.513514	74	8.47906e-11	0.433962	53	6.86726e-07
1	77779538	C	A	SNV			ADCY1	intron_variant	MODIFIER					PASS	0	52	0.435484	62	8.34701e-07	0.216667	60	0.0193546
1	77875053	C	G	SNV			ADCY1	upstream_gene_variant	MODIFIER					PASS	0	44	0.37037	54	0.000171628	0.275862	58	0.00689427
4	55596688	T	A	SNV			ADCY10	intron_variant	MODIFIER					clustered_events	0.28	25	0	18	0.308033	0.25	24	0.802553
2	466522616	C	G	SNV			ADCY7	intron_variant	MODIFIER					PASS	0	42	0.491228	57	1.29949e-06	0.448276	58	2.47479e-05
2	466601632	GC	G	Indel			ADCY7	intron_variant	MODIFIER					PASS	0.428571	21	0.0192308	52	0.00327822	0	41	0.00286708
1	620116798	T	A	SNV			ADCY8	intron_variant	MODIFIER					PASS	0	35	0.451613	31	0.000550465	0.205882	34	0.192213
2	565261602	C	T	SNV			ADD3	upstream_gene_variant	MODIFIER					PASS	0	104	0.28125	64	1.58535e-06	0.215909	88	6.27897e-05
4	146352402	T	A	SNV			ADGB	intron_variant	MODIFIER					clustered_events	0.311111	45	0	61	0.000274109	0	67	0.000250656
4	146530767	C	A	SNV			ADGB	intron_variant	MODIFIER					PASS	0	56	0.521739	69	1.83919e-09	0.414286	70	2.75679e-06
4	241131128	A	C	SNV			ADGRB3	intron_variant	MODIFIER					PASS	0	71	0.387097	62	2.32751e-07	0.327586	58	2.751e-05
4	241268175	T	TA	Indel			ADGRB3	intron_variant	MODIFIER					PASS	0.25	44	0	44	0.0227625	0	35	0.0682774
4	241527182	A	G	SNV			ADGRB3	intron_variant	MODIFIER					PASS	0.259259	54	0	48	0.00649128	0	63	0.00160108
4	263638802	A	T	SNV			ADGRF4	intron_variant	MODIFIER					PASS	0.319149	47	0.0136986	73	0.000310741	0	51	0.00102967
3	192368621	TAGTAA	T	Indel			ADGRG2	intron_variant	MODIFIER					PASS	0	43	1	26	5.89721e-15	0.709677	31	6.99352e-08
3	277982562	C	A	SNV			ADGRG7	intron_variant	MODIFIER					PASS	0	48	0.540984	61	1.43534e-08	0.328571	70	0.000338348
6	44101862	TCTTTAAAAAATAACTTCTC	T	Indel			ADGRL3	intron_variant	MODIFIER					PASS	0.210526	38	0	39	0.11816	0	42	0.106355
6	44102025	TCTTTAAAAAATAACATCTC	T	Indel			ADGRL3	intron_variant	MODIFIER					PASS	0.25	20	0	28	0.247223	0	27	0.266367
6	44103631	C	CAGGAAGCA	Indel			ADGRL3	intron_variant	MODIFIER					PASS	0.433333	60	0	50	1.76033e-06	0	58	1.76026e-06
6	44139294	G	GA	Indel			ADGRL3	intron_variant	MODIFIER					PASS	0	55	0.423077	52	2.0511e-06	0.333333	69	9.42564e-05
6	44283038	C	T	SNV			ADGRL3	intron_variant	MODIFIER					PASS	0	61	0.44186	43	8.75744e-07	0.245283	53	0.0036503
6	44283040	C	T	SNV			ADGRL3	intron_variant	MODIFIER					PASS	0	61	0.44186	43	8.75744e-07	0.245283	53	0.0036503
6	44754763	G	A	SNV			ADGRL3	intron_variant	MODIFIER					PASS	0.271186	59	0	52	0.00188031	0	56	0.00164793
4	48406845	T	G	SNV			ADGRL4	intron_variant	MODIFIER					PASS	0	49	0.508197	61	5.47688e-08	0.413793	58	2.11045e-05
6	144317452	GG	AT	SNV			ADH5	intron_variant	MODIFIER					PASS	0.25	68	0	67	0.000456385	0	87	0.000107657
2	611758165	C	CT	Indel	1	1	ADK	intron_variant	MODIFIER					PASS	0.292683	41	0	33	0.0315829	0	47	0.00639618
2	611762141	A	G	SNV	1	1	ADK	intron_variant	MODIFIER					PASS	0.382979	47	0	24	0.0151705	0	27	0.00951719
2	611806185	A	G	SNV	1	1	ADK	intron_variant	MODIFIER					PASS	0.326087	46	0	22	0.0749445	0	31	0.0186386
2	611907716	T	G	SNV	1	1	ADK	intron_variant	MODIFIER					PASS	0.4	40	0	31	0.00263082	0	39	0.000779756
2	611922749	T	C	SNV			ADK	intron_variant	MODIFIER					PASS	0.435897	39	0	30	0.00125722	0	32	0.00119318
2	611941820	C	T	SNV	0.935897		ADK	intron_variant	MODIFIER					PASS	0.363636	44	0	30	0.00725311	0	26	0.0209353
2	611993937	A	C	SNV	1	1	ADK	intron_variant	MODIFIER					PASS	0.452381	42	0	30	0.000604168	0	37	0.00019646
2	612036623	T	C	SNV	1	1	ADK	intron_variant	MODIFIER					PASS	0.423077	52	0	35	0.000212605	0	46	3.99481e-05
2	612054543	G	A	SNV	1	1	ADK	intron_variant	MODIFIER					PASS	0.488372	43	0	24	0.00119996	0	25	0.0013242
2	612064188	C	G	SNV	0.923077		ADK	intron_variant	MODIFIER					PASS	0.307692	39	0	25	0.0765991	0	31	0.038026
2	612071017	C	T	SNV	0.961538	0.853659	ADK	intron_variant	MODIFIER					PASS	0.468085	47	0	29	0.00034525	0	28	0.000770162
2	612080373	A	G	SNV			ADK	intron_variant	MODIFIER					PASS	0.413793	58	0	29	0.00111671	0	28	0.00218199
2	612082791	A	G	SNV	1	1	ADK	intron_variant	MODIFIER					PASS	0.294118	34	0	41	0.0161412	0	31	0.0617208
2	612085027	G	T	SNV	1	1	ADK	intron_variant	MODIFIER					PASS	0.235294	34	0	27	0.204744	0	40	0.0861107
2	612123166	G	GT	Indel			ADK	intron_variant	MODIFIER					multiallelic	0.388889	36	0	23	0.0227733	0.0666667	30	0.121507
2	393302735	A	T	SNV			ADRA1B	intron_variant	MODIFIER					clustered_events	0.285714	77	0	73	1.79052e-05	0	73	4.75436e-05
6	184382280	C	A	SNV			ADRA2C	downstream_gene_variant	MODIFIER					PASS	0	35	0.466667	30	0.000396847	0.259259	54	0.0423286
2	352527179	G	GT	Indel			ADSS1	3_prime_utr_variant	MODIFIER					PASS	0	58	0.571429	49	1.08163e-09	0.345455	55	8.33427e-05
2	352607711	G	T	SNV			ADSS1	5_prime_utr_variant	MODIFIER					PASS	0	79	0.342857	70	3.97226e-07	0.265625	64	0.000131831
6	182199920	AAAAAAAAAAAAAAAAAAAAAAAAAAG	A	Indel			AFAP1	intron_variant	MODIFIER					PASS	0.653846	26	0	12	0.0117458	0	21	0.000368847
6	182200311	A	G	SNV			AFAP1	intron_variant	MODIFIER					PASS	0.285714	49	0	73	0.000146729	0	60	0.00104988
6	182201820	G	GA	Indel			AFAP1	intron_variant	MODIFIER					PASS	0.32	25	0	73	0.00103352	0	59	0.00446645
6	182201902	T	C	SNV			AFAP1	intron_variant	MODIFIER					PASS	0.333333	39	0	73	4.97292e-05	0	56	0.000652837
4	122103254	T	A	SNV			AFDN	intron_variant	MODIFIER					PASS	0	84	0.376812	69	2.50226e-08	0.213115	61	0.00133859
X	49746096	A	T	SNV			AFF2	intron_variant	MODIFIER					PASS	0	55	0.444444	72	1.15782e-07	0.3875	80	6.1079e-06
X	49870859	G	T	SNV			AFF2	intron_variant	MODIFIER					PASS	0	57	0.490196	51	5.77301e-08	0.315789	57	0.000273295
X	50058935	G	T	SNV			AFF2	intron_variant	MODIFIER					PASS	0	68	0.307692	52	6.72262e-05	0.318182	66	3.52336e-05
3	227407626	G	A	SNV			AFF3	intron_variant	MODIFIER					PASS	0	58	0.489796	49	6.26941e-08	0.355556	45	0.000127463
3	227419706	C	T	SNV			AFF3	intron_variant	MODIFIER					PASS	0	57	0.428571	91	4.91919e-08	0.202899	69	0.0152036
2	351691706	T	C	SNV			AFF4	intron_variant	MODIFIER					PASS	0	50	0.707692	65	4.68738e-13	0.397059	68	1.85906e-05
6	169559242	G	T	SNV			AFG2A	intron_variant	MODIFIER					PASS	0	55	0.6	45	1.10778e-09	0.356322	87	1.73959e-05
4	459746495	T	A	SNV			AGAP1	intron_variant	MODIFIER					PASS	0	55	0.484848	66	2.26255e-08	0.177778	45	0.0838917
4	287851406	C	T	SNV			AGFG2	intron_variant	MODIFIER					PASS	0	58	0.589041	73	1.5185e-11	0.311475	61	0.000224915
5	190424672	G	A	SNV			AGK	intron_variant	MODIFIER					PASS	0.3	60	0	52	0.00052651	0	69	0.000100009
5	281265353	CA	C	Indel			AGMO	intron_variant	MODIFIER					PASS	0	62	0.510204	49	9.66742e-09	0.361111	72	8.71798e-06
4	128895633	C	T	SNV			AGPAT4	intron_variant	MODIFIER					PASS	0	63	0.509434	53	4.41524e-09	0.204545	44	0.0237979
4	129708244	G	A	SNV			AGPAT4	intron_variant	MODIFIER					PASS	0	55	0.451613	62	1.84024e-07	0.419355	62	4.40935e-06
4	130024962	G	C	SNV			AGPAT4	intron_variant	MODIFIER					PASS	0	46	0.416667	96	1.52087e-06	0.259259	54	0.0107938
3	587823896	G	A	SNV			AGRN	intron_variant	MODIFIER					PASS	0	35	0.492754	69	5.09146e-06	0.373134	67	0.000990844
4	384991555	T	C	SNV			AHCTF1	missense_variant	MODERATE	AHCTF1:p.Tyr666Cys	666	Y/C	tAt/tGt	PASS	0.238095	63	0	63	0.00168492	0	76	0.000690354
6	243885218	A	G	SNV			AHNAK	synonymous_variant	LOW	AHNAK:p.Glu2783=	2783	E	gaA/gaG	PASS	0	66	0.5	60	1.48467e-09	0.311688	77	3.44019e-05
3	580480552	G	T	SNV			AJAP1	intron_variant	MODIFIER					PASS	0	72	0.410714	56	1.04912e-07	0.232143	56	0.00193399
3	580546234	C	A	SNV			AJAP1	intron_variant	MODIFIER					clustered_events	0	30	0.638889	36	1.9575e-06	0.387755	49	0.00394304
2	542295224	C	T	SNV			AKAP13	intron_variant	MODIFIER					PASS	0	42	0.5	52	1.40389e-06	0.375	48	0.000565293
5	57906047	A	C	SNV			AKAP3	downstream_gene_variant	MODIFIER					PASS	0	91	0.215909	88	8.93104e-05	0.242718	103	2.25103e-05
2	269504856	G	C	SNV			AKAP6	intron_variant	MODIFIER					PASS	0.241379	58	0	51	0.00738521	0	59	0.00404984
3	544145881	C	T	SNV			AKIRIN1	intron_variant	MODIFIER					PASS	0	26	0.675676	37	2.20312e-06	0.541667	48	0.000168642
3	590200713	C	G	SNV			AKT2	intron_variant	MODIFIER					PASS	0	49	0.388889	72	8.24303e-06	0.315789	76	0.000375933
5	20799125	A	T	SNV			ALDH1L2	intron_variant	MODIFIER					PASS	0	106	0.294737	95	3.6211e-08	0.183908	87	0.000401031
4	435244224	G	A	SNV			ALDOC	5_prime_utr_variant	MODIFIER					PASS	0	25	0.5	32	0.00149175	0.25	56	0.152464
1	328680259	C	T	SNV			ALG2	upstream_gene_variant	MODIFIER					PASS	0	28	0.944444	18	7.77904e-09	0.666667	18	0.000187967
4	13604401	A	C	SNV			ALG6	intron_variant	MODIFIER					PASS	0	60	0.596774	62	2.11211e-11	0.413793	58	3.2267e-06
3	483272867	C	T	SNV			ALKBH8	intron_variant	MODIFIER					clustered_events	0	18	0.24	25	0.3985	0.0357143	28	0.852438
4	290239330	CAT	CATAT	Indel			ALOX12B	intron_variant	MODIFIER					multiallelic	0.333333	15	0	28	0.297337	0	19	0.594262
1	687756660	G	C	SNV			ANAPC7	upstream_gene_variant	MODIFIER					PASS	0	82	0.28169	142	4.09429e-07	0.173228	127	0.00176102
1	590244584	A	T	SNV			ANGPT1	intron_variant	MODIFIER					PASS	0	55	0.614286	70	1.20818e-11	0.226667	75	0.00611252
1	590306940	C	A	SNV			ANGPT1	intron_variant	MODIFIER					PASS	0	55	0.54902	51	4.95115e-09	0.333333	81	5.7059e-05
2	170373069	A	G	SNV			ANGPT2	intron_variant	MODIFIER					PASS	0	55	0.414286	70	6.45693e-07	0.191176	68	0.0290027
6	124664867	G	GT	Indel			ANK2	intron_variant	MODIFIER					PASS	0	35	0.468085	47	5.95477e-05	0.253968	63	0.0394906
6	124885530	C	CA	Indel			ANK2	intron_variant	MODIFIER					PASS	0.241935	62	0	48	0.00896347	0	59	0.00331468
2	642248524	A	G	SNV			ANK3	intron_variant	MODIFIER					PASS	0.245902	61	0	52	0.00483066	0	62	0.00213692
2	642416314	G	A	SNV			ANK3	intron_variant	MODIFIER					PASS	0.328125	64	0	82	1.07453e-06	0	73	1.39965e-05
2	642812695	T	C	SNV			ANK3	intron_variant	MODIFIER					PASS	0.255814	43	0	52	0.00843484	0	63	0.00384423
3	379434865	C	A	SNV			ANKAR	intron_variant	MODIFIER					PASS	0	54	0.454545	44	1.56718e-06	0.333333	69	0.000110212
4	346479048	T	C	SNV			ANKFN1	intron_variant	MODIFIER					PASS	0.254545	55	0	58	0.00217472	0	59	0.00277515
3	490143547	C	T	SNV			ANKK1	intron_variant	MODIFIER					PASS	0	37	0.645833	48	1.80021e-08	0.178571	56	0.180873
1	504264132	G	GA	Indel			ANKRD12	intron_variant	MODIFIER					PASS	0	46	0.482759	58	5.68691e-07	0.220339	59	0.0319612
4	436357104	C	T	SNV			ANKRD13B	intron_variant	MODIFIER					PASS	0	39	0.384615	52	0.000327979	0.253731	67	0.0214021
6	161412132	G	T	SNV			ANKRD17	intron_variant	MODIFIER					clustered_events	0	20	0.269231	26	0.283535	0.173913	23	0.534824
1	654912761	G	C	SNV			ANKRD24	intron_variant	MODIFIER					PASS	0	61	0.422535	71	1.00656e-07	0.37931	58	1.16405e-05
3	510033864	G	A	SNV			ANKRD42	upstream_gene_variant	MODIFIER					PASS	0	47	0.555556	72	3.40272e-09	0.404255	47	9.38038e-05
3	369718784	G	C	SNV			ANKRD44	intron_variant	MODIFIER					PASS	0	58	0.378788	66	2.84684e-06	0.363636	44	0.000103616
1	145098190	C	G	SNV			ANKRD55	downstream_gene_variant	MODIFIER					PASS	0	62	0.375	64	1.86983e-06	0.338235	68	2.88935e-05
4	281686964	T	A	SNV			ANKS1A	intron_variant	MODIFIER					PASS	0	59	0.430769	65	1.65914e-07	0.3	60	0.000333789
5	25651272	CA	C	Indel			ANKS1B	intron_variant	MODIFIER					PASS	0	90	0.376238	101	7.24824e-10	0.282609	92	4.09516e-06
5	25723934	T	C	SNV			ANKS1B	intron_variant	MODIFIER					PASS	0	75	0.313433	67	5.23969e-06	0.209524	105	0.000696531
5	25977587	ATGTGTG	ATG	Indel			ANKS1B	intron_variant	MODIFIER					multiallelic	0	44	0.323077	65	0.00394191	0.229167	48	0.0807915
5	26268081	C	T	SNV			ANKS1B	intron_variant	MODIFIER					PASS	0	75	0.337209	86	3.33325e-07	0.274725	91	3.60085e-05
5	26349381	A	G	SNV			ANKS1B	intron_variant	MODIFIER					PASS	0	85	0.349398	83	3.57481e-08	0.206897	87	0.000529809
5	26548250	TGAGA	T	Indel			ANKS1B	intron_variant	MODIFIER					clustered_events;multiallelic	0	34	0.32	25	0.0643921	0.346154	26	0.0449451
5	26752034	T	C	SNV			ANKS1B	intron_variant	MODIFIER					PASS	0	93	0.325843	89	3.3413e-08	0.0985916	71	0.129947
6	238131529	C	G	SNV			ANO1	intron_variant	MODIFIER					PASS	0	52	0.433962	53	2.07707e-06	0.433333	60	5.07695e-06
6	238176652	C	T	SNV			ANO1	intron_variant	MODIFIER					PASS	0	56	0.480769	52	1.014e-07	0.364865	74	1.75273e-05
5	108279715	G	T	SNV			ANO2	intron_variant	MODIFIER					PASS	0	46	0.263158	57	0.00643532	0.0681818	44	0.603857
5	24657735	T	C	SNV			ANO4	5_prime_utr_variant	MODIFIER					PASS	0	71	0.22449	98	0.000342494	0.274725	91	5.80856e-05
3	205992110	GAA	GA	Indel			ANOS1	intron_variant	MODIFIER					multiallelic	0.227273	22	0	25	0.357549	0.137931	29	0.789616
3	206094906	A	T	SNV			ANOS1	intron_variant	MODIFIER					PASS	0.346154	26	0	29	0.0402848	0.04	25	0.218679
2	114605212	C	G	SNV			ANTXR1	intron_variant	MODIFIER					PASS	0.3125	32	0	56	0.00198482	0	66	0.00113098
2	114685600	TACAC	TAC	Indel			ANTXR1	intron_variant	MODIFIER					multiallelic	0.307692	26	0	28	0.108213	0.0625	32	0.30545
6	153980055	G	A	SNV			ANTXR2	intron_variant	MODIFIER					PASS	0	64	0.464789	71	4.87402e-09	0.22807	57	0.00448708
6	97199242	G	T	SNV			ANXA10	intron_variant	MODIFIER					PASS	0	64	0.4	75	1.35709e-07	0.186441	59	0.0222417
1	227748941	A	C	SNV			AOPEP	intron_variant	MODIFIER					PASS	0.280702	57	0	60	0.000469689	0	60	0.000770795
1	227912495	A	G	SNV			AOPEP	intron_variant	MODIFIER					clustered_events;haplotype	0	27	0.190476	21	0.406586	0	22	1
1	228119238	C	T	SNV			AOPEP	intron_variant	MODIFIER					clustered_events	0.272727	22	0.0810811	37	0.495393	0	30	0.164444
4	428901515	C	A	SNV			AP2B1	intron_variant	MODIFIER					PASS	0	60	0.5	62	4.46702e-09	0.315789	57	0.000184847
1	234210601	G	A	SNV			AP3S1	intron_variant	MODIFIER					PASS	0.316667	60	0	67	2.45893e-05	0	44	0.00155407
1	288790501	G	C	SNV			APBA1	intron_variant	MODIFIER					PASS	0	70	0.319444	72	5.45535e-06	0.287671	73	7.40398e-05
6	29011776	C	CTT	Indel			APBB2	intron_variant	MODIFIER					PASS	0.305085	59	0	57	0.000206638	0	60	0.000252397
6	29083014	C	A	SNV			APBB2	intron_variant	MODIFIER					clustered_events;haplotype	0.307692	13	0	19	0.346311	0.153846	26	0.713963
6	220841595	A	T	SNV			APIP	intron_variant	MODIFIER					PASS	0	59	0.586207	58	9.16797e-11	0.402985	67	3.13942e-06
X	20748710	G	T	SNV			AR	intron_variant	MODIFIER					PASS	0	52	0.386667	75	3.84497e-06	0.261538	65	0.00305382
6	25091488	CA	C	Indel			ARAP2	intron_variant	MODIFIER					clustered_events;multiallelic	0	37	0.519231	52	3.90931e-06	0.208333	48	0.116556
6	25210431	C	A	SNV			ARAP2	intron_variant	MODIFIER					PASS	0.3	70	0	35	0.00709448	0	71	4.43406e-05
2	305748913	G	GA	Indel			AREL1	frameshift_variant	HIGH	AREL1:p.Pro350ThrfsTer2	347-348	-/X	-/A	PASS	0	44	0.518519	54	2.81948e-07	0.373333	75	0.000108234
1	453363295	T	A	SNV			ARFGEF1	5_prime_utr_variant	MODIFIER					PASS	0	47	0.23913	46	0.0211162	0.372093	43	0.000393107
6	72683390	C	G	SNV			ARHGAP10	intron_variant	MODIFIER					PASS	0	46	0.486842	76	1.18213e-07	0.307692	65	0.00126426
5	223415387	C	CTA	Indel			ARHGAP12	intron_variant	MODIFIER					clustered_events;haplotype	0	31	0.454545	22	0.00418996	0.285714	28	0.0946452
3	349405210	G	T	SNV			ARHGAP15	intron_variant	MODIFIER					PASS	0	57	0.372881	59	8.09822e-06	0.338462	65	6.92636e-05
3	349594527	G	GA	Indel			ARHGAP15	intron_variant	MODIFIER					PASS	0	50	0.5	70	2.80669e-08	0.305085	59	0.000984284
3	349700220	C	T	SNV			ARHGAP15	intron_variant	MODIFIER					PASS	0	40	0.382979	47	0.000395494	0.3	40	0.0130468
3	349806053	C	CT	Indel			ARHGAP15	intron_variant	MODIFIER					PASS	0	58	0.421875	64	3.6111e-07	0.333333	51	0.000180567
1	333427350	T	C	SNV			ARHGAP17	intron_variant	MODIFIER					PASS	0	17	1	35	1.07416e-10	0.666667	27	0.00111993
2	590749802	G	A	SNV			ARHGAP19	5_prime_utr_variant	MODIFIER					PASS	0	58	0.452381	84	1.50566e-08	0.253968	63	0.00216575
1	641562103	C	G	SNV			ARHGAP39	intron_variant	MODIFIER					PASS	0	63	0.479167	96	4.07117e-10	0.384615	78	1.91683e-06
3	475108681	T	TA	Indel			ARHGAP42	intron_variant	MODIFIER					PASS	0	58	0.566667	60	2.70113e-10	0.634146	41	6.69525e-09
5	2051069	C	A	SNV			ARHGAP8	intron_variant	MODIFIER					PASS	0	76	0.346667	75	3.3642e-07	0.246753	77	0.000227615
2	177215367	TTT	CCC	SNV			ARHGEF10	intron_variant	MODIFIER					base_qual;clustered_events;haplotype	0	23	0.3125	32	0.114445	0.2	35	0.366019
5	82945993	A	C	SNV			ARHGEF25	3_prime_utr_variant	MODIFIER					PASS	0.263158	76	0	85	1.56348e-05	0	108	5.53722e-06
1	167950780	C	A	SNV			ARHGEF28	intron_variant	MODIFIER					PASS	0	48	0.467742	62	4.75084e-07	0.376812	69	5.59312e-05
2	77416363	T	C	SNV			ARHGEF33	intron_variant	MODIFIER					PASS	0	49	0.5	72	3.20936e-08	0.25	56	0.00954967
X	40100600	A	C	SNV			ARHGEF6	intron_variant	MODIFIER					PASS	0	57	0.365079	63	8.70563e-06	0.211268	71	0.010294
4	134278396	TAAAAAAAAATTCCTTTTCTACCCAATATTAAAATCCCTTGCCATATTAAGAAAAGGGAGGGGAGTAGGAAAA	T	Indel			ARID1B	intron_variant	MODIFIER					PASS	0.204819	83	0	111	4.07115e-05	0	90	0.000451615
4	134315589	T	G	SNV			ARID1B	intron_variant	MODIFIER					PASS	0	67	0.62963	54	1.9612e-12	0.377358	53	8.29703e-06
2	640804208	CCACA	CCACACA	Indel			ARID5B	intron_variant	MODIFIER					multiallelic	0.333333	24	0	32	0.0780014	0	22	0.20673
1	142958268	G	A	SNV			ARL15	intron_variant	MODIFIER					PASS	0	52	0.428571	56	1.99251e-06	0.276316	76	0.00115453
1	142968603	G	A	SNV			ARL15	intron_variant	MODIFIER					clustered_events	0	27	0.3	30	0.0929836	0.109091	55	0.5572
3	190093161	T	C	SNV			ARL6	downstream_gene_variant	MODIFIER					PASS	0.254545	55	0	48	0.00738521	0	35	0.0461856
5	231280483	C	T	SNV			ARMC3	intron_variant	MODIFIER					PASS	0.314815	54	0	55	0.000253014	0	81	2.32007e-05
4	455485072	C	A	SNV			ARMC9	intron_variant	MODIFIER					PASS	0.414634	41	0	40	0.00021132	0	49	8.19536e-05
2	550815504	C	T	SNV			ARNT2	intron_variant	MODIFIER					PASS	0	66	0.521739	69	1.47077e-10	0.240741	54	0.00256731
4	72557741	T	C	SNV			ARPC5	3_prime_utr_variant	MODIFIER					PASS	0	46	0.571429	70	2.4761e-09	0.31746	63	0.000958947
4	311513508	G	A	SNV			ARSG	intron_variant	MODIFIER					PASS	0	25	0.355556	45	0.0243719	0.346154	52	0.0294917
3	214595175	C	A	SNV			ARSH	intron_variant	MODIFIER					PASS	0	43	0.926829	41	6.19307e-16	0.516129	31	3.18132e-05
2	194924408	AT	A	Indel			ASAP2	intron_variant	MODIFIER					PASS	0	60	0.54	50	2.82314e-09	0.333333	54	0.000111084
2	194966734	C	T	SNV			ASAP2	intron_variant	MODIFIER					PASS	0	61	0.471698	53	4.75451e-08	0.285714	49	0.000942465
2	96114615	G	T	SNV			ASB3	intron_variant	MODIFIER					PASS	0	57	0.505882	85	9.07328e-10	0.210526	57	0.0168902
5	287313991	A	AC	Indel			ASB4	downstream_gene_variant	MODIFIER					multiallelic	0	12	0.487805	41	0.135755	0.117647	17	0.77119
2	531284751	G	T	SNV			ASB7	intron_variant	MODIFIER					PASS	0.327586	58	0	76	4.53397e-06	0	54	0.000244272
5	22688102	TG	T	Indel			ASCL1	upstream_gene_variant	MODIFIER					multiallelic	0	17	0.464286	28	0.0804137	0.411765	17	0.169088
4	431780506	C	A	SNV			ASIC2	intron_variant	MODIFIER					PASS	0.290909	55	0	69	0.000105085	0	60	0.000576888
4	431819068	G	A	SNV			ASIC2	intron_variant	MODIFIER					PASS	0.227273	44	0	52	0.0212041	0	60	0.0133121
1	459771450	GTATA	G	Indel			ASPH	intron_variant	MODIFIER					clustered_events;multiallelic	0.375	8	0.0952381	21	0.632847	0	25	0.29129
1	459850341	A	G	SNV			ASPH	intron_variant	MODIFIER					PASS	0	57	0.465753	73	2.0519e-08	0.365079	63	2.65071e-05
1	459856009	G	A	SNV			ASPH	intron_variant	MODIFIER					PASS	0	54	0.402597	77	9.4726e-07	0.357143	56	8.85428e-05
4	64865605	G	T	SNV			ASTN1	intron_variant	MODIFIER					PASS	0	60	0.506173	81	5.32321e-10	0.241379	87	0.00127021
2	438453581	TCC	TC	Indel			ASTN2	intron_variant	MODIFIER					multiallelic	0.583333	12	0	22	0.0950872	0.178571	28	0.734633
2	438625596	G	GAC	Indel			ASTN2	intron_variant	MODIFIER					clustered_events;haplotype	0	35	0.277778	18	0.137295	0.107143	28	0.55671
2	438625610	G	GAC	Indel			ASTN2	intron_variant	MODIFIER					clustered_events;haplotype	0	38	0.35	20	0.0241597	0.176471	34	0.247642
5	88556898	G	C	SNV			ATF7	intron_variant	MODIFIER					PASS	0	95	0.340909	88	9.42841e-09	0.29	100	1.12646e-06
3	502638669	C	T	SNV			ATG16L2	missense_variant	MODERATE	ATG16L2:p.Ala546Thr	546	A/T	Gcc/Acc	PASS	0	41	0.348837	43	0.0014725	0.380952	63	0.000244324
X	19510014	CCATCT	C	Indel			ATG4A	intron_variant	MODIFIER					PASS	0	38	0.294118	68	0.00517922	0.18	50	0.180433
2	76764329	TAAAAAAAAATA	TAAAAAAAAAATA	Indel			ATL2	intron_variant	MODIFIER					clustered_events;multiallelic	0.347826	23	0	32	0.00719925	0	23	0.114899
6	243287622	G	C	SNV			ATL3	intron_variant	MODIFIER					PASS	0	37	0.442623	61	3.38332e-05	0.419355	62	0.000165493
3	224736091	GT	G	Indel			ATP10A	intron_variant	MODIFIER					PASS	0.319149	47	0	65	9.30215e-05	0	65	0.000188124
6	34834491	G	C	SNV			ATP10D	intron_variant	MODIFIER					PASS	0	58	0.519231	52	9.33586e-09	0.45098	51	1.92077e-06
3	40264320	T	G	SNV			ATP11B	intron_variant	MODIFIER					PASS	0	46	0.454545	55	2.71591e-06	0.266667	60	0.00668163
X	42978621	A	T	SNV			ATP11C	intron_variant	MODIFIER					PASS	0	59	0.442308	52	3.59874e-07	0.232877	73	0.00318459
4	57111604	T	A	SNV			ATP1B1	intron_variant	MODIFIER					PASS	0.264706	34	0	29	0.114727	0	48	0.0219945
5	82574472	A	G	SNV			ATP23	intron_variant	MODIFIER					PASS	0	87	0.261905	84	8.105e-06	0.184783	92	0.00130745
1	50273914	C	G	SNV			ATP2B2	intron_variant	MODIFIER					PASS	0	35	0.464286	56	3.55021e-05	0.319444	72	0.00481297
2	54153079	C	G	SNV			ATP2C2	intron_variant	MODIFIER					PASS	0.38983	59	0	44	5.54318e-05	0	61	6.90358e-06
5	187570008	A	C	SNV			ATP6V0A4	5_prime_utr_variant	MODIFIER					PASS	0	40	0.57377	61	3.92606e-08	0.322034	59	0.00263082
3	293606963	A	T	SNV			ATP6V1A	intron_variant	MODIFIER					PASS	0	58	0.421875	64	3.6111e-07	0.377049	61	1.61164e-05
6	30445805	CATATAT	CATAT	Indel			ATP8A1	intron_variant	MODIFIER					multiallelic	0.230769	26	0.285714	21	0.796857	0	21	0.362337
3	439677627	G	T	SNV			ATP8A2	intron_variant	MODIFIER					PASS	0	68	0.631579	57	7.40296e-13	0.216216	74	0.00252076
3	440053969	C	A	SNV			ATP8A2	intron_variant	MODIFIER					PASS	0.292683	41	0	43	0.00805676	0	37	0.0222593
3	440055628	TTGTGTGTGTG	TTGTGTGTGTGTG	Indel			ATP8A2	intron_variant	MODIFIER					clustered_events;multiallelic	0	23	0.366667	30	0.05528	0.285714	21	0.221658
1	532399559	TAA	TAAA	Indel			ATP9B	intron_variant	MODIFIER					clustered_events;multiallelic	0.416667	12	0.0588235	34	0.259645	0	28	0.0895017
1	532792544	C	T	SNV			ATP9B	intron_variant	MODIFIER					PASS	0	47	0.461538	52	2.06359e-06	0.372881	59	0.000128347
2	571624240	C	A	SNV			ATRNL1	intron_variant	MODIFIER					PASS	0	111	0.358491	106	6.34876e-11	0.203883	103	4.26901e-05
2	571674629	C	T	SNV			ATRNL1	intron_variant	MODIFIER					PASS	0	103	0.340426	94	1.96634e-09	0.247312	93	8.42826e-06
2	571740334	T	TA	Indel			ATRNL1	intron_variant	MODIFIER					PASS	0	92	0.362745	102	1.23003e-09	0.173469	98	0.00144243
2	571741337	GT	G	Indel			ATRNL1	intron_variant	MODIFIER					base_qual;multiallelic	0.309524	42	0	32	0.0231966	0.111111	36	0.423609
2	572137744	G	A	SNV			ATRNL1	intron_variant	MODIFIER					PASS	0	101	0.241758	91	4.34564e-06	0.24359	78	2.62528e-05
1	545395939	C	T	SNV			ATXN1	intron_variant	MODIFIER					PASS	0	77	0.441558	77	7.2951e-10	0.310345	58	3.05022e-05
4	290440143	C	A	SNV			AURKB	downstream_gene_variant	MODIFIER					PASS	0	43	0.448276	58	6.09015e-06	0.210526	57	0.058291
4	444252972	C	A	SNV			AUTS2	intron_variant	MODIFIER					PASS	0	55	0.414286	70	6.45693e-07	0.272727	55	0.00214535
4	444305454	A	C	SNV			AUTS2	intron_variant	MODIFIER					PASS	0	56	0.527027	74	8.80426e-10	0.407407	54	1.11154e-05
1	339212733	G	GA	Indel			AXIN1	intron_variant	MODIFIER					PASS	0	23	0.916667	36	3.17423e-10	0.75	28	1.11887e-05
4	310523926	GTT	GT	Indel			AXIN2	intron_variant	MODIFIER					multiallelic	0.352941	34	0.16129	31	0.476186	0	20	0.147783
4	310665840	A	G	SNV			AXIN2	intron_variant	MODIFIER					PASS	0	50	0.483871	62	1.27573e-07	0.315789	57	0.000728381
3	406022340	A	G	SNV			B3GALT1	intron_variant	MODIFIER					PASS	0	56	0.530303	66	1.57254e-09	0.382979	94	3.46936e-06
3	406206649	A	T	SNV			B3GALT1	intron_variant	MODIFIER					clustered_events	0.380952	21	0	27	0.0433258	0	23	0.083485
4	239155170	GG	AA	SNV			B3GAT2	intron_variant	MODIFIER					PASS	0.245902	61	0	54	0.00376479	0	65	0.00156321
4	294516578	CTT	C	Indel			B3GNTL1	intron_variant	MODIFIER					clustered_events;multiallelic	0.285714	28	0	34	0.0419628	0.0277778	36	0.132385
4	294516609	A	G	SNV			B3GNTL1	intron_variant	MODIFIER					clustered_events;haplotype	0.243243	37	0	41	0.0516333	0	26	0.197317
4	294516623	CCAAAAAAAAAAAAAAAAGACTGAGG	C	Indel			B3GNTL1	intron_variant	MODIFIER					clustered_events;haplotype	0.243243	37	0	48	0.0275186	0	39	0.0695635
1	231316004	T	A	SNV			B4GALT1	3_prime_utr_variant	MODIFIER					PASS	0	80	0.384615	65	4.42955e-08	0.229167	48	0.00200144
3	300614325	C	T	SNV			B4GALT4	intron_variant	MODIFIER					PASS	0.333333	54	0	47	0.00042877	0	65	5.951e-05
3	300636072	AT	A	Indel			B4GALT4	upstream_gene_variant	MODIFIER					PASS	0	38	0.372549	51	0.000672744	0.461538	39	0.000157684
3	232141959	C	T	SNV			BACE2	intron_variant	MODIFIER					PASS	0.25	40	0	47	0.0205534	0	61	0.00714711
3	233667866	CTT	C	Indel			BACH1	upstream_gene_variant	MODIFIER					PASS	0	16	0.24	25	0.441867	0.375	8	0.395081
4	216685395	A	T	SNV			BACH2	intron_variant	MODIFIER					PASS	0	54	0.324324	74	5.93133e-05	0.0833333	60	0.437035
2	48689669	C	T	SNV			BANP	intron_variant	MODIFIER					clustered_events	0.421053	19	0	24	0.0421968	0	25	0.0424135
2	48731035	T	A	SNV			BANP	intron_variant	MODIFIER					PASS	0.333333	39	0	62	0.000180989	0	52	0.00105513
3	67767539	ATT	A	Indel			BARD1	intron_variant	MODIFIER					multiallelic	0.310345	29	0	24	0.254658	0.09375	32	0.619136
2	331262646	G	T	SNV			BAZ1A	intron_variant	MODIFIER					PASS	0	50	0.574074	54	3.50847e-09	0.352941	85	5.28946e-05
2	306653241	A	C	SNV			BBOF1	intron_variant	MODIFIER					PASS	0	57	0.5	56	1.84018e-08	0.218182	55	0.0137899
4	393176333	C	G	SNV			BCAR3	intron_variant	MODIFIER					PASS	0	60	0.529412	68	4.81449e-10	0.466667	45	1.4851e-06
4	352406239	C	A	SNV			BCAS3	intron_variant	MODIFIER					PASS	0	63	0.535714	56	7.30501e-10	0.325	80	2.48074e-05
4	424023323	C	T	SNV			BCL9	intron_variant	MODIFIER					PASS	0	54	0.533333	45	3.43733e-08	0.469697	66	5.31514e-07
3	252538597	C	T	SNV			BCOR	intron_variant	MODIFIER					PASS	0.302326	43	0	57	0.000795413	0	59	0.000989261
2	367717954	G	C	SNV			BDKRB2	upstream_gene_variant	MODIFIER					PASS	0	61	0.511905	84	2.30315e-10	0.21875	64	0.00647786
2	360463425	C	T	SNV			BEGAIN	intron_variant	MODIFIER					PASS	0	72	0.444444	63	6.81202e-09	0.375	64	1.90473e-06
4	25969419	G	C	SNV			BEND5	intron_variant	MODIFIER					PASS	0	45	0.319149	47	0.00163335	0.342466	73	0.000304742
4	26041941	G	A	SNV			BEND5	intron_variant	MODIFIER					PASS	0	62	0.455882	68	1.66441e-08	0.209677	62	0.00925187
5	132039532	G	C	SNV			BEND7	intron_variant	MODIFIER					PASS	0.23913	46	0	70	0.00231141	0	77	0.00188483
5	132080307	A	C	SNV			BEND7	intron_variant	MODIFIER					PASS	0	58	0.5625	64	2.07518e-10	0.541667	72	7.39774e-09
X	13462341	C	A	SNV			BGN	intron_variant	MODIFIER					PASS	0	79	0.321739	115	1.04282e-07	0.166667	126	0.00342885
1	161584465	C	T	SNV			BHMT	intron_variant	MODIFIER					PASS	0.272727	33	0	41	0.0308162	0	40	0.0402434
2	548216993	A	C	SNV			BLM	intron_variant	MODIFIER					PASS	0	56	0.425926	54	1.17652e-06	0.434783	69	1.26805e-06
1	16819866	T	A	SNV			BMPER	intron_variant	MODIFIER					PASS	0	48	0.568965	58	4.94499e-09	0.258065	62	0.00648941
6	139678387	C	G	SNV			BMPR1B	intron_variant	MODIFIER					PASS	0	59	0.5	60	7.14755e-09	0.315789	57	0.000209599
6	139753284	T	C	SNV			BMPR1B	intron_variant	MODIFIER					PASS	0	44	0.405405	37	0.000206346	0.214286	56	0.0496012
6	139856294	G	A	SNV			BMPR1B	intron_variant	MODIFIER					PASS	0.32	50	0	70	3.44991e-05	0	72	6.55249e-05
3	196985756	C	CT	Indel			BMX	intron_variant	MODIFIER					clustered_events;haplotype	0	18	0.148148	27	0.611397	0.210526	19	0.503973
3	196985758	G	T	SNV			BMX	intron_variant	MODIFIER					clustered_events;haplotype	0	17	0.153846	26	0.615789	0.222222	18	0.503419
2	554769861	G	T	SNV			BNC1	5_prime_utr_variant	MODIFIER					clustered_events	0.275	40	0	33	0.0497622	0	28	0.0991496
1	104230521	A	T	SNV			BNC2	intron_variant	MODIFIER					PASS	0	75	0.483871	62	4.656e-10	0.216667	60	0.00242491
1	104285880	T	A	SNV			BNC2	intron_variant	MODIFIER					PASS	0.35	20	0	23	0.120691	0.289474	38	0.786501
1	104317542	G	C	SNV			BNC2	intron_variant	MODIFIER					PASS	0	62	0.430769	65	8.7605e-08	0.338983	59	4.84268e-05
3	114163299	A	C	SNV			BORA	intron_variant	MODIFIER					PASS	0	34	0.956522	23	2.32803e-11	0.48	25	0.00113898
5	103431736	T	G	SNV			BORCS5	upstream_gene_variant	MODIFIER					PASS	0	51	0.608696	46	1.67298e-09	0.35	40	0.0006175
1	658813137	T	C	SNV			BRD4	intron_variant	MODIFIER					PASS	0	38	0.543478	46	1.38947e-06	0.5	52	1.59781e-05
4	80324859	A	AT	Indel			BRINP3	intron_variant	MODIFIER					PASS	0	34	0.367347	49	0.0021262	0.350877	57	0.00351138
4	80392558	C	A	SNV			BRINP3	intron_variant	MODIFIER					PASS	0	54	0.442623	61	4.01485e-07	0.333333	69	0.000110212
4	80449679	G	A	SNV			BRINP3	intron_variant	MODIFIER					PASS	0.25	52	0	63	0.00182368	0	59	0.00391392
1	84731610	A	G	SNV			BSN	intron_variant	MODIFIER					PASS	0.258065	31	0	44	0.0387988	0.016129	62	0.0494723
6	6989717	G	T	SNV			BST1	intron_variant	MODIFIER					PASS	0.276596	47	0.0208333	48	0.0306738	0	77	0.00033944
6	7016807	A	G	SNV			BST1	intron_variant	MODIFIER					PASS	0.358491	53	0	44	0.000293818	0	44	0.000510969
6	205889303	A	C	SNV			BTBD10	intron_variant	MODIFIER					PASS	0	66	0.506849	73	2.32837e-10	0.339286	56	3.56816e-05
1	665659426	T	C	SNV			BTBD2	upstream_gene_variant	MODIFIER					clustered_events	0	15	0.4	30	0.137937	0.318182	22	0.326497
1	665691317	T	C	SNV			BTBD2	intron_variant	MODIFIER					clustered_events;haplotype	0	31	0.214286	42	0.175665	0.291667	24	0.107084
1	665691321	A	T	SNV			BTBD2	intron_variant	MODIFIER					clustered_events	0	26	0.225	40	0.223826	0.318182	22	0.127519
5	253143275	G	A	SNV			BTD	intron_variant	MODIFIER					PASS	0	52	0.5625	80	2.47948e-10	0.364865	74	3.49378e-05
4	292875595	C	T	SNV			BTN1A1	intron_variant	MODIFIER					PASS	0	47	0.489796	49	8.04988e-07	0.280702	57	0.00401439
2	261898643	C	A	SNV			C15orf62	upstream_gene_variant	MODIFIER					PASS	0.705882	17	0	41	2.03948e-06	0	33	3.52336e-05
5	286503678	C	T	SNV			C1GALT1	intron_variant	MODIFIER					PASS	0	50	0.5625	64	1.95142e-09	0.434783	46	2.12894e-05
3	330312634	G	A	SNV			C2orf76	intron_variant	MODIFIER					PASS	0	60	0.557692	52	8.34205e-10	0.241379	87	0.00127021
4	19955854	C	T	SNV			C8A	intron_variant	MODIFIER					PASS	0	57	0.5	58	1.44964e-08	0.378378	74	8.42826e-06
1	451839338	T	A	SNV			C8orf34	intron_variant	MODIFIER					PASS	0	61	0.567164	67	4.7205e-11	0.46875	64	1.75297e-07
4	340853230	G	T	SNV			CA10	downstream_gene_variant	MODIFIER					PASS	0.28	75	0	63	0.000117016	0	66	0.000156786
4	341071131	TTCTC	T	Indel			CA10	intron_variant	MODIFIER					multiallelic	0	34	0.5625	32	2.50182e-05	0.230769	26	0.200839
4	341220862	C	T	SNV			CA10	intron_variant	MODIFIER					PASS	0	49	0.514286	70	1.80517e-08	0.326531	49	0.000911803
4	455976300	GTT	GTTT	Indel			CAB39	intron_variant	MODIFIER					clustered_events;multiallelic	0	26	0.206897	29	0.182224	0.296296	27	0.119139
4	12702042	CA	C	Indel			CACHD1	intron_variant	MODIFIER					PASS	0	57	0.441176	68	1.16783e-07	0.212121	66	0.0115923
1	649366520	C	T	SNV			CACNA1A	intron_variant	MODIFIER					PASS	0	17	0.238095	21	0.446052	0.259259	27	0.371054
1	649413344	A	T	SNV			CACNA1A	intron_variant	MODIFIER					PASS	0	48	0.423077	52	9.13787e-06	0.233333	60	0.0164559
4	70206379	A	C	SNV			CACNA1E	intron_variant	MODIFIER					PASS	0	42	0.461538	52	7.39611e-06	0.392157	51	0.000260098
4	70208817	A	G	SNV			CACNA1E	intron_variant	MODIFIER					PASS	0	58	0.346939	49	5.73247e-05	0.264151	53	0.00236366
4	70361417	G	T	SNV			CACNA1E	intron_variant	MODIFIER					PASS	0	53	0.366197	71	1.08616e-05	0.327273	55	0.00034162
5	11950830	G	A	SNV			CACNA1I	intron_variant	MODIFIER					PASS	0.266667	90	0	99	9.4726e-07	0	92	8.86742e-06
1	10082590	C	T	SNV			CACNA2D3	intron_variant	MODIFIER					PASS	0.338462	65	0	47	0.000186361	0	56	8.0269e-05
1	10420536	T	A	SNV			CACNA2D3	intron_variant	MODIFIER					PASS	0	61	0.466667	60	2.6368e-08	0.253968	63	0.00154351
1	10425401	A	G	SNV			CACNA2D3	intron_variant	MODIFIER					PASS	0	69	0.44898	49	5.92954e-08	0.228571	70	0.00151066
1	10528920	C	A	SNV			CACNA2D3	intron_variant	MODIFIER					PASS	0.234043	47	0	61	0.00605992	0	65	0.00566443
1	10540919	TG	T	Indel			CACNA2D3	intron_variant	MODIFIER					PASS	0	23	0.56	25	0.00134703	0.432432	37	0.0122769
1	10586739	G	T	SNV			CACNA2D3	intron_variant	MODIFIER					PASS	0	64	0.358491	53	8.57718e-06	0.318841	69	4.8098e-05
5	14976988	A	AG	Indel			CACNG2	intron_variant	MODIFIER					PASS	0	83	0.263736	91	8.24916e-06	0.282258	124	3.05637e-06
3	492808490	A	C	SNV			CADM1	intron_variant	MODIFIER					clustered_events	0	68	0.333333	51	2.07477e-05	0.364865	74	2.68246e-06
3	183153982	C	A	SNV			CADM2	intron_variant	MODIFIER					PASS	0.244898	49	0	75	0.000887093	0	80	0.000910721
3	183518304	A	G	SNV			CADM2	intron_variant	MODIFIER					PASS	0	57	0.653061	49	1.86793e-11	0.395349	43	4.12899e-05
3	184074385	C	T	SNV			CADM2	intron_variant	MODIFIER					PASS	0.245283	53	0	48	0.0112488	0	51	0.0102408
3	184122515	A	AT	Indel			CADM2	intron_variant	MODIFIER					PASS	0	50	0.413793	58	5.24098e-06	0.375	64	5.36004e-05
3	382293921	C	A	SNV			CALCRL	intron_variant	MODIFIER					PASS	0	65	0.43662	71	1.91086e-08	0.240741	54	0.00281735
5	65102679	A	C	SNV			CALML3	3_prime_utr_variant	MODIFIER					PASS	0	65	0.149254	67	0.0578031	0.2875	80	0.000102436
4	443001174	C	A	SNV			CALN1	downstream_gene_variant	MODIFIER					PASS	0	44	0.656716	67	7.53747e-11	0.38806	67	8.66723e-05
5	131030401	CA	CAA	Indel			CAMK1D	intron_variant	MODIFIER					clustered_events;multiallelic	0	51	0.316667	60	5.03984e-05	0.326923	52	0.000168891
1	197783299	A	T	SNV			CAMK4	intron_variant	MODIFIER					PASS	0	52	0.457627	59	3.69933e-07	0.235294	68	0.00757408
2	490675062	A	T	SNV			CAMSAP1	intron_variant	MODIFIER					PASS	0	57	0.385714	70	1.82785e-06	0.294118	85	0.000194175
5	98692498	T	G	SNV			CAPRIN2	intron_variant	MODIFIER					PASS	0	117	0.301075	93	6.8234e-09	0.173554	121	0.000119633
4	415169478	G	A	SNV			CAPZA1	intron_variant	MODIFIER					PASS	0	39	0.4	40	0.000475055	0.23913	46	0.05543
3	564130707	C	A	SNV			CAPZB	intron_variant	MODIFIER					PASS	0	58	0.45283	53	2.3072e-07	0.341772	79	2.658e-05
1	647862251	C	T	SNV			CARM1	3_prime_utr_variant	MODIFIER					PASS	0.282051	39	0	65	0.00112027	0	55	0.00438611
1	535455553	T	C	SNV			CARMIL1	intron_variant	MODIFIER					PASS	0	68	0.542373	59	1.03816e-10	0.413793	58	1.0008e-06
2	56547462	C	A	SNV			CARMIL2	5_prime_utr_variant	MODIFIER					PASS	0.220339	59	0	60	0.00620193	0	55	0.0131256
4	446695924	G	T	SNV			CASTOR2	5_prime_utr_variant	MODIFIER					PASS	0	45	0.465517	58	1.64659e-06	0.210526	57	0.0490914
3	573136371	G	A	SNV			CASZ1	missense_variant	MODERATE	CASZ1:p.Ala756Thr	756	A/T	Gca/Aca	PASS	0	33	0.520833	48	1.4029e-05	0.348837	43	0.00835331
3	376925055	G	C	SNV			CAVIN2	intron_variant	MODIFIER					PASS	0	46	0.534483	58	4.8772e-08	0.428571	49	4.15358e-05
3	284137936	G	A	SNV			CBLB	intron_variant	MODIFIER					PASS	0	52	0.477273	44	8.48594e-07	0.269231	52	0.00407879
3	83753219	C	T	SNV			CBY2	intron_variant	MODIFIER					PASS	0.434783	23	0	35	0.00289952	0	27	0.0151242
1	350275034	G	A	SNV			CCBE1	upstream_gene_variant	MODIFIER					PASS	0.232143	56	0	51	0.0113604	0	73	0.00177865
1	669014745	C	G	SNV			CCDC124	intron_variant	MODIFIER					PASS	0	55	0.402985	67	1.43625e-06	0.358974	78	2.19988e-05
1	86999932	A	G	SNV			CCDC13	intron_variant	MODIFIER					PASS	0.22449	49	0	63	0.00658868	0	65	0.00730044
3	393154089	A	G	SNV			CCDC141	upstream_gene_variant	MODIFIER					PASS	0.351852	54	0	78	1.37607e-06	0	56	9.25144e-05
3	393356373	G	A	SNV			CCDC141	intron_variant	MODIFIER					PASS	0	53	0.446154	65	3.00083e-07	0.242424	66	0.00546459
3	417550585	C	T	SNV			CCDC148	intron_variant	MODIFIER					PASS	0.269231	52	0	65	0.000611525	0	68	0.000721048
3	417592179	G	C	SNV			CCDC148	intron_variant	MODIFIER					PASS	0	59	0.438596	57	2.42808e-07	0.195652	46	0.0379578
6	14875577	C	T	SNV			CCDC149	intron_variant	MODIFIER					PASS	0.254237	59	0	66	0.000690653	0	68	0.000887478
3	370075064	GC	G	Indel			CCDC150	intron_variant	MODIFIER					PASS	0	27	0.636364	33	1.08524e-05	0.487805	41	0.000857799
4	141262681	G	A	SNV			CCDC170	intron_variant	MODIFIER					PASS	0	62	0.557692	52	5.30586e-10	0.272727	44	0.00205495
1	105619303	C	T	SNV			CCDC171	intron_variant	MODIFIER					PASS	0.244898	49	0	54	0.00709377	0	57	0.00686079
1	105644511	A	G	SNV			CCDC171	upstream_gene_variant	MODIFIER					PASS	0.37931	29	0	34	0.0066584	0	51	0.000862457
4	392752119	TCTCTCAGAATCATGCCC	T	Indel			CCDC18	frameshift_variant	HIGH	CCDC18:p.Ser212AsnfsTer3	211-217	ISQNHAL/IX	atCTCTCAGAATCATGCCCta/atta	PASS	0.242857	70	0	84	8.8784e-05	0	64	0.00131955
2	570418121	GT	G	Indel			CCDC186	intron_variant	MODIFIER					PASS	0	95	0.4	100	5.66459e-11	0.26506	83	1.02857e-05
1	245631274	G	T	SNV			CCDC192	intron_variant	MODIFIER					PASS	0	83	0.4125	80	1.10616e-09	0.315789	76	3.56987e-06
2	218239238	A	G	SNV			CCDC25	intron_variant	MODIFIER					PASS	0	54	0.410714	56	3.04483e-06	0.314815	54	0.000512693
5	131461463	T	C	SNV			CCDC3	intron_variant	MODIFIER					PASS	0	37	0.362069	58	0.000841544	0.246377	69	0.0332607
1	688265964	G	T	SNV			CCDC63	intron_variant	MODIFIER					PASS	0	81	0.273585	106	2.87807e-06	0.195489	133	0.000463305
1	356005768	G	T	SNV			CCDC68	intron_variant	MODIFIER					PASS	0	67	0.446429	56	3.67288e-08	0.309859	71	4.38952e-05
6	218874526	A	G	SNV			CCDC73	intron_variant	MODIFIER					PASS	0	48	0.530303	66	1.51938e-08	0.347826	69	0.000169305
3	292385031	T	A	SNV			CCDC80	upstream_gene_variant	MODIFIER					PASS	0	48	0.510204	49	2.46569e-07	0.403509	57	3.96714e-05
3	513857807	C	G	SNV			CCDC81	upstream_gene_variant	MODIFIER					PASS	0	52	0	65	1	0.219512	41	0.0377685
3	513903771	G	T	SNV			CCDC81	intron_variant	MODIFIER					PASS	0	49	0.431034	58	2.95038e-06	0.371429	70	5.467e-05
3	513291399	T	G	SNV			CCDC83	intron_variant	MODIFIER					PASS	0	73	0.3125	64	9.3454e-06	0.2	60	0.00612265
3	513332969	C	T	SNV			CCDC83	intron_variant	MODIFIER					PASS	0	43	0.394737	38	0.000323555	0.2	25	0.194429
2	362225348	T	C	SNV			CCDC85C	intron_variant	MODIFIER					PASS	0.285714	63	0	57	0.00039653	0	69	0.000156332
2	362351920	G	GA	Indel			CCDC85C	intron_variant	MODIFIER					PASS	0	35	0.297297	37	0.0260901	0.333333	45	0.00817737
6	242747664	A	AGG	Indel			CCDC88B	upstream_gene_variant	MODIFIER					multiallelic	0.310345	29	0.05	40	0.693415	0	43	0.150842
5	97162569	C	G	SNV			CCDC91	intron_variant	MODIFIER					PASS	0	67	0.351852	54	6.7945e-06	0.329114	79	1.24362e-05
5	97367413	G	A	SNV			CCDC91	intron_variant	MODIFIER					PASS	0	66	0.324675	77	5.70764e-06	0.189189	74	0.0104014
3	332155037	G	A	SNV			CCDC93	intron_variant	MODIFIER					PASS	0	49	0.464286	56	7.47474e-07	0.101695	59	0.373109
4	285609759	A	T	SNV			CCHCR1	intron_variant	MODIFIER					PASS	0	70	0.345455	55	5.447e-06	0.333333	69	1.168e-05
2	397165180	A	G	SNV			CCNG1	intron_variant	MODIFIER					PASS	0	44	0.55814	43	1.92307e-07	0.226415	53	0.0385462
2	589441440	A	G	SNV			CCNJ	intron_variant	MODIFIER					PASS	0	84	0.289474	76	3.32629e-06	0.149425	87	0.0133222
3	15679685	G	A	SNV			CCNL1	intron_variant	MODIFIER					PASS	0	54	0.5625	64	6.14218e-10	0.445946	74	8.75657e-07
5	142268322	C	A	SNV			CD36	intron_variant	MODIFIER					PASS	0.327273	55	0	76	6.2653e-06	0	54	0.00029795
6	7081453	GATATATAT	G	Indel			CD38	intron_variant	MODIFIER					clustered_events;multiallelic	0.344828	29	0	16	0.258076	0	25	0.0567041
3	358089612	C	A	SNV			CD3E	intron_variant	MODIFIER					PASS	0	67	0.38983	59	5.47605e-07	0.173077	52	0.0390189
2	146821358	G	A	SNV			CD93	3_prime_utr_variant	MODIFIER					PASS	0	60	0.535211	71	2.52892e-10	0.265625	64	0.00100561
4	385379708	C	A	SNV			CDC42BPA	intron_variant	MODIFIER					PASS	0	58	0.532258	62	1.32292e-09	0.34375	64	5.12667e-05
2	356320467	A	G	SNV			CDC42BPB	intron_variant	MODIFIER					PASS	0.309524	42	0	48	0.00213345	0	53	0.00164643
5	248956922	G	GA	Indel			CDCP1	intron_variant	MODIFIER					PASS	0	32	0.327586	58	0.00766503	0.301587	63	0.0177302
1	415574863	CAA	C	Indel			CDH10	intron_variant	MODIFIER					multiallelic	0	46	0.482759	58	8.30333e-05	0.457143	35	0.000692691
1	415680872	T	C	SNV			CDH10	intron_variant	MODIFIER					PASS	0.23913	46	0	69	0.00252515	0	59	0.00838309
2	61071310	A	C	SNV			CDH11	intron_variant	MODIFIER					PASS	0	74	0.3875	80	2.68638e-08	0.231884	69	0.000826751
1	412583768	A	C	SNV			CDH12	intron_variant	MODIFIER					PASS	0	46	0.447761	67	1.43897e-06	0.235294	51	0.0261542
1	412880037	G	GA	Indel			CDH12	intron_variant	MODIFIER					PASS	0	32	0.444444	36	0.000770888	0.357143	42	0.00844102
1	413056733	A	G	SNV			CDH12	intron_variant	MODIFIER					PASS	0	68	0.467742	62	4.50074e-09	0.402597	77	3.93852e-07
1	413196157	GA	TT	SNV			CDH12	intron_variant	MODIFIER					PASS	0.237288	59	0	58	0.00370785	0	54	0.00772715
1	413551865	C	A	SNV			CDH12	intron_variant	MODIFIER					PASS	0	27	0.382979	47	0.0073486	0.25	24	0.232457
2	205516514	C	G	SNV			CDH13	intron_variant	MODIFIER					clustered_events	0	24	0.444444	9	0.139926	0.137931	29	0.554066
2	205516531	T	A	SNV			CDH13	intron_variant	MODIFIER					clustered_events;multiallelic	0	20	0.444444	9	0.238645	0.16	25	0.59281
2	205939024	G	A	SNV			CDH13	intron_variant	MODIFIER					PASS	0	53	0.62963	54	8.59906e-11	0.333333	51	0.000352421
2	46206342	T	A	SNV			CDH15	intron_variant	MODIFIER					clustered_events	0.384615	26	0	28	0.0213609	0	29	0.0222417
1	409683782	C	T	SNV			CDH18	intron_variant	MODIFIER					PASS	0.333333	66	0	45	0.000326224	0	67	2.0275e-05
1	410150421	A	G	SNV			CDH18	intron_variant	MODIFIER					PASS	0	54	0.571429	63	4.30231e-10	0.258065	62	0.00306928
1	410203445	AT	A	Indel			CDH18	intron_variant	MODIFIER					PASS	0	43	0.534884	43	6.90303e-07	0.425	40	0.000175139
1	410319524	G	T	SNV			CDH18	intron_variant	MODIFIER					PASS	0	61	0.434783	69	6.04895e-08	0.4	50	9.85967e-06
1	410491890	G	T	SNV			CDH18	intron_variant	MODIFIER					PASS	0	59	0.630769	65	2.54815e-12	0.276596	47	0.00191919
1	410581710	AT	A	Indel			CDH18	intron_variant	MODIFIER					PASS	0	51	0.538462	39	1.55805e-07	0.348837	43	0.000492474
1	410942237	AT	A	Indel			CDH18	intron_variant	MODIFIER					PASS	0.241379	29	0	39	0.0937589	0	38	0.110433
1	411026073	A	C	SNV			CDH18	intron_variant	MODIFIER					PASS	0	53	0.291667	48	0.00136763	0.166667	42	0.131479
2	614675040	CGTGT	CGTGTGT	Indel			CDH23	intron_variant	MODIFIER					clustered_events;multiallelic	0.225	40	0	38	0.162123	0.113636	44	0.756751
2	614886922	C	T	SNV			CDH23	intron_variant	MODIFIER					PASS	0	47	0.382716	81	1.15433e-05	0.338235	68	0.000302394
2	614910381	C	A	SNV			CDH23	intron_variant	MODIFIER					PASS	0	52	0.426667	75	5.01707e-07	0.285714	77	0.000758261
2	615066178	A	T	SNV			CDH23	intron_variant	MODIFIER					PASS	0	62	0.371429	35	6.41871e-05	0.272727	77	0.000332058
2	239346167	G	T	SNV			CDH4	5_prime_utr_variant	MODIFIER					PASS	0.363636	22	0	27	0.0531389	0	23	0.0981833
2	240100856	C	G	SNV			CDH4	intron_variant	MODIFIER					PASS	0	65	0.4	70	1.6398e-07	0.242424	66	0.00143771
1	512912738	C	CT	Indel			CDH7	intron_variant	MODIFIER					PASS	0	55	0.517241	58	9.76748e-09	0.333333	51	0.000268171
2	65760419	C	CT	Indel			CDH8	intron_variant	MODIFIER					multiallelic	0	35	0.384615	52	0.0509475	0.487805	41	0.00542042
2	65957100	T	TTATATATATATATATA	Indel			CDH8	intron_variant	MODIFIER					multiallelic	0	32	0.189189	37	0.353538	0.255814	43	0.106185
2	65993825	T	C	SNV			CDH8	intron_variant	MODIFIER					clustered_events	0	12	0.28	25	0.467168	0.473684	19	0.184248
2	66014735	C	CT	Indel			CDH8	intron_variant	MODIFIER					PASS	0	37	0.410714	56	0.000156393	0.254902	51	0.0402116
2	66015085	ATGTG	ATGTGTG	Indel			CDH8	intron_variant	MODIFIER					multiallelic	0.3125	16	0	17	0.605996	0	27	0.408728
2	66041275	G	GA	Indel			CDH8	intron_variant	MODIFIER					PASS	0	53	0.509434	53	4.3728e-08	0.254545	55	0.00537469
2	66171291	C	T	SNV			CDH8	intron_variant	MODIFIER					PASS	0	37	0.471698	53	1.80335e-05	0.333333	57	0.00337982
2	66192039	T	C	SNV			CDH8	intron_variant	MODIFIER					clustered_events	0	22	0.391304	46	0.021312	0.340426	47	0.0647707
2	66221673	A	T	SNV			CDH8	intron_variant	MODIFIER					PASS	0.3125	48	0	67	8.90301e-05	0	38	0.00794831
2	66225179	GAA	G	Indel			CDH8	intron_variant	MODIFIER					multiallelic	0.347826	46	0	50	0.0048567	0.025	40	0.098946
2	66229260	G	T	SNV			CDH8	intron_variant	MODIFIER					PASS	0	57	0.393443	61	2.4579e-06	0.396226	53	1.59009e-05
2	66234590	G	T	SNV			CDH8	intron_variant	MODIFIER					PASS	0.254237	59	0	28	0.0900538	0	47	0.00936737
1	419043045	T	C	SNV			CDH9	intron_variant	MODIFIER					PASS	0.295082	61	0	47	0.00137022	0	63	0.000234067
1	419095700	T	TA	Indel			CDH9	intron_variant	MODIFIER					PASS	0	60	0.518519	54	4.61437e-09	0.321429	56	0.000156432
1	419166179	A	G	SNV			CDH9	intron_variant	MODIFIER					PASS	0	41	0.568182	44	2.53808e-07	0.204082	49	0.096192
1	419261125	AAG	A	Indel			CDH9	intron_variant	MODIFIER					PASS	0	65	0.449275	69	1.13074e-08	0.339286	56	4.01895e-05
1	419264712	G	GT	Indel			CDH9	intron_variant	MODIFIER					clustered_events	0.288462	52	0	53	0.00119208	0	64	0.000492003
1	419264713	GT	TT	SNV			CDH9	intron_variant	MODIFIER					clustered_events;multiallelic	0.313726	51	0	49	0.00209546	0	53	0.00571888
5	242698997	ACAGCAGCAG	ACAG	Indel			CDK14	intron_variant	MODIFIER					clustered_events;multiallelic	0	15	0.297297	37	0.28673	0.176471	34	0.560402
5	242860405	A	G	SNV			CDK14	intron_variant	MODIFIER					PASS	0	30	0.435484	62	0.000341956	0.327869	61	0.0133564
5	243024917	T	C	SNV			CDK14	intron_variant	MODIFIER					PASS	0	49	0.488889	45	8.58382e-07	0.388889	72	2.53434e-05
3	81988024	G	A	SNV			CDK15	intron_variant	MODIFIER					PASS	0	28	0.761905	21	1.81109e-06	0.657143	35	9.93062e-06
3	82094911	A	G	SNV			CDK15	intron_variant	MODIFIER					PASS	0	35	0.966667	30	1.80736e-13	0.636364	22	2.99879e-05
5	29360970	C	T	SNV			CDK17	intron_variant	MODIFIER					PASS	0	74	0.347368	95	1.24929e-07	0.149533	107	0.0176459
3	439448261	TA	TAA	Indel			CDK8	intron_variant	MODIFIER					clustered_events;multiallelic	0.236842	38	0.111111	27	0.688125	0	26	0.202274
3	192988506	A	G	SNV			CDKL5	intron_variant	MODIFIER					PASS	0.3	20	0	14	0.397325	0.181818	33	0.722413
3	192988526	C	T	SNV			CDKL5	intron_variant	MODIFIER					PASS	0.333333	15	0	14	0.379351	0.185185	27	0.714495
6	152324871	C	G	SNV			CDS1	intron_variant	MODIFIER					PASS	0	46	0.543478	46	1.37448e-07	0.181818	44	0.126571
2	75286499	T	G	SNV			CDYL2	intron_variant	MODIFIER					PASS	0	52	0.377358	53	2.84339e-05	0.214286	70	0.0157095
2	75299089	T	C	SNV			CDYL2	intron_variant	MODIFIER					PASS	0	56	0.477612	67	2.34479e-08	0.280702	57	0.0012518
5	128736600	T	C	SNV			CELF2	intron_variant	MODIFIER					PASS	0	48	0.515625	64	3.80396e-08	0.307692	78	0.000577268
5	129157660	C	A	SNV			CELF2	intron_variant	MODIFIER					PASS	0.278689	61	0	54	0.000936281	0	75	0.000128233
4	427002056	G	A	SNV			CELF3	3_prime_utr_variant	MODIFIER					PASS	0.384615	26	0	43	0.00214391	0	41	0.00395535
1	379273470	A	C	SNV			CELF4	intron_variant	MODIFIER					PASS	0	74	0.587302	63	8.92962e-13	0.283951	81	3.82718e-05
1	379340163	C	A	SNV			CELF4	intron_variant	MODIFIER					PASS	0	47	0.41791	67	4.56357e-06	0.304348	69	0.00104689
1	669456578	A	T	SNV			CELF5	intron_variant	MODIFIER					PASS	0	58	0.352941	68	9.34643e-06	0.269841	63	0.00112682
3	581999370	A	G	SNV			CEP104	intron_variant	MODIFIER					PASS	0	47	0.484848	66	1.96454e-07	0.396825	63	4.32129e-05
4	310186208	GTT	GT	Indel			CEP112	intron_variant	MODIFIER					multiallelic	0.155556	45	0	44	0.228981	0.255814	43	0.642979
4	310347739	G	T	SNV			CEP112	intron_variant	MODIFIER					PASS	0	60	0.390244	41	1.52608e-05	0.3	60	0.000294626
4	310392552	ATGTG	A	Indel			CEP112	intron_variant	MODIFIER					PASS	0.612903	31	0	17	0.00172802	0.35	20	0.508577
4	310415257	C	CTTTTAACAAAA	Indel			CEP112	intron_variant	MODIFIER					PASS	0	37	0.403846	52	0.000257416	0.387755	49	0.000894365
1	243967346	T	C	SNV			CEP120	intron_variant	MODIFIER					PASS	0	60	0.516129	62	1.88558e-09	0.5	68	3.80019e-08
4	306821803	CTT	CT	Indel			CEP131	intron_variant	MODIFIER					multiallelic	0.354839	31	0.0909091	44	0.16566	0	27	0.0436344
6	39387534	G	A	SNV			CEP135	intron_variant	MODIFIER					PASS	0	51	0.428571	56	2.49277e-06	0.264151	53	0.00524717
2	456072729	C	T	SNV			CEP89	downstream_gene_variant	MODIFIER					PASS	0.304348	23	0	32	0.0773682	0	35	0.0663851
3	405150532	G	C	SNV			CERS6	intron_variant	MODIFIER					PASS	0.352941	51	0	52	9.82306e-05	0	55	0.000127785
3	330069593	A	T	SNV			CFAP221	intron_variant	MODIFIER					PASS	0	49	0.506849	73	2.08767e-08	0.2875	80	0.0010213
6	153138936	AT	A	Indel			CFAP299	intron_variant	MODIFIER					PASS	0	61	0.510204	49	1.19468e-08	0.270833	48	0.00181817
3	293312161	G	T	SNV			CFAP44	intron_variant	MODIFIER					clustered_events	0	22	0.153846	26	0.543528	0.181818	33	0.440786
4	291679614	C	G	SNV			CFAP52	missense_variant	MODERATE	CFAP52:p.Ala502Pro	502	A/P	Gcc/Ccc	PASS	0	48	0.444444	63	1.33148e-06	0.349206	63	0.000210443
2	612979082	T	G	SNV			CFAP70	intron_variant	MODIFIER					PASS	0	67	0.491525	59	2.17104e-09	0.4	65	1.18598e-06
2	612986313	A	G	SNV			CFAP70	intron_variant	MODIFIER					PASS	0.267606	71	0	69	0.000119996	0	48	0.00337612
1	289002768	A	G	SNV			CFAP95	intron_variant	MODIFIER					PASS	0	56	0.410714	56	2.01506e-06	0.196721	61	0.0265371
4	96706895	GTATA	GTATATA	Indel			CHIT1	intron_variant	MODIFIER					clustered_events;multiallelic	0	24	0.361111	36	0.00846207	0.0571429	35	0.740666
5	270458327	G	T	SNV			CHN2	intron_variant	MODIFIER					PASS	0	57	0.465517	58	8.58049e-08	0.362069	58	4.13593e-05
2	217740586	A	G	SNV			CHRNA2	5_prime_utr_variant	MODIFIER					PASS	0.264151	53	0	41	0.0143982	0	64	0.00125274
2	582854420	T	G	SNV			CHST15	intron_variant	MODIFIER					PASS	0	40	0.268293	41	0.0243625	0.142857	49	0.291357
3	49721403	CA	C	Indel			CHST2	3_prime_utr_variant	MODIFIER					multiallelic	0	50	0.54717	53	2.11595e-07	0.277778	54	0.00673954
2	454717880	T	A	SNV			CHST8	intron_variant	MODIFIER					PASS	0	60	0.454545	77	1.33036e-08	0.28125	64	0.000523385
1	340792939	AACACAC	AACAC	Indel			CHTF18	intron_variant	MODIFIER					multiallelic	0.333333	12	0.115385	26	0.633088	0	26	0.245178
2	623705649	T	C	SNV			CHUK	intron_variant	MODIFIER					PASS	0.24	75	0	59	0.00149725	0	56	0.00313303
2	623746673	CA	CAA	Indel			CHUK	intron_variant	MODIFIER					multiallelic	0	24	0.236842	38	0.247751	0.230769	39	0.219889
4	257263570	C	G	SNV			CILK1	intron_variant	MODIFIER					PASS	0	70	0.530303	66	4.99151e-11	0.294118	68	7.16156e-05
1	657630326	C	G	SNV			CILP2	intron_variant	MODIFIER					PASS	0	46	0.492308	65	1.97544e-07	0.428571	63	1.6251e-05
1	657630349	C	T	SNV			CILP2	intron_variant	MODIFIER					PASS	0	59	0.455882	68	3.30917e-08	0.378788	66	9.22863e-06
2	302560236	T	C	SNV			CIPC	intron_variant	MODIFIER					PASS	0	60	0.54	50	2.82314e-09	0.333333	42	0.000304742
6	136137432	G	T	SNV			CISD2	intron_variant	MODIFIER					PASS	0.317073	41	0	47	0.00203008	0	65	0.000360017
1	698105446	GATATATAT	GATATAT	Indel			CIT	intron_variant	MODIFIER					multiallelic	0	18	0.310345	29	0.199144	0.3125	16	0.361987
3	327349706	C	G	SNV			CLASP1	intron_variant	MODIFIER					PASS	0	54	0.54902	51	6.38579e-09	0.333333	54	0.000250994
3	327413710	T	TA	Indel			CLASP1	intron_variant	MODIFIER					PASS	0	21	0.470588	34	0.00847532	0.208333	24	0.427626
3	327413711	T	TA	Indel			CLASP1	intron_variant	MODIFIER					multiallelic	0	21	0.470588	34	0.0617389	0.227273	22	0.462858
5	242601945	A	ACTC	Indel			CLDN12	intron_variant	MODIFIER					multiallelic	0	20	0.1875	32	0.452764	0.2	25	0.445717
1	304013880	C	T	SNV			CLEC16A	intron_variant	MODIFIER					PASS	0	49	0.371429	35	0.000393124	0.424242	33	0.000154799
1	304075798	T	G	SNV			CLEC16A	intron_variant	MODIFIER					clustered_events	0	16	0.12	25	0.70284	0.333333	30	0.231024
5	70532868	G	C	SNV			CLEC4E	upstream_gene_variant	MODIFIER					PASS	0	93	0.3	80	3.84583e-07	0.270833	96	4.81945e-06
4	265875140	C	T	SNV			CLIC5	intron_variant	MODIFIER					PASS	0	49	0.489362	47	6.44328e-07	0.4	70	1.81113e-05
4	265897876	A	G	SNV			CLIC5	intron_variant	MODIFIER					PASS	0	45	0.596491	57	3.64417e-09	0.567568	74	4.99985e-08
4	265996664	A	C	SNV			CLIC5	intron_variant	MODIFIER					PASS	0	51	0.54717	53	1.14983e-08	0.230769	65	0.011017
2	390925057	G	A	SNV			CLINT1	intron_variant	MODIFIER					PASS	0	44	0.340909	44	0.00108399	0.269231	26	0.0507295
3	313246971	C	A	SNV			CLSTN2	intron_variant	MODIFIER					PASS	0.347826	46	0	52	0.000189371	0	35	0.00514271
3	313255311	T	C	SNV			CLSTN2	intron_variant	MODIFIER					PASS	0.269231	52	0	61	0.000977109	0	68	0.000721048
4	350875186	A	G	SNV			CLTC	intron_variant	MODIFIER					PASS	0.671642	67	0	39	2.66311e-10	0.166667	48	3.56816e-05
4	350890804	C	T	SNV			CLTC	intron_variant	MODIFIER					PASS	0	62	0.88	25	1.59217e-13	0.333333	51	0.00010842
3	196832391	G	T	SNV			CLTRN	intron_variant	MODIFIER					PASS	0	35	1	29	1.94542e-14	0.659574	47	2.45882e-07
2	203708232	G	C	SNV			CMC2	intron_variant	MODIFIER					PASS	0	48	0.479167	48	1.14257e-06	0.304348	46	0.00274884
1	59707256	C	T	SNV			CNBP	intron_variant	MODIFIER					PASS	0	60	0.566038	53	4.656e-10	0.4	65	3.41336e-06
3	272687929	AGC	A	Indel			CNKSR2	intron_variant	MODIFIER					PASS	0.225806	31	0	56	0.0376417	0	40	0.116737
2	592869802	C	T	SNV			CNNM1	intron_variant	MODIFIER					PASS	0	121	0.246914	81	7.88471e-07	0.252632	95	1.21397e-06
2	559034525	G	C	SNV			CNNM2	intron_variant	MODIFIER					PASS	0	104	0.358696	92	5.37493e-10	0.23	100	1.63035e-05
3	63026014	G	A	SNV			CNPPD1	intron_variant	MODIFIER					PASS	0	51	0.542373	59	7.0101e-09	0.357143	70	6.67043e-05
5	100284102	C	T	SNV			CNTN1	upstream_gene_variant	MODIFIER					PASS	0	63	0.339623	53	2.56976e-05	0.313726	51	0.000210909
1	37159179	G	A	SNV			CNTN3	intron_variant	MODIFIER					PASS	0	58	0.459459	74	2.08318e-08	0.283333	60	0.000748192
1	41155248	A	AT	Indel			CNTN4	intron_variant	MODIFIER					PASS	0	48	0.551724	58	1.16178e-08	0.306667	75	0.000659848
1	41291877	GA	G	Indel			CNTN4	intron_variant	MODIFIER					PASS	0	51	0.603774	53	7.03872e-10	0.346154	52	0.000274005
1	41315821	A	AATAT	Indel			CNTN4	intron_variant	MODIFIER					multiallelic	0.294118	17	0	34	0.233329	0.0588235	34	0.526578
1	41443083	A	G	SNV			CNTN4	intron_variant	MODIFIER					PASS	0.391304	46	0	51	3.6314e-05	0	52	7.22357e-05
1	41542536	G	GT	Indel			CNTN4	intron_variant	MODIFIER					PASS	0	37	0.463415	41	7.27592e-05	0.302326	43	0.0155972
1	41771802	G	GATAAATAAAAGGCAAATAAATAAAAGGTGTTTCCATCTCTGTGTGTGTATAA	Indel			CNTN4	intron_variant	MODIFIER					PASS	0	50	0.125	56	0.253154	0.210526	38	0.063385
1	41772121	T	TTAAAA	Indel			CNTN4	intron_variant	MODIFIER					PASS	0	35	0.367347	49	0.00171869	0.344262	61	0.00304579
1	41775391	CT	C	Indel			CNTN4	intron_variant	MODIFIER					PASS	0	48	0.482143	56	4.14959e-07	0.297872	47	0.00322794
1	41775623	G	A	SNV			CNTN4	intron_variant	MODIFIER					PASS	0	54	0.485714	35	1.78695e-06	0.387755	49	4.73758e-05
1	42112621	A	T	SNV			CNTN4	intron_variant	MODIFIER					PASS	0.22807	57	0	55	0.00827055	0	48	0.0216435
1	42115264	C	CATAT	Indel			CNTN4	intron_variant	MODIFIER					multiallelic	0.3	40	0	40	0.0236146	0	50	0.0125802
3	474261353	C	T	SNV			CNTN5	intron_variant	MODIFIER					PASS	0	56	0.365385	52	2.58689e-05	0.372549	51	5.28946e-05
3	474394288	C	CAT	Indel			CNTN5	intron_variant	MODIFIER					PASS	0	40	0.44186	43	6.34959e-05	0.34	50	0.00221475
3	474400180	G	GA	Indel			CNTN5	intron_variant	MODIFIER					PASS	0	51	0.483333	60	1.21777e-07	0.288136	59	0.00162516
1	39850650	C	T	SNV			CNTN6	intron_variant	MODIFIER					PASS	0	50	0.560976	41	4.96342e-08	0.309091	55	0.00103941
5	196103170	A	T	SNV			CNTNAP2	intron_variant	MODIFIER					PASS	0	53	0.5	56	4.8772e-08	0.327586	58	0.000284362
5	196105278	T	A	SNV			CNTNAP2	intron_variant	MODIFIER					PASS	0.320755	53	0	63	6.40618e-05	0	50	0.00075626
5	196618377	CC	TC	SNV			CNTNAP2	intron_variant	MODIFIER					clustered_events;multiallelic	0	28	0.115385	26	0.569218	0.416667	24	0.0194996
5	196660627	G	A	SNV			CNTNAP2	intron_variant	MODIFIER					PASS	0	63	0.395349	43	5.63392e-06	0.444444	63	3.69394e-07
5	196724767	T	C	SNV			CNTNAP2	intron_variant	MODIFIER					PASS	0.25	28	0	17	0.383634	0	23	0.267498
5	196726403	A	AT	Indel			CNTNAP2	intron_variant	MODIFIER					PASS	0	42	0.46875	64	2.07354e-06	0.270833	48	0.0157293
5	196751008	C	T	SNV			CNTNAP2	intron_variant	MODIFIER					PASS	0.262295	61	0	65	0.000464441	0	64	0.000852503
5	196877991	T	C	SNV			CNTNAP2	intron_variant	MODIFIER					clustered_events	0.3	10	0.16	25	0.750867	0	13	0.525499
5	197243722	G	T	SNV			CNTNAP2	intron_variant	MODIFIER					PASS	0	49	0.409091	66	4.53541e-06	0.183673	49	0.0905105
5	197556777	A	G	SNV			CNTNAP2	intron_variant	MODIFIER					PASS	0.275862	58	0	69	0.00017826	0	66	0.000452841
5	197792620	G	C	SNV			CNTNAP2	intron_variant	MODIFIER					PASS	0	53	0.381818	55	1.60929e-05	0.290323	62	0.000986061
1	222105031	G	GT	Indel			CNTNAP4	intron_variant	MODIFIER					PASS	0	54	0.453333	75	7.4379e-08	0.208333	48	0.0333835
1	222292286	G	GA	Indel			CNTNAP4	intron_variant	MODIFIER					PASS	0	57	0.609756	41	9.72764e-10	0.424242	33	5.35669e-05
1	222367211	AG	A	Indel			CNTNAP4	intron_variant	MODIFIER					PASS	0	24	0.555556	27	0.000839131	0.315789	19	0.181729
1	222624037	C	G	SNV			CNTNAP4	intron_variant	MODIFIER					PASS	0	56	0.306122	49	0.000462977	0.191489	47	0.0503446
3	323549758	G	GA	Indel			CNTNAP5	intron_variant	MODIFIER					PASS	0	57	0.5	62	9.23152e-09	0.571429	35	2.41834e-07
3	323554195	TA	T	Indel		0.926829	CNTNAP5	intron_variant	MODIFIER					PASS	0	33	0.634615	52	8.94445e-08	0.396226	53	0.00130859
3	323764715	G	GT	Indel			CNTNAP5	intron_variant	MODIFIER					PASS	0.264706	34	0	58	0.00709649	0	58	0.00922807
3	323812728	C	A	SNV			CNTNAP5	intron_variant	MODIFIER					PASS	0	37	0.365385	52	0.00101628	0.464286	56	5.09034e-05
3	323816489	GAA	GA	Indel			CNTNAP5	intron_variant	MODIFIER					clustered_events;multiallelic	0.259259	54	0.075	40	0.402884	0	46	0.0695065
3	324170119	G	A	SNV			CNTNAP5	intron_variant	MODIFIER					PASS	0.298507	67	0	53	0.000333949	0	67	8.89748e-05
1	606486255	C	G	SNV			COL14A1	intron_variant	MODIFIER					PASS	0.253521	71	0	71	0.000200088	0	65	0.000700154
4	240039605	C	T	SNV			COL19A1	intron_variant	MODIFIER					PASS	0	43	0.393939	66	3.90987e-05	0.333333	57	0.00117137
4	240189437	A	C	SNV			COL19A1	intron_variant	MODIFIER					PASS	0.35	60	0	58	1.93056e-05	0	56	6.71389e-05
4	240323128	A	G	SNV			COL19A1	upstream_gene_variant	MODIFIER					PASS	0	38	0.596154	52	7.1496e-08	0.229508	61	0.053523
6	129183856	TA	T	Indel			COL25A1	intron_variant	MODIFIER					PASS	0	55	0.5	50	6.44011e-08	0.354839	62	5.76462e-05
4	452022621	G	T	SNV			COL26A1	intron_variant	MODIFIER					clustered_events	0	20	0.608696	23	0.00149731	0.2	30	0.437741
3	162040617	A	AT	Indel			COL4A2	intron_variant	MODIFIER					PASS	0	43	0.366197	71	9.99874e-05	0.26	50	0.0177885
4	457859784	A	T	SNV			COL6A3	intron_variant	MODIFIER					PASS	0.308824	68	0	76	5.49453e-06	0	81	1.06478e-05
4	457889665	G	A	SNV			COL6A3	intron_variant	MODIFIER					PASS	0.327273	55	0	69	1.64611e-05	0	69	4.46514e-05
5	252519870	A	ACTG	Indel			COL6A5	intron_variant	MODIFIER					PASS	0	20	0.548387	31	0.00242971	0.310345	29	0.190066
5	252566476	C	A	SNV			COL6A5	intron_variant	MODIFIER					PASS	0.4	50	0	56	6.25416e-06	0	62	8.55655e-06
3	276854507	T	C	SNV			COL8A1	intron_variant	MODIFIER					PASS	0	44	0.517857	56	2.36352e-07	0.291667	48	0.00637174
3	540474087	C	T	SNV			COL8A2	intron_variant	MODIFIER					PASS	0	50	0.5	66	3.93293e-08	0.338462	65	0.000206225
1	605321795	G	C	SNV			COLEC10	intron_variant	MODIFIER					PASS	0.253968	63	0	61	0.00101643	0	56	0.0027251
2	186066296	C	A	SNV			COLEC11	intron_variant	MODIFIER					PASS	0	66	0.446154	65	1.62166e-08	0.328947	76	1.64729e-05
5	252998823	C	T	SNV			COLQ	intron_variant	MODIFIER					PASS	0.428571	35	0	37	0.000460075	0	32	0.0020218
1	234543871	C	A	SNV			COMMD10	intron_variant	MODIFIER					PASS	0	57	0.47541	61	3.71323e-08	0.246154	65	0.00306991
4	63899190	T	G	SNV			COP1	missense_variant	MODERATE	COP1:p.Met264Leu	264	M/L	Atg/Ctg	PASS	0.314815	54	0	59	0.000139104	0	50	0.000890079
1	667371096	C	T	SNV			COPE	intron_variant	MODIFIER					PASS	0.304878	82	0	63	2.21327e-05	0	91	1.85496e-06
2	500728207	C	A	SNV			COPS2	3_prime_utr_variant	MODIFIER					PASS	0	76	0.490566	53	9.96402e-10	0.356164	73	1.41828e-06
5	106954868	TCACA	TCA	Indel			COPS7A	downstream_gene_variant	MODIFIER					multiallelic	0	38	0.222222	27	0.126713	0.294118	34	0.0203849
6	34953533	G	T	SNV			CORIN	intron_variant	MODIFIER					PASS	0	55	0.490909	55	5.29862e-08	0.240741	54	0.00757906
1	700122740	G	C	SNV			CORO1C	intron_variant	MODIFIER					PASS	0	47	0.333333	54	0.00042877	0.36	50	0.000352421
2	516599385	G	A	SNV			CORO2B	intron_variant	MODIFIER					PASS	0.333333	42	0	52	0.000492875	0	36	0.00813281
1	453288247	A	AT	Indel			CPA6	intron_variant	MODIFIER					PASS	0	49	0.55814	43	5.10553e-08	0.345455	55	0.000316439
3	43889593	C	T	SNV			CPB1	downstream_gene_variant	MODIFIER					PASS	0.414634	41	0	45	7.56478e-05	0	58	2.21748e-05
3	43929574	C	T	SNV			CPB1	intron_variant	MODIFIER					clustered_events	0	58	0.447761	67	7.07783e-08	0.270833	48	0.00247754
6	93523618	G	T	SNV			CPE	intron_variant	MODIFIER					PASS	0.242424	66	0	57	0.0024448	0	53	0.00546459
2	409914710	AT	A	Indel			CPEB4	upstream_gene_variant	MODIFIER					PASS	0.233333	30	0	46	0.0646045	0	54	0.0440148
5	168074423	A	G	SNV			CPED1	intron_variant	MODIFIER					PASS	0	61	0.416667	60	3.68594e-07	0.38983	59	6.90358e-06
3	567507435	C	A	SNV			CPLANE2	3_prime_utr_variant	MODIFIER					PASS	0	63	0.346154	52	2.05915e-05	0.380952	63	5.5625e-06
5	251512940	C	A	SNV			CPNE4	intron_variant	MODIFIER					PASS	0.326087	46	0	45	0.00135886	0	76	5.02657e-05
1	49653530	C	A	SNV			CPNE9	intron_variant	MODIFIER					PASS	0	68	0.453125	64	8.14836e-09	0.34	50	4.47839e-05
3	189424202	G	C	SNV			CPOX	missense_variant	MODERATE	CPOX:p.Lys189Asn	189	K/N	aaG/aaC	PASS	0	40	0.545455	55	2.56762e-07	0.464286	56	2.49665e-05
5	270698101	A	T	SNV			CPVL	intron_variant	MODIFIER					clustered_events	0	29	0.238095	21	0.254247	0.222222	27	0.254494
5	270737290	T	A	SNV			CPVL	intron_variant	MODIFIER					PASS	0	53	0.451613	62	2.95977e-07	0.448276	58	2.73754e-06
6	192430337	T	A	SNV			CPXM1	downstream_gene_variant	MODIFIER					PASS	0.304348	46	0	48	0.00192113	0	54	0.00129076
2	582289515	CT	C	Indel			CPXM2	intron_variant	MODIFIER					PASS	0	75	0.321429	84	1.00303e-06	0.268293	82	6.98416e-05
4	359040917	G	A	SNV			CRABP2	downstream_gene_variant	MODIFIER					PASS	0	26	0.705882	34	1.15039e-06	0.525	40	0.00045344
6	39529708	G	C	SNV			CRACD	intron_variant	MODIFIER					PASS	0	71	0.472973	74	4.99595e-10	0.323944	71	1.397e-05
5	58936624	CT	C	Indel			CRACR2A	intron_variant	MODIFIER					PASS	0	66	0.310811	74	1.49176e-05	0.217391	69	0.0034979
5	58936626	C	A	SNV			CRACR2A	intron_variant	MODIFIER					PASS	0	66	0.310811	74	1.49176e-05	0.217391	69	0.0034979
4	89854433	C	A	SNV			CRB1	intron_variant	MODIFIER					PASS	0	43	0.472973	74	6.63465e-07	0.3125	48	0.00373135
4	89888167	G	GA	Indel			CRB1	intron_variant	MODIFIER					PASS	0.259259	54	0	63	0.00105833	0	50	0.0067092
4	442017256	G	A	SNV			CRCP	intron_variant	MODIFIER					PASS	0	51	0.444444	54	1.43333e-06	0.344262	61	0.000172221
5	186754625	A	AT	Indel			CREB3L2	intron_variant	MODIFIER					PASS	0	61	0.547945	73	7.29423e-11	0.408451	71	1.39469e-06
5	270924979	C	A	SNV			CREB5	intron_variant	MODIFIER					PASS	0	50	0.490196	51	2.96139e-07	0.367347	49	0.000182733
5	271197925	A	ACT	Indel			CREB5	intron_variant	MODIFIER					multiallelic	0	26	0.483871	31	0.000595835	0.333333	30	0.11488
5	220078239	T	G	SNV			CREM	intron_variant	MODIFIER					PASS	0	31	0.490196	51	6.61525e-05	0.327869	61	0.0109445
4	261512941	C	T	SNV			CRISP2	intron_variant	MODIFIER					PASS	0	40	0.533333	30	1.39747e-05	0.414634	41	0.000377878
2	53611681	C	T	SNV			CRISPLD2	intron_variant	MODIFIER					PASS	0.254902	51	0	59	0.0024307	0	74	0.000823109
6	1046371	A	C	SNV			CRMP1	intron_variant	MODIFIER					clustered_events;haplotype	0.297872	47	0.1875	32	0.692181	0	40	0.00954962
6	1046376	C	T	SNV			CRMP1	intron_variant	MODIFIER					clustered_events;haplotype	0.311111	45	0.176471	34	0.632015	0	40	0.00712598
6	1046380	C	T	SNV			CRMP1	intron_variant	MODIFIER					clustered_events;haplotype	0.297872	47	0.176471	34	0.659751	0	41	0.00832232
6	1046392	C	T	SNV			CRMP1	intron_variant	MODIFIER					clustered_events;haplotype	0.325581	43	0.228571	35	0.71952	0	40	0.0051594
2	591422378	T	C	SNV			CRTAC1	intron_variant	MODIFIER					PASS	0	36	0.361702	47	0.00188031	0.214286	42	0.131627
3	363636987	A	C	SNV			CRTAM	downstream_gene_variant	MODIFIER					PASS	0	54	0.344828	58	5.79147e-05	0.253968	63	0.00346249
3	445607855	A	AT	Indel			CRYL1	intron_variant	MODIFIER					PASS	0	46	0.581818	55	6.92073e-09	0.215686	51	0.0459965
3	445644231	C	A	SNV			CRYL1	intron_variant	MODIFIER					PASS	0	52	0.444444	45	3.24145e-06	0.416667	72	4.69868e-06
2	130641597	A	T	SNV			CSGALNACT1	intron_variant	MODIFIER					PASS	0	44	0.351852	54	0.000356979	0.380952	63	0.000135959
2	172811116	CT	C	Indel			CSMD1	intron_variant	MODIFIER					PASS	0	45	0.509804	51	4.3863e-07	0.508475	59	1.34147e-06
2	172812714	AT	A	Indel			CSMD1	intron_variant	MODIFIER					PASS	0	62	0.754717	53	3.0298e-15	0.318182	44	0.000355365
2	173013245	C	CT	Indel			CSMD1	intron_variant	MODIFIER					PASS	0	33	0.439024	41	0.000456127	0.345455	55	0.00542019
2	173389322	T	C	SNV			CSMD1	intron_variant	MODIFIER					PASS	0	47	0.493333	75	6.65904e-08	0.385965	57	8.93024e-05
2	173549772	G	A	SNV			CSMD1	intron_variant	MODIFIER					PASS	0	43	0.492537	67	4.1391e-07	0.333333	51	0.0015927
2	173666027	G	A	SNV			CSMD1	intron_variant	MODIFIER					PASS	0.25	44	0	79	0.000771384	0	64	0.00407693
2	173670142	G	A	SNV			CSMD1	intron_variant	MODIFIER					clustered_events;haplotype	0.24	25	0.1875	16	0.798417	0	23	0.308885
2	173812375	C	T	SNV			CSMD1	intron_variant	MODIFIER					PASS	0	50	0.431034	58	2.32608e-06	0.4	65	1.94067e-05
2	173882286	C	T	SNV			CSMD1	intron_variant	MODIFIER					PASS	0	16	0.444444	27	0.0740835	0.5	26	0.0410358
2	173958991	TC	T	Indel			CSMD1	intron_variant	MODIFIER					PASS	0	46	0.479167	48	1.85735e-06	0.304348	46	0.00358805
2	174000841	G	C	SNV			CSMD1	intron_variant	MODIFIER					PASS	0	48	0.442623	61	1.70326e-06	0.347222	72	0.000152474
2	174207437	G	A	SNV			CSMD1	intron_variant	MODIFIER					PASS	0	62	0.581818	55	8.64941e-11	0.354839	62	2.04806e-05
2	174488409	T	G	SNV			CSMD1	intron_variant	MODIFIER					PASS	0	56	0.535714	56	3.78136e-09	0.316667	60	0.000253348
2	174592430	T	C	SNV			CSMD1	intron_variant	MODIFIER					PASS	0.317073	41	0	30	0.0276027	0	27	0.0515631
2	174734620	A	C	SNV			CSMD1	intron_variant	MODIFIER					PASS	0.372093	43	0.0169492	59	0.000289013	0	56	0.000108692
2	174781765	A	C	SNV			CSMD1	intron_variant	MODIFIER					PASS	0	47	0.574074	54	8.41312e-09	0.408451	71	1.85453e-05
2	174819018	T	A	SNV			CSMD1	intron_variant	MODIFIER					PASS	0	61	0.441176	68	4.66009e-08	0.285714	49	0.000942465
2	174823264	G	T	SNV			CSMD1	intron_variant	MODIFIER					PASS	0.245902	61	0	60	0.00183182	0	60	0.00263504
2	174827738	A	T	SNV			CSMD1	intron_variant	MODIFIER					PASS	0	63	0.509091	55	3.38755e-09	0.438596	57	8.21004e-07
3	537683337	G	T	SNV			CSMD2	intron_variant	MODIFIER					PASS	0	42	0.561404	57	5.23928e-08	0.341463	41	0.00267737
3	538170018	A	T	SNV			CSMD2	intron_variant	MODIFIER					PASS	0	34	0.407407	54	0.000425559	0.348837	43	0.0070064
3	538304364	TGGG	GGGG	SNV			CSMD2	intron_variant	MODIFIER					clustered_events;multiallelic	0.3	20	0	25	0.0354493	0.0384615	26	0.16381
3	538304365	G	T	SNV			CSMD2	intron_variant	MODIFIER					clustered_events	0	14	0.52	25	0.0492099	0.4375	32	0.116353
3	538447912	C	A	SNV			CSMD2	intron_variant	MODIFIER					PASS	0	66	0.33871	62	7.56219e-06	0.378788	66	3.15411e-06
3	538519406	G	T	SNV			CSMD2	intron_variant	MODIFIER					PASS	0	47	0.559322	59	9.6322e-09	0.348837	43	0.000863936
1	596680997	G	C	SNV			CSMD3	intron_variant	MODIFIER					PASS	0	37	0.571429	63	1.12302e-07	0.263158	38	0.0521027
1	596733991	G	A	SNV			CSMD3	intron_variant	MODIFIER					clustered_events;haplotype	0.296296	27	0	19	0.239778	0.259259	27	0.795229
1	596768601	A	AT	Indel			CSMD3	intron_variant	MODIFIER					PASS	0.229508	61	0	49	0.0130232	0	57	0.00703026
1	596825934	C	T	SNV			CSMD3	intron_variant	MODIFIER					PASS	0.307692	52	0	54	0.000460024	0	62	0.000281692
1	596874207	T	A	SNV			CSMD3	intron_variant	MODIFIER					clustered_events;haplotype	0.219512	41	0.125	32	0.712457	0	40	0.0921735
1	596874209	T	C	SNV			CSMD3	intron_variant	MODIFIER					clustered_events;haplotype	0.219512	41	0.125	32	0.712457	0	40	0.0921735
1	596955246	A	G	SNV			CSMD3	intron_variant	MODIFIER					PASS	0.294118	51	0	62	0.00030255	0	60	0.000656313
1	597476593	T	A	SNV			CSMD3	intron_variant	MODIFIER					PASS	0	46	0.481481	54	8.81344e-07	0.4	45	0.000151532
1	597807980	CT	C	Indel			CSMD3	intron_variant	MODIFIER					multiallelic	0	22	0.407407	54	0.013996	0.365854	41	0.13163
1	665757584	C	T	SNV			CSNK1G2	intron_variant	MODIFIER					PASS	0	57	0.378788	66	3.48794e-06	0.155556	45	0.132027
1	533545568	T	C	SNV			CTDP1	intron_variant	MODIFIER					PASS	0.307692	39	0	46	0.0037983	0	53	0.00225485
4	7136433	T	A	SNV			CTH	intron_variant	MODIFIER					PASS	0.304348	23	0	36	0.0536809	0	36	0.0609275
1	363677646	C	T	SNV			CTIF	intron_variant	MODIFIER					PASS	0	58	0.506494	77	1.22583e-09	0.32	50	0.00032529
2	23666836	ACTCT	A	Indel			CTNNA2	intron_variant	MODIFIER					clustered_events	0	21	0.433333	30	0.0236829	0.191489	47	0.395017
2	23666870	TC	GA	SNV			CTNNA2	intron_variant	MODIFIER					clustered_events	0.333333	27	0	39	0.0134021	0.0727273	55	0.174761
2	23812435	GT	G	Indel			CTNNA2	intron_variant	MODIFIER					PASS	0	46	0.509804	51	3.34547e-07	0.276596	47	0.00845404
2	24063103	G	T	SNV			CTNNA2	intron_variant	MODIFIER					PASS	0	45	0.507246	69	9.49033e-08	0.265306	49	0.0124006
2	24065085	G	T	SNV			CTNNA2	intron_variant	MODIFIER					PASS	0	41	0.434783	46	4.9184e-05	0.413043	46	0.000222248
2	24238784	G	C	SNV			CTNNA2	intron_variant	MODIFIER					PASS	0	60	0.305085	59	0.000131348	0.15873	63	0.0684349
2	24406463	T	G	SNV			CTNNA2	intron_variant	MODIFIER					PASS	0.277778	18	0	38	0.115545	0	27	0.226084
2	24422745	C	T	SNV			CTNNA2	intron_variant	MODIFIER					PASS	0	30	0.882353	17	8.56814e-08	0.611111	18	0.000437206
2	24473709	G	T	SNV			CTNNA2	intron_variant	MODIFIER					PASS	0	29	0.916667	24	8.09237e-10	0.542857	35	0.000184525
2	24992827	C	A	SNV			CTNNA2	intron_variant	MODIFIER					PASS	0	29	0.894737	19	2.39742e-08	0.611111	18	0.000540782
2	431298525	TAA	T	Indel			CTNNBL1	intron_variant	MODIFIER					multiallelic	0.4	25	0	19	0.204456	0.0714286	14	0.661457
1	399293388	A	C	SNV			CTNND2	intron_variant	MODIFIER					PASS	0.270833	48	0	62	0.00108821	0	59	0.00223239
1	399462393	C	T	SNV			CTNND2	intron_variant	MODIFIER					PASS	0	53	0.523077	65	5.7596e-09	0.397727	88	4.14096e-06
3	547804451	C	A	SNV			CTPS1	intron_variant	MODIFIER					PASS	0.217391	46	0	48	0.0377025	0	80	0.00391607
2	548324092	G	A	SNV			CTSH	upstream_gene_variant	MODIFIER					PASS	0.316667	60	0	71	1.38318e-05	0	66	6.91773e-05
6	81898416	G	C	SNV			CTSO	intron_variant	MODIFIER					PASS	0.324324	37	0	50	0.00149963	0	60	0.000711984
5	237118226	T	G	SNV			CUBN	intron_variant	MODIFIER					PASS	0	40	0.285714	35	0.0213232	0.264706	34	0.0457396
5	220407361	C	CT	Indel			CUL2	intron_variant	MODIFIER					PASS	0.293103	58	0	73	4.44916e-05	0	58	0.00056578
5	220408233	C	T	SNV			CUL2	intron_variant	MODIFIER					PASS	0	50	0.43038	79	5.4657e-07	0.309091	55	0.00103941
3	483694916	C	G	SNV			CUL5	intron_variant	MODIFIER					PASS	0	37	0.55	60	3.75851e-07	0.267857	56	0.0248036
3	483733743	A	T	SNV			CUL5	missense_variant	MODERATE	CUL5:p.Arg714Ser	714	R/S	agA/agT	PASS	0	50	0.5	48	2.73313e-07	0.359375	64	9.69072e-05
4	284010052	T	G	SNV			CUTA	intron_variant	MODIFIER					PASS	0	45	0.528302	53	1.49685e-07	0.302632	76	0.00123472
3	483050581	G	A	SNV			CWF19L2	intron_variant	MODIFIER					PASS	0	55	0.470588	51	2.34983e-07	0.381818	55	3.18132e-05
2	372297545	T	G	SNV			CXXC5	5_prime_utr_variant	MODIFIER					PASS	0	42	0.328358	67	0.000697813	0.558824	68	2.28534e-07
1	525510773	G	T	SNV			CYB5A	intron_variant	MODIFIER					clustered_events	0.230769	26	0.352941	34	0.711908	0	22	0.342681
4	223467130	AGAG	A	Indel			CYB5R4	intron_variant	MODIFIER					PASS	0	33	0.5	46	3.65697e-05	0.210526	38	0.184558
4	223584898	C	CA	Indel			CYB5R4	intron_variant	MODIFIER					PASS	0	43	0.467532	77	7.26357e-07	0.328125	64	0.00103637
2	390510644	G	C	SNV			CYFIP2	intron_variant	MODIFIER					PASS	0	56	0.487805	41	3.69064e-07	0.314286	70	0.000170111
3	80528406	C	T	SNV			CYP20A1	downstream_gene_variant	MODIFIER					PASS	0.472222	36	0	20	0.00979264	0	32	0.000561225
1	659161651	GT	G	Indel			CYP4F22	intron_variant	MODIFIER					PASS	0	24	0.538462	13	0.0168553	0.571429	28	0.00078454
4	275059454	C	T	SNV			DAAM2	intron_variant	MODIFIER					PASS	0	59	0.486111	72	4.44796e-09	0.263158	57	0.0017768
4	18805257	G	A	SNV			DAB1	intron_variant	MODIFIER					PASS	0	49	0.448276	58	1.31268e-06	0.4	55	4.33352e-05
4	18929786	G	C	SNV			DAB1	intron_variant	MODIFIER					PASS	0	45	0.396552	58	3.56719e-05	0.253731	67	0.00950407
4	18944991	AC	A	Indel			DAB1	intron_variant	MODIFIER					PASS	0.258065	62	0	78	0.000120992	0.0327869	61	0.0337652
4	19062176	A	G	SNV			DAB1	intron_variant	MODIFIER					PASS	0	71	0.348837	86	3.31517e-07	0.426829	82	5.7976e-08
4	19348592	T	TTCTCTC	Indel			DAB1	intron_variant	MODIFIER					clustered_events;multiallelic	0.346154	26	0	15	0.306459	0.36	25	0.795229
3	112984551	T	C	SNV			DACH1	intron_variant	MODIFIER					PASS	0	25	0.9	30	1.26187e-09	0.782609	23	6.19621e-06
6	244601226	GC	G	Indel			DAGLA	upstream_gene_variant	MODIFIER					multiallelic	0	37	0.576923	52	2.24534e-10	0.415094	53	2.7832e-05
4	400955820	C	A	SNV			DBT	intron_variant	MODIFIER					PASS	0.333333	54	0	54	0.000130627	0	65	5.951e-05
4	400977005	T	A	SNV			DBT	intron_variant	MODIFIER					PASS	0	58	0.567164	67	1.08135e-10	0.161765	68	0.0630295
5	66975088	A	G	SNV			DBX2	downstream_gene_variant	MODIFIER					PASS	0	81	0.246914	81	5.18218e-05	0.139785	93	0.0231529
1	357904699	T	C	SNV			DCC	intron_variant	MODIFIER					PASS	0	68	0.55	60	5.61724e-11	0.236111	72	0.00107827
1	357962674	GTT	G	Indel			DCC	intron_variant	MODIFIER					multiallelic	0	45	0.490196	51	3.62814e-06	0.25	52	0.0207294
1	357986286	G	T	SNV			DCC	intron_variant	MODIFIER					PASS	0	72	0.315789	57	1.65014e-05	0.19403	67	0.00646584
1	358021737	G	T	SNV			DCC	intron_variant	MODIFIER					clustered_events	0.45	20	0	18	0.0694097	0.12	25	0.31835
1	358119658	C	T	SNV			DCC	intron_variant	MODIFIER					PASS	0	44	0.47619	63	8.86972e-07	0.136364	66	0.239403
1	358379891	T	A	SNV			DCC	intron_variant	MODIFIER					PASS	0	66	0.510204	49	4.29737e-09	0.431034	58	6.36236e-07
1	358413052	C	G	SNV			DCC	intron_variant	MODIFIER					PASS	0.258065	62	0	66	0.000477122	0	42	0.0142011
1	358439185	GGAGAGAGAGAGAGAGAGAGAGAGAGAGAGA	G	Indel			DCC	intron_variant	MODIFIER					clustered_events;haplotype	0	22	0.357143	28	0.0802931	0.176471	17	0.540422
1	358811210	G	T	SNV			DCC	intron_variant	MODIFIER					PASS	0.254545	55	0	66	0.000880938	0	66	0.00135252
1	358945719	A	G	SNV			DCC	intron_variant	MODIFIER					clustered_events	0	14	0	24	1	0.259259	27	0.445521
1	536523699	T	C	SNV			DCDC2	intron_variant	MODIFIER					PASS	0.377778	45	0	42	0.000373875	0	63	2.921e-05
1	536652252	A	T	SNV			DCDC2	intron_variant	MODIFIER					PASS	0.222222	54	0	65	0.00452256	0	62	0.00790695
3	428117165	C	T	SNV			DCLK1	intron_variant	MODIFIER					PASS	0.275862	58	0	51	0.00187449	0	68	0.000363781
1	586586503	C	G	SNV			DCSTAMP	intron_variant	MODIFIER					PASS	0	76	0.42	50	7.56043e-08	0.359551	89	4.82842e-07
3	142573817	T	C	SNV			DCT	intron_variant	MODIFIER					PASS	0.428571	28	0	34	0.00195941	0	34	0.00280255
5	83030047	C	A	SNV			DCTN2	3_prime_utr_variant	MODIFIER					PASS	0	54	0.290698	86	0.000187939	0.243243	111	0.00155064
3	40560367	C	A	SNV			DCUN1D1	intron_variant	MODIFIER					PASS	0	48	0.442623	61	1.70326e-06	0.269231	78	0.00257985
6	36088353	CTT	C	Indel			DCUN1D4	intron_variant	MODIFIER					PASS	0.166667	30	0.103448	29	0.77489	0	25	0.450717
1	71592272	A	G	SNV			DDC	intron_variant	MODIFIER					PASS	0	54	0.555556	72	3.94704e-10	0.411765	68	4.9394e-06
4	50166177	A	ATAT	Indel			DDR2	intron_variant	MODIFIER					PASS	0	16	0.352941	34	0.174223	0.210526	19	0.539929
3	484309674	G	A	SNV			DDX10	intron_variant	MODIFIER					PASS	0.238095	42	0	48	0.0241143	0	61	0.00946345
5	12821951	CGGGG	CGGG	Indel			DDX17	intron_variant	MODIFIER					clustered_events;multiallelic	0	14	0.0625	16	0.86121	0.346154	26	0.420686
2	44964887	CTT	CTTT	Indel			DEF8	3_prime_utr_variant	MODIFIER					multiallelic	0.307692	39	0.0909091	33	0.434431	0	32	0.0526901
4	89960034	A	G	SNV			DENND1B	intron_variant	MODIFIER					PASS	0	50	0.6	50	1.74212e-09	0.283784	74	0.00122586
4	90090700	C	T	SNV			DENND1B	intron_variant	MODIFIER					PASS	0.275862	58	0	66	0.000257053	0	75	0.000178697
6	201703866	G	A	SNV			DENND5A	downstream_gene_variant	MODIFIER					PASS	0.229508	61	0	56	0.00589901	0	58	0.00634217
1	150512151	G	T	SNV			DEPDC1B	intron_variant	MODIFIER					PASS	0	51	0.344262	61	8.37602e-05	0.359375	64	8.16194e-05
1	610147646	A	T	SNV			DERL1	intron_variant	MODIFIER					clustered_events	0.333333	33	0.0434783	46	0.0592168	0	26	0.0593314
1	610147718	G	A	SNV			DERL1	intron_variant	MODIFIER					clustered_events	0.388889	36	0.137931	29	0.365275	0	22	0.0385462
3	466108887	T	TA	Indel			DEUP1	intron_variant	MODIFIER					PASS	0	55	0.54717	53	4.06822e-09	0.234043	47	0.0136144
5	281790964	A	T	SNV			DGKB	intron_variant	MODIFIER					PASS	0.269231	26	0	24	0.211727	0	34	0.10702
5	282051385	C	CA	Indel			DGKB	intron_variant	MODIFIER					PASS	0	52	0.5	50	1.30691e-07	0.366667	60	6.557e-05
5	282069055	ATT	A	Indel			DGKB	intron_variant	MODIFIER					multiallelic	0	19	0.333333	27	0.189147	0.136364	22	0.634464
5	282097156	G	GA	Indel			DGKB	intron_variant	MODIFIER					PASS	0	57	0.424658	73	1.89339e-07	0.507463	67	5.78437e-08
5	186438366	T	A	SNV			DGKI	intron_variant	MODIFIER					PASS	0	60	0.285714	70	0.00017641	0.350649	77	1.46442e-05
6	191365236	GAA	GAAA	Indel			DGKQ	upstream_gene_variant	MODIFIER					multiallelic	0	53	0.42	50	6.75567e-06	0.258621	58	0.0033446
2	284617648	C	G	SNV			DGLUCY	upstream_gene_variant	MODIFIER					PASS	0.245614	57	0	51	0.00653795	0	63	0.00237212
3	215543626	C	A	SNV			DHRSX	intron_variant	MODIFIER					PASS	0.25	24	0	26	0.23921	0	27	0.232457
5	211503292	T	C	SNV			DIP2C	intron_variant	MODIFIER					PASS	0.254545	55	0	64	0.00109983	0	76	0.000528737
4	31555891	C	T	SNV			DIPK1A	upstream_gene_variant	MODIFIER					PASS	0.294118	17	0	18	0.340569	0	25	0.229659
2	519433239	C	T	SNV			DIS3L	intron_variant	MODIFIER					PASS	0	54	0.578947	57	6.1213e-10	0.32	75	0.000146961
2	519441433	C	T	SNV			DIS3L	intron_variant	MODIFIER					PASS	0	35	0.512195	41	2.11449e-05	0.214286	42	0.141084
3	572179896	C	A	SNV			DISP3	intron_variant	MODIFIER					PASS	0	63	0.369231	65	1.94517e-06	0.179487	39	0.0674028
3	510586950	T	A	SNV			DLG2	intron_variant	MODIFIER					PASS	0	57	0.4125	80	2.2725e-07	0.208333	48	0.0264855
3	510831348	C	T	SNV			DLG2	intron_variant	MODIFIER					PASS	0.362069	58	0	55	2.16641e-05	0	63	1.75758e-05
3	510894847	T	TA	Indel			DLG2	intron_variant	MODIFIER					PASS	0.305556	36	0	54	0.00200283	0	66	0.000877263
3	511076862	A	G	SNV			DLG2	intron_variant	MODIFIER					PASS	0	58	0.507042	71	1.99824e-09	0.322581	62	0.000135921
3	511195809	AT	A	Indel			DLG2	intron_variant	MODIFIER					PASS	0	48	0.681159	69	3.13711e-12	0.228571	70	0.0145863
3	511390333	TTGTG	TTGTGTG	Indel			DLG2	intron_variant	MODIFIER					multiallelic	0.366667	30	0	42	0.00176824	0	43	0.00188057
3	511632186	C	G	SNV			DLG2	intron_variant	MODIFIER					PASS	0	40	0.446154	65	9.54352e-06	0.37931	58	0.000400189
3	511738642	G	GT	Indel			DLG2	intron_variant	MODIFIER					PASS	0	47	0.487805	82	5.67629e-08	0.387755	49	0.000143369
1	498618012	C	G	SNV			DLGAP1	intron_variant	MODIFIER					PASS	0	53	0.5	76	7.46101e-09	0.285714	49	0.00235161
1	498953994	C	T	SNV			DLGAP1	intron_variant	MODIFIER					PASS	0	56	0.433333	60	4.46176e-07	0.176471	51	0.0682737
1	499028365	C	A	SNV			DLGAP1	intron_variant	MODIFIER					PASS	0	55	0.467532	77	2.30786e-08	0.340909	44	0.000350795
2	177874351	C	T	SNV			DLGAP2	intron_variant	MODIFIER					PASS	0	56	0.610169	59	4.85283e-11	0.206897	58	0.0202821
3	401267515	A	T	SNV			DLX2	3_prime_utr_variant	MODIFIER					PASS	0	28	0.444444	45	0.00110103	0.340426	47	0.0216812
3	259112331	G	A	SNV			DMD	intron_variant	MODIFIER					PASS	0.297872	47	0.0217391	46	0.020478	0	51	0.00220431
3	259831934	C	CT	Indel			DMD	intron_variant	MODIFIER					PASS	0	55	0.377049	61	8.27695e-06	0.369565	46	0.000103304
3	259895831	G	C	SNV			DMD	intron_variant	MODIFIER					PASS	0.307692	52	0	63	0.000129886	0	43	0.00354898
3	260345576	A	AAATCATTCCCTGCCCAGACATGGAAATGGTCTAT	Indel			DMD	intron_variant	MODIFIER					multiallelic	0	24	0.346154	26	0.195011	0.388889	18	0.200417
3	260411347	C	T	SNV			DMD	intron_variant	MODIFIER					clustered_events	0	35	0.222222	27	0.179961	0.205128	39	0.173942
1	161707307	C	T	SNV			DMGDH	missense_variant	MODERATE	DMGDH:p.Thr782Ile	782	T/I	aCc/aTc	PASS	0	59	0.409836	61	7.12469e-07	0.345679	81	1.76902e-05
1	238922005	C	G	SNV			DMXL1	intron_variant	MODIFIER					PASS	0.314286	70	0	62	3.01614e-05	0	52	0.000310222
1	238950661	G	T	SNV			DMXL1	intron_variant	MODIFIER					PASS	0.301887	53	0	64	0.000137721	0	67	0.000188124
2	112558312	GC	AA	SNV			DNAAF10	intron_variant	MODIFIER					PASS	0.235294	51	0	59	0.00548976	0	63	0.00503913
1	264411768	C	G	SNV			DNAAF5	intron_variant	MODIFIER					PASS	0.293103	58	0	55	0.000506022	0	63	0.000305544
4	301962393	C	A	SNV			DNAH17	intron_variant	MODIFIER					PASS	0	43	0.319149	47	0.00224284	0.163265	49	0.189468
4	302001773	A	G	SNV			DNAH17	intron_variant	MODIFIER					PASS	0.238095	42	0	57	0.010437	0	65	0.00685644
1	271903523	T	C	SNV			DNAH3	intron_variant	MODIFIER					PASS	0	23	0.395349	43	0.0169163	0.25	44	0.209809
3	370784152	G	A	SNV			DNAH7	intron_variant	MODIFIER					PASS	0	48	0.472222	72	1.76616e-07	0.148148	54	0.187558
3	371000012	C	G	SNV			DNAH7	intron_variant	MODIFIER					PASS	0.211538	52	0	56	0.0175372	0	66	0.00954614
4	276258491	CA	C	Indel			DNAH8	intron_variant	MODIFIER					PASS	0	21	0.428571	21	0.0502763	0.259259	27	0.287111
4	276312483	C	T	SNV			DNAH8	intron_variant	MODIFIER					PASS	0.258621	58	0	79	0.000142623	0	67	0.000858405
4	319619058	A	C	SNV			DNAI2	intron_variant	MODIFIER					clustered_events;haplotype	0.375	16	0	14	0.295085	0.125	32	0.491082
5	119932729	A	T	SNV			DNAI7	missense_variant	MODERATE	DNAI7:p.Ser481Thr	481	S/T	Tca/Aca	PASS	0	58	0.5	66	4.74271e-09	0.439394	66	8.88334e-07
1	335230889	C	T	SNV			DNAJA3	3_prime_utr_variant	MODIFIER					PASS	0	27	0.909091	33	1.08135e-10	0.590909	22	0.000557108
3	577723194	G	T	SNV			DNAJC11	intron_variant	MODIFIER					PASS	0.40625	64	0	56	1.23725e-06	0	84	9.35926e-08
3	577723972	G	A	SNV			DNAJC11	intron_variant	MODIFIER					PASS	0	68	0.552239	67	1.83428e-11	0.424242	66	3.08661e-07
5	250930012	A	G	SNV			DNAJC13	upstream_gene_variant	MODIFIER					PASS	0.375	32	0	72	2.88823e-05	0	65	0.000137264
5	147136068	G	T	SNV			DNAJC2	intron_variant	MODIFIER					PASS	0	77	0.3375	80	3.47577e-07	0.194805	77	0.00284426
3	244012136	C	T	SNV			DNAJC28	upstream_gene_variant	MODIFIER					PASS	0	69	0.25	56	0.000738011	0.315789	57	6.20948e-05
3	554420661	T	TG	Indel			DNAJC8	intron_variant	MODIFIER					PASS	0	24	0.541667	24	0.00181739	0.357143	28	0.0672346
3	51869801	T	A	SNV			DNER	intron_variant	MODIFIER					PASS	0	56	0.576271	59	3.1236e-10	0.263889	72	0.00127846
4	60143961	G	A	SNV			DNM3	intron_variant	MODIFIER					PASS	0.288889	45	0	56	0.00130744	0	77	0.000241498
4	438346570	GA	G	Indel			DOC2B	intron_variant	MODIFIER					PASS	0.266667	60	0	64	0.000451905	0	58	0.00148552
2	404771110	A	C	SNV			DOCK2	intron_variant	MODIFIER					PASS	0.315789	38	0	41	0.00631315	0	29	0.0441153
1	82080051	C	A	SNV			DOCK3	intron_variant	MODIFIER					PASS	0	61	0.416667	60	3.68594e-07	0.357143	70	1.35779e-05
5	157081296	CAA	CAAA	Indel			DOCK4	intron_variant	MODIFIER					multiallelic	0	32	0.227273	22	0.279224	0.482759	29	0.0010105
2	16173033	A	T	SNV			DOCK5	intron_variant	MODIFIER					PASS	0.275	40	0	59	0.00247548	0	45	0.014783
1	293634062	C	T	SNV			DOCK8	upstream_gene_variant	MODIFIER					PASS	0	64	0.567164	67	2.08244e-11	0.339286	56	4.58576e-05
2	230146578	C	A	SNV			DOK5	intron_variant	MODIFIER					clustered_events	0	50	0.372549	51	6.05323e-05	0.255814	43	0.0132349
2	230224607	T	G	SNV			DOK5	intron_variant	MODIFIER					PASS	0.321429	56	0	80	4.65038e-06	0	40	0.00303927
2	45450804	A	C	SNV			DPEP1	intron_variant	MODIFIER					PASS	0	66	0.393443	61	4.39854e-07	0.261905	84	0.000255085
3	334155258	A	G	SNV			DPP10	synonymous_variant	LOW	DPP10:p.Ser650=	650	S	agT/agC	PASS	0.277778	54	0	75	0.000110566	0	61	0.000928427
3	334214846	TAA	T	Indel			DPP10	intron_variant	MODIFIER					multiallelic	0	44	0.5	48	1.5099e-06	0.326087	46	0.00347883
3	334274972	TA	T	Indel			DPP10	intron_variant	MODIFIER					multiallelic	0.277778	36	0.0285714	35	0.18013	0	36	0.0689016
3	334430958	G	GT	Indel			DPP10	intron_variant	MODIFIER					PASS	0	51	0.37931	58	2.10829e-05	0.349206	63	0.000128006
3	334471267	ATGTG	ATGTGTG	Indel			DPP10	intron_variant	MODIFIER					multiallelic	0.314286	35	0	18	0.342377	0	36	0.119939
3	334693951	T	G	SNV			DPP10	intron_variant	MODIFIER					PASS	0	57	0.509091	55	1.31502e-08	0.380282	71	9.04105e-06
3	334729947	A	T	SNV			DPP10	intron_variant	MODIFIER					clustered_events	0	23	0.25	20	0.317815	0.0857143	35	0.698346
3	334781702	A	AT	Indel			DPP10	intron_variant	MODIFIER					PASS	0	38	0.625	56	1.21286e-08	0.179487	39	0.216576
1	654216016	G	A	SNV			DPP9	intron_variant	MODIFIER					PASS	0	70	0.492958	71	2.58637e-10	0.393443	61	1.39398e-06
4	397126810	C	T	SNV			DPYD	intron_variant	MODIFIER					PASS	0	50	0.446809	47	3.4723e-06	0.368421	38	0.000460666
4	397516757	T	C	SNV			DPYD	intron_variant	MODIFIER					PASS	0.381818	55	0	61	3.60036e-06	0	41	0.000352421
2	381006158	TAA	TAAA	Indel			DPYSL3	downstream_gene_variant	MODIFIER					multiallelic	0	20	0	38	1	0.259259	27	0.326497
2	214423733	G	C	SNV			DPYSL5	intron_variant	MODIFIER					PASS	0	70	0.636364	66	5.88847e-14	0.375	72	1.42686e-06
4	392978866	G	GGGAA	Indel			DR1	intron_variant	MODIFIER					PASS	0	26	0.54	50	7.54334e-05	0.282051	39	0.113188
2	412320903	C	T	SNV			DRD1	3_prime_utr_variant	MODIFIER					PASS	0	53	0.43662	71	3.05809e-07	0.329412	85	8.10334e-05
1	481729195	A	AAT	Indel			DSC2	intron_variant	MODIFIER					PASS	0	41	0.6	55	1.48261e-08	0.361702	47	0.00110329
3	232483260	G	A	SNV			DSCAM	intron_variant	MODIFIER					PASS	0	58	0.530612	49	8.27576e-09	0.416667	36	3.942e-05
3	232667155	A	T	SNV			DSCAM	intron_variant	MODIFIER					PASS	0.277778	72	0	55	0.000501321	0	49	0.00191919
3	232713306	A	ATG	Indel			DSCAM	intron_variant	MODIFIER					PASS	0	48	0.464286	56	9.58964e-07	0.423077	52	2.75301e-05
3	232713311	C	T	SNV			DSCAM	intron_variant	MODIFIER					PASS	0	50	0.454545	55	1.0208e-06	0.433962	53	1.21938e-05
3	232763034	T	A	SNV			DSCAM	intron_variant	MODIFIER					PASS	0	77	0.509434	53	2.94263e-10	0.4	65	2.80445e-07
3	495349382	C	T	SNV			DSCAML1	intron_variant	MODIFIER					PASS	0	49	0.6	70	2.07518e-10	0.366197	71	6.38489e-05
6	25367952	T	A	SNV			DTHD1	intron_variant	MODIFIER					PASS	0	64	0.464286	56	2.55806e-08	0.315789	57	0.000111436
4	391434944	AGTGTGT	AGTGT	Indel			DUSP10	intron_variant	MODIFIER					multiallelic	0	22	0.0882353	34	0.705669	0.277778	18	0.265404
2	603535478	G	C	SNV			DYDC1	intron_variant	MODIFIER					PASS	0	84	0.256881	109	5.20107e-06	0.194444	108	0.000623206
1	362715927	GGTGT	GGT	Indel			DYM	intron_variant	MODIFIER					multiallelic	0	27	0.030303	33	0.801893	0.272727	33	0.100591
5	287160585	C	A	SNV			DYNC1I1	intron_variant	MODIFIER					PASS	0.342857	35	0	42	0.00299069	0	50	0.00147116
3	477793923	C	T	SNV			DYNC2H1	intron_variant	MODIFIER					PASS	0.25	68	0	62	0.000848418	0	103	2.91093e-05
5	57925954	C	T	SNV			DYRK4	intron_variant	MODIFIER					PASS	0	92	0.298077	104	1.11701e-07	0.196429	112	0.000241098
3	310586226	A	T	SNV			DZIP1L	intron_variant	MODIFIER					PASS	0	38	0.358491	53	0.000991908	0.26087	46	0.0362652
2	334584426	G	C	SNV			EAPP	intron_variant	MODIFIER					PASS	0.307692	52	0	58	0.000259086	0	70	0.000114512
2	392318866	AAC	A	Indel			EBF1	intron_variant	MODIFIER					PASS	0	52	0.416667	48	7.86316e-06	0.457627	59	2.11881e-06
2	657511459	ACT	A	Indel			EBF3	intron_variant	MODIFIER					PASS	0	44	0.518519	54	2.81948e-07	0.222222	45	0.0555474
3	172202273	A	ACC	Indel			ECRG4	downstream_gene_variant	MODIFIER					multiallelic	0	46	0.390244	41	0.00263919	0.24	50	0.0383781
3	172227684	GAA	G	Indel			ECRG4	intron_variant	MODIFIER					multiallelic	0.322581	31	0.407407	27	0.736645	0	17	0.251938
X	80743260	T	TG	Indel			EDA	intron_variant	MODIFIER					PASS	0	34	0.425532	47	0.000351085	0.369565	46	0.00331484
3	169265709	C	A	SNV			EDAR	intron_variant	MODIFIER					PASS	0	52	0.490566	53	1.40532e-07	0.384615	52	5.68685e-05
1	175263714	G	A	SNV			EDIL3	intron_variant	MODIFIER					clustered_events	0	62	0.5	44	3.73378e-08	0.22	50	0.010538
1	175277673	T	C	SNV			EDIL3	intron_variant	MODIFIER					PASS	0	44	0.555556	45	1.60028e-07	0.42	50	7.39117e-05
1	175746711	C	T	SNV			EDIL3	intron_variant	MODIFIER					PASS	0	44	0.528302	53	2.00355e-07	0.421053	57	4.539e-05
1	175759568	TAAAAAAAAA	T	Indel			EDIL3	intron_variant	MODIFIER					clustered_events;multiallelic	0	25	0.294118	17	0.22125	0.0909091	22	0.682339
2	244623551	T	G	SNV			EEF1A2	intron_variant	MODIFIER					PASS	0.210526	19	0	30	0.334633	0	31	0.328681
3	445283228	A	T	SNV			EEF1AKMT1	intron_variant	MODIFIER					PASS	0.25	52	0	46	0.0126337	0	50	0.0101283
1	58988484	A	T	SNV			EEFSEC	intron_variant	MODIFIER					PASS	0	58	0.413793	58	9.5073e-07	0.380952	63	1.21289e-05
4	257808310	C	T	SNV			EFHC1	intron_variant	MODIFIER					clustered_events	0.357143	28	0	10	0.392583	0.3125	16	0.799638
2	553620611	A	G	SNV			EFL1	intron_variant	MODIFIER					PASS	0	62	0.52459	61	8.48546e-10	0.310811	74	6.94073e-05
1	203973011	A	T	SNV			EFNA5	intron_variant	MODIFIER					PASS	0	52	0.442623	61	6.40647e-07	0.458333	48	5.36204e-06
1	621529918	G	A	SNV			EFR3A	upstream_gene_variant	MODIFIER					PASS	0	71	0.452055	73	1.8466e-09	0.333333	51	3.82551e-05
1	64705901	G	GA	Indel			EGFR	intron_variant	MODIFIER					PASS	0	57	0.472727	55	8.3685e-08	0.28	50	0.00172072
2	267823733	C	T	SNV			EGLN3	intron_variant	MODIFIER					PASS	0	65	0.492537	67	1.2317e-09	0.238806	67	0.00161682
2	106279389	A	T	SNV			EHBP1	intron_variant	MODIFIER					PASS	0	66	0.519231	52	1.65115e-09	0.311688	77	3.44019e-05
2	106323490	A	G	SNV			EHBP1	intron_variant	MODIFIER					PASS	0	67	0.377049	61	8.92529e-07	0.455882	68	8.0594e-08
2	106650551	C	A	SNV			EHBP1	intron_variant	MODIFIER					PASS	0	69	0.452381	42	1.62024e-07	0.309091	55	9.54746e-05
2	247020746	T	C	SNV			EHMT1	intron_variant	MODIFIER					PASS	0.366667	30	0	29	0.0192172	0	21	0.0834389
1	684850640	C	T	SNV			EIF2B1	synonymous_variant	LOW	EIF2B1:p.Val236=	236	V	gtC/gtT	PASS	0.275362	69	0	68	0.00010122	0	68	0.000201722
3	562468863	T	C	SNV			EIF4G3	intron_variant	MODIFIER					PASS	0.391304	46	0	53	2.51247e-05	0	55	4.7047e-05
3	562588091	G	T	SNV			EIF4G3	intron_variant	MODIFIER					PASS	0.3125	64	0	69	1.67482e-05	0	68	5.07993e-05
4	447429561	C	A	SNV			EIF4H	downstream_gene_variant	MODIFIER					PASS	0.30303	33	0	26	0.088375	0.025	40	0.0808855
1	360720996	C	G	SNV			ELAC1	intron_variant	MODIFIER					PASS	0.260274	73	0	50	0.00224355	0	68	0.000334922
5	134071238	AGTGTGTGTGTGT	AGT	Indel			ELAPOR2	intron_variant	MODIFIER					multiallelic	0.291667	24	0	31	0.0517258	0	25	0.154752
1	261940617	C	A	SNV			ELFN1	missense_variant	MODERATE	ELFN1:p.Val597Leu	597	V/L	Gtg/Ttg	PASS	0	48	0.396825	63	1.25537e-05	0.204082	49	0.057067
2	57273306	G	A	SNV			ELMO3	intron_variant	MODIFIER					PASS	0	33	0.540984	61	2.25259e-06	0.254902	51	0.0633986
6	128326365	CTA	C	Indel			ELOVL6	intron_variant	MODIFIER					PASS	0.276596	47	0	51	0.0033976	0	70	0.000639848
6	217965496	C	T	SNV			ELP4	intron_variant	MODIFIER					PASS	0	58	0.558824	68	1.55153e-10	0.25	40	0.00924762
2	361769264	C	CA	Indel			EML1	intron_variant	MODIFIER					PASS	0	64	0.489796	49	1.81982e-08	0.354167	48	4.83301e-05
2	287460032	C	A	SNV			EML5	intron_variant	MODIFIER					PASS	0	74	0.428571	35	1.02929e-06	0.38806	67	6.36236e-07
2	287474661	TGAAGTGAGTGAATGTCAA	T	Indel			EML5	intron_variant	MODIFIER					PASS	0	84	0.453333	75	1.104e-10	0.363636	77	2.67083e-07
2	287475807	TAA	T	Indel			EML5	intron_variant	MODIFIER					PASS	0	36	0.431373	51	0.000128988	0.647059	34	1.57718e-06
2	97246443	T	A	SNV			EML6	intron_variant	MODIFIER					PASS	0	53	0.348485	66	3.48534e-05	0.253333	75	0.00263505
2	97358624	TACACACACAC	TAC	Indel			EML6	intron_variant	MODIFIER					multiallelic	0	24	0.416667	48	0.00245092	0.4375	64	0.000827325
3	468105528	G	GA	Indel			ENDOD1	upstream_gene_variant	MODIFIER					PASS	0	53	0.38	50	2.75487e-05	0.375	64	3.21376e-05
3	86325351	A	C	SNV			ENOX1	intron_variant	MODIFIER					PASS	0.380952	21	0	15	0.214008	0	31	0.0303254
3	86571196	A	C	SNV			ENOX1	intron_variant	MODIFIER					PASS	0.486486	37	0	37	5.05073e-05	0	31	0.000432065
6	128036042	GAAGGAAGGAAGGAAGGAAGGAAGGAAGGAAGGAAGGAAGGAAGGAAGGAAGGAAAGAAGGAAGA	G	Indel			ENPEP	intron_variant	MODIFIER					PASS	0.285714	14	0	15	0.451798	0.0714286	28	0.558323
1	605860350	C	G	SNV			ENPP2	intron_variant	MODIFIER					PASS	0	55	0.555556	54	2.3118e-09	0.380282	71	1.2927e-05
1	606052941	A	AT	Indel			ENPP2	intron_variant	MODIFIER					PASS	0	67	0.444444	54	5.29862e-08	0.435484	62	3.05163e-07
1	606059178	C	T	SNV			ENPP2	intron_variant	MODIFIER					clustered_events	0.238095	21	0.111111	27	0.703878	0	27	0.285161
2	589229586	A	C	SNV			ENTPD1	intron_variant	MODIFIER					PASS	0	96	0.337209	86	1.23127e-08	0.214286	84	0.000154864
2	248787205	C	T	SNV			ENTPD2	intron_variant	MODIFIER					PASS	0.45	20	0	24	0.0225416	0	30	0.010023
2	248802570	G	C	SNV			ENTPD2	intron_variant	MODIFIER					PASS	0.4	25	0	25	0.0286972	0	41	0.00303503
1	288498084	G	A	SNV			ENTREP1	intron_variant	MODIFIER					PASS	0	54	0.568965	58	8.98179e-10	0.348485	66	6.93305e-05
2	528931171	CA	AC	SNV			ENTREP2	intron_variant	MODIFIER					clustered_events	0	32	0.333333	21	0.0556087	0.314286	35	0.0347385
2	529336379	G	C	SNV			ENTREP2	intron_variant	MODIFIER					PASS	0	57	0.390625	64	2.21228e-06	0.232143	56	0.00782573
2	86667123	A	C	SNV			EPAS1	intron_variant	MODIFIER					PASS	0.285714	49	0	56	0.00109955	0	55	0.00185985
2	86670900	AAAGGAAGGAAGGAAGGAAGGAAGGAAGGAAGG	A	Indel			EPAS1	intron_variant	MODIFIER					PASS	0.25	20	0	36	0.164038	0	22	0.338693
4	165492923	C	T	SNV			EPB41L2	intron_variant	MODIFIER					PASS	0	49	0.423077	52	7.33093e-06	0.361111	72	7.40398e-05
1	214001704	AG	A	Indel			EPB41L4B	intron_variant	MODIFIER					PASS	0	24	0.541667	24	0.00181739	0.441176	34	0.00946345
3	356297744	G	T	SNV			EPC2	intron_variant	MODIFIER					PASS	0	60	0.355556	45	4.36245e-05	0.380952	63	8.75093e-06
6	160544412	G	C	SNV			EPGN	intron_variant	MODIFIER					PASS	0	60	0.410714	56	9.13554e-07	0.351351	74	1.63308e-05
3	187524898	T	C	SNV			EPHA3	intron_variant	MODIFIER					PASS	0	51	0.565217	69	7.70066e-10	0.381818	55	5.97538e-05
3	187738354	A	G	SNV			EPHA3	intron_variant	MODIFIER					PASS	0	57	0.381818	55	7.46098e-06	0.392857	56	1.42477e-05
3	60217067	G	T	SNV			EPHA4	intron_variant	MODIFIER					PASS	0	65	0.543478	46	1.63373e-09	0.393939	66	1.92077e-06
6	48710929	C	T	SNV			EPHA5	intron_variant	MODIFIER					PASS	0	51	0.39726	73	3.21503e-06	0.354167	48	0.000271928
3	190295020	T	TC	Indel			EPHA6	intron_variant	MODIFIER					PASS	0	40	0.333333	42	0.00314856	0.27451	51	0.0161205
3	190578325	A	C	SNV			EPHA6	intron_variant	MODIFIER					PASS	0	44	0.482759	29	4.42585e-05	0.27027	37	0.0226317
3	190746577	T	C	SNV			EPHA6	intron_variant	MODIFIER					PASS	0	65	0.322034	59	2.71855e-05	0.188679	53	0.0240407
3	190755997	A	ATT	Indel			EPHA6	intron_variant	MODIFIER					clustered_events;multiallelic	0.25	52	0	69	0.00471947	0.0384615	52	0.280947
3	306862267	T	A	SNV			EPHB1	intron_variant	MODIFIER					PASS	0.320755	53	0	59	0.000114455	0	69	6.79403e-05
3	306962764	C	T	SNV			EPHB1	intron_variant	MODIFIER					PASS	0.25	56	0	58	0.00250421	0	63	0.00209508
3	307032521	G	A	SNV			EPHB1	intron_variant	MODIFIER					PASS	0	49	0.714286	56	2.03425e-12	0.246154	65	0.00795599
3	307081431	C	T	SNV			EPHB1	intron_variant	MODIFIER					PASS	0	62	0.62	50	2.53397e-11	0.466667	75	7.29195e-08
3	560279312	T	G	SNV			EPHB2	intron_variant	MODIFIER					PASS	0	59	0.372881	59	5.57642e-06	0.297872	47	0.000848337
3	560283934	G	T	SNV			EPHB2	intron_variant	MODIFIER					PASS	0	60	0.48	75	3.76821e-09	0.418182	55	3.46061e-06
3	560363602	T	C	SNV			EPHB2	upstream_gene_variant	MODIFIER					PASS	0	61	0.288889	45	0.000716691	0.419355	62	1.63418e-06
4	453927973	C	T	SNV			EPHB3	intron_variant	MODIFIER					PASS	0	51	0.318182	44	0.000863467	0.272727	44	0.00641334
4	333680753	G	T	SNV			EPOP	upstream_gene_variant	MODIFIER					PASS	0.239437	71	0	73	0.000338953	0	74	0.000525878
3	70260543	A	T	SNV			ERBB4	intron_variant	MODIFIER					PASS	0	72	0.43662	71	4.54125e-09	0.507463	67	4.30248e-09
3	70288568	C	CT	Indel			ERBB4	intron_variant	MODIFIER					PASS	0	49	0.444444	54	2.27406e-06	0.381818	55	8.2844e-05
3	70432898	T	A	SNV			ERBB4	intron_variant	MODIFIER					PASS	0	59	0.5	56	1.16127e-08	0.236111	72	0.00286588
3	70604121	G	GT	Indel			ERBB4	intron_variant	MODIFIER					PASS	0	78	0.551724	58	8.07013e-12	0.409836	61	2.28534e-07
3	71017890	CAA	CA	Indel			ERBB4	intron_variant	MODIFIER					multiallelic	0	18	0.405405	37	0.197462	0.157895	38	0.642976
3	71053902	G	A	SNV			ERBB4	intron_variant	MODIFIER					PASS	0	35	0.647059	51	2.51299e-08	0.285714	42	0.0328766
3	71252311	A	G	SNV			ERBB4	intron_variant	MODIFIER					PASS	0.345455	55	0	70	5.447e-06	0	64	3.80827e-05
1	156631614	C	T	SNV			ERBIN	intron_variant	MODIFIER					clustered_events	0.230769	26	0	20	0.375614	0.0645161	31	0.547825
1	156638370	T	C	SNV			ERBIN	intron_variant	MODIFIER					PASS	0	101	0.6	60	1.86933e-15	0.409836	61	1.47451e-08
1	11707529	C	A	SNV			ERC2	intron_variant	MODIFIER					PASS	0	50	0.526316	57	2.58226e-08	0.371429	70	4.59616e-05
1	12100819	C	A	SNV			ERC2	intron_variant	MODIFIER					PASS	0.311475	61	0	67	2.98052e-05	0	65	9.12175e-05
2	408482760	C	T	SNV			ERGIC1	intron_variant	MODIFIER					PASS	0.314815	54	0	84	5.17964e-06	0	77	3.49378e-05
4	322963332	C	T	SNV			ERN1	intron_variant	MODIFIER					PASS	0	49	0.54902	51	2.34863e-08	0.346154	52	0.000369603
3	10564400	G	A	SNV			ESPNL	intron_variant	MODIFIER					PASS	0	36	0.508475	59	3.46213e-06	0.327273	55	0.00528356
4	140933945	T	TA	Indel			ESR1	intron_variant	MODIFIER					PASS	0	21	0.44186	43	0.0101834	0.302326	43	0.141584
1	575130321	T	G	SNV			ESRP1	intron_variant	MODIFIER					PASS	0	59	0.521739	46	1.67674e-08	0.508772	57	8.99286e-08
2	55601913	TG	T	Indel			ESRP2	upstream_gene_variant	MODIFIER					PASS	0.636364	33	0	24	3.60335e-05	0.313726	51	0.161702
2	303437969	G	C	SNV			ESRRB	intron_variant	MODIFIER					PASS	0	58	0.433962	53	5.90983e-07	0.3125	48	0.000506204
2	303596665	T	TG	Indel			ESRRB	upstream_gene_variant	MODIFIER					PASS	0.228571	35	0	59	0.0205248	0	55	0.033094
5	210188330	C	G	SNV			ESYT2	intron_variant	MODIFIER					PASS	0	40	0.484848	66	1.6135e-06	0.402985	67	0.000117755
3	311043684	T	TAC	Indel			ESYT3	intron_variant	MODIFIER					multiallelic	0.416667	36	0	20	0.0871715	0.290323	31	0.854925
5	117241663	A	G	SNV			ETNK1	intron_variant	MODIFIER					PASS	0	58	0.415094	53	1.49201e-06	0.333333	57	0.000118445
5	102824096	G	A	SNV			ETV6	intron_variant	MODIFIER					PASS	0	61	0.555556	54	5.42903e-10	0.271186	59	0.000911891
5	102826077	T	C	SNV			ETV6	intron_variant	MODIFIER					PASS	0	67	0.482143	56	5.40362e-09	0.241935	62	0.00144606
5	102894990	G	C	SNV			ETV6	intron_variant	MODIFIER					PASS	0	55	0.507937	63	9.08673e-09	0.426471	68	2.24536e-06
5	103003030	TA	T	Indel			ETV6	intron_variant	MODIFIER					PASS	0	57	0.333333	75	2.05191e-05	0.305556	72	0.000193749
5	103082262	G	A	SNV			ETV6	intron_variant	MODIFIER					PASS	0	54	0.489796	49	1.51195e-07	0.354839	62	6.70463e-05
6	1238861	C	T	SNV			EVC2	intron_variant	MODIFIER					PASS	0	46	0.611111	36	4.01912e-08	0.309859	71	0.000934436
1	562158192	CAT	CACATAT	Indel			EXOC2	intron_variant	MODIFIER					clustered_events;multiallelic	0.464286	28	0.578947	19	0.751	0	12	0.0971627
1	562177002	C	G	SNV			EXOC2	intron_variant	MODIFIER					PASS	0.36	50	0	72	3.34316e-06	0	67	2.20286e-05
1	562242411	C	T	SNV			EXOC2	intron_variant	MODIFIER					clustered_events	0.269231	26	0	26	0.181923	0.0545455	55	0.27069
1	382645541	C	T	SNV			EXOC3	intron_variant	MODIFIER					PASS	0	47	0.4	60	1.68184e-05	0.356164	73	0.000125032
5	182152196	C	CA	Indel			EXOC4	intron_variant	MODIFIER					PASS	0	34	0.510204	49	1.39225e-05	0.35	60	0.00323775
2	19890755	C	T	SNV			EXOC6B	intron_variant	MODIFIER					clustered_events	0	44	0.452381	42	1.89025e-05	0.4	45	0.000213699
2	482313029	C	T	SNV			EXOSC2	downstream_gene_variant	MODIFIER					PASS	0	43	0.533333	60	1.06848e-07	0.294118	68	0.00300925
6	170682772	GT	GTT	Indel			EXOSC9	intron_variant	MODIFIER					multiallelic	0	33	0.205882	34	0.265821	0.192308	52	0.214644
1	603786407	C	A	SNV			EXT1	intron_variant	MODIFIER					PASS	0	62	0.448718	78	1.06197e-08	0.245902	61	0.00213692
2	222600638	A	C	SNV			EYA2	intron_variant	MODIFIER					PASS	0	46	0.645833	48	8.47284e-10	0.2	75	0.0420958
4	162466803	T	A	SNV			EYA4	intron_variant	MODIFIER					PASS	0	56	0.444444	54	4.764e-07	0.306667	75	0.00018864
4	162504466	A	G	SNV			EYA4	intron_variant	MODIFIER					PASS	0	57	0.553846	65	3.83224e-10	0.442308	52	2.86916e-06
4	162602808	GA	G	Indel			EYA4	intron_variant	MODIFIER					PASS	0	57	0.358974	39	0.000119391	0.446429	56	1.72043e-06
5	198604118	G	A	SNV			EZH2	intron_variant	MODIFIER					PASS	0	66	0.507937	63	6.6773e-10	0.386667	75	1.27772e-06
1	557813823	C	T	SNV			F13A1	intron_variant	MODIFIER					PASS	0	50	0.491803	61	9.45867e-08	0.230769	65	0.0123243
1	164358112	G	A	SNV			F2R	intron_variant	MODIFIER					PASS	0	45	0.333333	36	0.00239916	0.375	48	0.000334227
1	436388236	G	C	SNV			FABP4	intron_variant	MODIFIER					PASS	0	58	0.442623	61	1.62044e-07	0.348485	66	3.77475e-05
4	25185248	C	T	SNV			FAF1	intron_variant	MODIFIER					PASS	0.26	50	0	49	0.00678165	0	48	0.00989819
4	25189845	A	T	SNV			FAF1	intron_variant	MODIFIER					PASS	0	47	0.5	84	2.67454e-08	0.28	75	0.00216763
4	25259380	G	C	SNV			FAF1	intron_variant	MODIFIER					PASS	0	44	0.492308	65	3.58491e-07	0.310811	74	0.00115084
4	25383731	C	T	SNV			FAF1	intron_variant	MODIFIER					PASS	0	54	0.451613	62	2.32308e-07	0.363636	55	7.35081e-05
2	416105466	GT	TT	SNV			FAF2	intron_variant	MODIFIER					multiallelic	0	44	0.416667	48	3.91136e-05	0.245283	53	0.017814
5	133447226	T	G	SNV			FAM107B	intron_variant	MODIFIER					PASS	0.351852	54	0	58	2.89302e-05	0.0208333	48	0.00229263
1	464231188	T	C	SNV			FAM110B	intron_variant	MODIFIER					PASS	0.259259	81	0	60	0.000407702	0	59	0.000772634
1	464323854	T	C	SNV			FAM110B	intron_variant	MODIFIER					PASS	0	57	0.47619	63	2.90323e-08	0.224138	58	0.00972372
6	148780252	G	C	SNV			FAM13A	intron_variant	MODIFIER					PASS	0	61	0.466667	45	1.94536e-07	0.267606	71	0.000602855
3	501504908	G	A	SNV			FAM168A	intron_variant	MODIFIER					PASS	0	63	0.545455	77	3.23725e-11	0.28169	71	0.000252159
4	180573893	G	C	SNV			FAM184A	intron_variant	MODIFIER					PASS	0	33	0.358491	53	0.00288529	0.309091	55	0.0151179
4	180574984	A	C	SNV			FAM184A	intron_variant	MODIFIER					PASS	0.301887	53	0	44	0.0025216	0	65	0.000233652
1	660359336	CTTTTT	CTTTTTT	Indel			FAM32A	5_prime_utr_variant	MODIFIER					multiallelic	0	21	0.36	25	0.0992911	0.318182	22	0.25741
2	652735746	C	A	SNV			FAM53B	intron_variant	MODIFIER					PASS	0.363636	33	0	40	0.0025909	0	60	0.000294658
2	652776545	C	A	SNV			FAM53B	intron_variant	MODIFIER					PASS	0	37	0.547619	42	2.61595e-06	0.333333	72	0.00206184
4	254581951	G	A	SNV			FAM83B	intron_variant	MODIFIER					PASS	0.25	56	0	50	0.00652473	0	68	0.00127309
2	101225433	GTT	G	Indel			FANCL	upstream_gene_variant	MODIFIER					multiallelic	0.27907	43	0.0212766	47	0.155908	0	31	0.222627
5	98169228	G	T	SNV			FAR2	intron_variant	MODIFIER					PASS	0	86	0.333333	117	1.21205e-08	0.209302	86	0.000438266
3	146594078	T	G	SNV			FARP1	intron_variant	MODIFIER					PASS	0.342105	38	0.0212766	47	0.00801951	0	30	0.0213963
1	558440883	GTCTC	GTC	Indel			FARS2	intron_variant	MODIFIER					clustered_events;multiallelic	0	27	0.125	24	0.585622	0.28	25	0.148548
1	558492751	CAA	CA	Indel			FARS2	intron_variant	MODIFIER					multiallelic	0	28	0.448276	58	0.000961443	0.441176	34	0.00172291
3	465082631	T	C	SNV			FAT3	intron_variant	MODIFIER					PASS	0	51	0.516129	62	1.91123e-08	0.372881	59	6.47567e-05
3	465297923	G	C	SNV			FAT3	intron_variant	MODIFIER					PASS	0	48	0.535211	71	7.71846e-09	0.353846	65	0.000160908
3	465319351	T	C	SNV			FAT3	intron_variant	MODIFIER					PASS	0	58	0.610169	59	2.68433e-11	0.210526	57	0.0154576
3	465477626	G	C	SNV			FAT3	intron_variant	MODIFIER					PASS	0	67	0.333333	42	6.64667e-05	0.372881	59	5.96385e-06
6	167224544	C	A	SNV			FAT4	intron_variant	MODIFIER					PASS	0.214286	56	0	67	0.00481348	0	70	0.00503157
4	204200328	ATGTGTG	A	Indel			FAXC	intron_variant	MODIFIER					PASS	0	17	0.375	32	0.121968	0.333333	21	0.255618
4	204206753	C	T	SNV			FAXC	intron_variant	MODIFIER					PASS	0	78	0.513514	74	8.21455e-12	0.173077	52	0.0208354
5	65574229	T	A	SNV			FBH1	intron_variant	MODIFIER					clustered_events	0.258065	31	0.16	25	0.742087	0	21	0.27031
5	65574313	G	A	SNV			FBH1	intron_variant	MODIFIER					clustered_events	0	31	0.409091	22	0.012085	0.171429	35	0.336207
5	65615852	T	G	SNV			FBH1	intron_variant	MODIFIER					PASS	0	77	0.285714	91	4.67012e-06	0.231579	95	0.000228697
1	61504421	T	C	SNV			FBLN2	intron_variant	MODIFIER					PASS	0.2	50	0	48	0.0544663	0	61	0.0239613
2	280829250	C	A	SNV			FBLN5	upstream_gene_variant	MODIFIER					PASS	0	56	0.581395	43	3.13482e-09	0.291667	72	0.000397951
1	203507869	A	T	SNV			FBXL17	intron_variant	MODIFIER					PASS	0	49	0.377049	61	2.85268e-05	0.283019	53	0.00341906
1	203556201	C	A	SNV			FBXL17	intron_variant	MODIFIER					PASS	0	69	0.5	72	1.92348e-10	0.327586	58	3.50845e-05
1	404978065	G	GA	Indel			FBXL7	intron_variant	MODIFIER					PASS	0	64	0.507463	67	6.80247e-10	0.5	88	5.50146e-09
2	88627771	TGA	T	Indel			FBXO11	splice_region_variant&5_prime_utr_variant	LOW					clustered_events;haplotype	0	27	0.190476	21	0.406586	0.0217391	46	0.878196
2	179244820	G	A	SNV			FBXO25	intron_variant	MODIFIER					PASS	0	65	0.441558	77	8.69173e-09	0.333333	51	7.50275e-05
6	104472173	C	T	SNV			FBXO8	intron_variant	MODIFIER					PASS	0	60	0.487805	41	1.68734e-07	0.291667	72	0.000229685
2	557667364	C	A	SNV			FBXW4	intron_variant	MODIFIER					PASS	0.244898	49	0	65	0.00227754	0	75	0.00136135
2	557715545	G	A	SNV			FBXW4	intron_variant	MODIFIER					PASS	0	58	0.507692	65	3.47745e-09	0.434211	76	5.80903e-07
3	502483604	G	A	SNV			FCHSD2	intron_variant	MODIFIER					PASS	0.315789	76	0	69	6.09015e-06	0	59	7.84843e-05
3	502494158	G	T	SNV			FCHSD2	intron_variant	MODIFIER					PASS	0	57	0.333333	57	6.37891e-05	0.307692	65	0.000243386
4	320126584	C	A	SNV			FDXR	intron_variant	MODIFIER					PASS	0.285714	42	0	70	0.000414987	0.0133333	75	0.00275526
1	352592947	T	C	SNV			FECH	intron_variant	MODIFIER					PASS	0.369565	46	0	52	7.59566e-05	0	45	0.00046526
1	611271890	G	A	SNV			FER1L6	intron_variant	MODIFIER					PASS	0.3	80	0	69	1.20335e-05	0	71	2.658e-05
5	58109840	G	A	SNV			FERRY3	intron_variant	MODIFIER					PASS	0	88	0.307692	91	2.12934e-07	0.295455	88	3.08069e-06
2	202892238	G	T	SNV			FEZ2	intron_variant	MODIFIER					PASS	0	76	0.483333	60	5.22549e-10	0.405797	69	1.83689e-07
4	278827827	T	TA	Indel			FGD2	upstream_gene_variant	MODIFIER					PASS	0	49	0.431034	58	2.95038e-06	0.298246	57	0.00161913
3	4476627	G	T	SNV			FGF12	intron_variant	MODIFIER					PASS	0	58	0.393939	66	1.29949e-06	0.32	75	7.93865e-05
3	4477295	A	G	SNV			FGF12	intron_variant	MODIFIER					PASS	0	40	0.0689655	29	0.670819	0.25	40	0.0484804
3	4551921	G	GA	Indel			FGF12	intron_variant	MODIFIER					PASS	0	43	0.458333	48	9.61144e-06	0.387755	49	0.000286957
3	4591735	G	T	SNV			FGF12	downstream_gene_variant	MODIFIER					PASS	0.258621	58	0.0188679	53	0.0198926	0	59	0.0020268
3	150889301	A	G	SNV			FGF14	intron_variant	MODIFIER					PASS	0.361111	36	0	10	0.364594	0	18	0.12029
6	76267689	CT	C	Indel			FHIP1A	intron_variant	MODIFIER					PASS	0	35	0.575	40	2.17294e-06	0.4	45	0.00117438
6	76504357	A	T	SNV			FHIP1A	intron_variant	MODIFIER					PASS	0	51	0.571429	56	2.32116e-09	0.323529	68	0.000274121
6	76544141	T	G	SNV			FHIP1A	intron_variant	MODIFIER					PASS	0	29	0.435897	39	0.00161846	0.282051	39	0.0807915
1	20819609	G	A	SNV			FHIT	intron_variant	MODIFIER					PASS	0	35	0.512195	41	2.11449e-05	0.288462	52	0.0211601
1	21497937	A	G	SNV			FHIT	intron_variant	MODIFIER					PASS	0.266667	45	0	48	0.00797007	0	42	0.0203523
1	21510122	C	T	SNV			FHIT	intron_variant	MODIFIER					PASS	0	51	0.5	50	1.65084e-07	0.342857	70	0.000116944
1	21639209	C	T	SNV			FHIT	intron_variant	MODIFIER					PASS	0.255319	47	0	55	0.00479725	0	46	0.0165918
1	21694656	TA	T	Indel			FHIT	intron_variant	MODIFIER					base_qual;multiallelic	0	31	0.233333	30	0.169575	0.346154	26	0.0460425
1	21941540	G	T	SNV			FHIT	intron_variant	MODIFIER					PASS	0.255319	47	0	68	0.00124696	0	47	0.0149031
1	21958305	T	C	SNV			FHIT	intron_variant	MODIFIER					PASS	0	53	0.40625	64	2.37915e-06	0.3125	64	0.000372693
3	173008634	A	T	SNV			FHL2	intron_variant	MODIFIER					PASS	0	54	0.571429	49	2.8585e-09	0.315789	57	0.000409933
4	207835556	AC	A	Indel			FHL5	intron_variant	MODIFIER					PASS	0	45	0.435484	62	4.73681e-06	0.275862	58	0.00599784
1	380378659	G	C	SNV			FHOD3	intron_variant	MODIFIER					PASS	0.28	75	0	67	6.52428e-05	0	56	0.00058289
4	233764505	G	C	SNV			FILIP1	intron_variant	MODIFIER					clustered_events	0	64	0.545455	55	4.0159e-10	0.290909	55	0.000359603
4	233812163	AAACTATTAATC	A	Indel			FILIP1	intron_variant	MODIFIER					PASS	0	60	0.515625	64	1.54952e-09	0.323077	65	8.471e-05
4	280911639	A	G	SNV			FKBP5	intron_variant	MODIFIER					PASS	0	70	0.321429	56	1.76427e-05	0.318182	66	2.73017e-05
5	177028339	G	A	SNV			FLNC	missense_variant	MODERATE	FLNC:p.Arg1716Gln	1716	R/Q	cGg/cAg	PASS	0.279412	68	0	61	0.000230307	0	84	3.27288e-05
4	435565712	C	T	SNV			FLOT2	intron_variant	MODIFIER					PASS	0	14	0.357143	28	0.245232	0.304348	23	0.374449
4	423537097	C	T	SNV			FMO5	intron_variant	MODIFIER					PASS	0	61	0.546667	75	6.34876e-11	0.405405	74	1.33593e-06
2	349706664	G	C	SNV			FNIP1	intron_variant	MODIFIER					PASS	0	50	0.430769	65	1.338e-06	0.322034	59	0.000522045
2	349767181	G	A	SNV			FNIP1	intron_variant	MODIFIER					PASS	0.294118	51	0	52	0.00115917	0	82	6.99272e-05
3	549343969	C	T	SNV			FOXJ3	intron_variant	MODIFIER					PASS	0	69	0.507937	63	3.48166e-10	0.276923	65	0.000207178
4	293803952	A	C	SNV			FOXK2	intron_variant	MODIFIER					PASS	0.241379	29	0	25	0.243924	0	28	0.208655
5	60167992	A	G	SNV			FOXM1	intron_variant	MODIFIER					clustered_events;haplotype	0	60	0.295775	71	0.000100953	0.181818	66	0.0288042
2	286788140	T	C	SNV			FOXN3	intron_variant	MODIFIER					PASS	0.269841	63	0	53	0.00143138	0	56	0.0014445
1	33229125	A	C	SNV			FOXP1	intron_variant	MODIFIER					PASS	0.267857	56	0	49	0.00373944	0	84	0.000130299
1	33558717	T	A	SNV			FOXP1	intron_variant	MODIFIER					PASS	0	49	0.526316	57	3.39163e-08	0.255319	47	0.0120065
1	33866983	G	A	SNV			FOXP1	intron_variant	MODIFIER					PASS	0	48	0.432836	67	1.7342e-06	0.25	60	0.00927454
5	159685837	C	G	SNV			FOXP2	intron_variant	MODIFIER					PASS	0.223881	67	0	72	0.00106184	0	63	0.00380997
5	159738469	G	A	SNV			FOXP2	intron_variant	MODIFIER					PASS	0	63	0.259259	54	0.00105833	0.157143	70	0.0523205
5	159746058	A	G	SNV			FOXP2	intron_variant	MODIFIER					PASS	0	56	0.413793	58	1.42908e-06	0.37037	54	4.59616e-05
3	527196600	A	AT	Indel			FREM2	intron_variant	MODIFIER					PASS	0	50	0.474576	59	2.64859e-07	0.333333	60	0.000321884
5	132478919	C	A	SNV			FRMD4A	intron_variant	MODIFIER					PASS	0	48	0.357143	56	0.000116785	0.245614	57	0.0120319
1	31292841	G	T	SNV			FRMD4B	intron_variant	MODIFIER					PASS	0.350877	57	0	56	3.33607e-05	0	61	3.9065e-05
2	265491541	C	T	SNV			FRMD5	intron_variant	MODIFIER					clustered_events;haplotype	0.266667	30	0	23	0.212005	0.106383	47	0.52124
2	265491550	T	C	SNV			FRMD5	intron_variant	MODIFIER					clustered_events;haplotype	0.266667	30	0	23	0.212005	0.0925926	54	0.4405
2	265491559	C	A	SNV			FRMD5	intron_variant	MODIFIER					clustered_events;haplotype	0.258065	31	0	24	0.20998	0.0943396	53	0.472139
2	265491562	G	A	SNV			FRMD5	intron_variant	MODIFIER					clustered_events;haplotype	0.266667	30	0	24	0.195421	0.0961538	52	0.462858
2	265491577	A	G	SNV			FRMD5	intron_variant	MODIFIER					clustered_events;haplotype	0.275862	29	0	21	0.232395	0.119048	42	0.564443
2	265491583	T	C	SNV			FRMD5	intron_variant	MODIFIER					clustered_events;haplotype	0.266667	30	0	23	0.212005	0.121951	41	0.595837
2	265491598	A	T	SNV			FRMD5	intron_variant	MODIFIER					clustered_events;haplotype	0.363636	22	0	25	0.068778	0.131579	38	0.44487
2	265491602	C	A	SNV			FRMD5	intron_variant	MODIFIER					clustered_events;haplotype	0.333333	24	0	24	0.105989	0.125	40	0.472434
2	265491607	G	A	SNV			FRMD5	intron_variant	MODIFIER					clustered_events;haplotype	0.285714	28	0	29	0.103576	0.125	40	0.569999
3	200677722	T	A	SNV			FRMPD4	intron_variant	MODIFIER					PASS	0.571429	21	0	32	0.000198528	0	34	0.000243002
3	200997043	CCT	C	Indel			FRMPD4	intron_variant	MODIFIER					PASS	0.296296	27	0	29	0.0918241	0	30	0.0922046
3	201118895	A	G	SNV			FRMPD4	intron_variant	MODIFIER					PASS	0.73913	23	0	29	1.41507e-06	0	30	4.67984e-06
1	101560105	C	A	SNV			FSD1L	intron_variant	MODIFIER					PASS	0	60	0.413793	58	6.35793e-07	0.172414	58	0.0498603
2	348632185	CA	GC	SNV			FSTL4	intron_variant	MODIFIER					PASS	0.23913	46	0	53	0.011501	0	53	0.0145169
2	348985376	T	C	SNV			FSTL4	intron_variant	MODIFIER					PASS	0	62	0.438596	57	1.32024e-07	0.416667	60	1.81351e-06
2	349017012	T	A	SNV			FSTL4	intron_variant	MODIFIER					PASS	0	44	0.3	60	0.00194054	0.385714	70	8.27362e-05
6	88588201	A	G	SNV			FSTL5	intron_variant	MODIFIER					clustered_events	0	37	0.3	30	0.0298428	0.209302	43	0.131156
6	89143631	C	T	SNV			FSTL5	intron_variant	MODIFIER					PASS	0.243902	41	0	60	0.00688615	0	62	0.00759567
6	89226861	A	T	SNV			FSTL5	intron_variant	MODIFIER					PASS	0.291667	48	0	59	0.000628069	0	56	0.00141516
2	482176431	G	A	SNV			FUBP3	intron_variant	MODIFIER					PASS	0	63	0.416667	60	2.46718e-07	0.327273	55	9.03087e-05
4	150118694	CCCCT	C	Indel			FUCA2	upstream_gene_variant	MODIFIER					clustered_events;haplotype	0	19	0.318182	22	0.226722	0.12	25	0.669011
X	6716675	G	A	SNV			FUNDC2	upstream_gene_variant	MODIFIER					clustered_events;haplotype	0.166667	12	0.236842	38	0.796201	0	30	0.545047
2	623198500	C	G	SNV			FUOM	intron_variant	MODIFIER					haplotype	0	33	0.54386	57	2.66561e-06	0.229167	48	0.112841
3	600956234	G	A	SNV			FUT1	missense_variant	MODERATE	FUT1:p.Glu324Lys	324	E/K	Gag/Aag	PASS	0	29	0.58	50	5.31665e-06	0.255814	43	0.114289
2	248849121	T	C	SNV			FUT7	5_prime_utr_variant	MODIFIER					clustered_events;haplotype	0.3125	32	0	20	0.164425	0.157895	38	0.594458
2	248849133	C	A	SNV			FUT7	5_prime_utr_variant	MODIFIER					clustered_events;haplotype	0.3125	32	0	19	0.184583	0.166667	36	0.624944
2	323448202	G	C	SNV			FUT8	intron_variant	MODIFIER					PASS	0.3	40	0.162162	37	0.618302	0	31	0.0430876
2	323468394	T	C	SNV			FUT8	intron_variant	MODIFIER					clustered_events	0.285714	21	0	22	0.245021	0	26	0.193607
1	130658685	G	A	SNV			FYB1	intron_variant	MODIFIER					PASS	0	71	0.625	56	6.40666e-13	0.369231	65	2.59299e-06
4	189611451	A	G	SNV			FYN	intron_variant	MODIFIER					PASS	0	80	0.509804	51	2.44498e-10	0.381818	55	1.1705e-06
6	68418941	A	G	SNV			GAB1	downstream_gene_variant	MODIFIER					PASS	0	63	0.323529	68	1.78295e-05	0.395062	81	1.04272e-06
3	503973478	C	T	SNV			GAB2	intron_variant	MODIFIER					PASS	0	74	0.491228	57	7.44584e-10	0.423077	52	5.37625e-07
4	289221667	C	T	SNV			GABARAP	intron_variant	MODIFIER					PASS	0	36	0.454545	55	4.10238e-05	0.404255	47	0.00073929
1	252066417	A	C	SNV			GABBR2	intron_variant	MODIFIER					PASS	0	40	0.444444	54	2.1797e-05	0.290323	62	0.0067092
1	252300235	T	C	SNV			GABBR2	intron_variant	MODIFIER					PASS	0	55	0.311475	61	0.000185882	0.351351	74	3.62677e-05
1	252416754	G	A	SNV			GABBR2	intron_variant	MODIFIER					PASS	0	63	0.425926	54	2.96139e-07	0.27451	51	0.00103352
1	252429974	CA	C	Indel			GABBR2	intron_variant	MODIFIER					PASS	0	19	0.363636	33	0.097795	0.448276	29	0.0368066
1	252435708	T	G	SNV			GABBR2	intron_variant	MODIFIER					PASS	0	47	0.5	66	9.38277e-08	0.409091	88	9.15599e-06
6	34206134	G	GA	Indel			GABRA4	intron_variant	MODIFIER					PASS	0	66	0.557377	61	5.11132e-11	0.4	40	1.59645e-05
6	34588902	C	A	SNV			GABRB1	intron_variant	MODIFIER					PASS	0	52	0.372881	59	2.1498e-05	0.349398	83	4.58576e-05
6	34632004	TA	T	Indel			GABRB1	intron_variant	MODIFIER					PASS	0.282609	46	0.0151515	66	0.00371157	0	80	0.000222596
6	33411199	C	A	SNV			GABRG1	3_prime_utr_variant	MODIFIER					PASS	0.266667	45	0	41	0.0186324	0	45	0.0144194
2	395765197	G	A	SNV			GABRG2	intron_variant	MODIFIER					PASS	0.3	40	0	49	0.00308803	0.0980392	51	0.309685
3	402608810	G	A	SNV			GAD1	missense_variant	MODERATE	GAD1:p.Pro26Leu	26	P/L	cCt/cTt	PASS	0	62	0.407407	81	9.04794e-08	0.521127	71	7.81291e-09
3	9151699	C	A	SNV			GAL3ST2	downstream_gene_variant	MODIFIER					clustered_events	0	63	0.454545	55	5.92859e-08	0.259259	27	0.0158947
6	241308096	G	A	SNV			GAL3ST3	3_prime_utr_variant	MODIFIER					PASS	0	40	0.42	50	7.84543e-05	0.288136	59	0.00795907
2	500803184	C	T	SNV			GALK2	intron_variant	MODIFIER					PASS	0	59	0.387097	62	2.09426e-06	0.344828	58	6.12705e-05
1	328131215	C	A	SNV			GALNT12	missense_variant	MODERATE	GALNT12:p.Leu436Ile	436	L/I	Ctt/Att	PASS	0.25	24	0	26	0.23921	0	45	0.0822435
3	422372407	A	T	SNV			GALNT13	intron_variant	MODIFIER					PASS	0	45	0.415094	53	2.34758e-05	0.359375	64	0.00023359
3	422666728	GA	G	Indel			GALNT13	intron_variant	MODIFIER					PASS	0	75	0.451613	62	2.91453e-09	0.0933333	75	0.221981
3	422672856	T	C	SNV			GALNT13	intron_variant	MODIFIER					PASS	0.411765	51	0	67	4.36379e-07	0	54	1.64787e-05
2	196534033	A	T	SNV			GALNT14	intron_variant	MODIFIER					PASS	0	43	0.5	50	1.30753e-06	0.245614	57	0.021529
4	443282070	C	T	SNV			GALNT17	intron_variant	MODIFIER					base_qual	0	19	0.0769231	26	0.758157	0.333333	21	0.214027
4	443282999	G	A	SNV			GALNT17	intron_variant	MODIFIER					PASS	0.25	48	0	59	0.00361605	0.0444444	45	0.197591
4	443565767	G	A	SNV			GALNT17	intron_variant	MODIFIER					PASS	0	58	0.626866	67	3.32836e-12	0.322034	59	0.000164937
4	443617043	G	A	SNV			GALNT17	intron_variant	MODIFIER					PASS	0	47	0.444444	54	3.67608e-06	0.277778	36	0.0143675
6	203743075	T	G	SNV			GALNT18	intron_variant	MODIFIER					PASS	0.22807	57	0	67	0.00241677	0	56	0.00961606
6	101532497	T	A	SNV			GALNTL6	intron_variant	MODIFIER					PASS	0	51	0.418182	55	4.45726e-06	0.283333	60	0.00185992
6	101546971	C	T	SNV			GALNTL6	intron_variant	MODIFIER					PASS	0	59	0.553191	47	2.98754e-09	0.318182	44	0.000502161
6	101730857	GT	G	Indel			GALNTL6	intron_variant	MODIFIER					PASS	0	36	0.439024	41	0.000219686	0.355932	59	0.00185985
6	101740135	G	A	SNV			GALNTL6	intron_variant	MODIFIER					PASS	0	45	0.450704	71	1.27149e-06	0.457627	59	8.72669e-06
6	101943097	T	TTA	Indel			GALNTL6	intron_variant	MODIFIER					PASS	0	19	0.518519	27	0.0093977	0.434783	23	0.0643272
6	102033260	C	A	SNV			GALNTL6	intron_variant	MODIFIER					PASS	0	50	0.508197	61	4.14833e-08	0.457143	70	1.5763e-06
6	102164747	C	A	SNV			GALNTL6	intron_variant	MODIFIER					clustered_events	0	56	0.5625	80	6.75857e-11	0.412698	63	4.53021e-06
6	102238262	A	T	SNV			GALNTL6	intron_variant	MODIFIER					PASS	0.241379	58	0	47	0.011932	0	61	0.0033022
6	102263805	T	A	SNV			GALNTL6	intron_variant	MODIFIER					PASS	0	46	0.537037	54	6.66471e-08	0.35	60	0.000334011
6	102595042	T	C	SNV			GALNTL6	intron_variant	MODIFIER					PASS	0	61	0.423077	52	6.34654e-07	0.360656	61	1.97847e-05
6	102623575	C	T	SNV			GALNTL6	intron_variant	MODIFIER					PASS	0.264151	53	0	48	0.00567009	0	49	0.00666246
2	215369662	C	T	SNV			GAREM2	3_prime_utr_variant	MODIFIER					PASS	0.333333	45	0	61	0.000102315	0	61	0.000203571
2	453948867	C	T	SNV			GARRE1	stop_gained	HIGH	GARRE1:p.Trp879Ter	879	W/*	tgG/tgA	PASS	0	61	0.469697	66	1.19191e-08	0.296875	64	0.000235925
1	492959388	T	G	SNV			GATA6	intron_variant	MODIFIER					PASS	0	64	0.516129	62	7.52769e-10	0.277778	72	0.000253116
1	492970876	A	AT	Indel			GATA6	intron_variant	MODIFIER					PASS	0	50	0.509804	51	1.18029e-07	0.442308	52	9.58659e-06
1	657470392	T	C	SNV			GATAD2A	intron_variant	MODIFIER					clustered_events	0.285714	35	0	27	0.0973552	0.0526316	38	0.238779
6	12707763	G	C	SNV			GBA3	intron_variant	MODIFIER					PASS	0.285714	42	0	55	0.00213251	0	53	0.00377879
5	200861512	C	T	SNV			GBX1	intron_variant	MODIFIER					PASS	0	31	0.521739	46	3.16195e-05	0.342105	38	0.0181264
6	162118643	ATT	A	Indel			GC	intron_variant	MODIFIER					multiallelic	0.347826	23	0	22	0.0526247	0.0689655	29	0.296781
3	169775016	T	A	SNV			GCC2	intron_variant	MODIFIER					PASS	0	54	0.446154	65	2.34983e-07	0.5	44	1.28266e-06
3	169783497	C	T	SNV			GCC2	upstream_gene_variant	MODIFIER					PASS	0	51	0.584615	65	4.13456e-10	0.25	72	0.00428576
4	307986584	A	G	SNV			GCGR	downstream_gene_variant	MODIFIER					PASS	0	50	0.614286	70	6.37708e-11	0.345679	81	8.06645e-05
1	291439012	C	A	SNV			GDA	upstream_gene_variant	MODIFIER					PASS	0	49	0.452381	42	6.34671e-06	0.346939	49	0.000440415
2	30450329	G	C	SNV			GGCX	intron_variant	MODIFIER					PASS	0.340909	44	0	56	0.000166388	0	53	0.000456165
4	353630943	A	G	SNV			GGNBP2	intron_variant	MODIFIER					PASS	0.253731	67	0	57	0.00141309	0	56	0.00234436
1	50096577	A	C	SNV			GHRL	intron_variant	MODIFIER					PASS	0.205128	39	0	54	0.0471686	0	61	0.035236
2	52226800	C	CA	Indel			GINS2	upstream_gene_variant	MODIFIER					PASS	0	26	0.454545	55	0.000897543	0.288462	52	0.0775575
3	446059765	C	A	SNV			GJA3	intron_variant	MODIFIER					PASS	0	61	0.5	68	1.84826e-09	0.279412	68	0.000409418
1	88310607	G	A	SNV			GJC2	intron_variant	MODIFIER					PASS	0	48	0.45098	51	2.89683e-06	0.333333	54	0.000610235
2	39292149	G	A	SNV			GLG1	intron_variant	MODIFIER					PASS	0	49	0.547945	73	2.45046e-09	0.307692	65	0.000787129
1	118330919	G	GTT	Indel			GLIS3	intron_variant	MODIFIER					PASS	0	44	0.4	50	6.99489e-05	0.214286	70	0.0364252
1	118349510	T	TTC	Indel			GLIS3	intron_variant	MODIFIER					clustered_events;haplotype	0	35	0.333333	39	0.00881875	0.102041	49	0.511746
1	118349517	CACACA	C	Indel			GLIS3	intron_variant	MODIFIER					clustered_events;multiallelic	0	40	0.295455	44	0.0405739	0.0925926	54	0.547009
1	118349517	CACACA	CCA	Indel			GLIS3	intron_variant	MODIFIER					clustered_events;multiallelic	0.25	40	0	44	0.101978	0.12963	54	0.653887
3	198105669	G	A	SNV			GLRA2	intron_variant	MODIFIER					PASS	0	29	0.965517	29	5.42139e-12	0.764706	34	2.80445e-07
3	198310584	T	C	SNV			GLRA2	intron_variant	MODIFIER					PASS	0.363636	22	0.0555556	36	0.167562	0	41	0.0118769
6	105234610	AGTGT	A	Indel			GLRA3	intron_variant	MODIFIER					multiallelic	0.25	28	0.030303	33	0.287815	0	33	0.150762
3	378064847	T	G	SNV			GLS	intron_variant	MODIFIER					PASS	0.272727	44	0	65	0.00101492	0.0149254	67	0.00776501
3	378126700	C	G	SNV			GLS	intron_variant	MODIFIER					PASS	0.295455	44	0	35	0.0193394	0	62	0.000854492
2	244925071	A	G	SNV			GMEB2	downstream_gene_variant	MODIFIER					PASS	0.392857	28	0	29	0.0124687	0	30	0.0132332
3	62658507	T	C	SNV			GMPPA	intron_variant	MODIFIER					PASS	0	25	0.314286	35	0.0777791	0.228571	35	0.255406
1	545449693	G	A	SNV			GMPR	intron_variant	MODIFIER					PASS	0	62	0.5	68	1.47019e-09	0.333333	66	3.99626e-05
5	142979747	A	AAT	Indel			GNAI1	intron_variant	MODIFIER					PASS	0	30	0.527778	36	9.62509e-05	0.488889	45	0.000279768
2	473573290	AACAC	AACACAC	Indel			GNAO1	intron_variant	MODIFIER					clustered_events;multiallelic	0	34	0.517241	29	7.51103e-05	0.142857	42	0.361664
2	473573721	TGGG	TGG	Indel			GNAO1	intron_variant	MODIFIER					multiallelic	0.318182	22	0.26087	23	0.796857	0	25	0.319227
2	473652314	G	A	SNV			GNAO1	intron_variant	MODIFIER					PASS	0.274194	62	0	63	0.000316179	0	41	0.00969075
6	50844556	GAA	G	Indel			GNRHR	intron_variant	MODIFIER					multiallelic	0	35	0.375	40	0.0573897	0.253968	63	0.118494
4	113762240	G	A	SNV			GPATCH2	intron_variant	MODIFIER					PASS	0	55	0.472727	55	1.31783e-07	0.333333	66	0.000109289
4	451413448	C	A	SNV			GPC1	intron_variant	MODIFIER					PASS	0	67	0.352941	68	1.82043e-06	0.297297	74	6.58437e-05
X	37607313	C	T	SNV			GPC3	intron_variant	MODIFIER					PASS	0	22	0.342857	35	0.0760929	0.340426	47	0.0647707
3	139318867	G	GT	Indel			GPC5	intron_variant	MODIFIER					PASS	0	24	1	10	2.21325e-06	0.76	25	1.036e-05
3	139499006	G	T	SNV			GPC5	intron_variant	MODIFIER					PASS	0.208333	24	0	36	0.229354	0	33	0.266754
3	139718613	C	G	SNV			GPC5	intron_variant	MODIFIER					clustered_events	0.2	25	0.304348	23	0.750278	0	24	0.395969
3	139783617	TA	T	Indel			GPC5	intron_variant	MODIFIER					PASS	0	20	0.928571	14	4.08162e-06	0.6	30	0.00116676
3	141356021	T	TTA	Indel			GPC6	intron_variant	MODIFIER					PASS	0	19	1	21	6.1258e-09	0.638889	36	0.000393622
3	141902026	A	T	SNV			GPC6	intron_variant	MODIFIER					PASS	0.521739	23	0	31	0.000624716	0	29	0.00151031
3	419314834	G	A	SNV			GPD2	intron_variant	MODIFIER					PASS	0.315789	38	0	56	0.000869789	0	44	0.0055924
2	325198949	A	C	SNV			GPHN	intron_variant	MODIFIER					PASS	0	58	0.431034	58	3.97951e-07	0.555556	63	7.81291e-09
2	454037021	A	C	SNV			GPI	intron_variant	MODIFIER					PASS	0.578947	38	0	17	0.00232681	0.193548	31	0.0836706
2	454043038	A	AT	Indel			GPI	intron_variant	MODIFIER					PASS	0.519231	52	0	24	0.000289513	0.26087	46	0.237151
6	106686868	C	A	SNV			GPM6A	intron_variant	MODIFIER					PASS	0	75	0.5	48	1.68082e-09	0.276923	65	0.000108506
6	106699576	G	C	SNV			GPM6A	intron_variant	MODIFIER					PASS	0	41	0.384615	52	0.000211812	0.55	40	4.59087e-06
6	106706024	C	A	SNV			GPM6A	intron_variant	MODIFIER					PASS	0	48	0.431373	51	6.96502e-06	0.343284	67	0.000218928
2	481644377	A	G	SNV			GPR107	intron_variant	MODIFIER					PASS	0	26	1	30	1.32946e-12	0.6	25	0.00033944
5	228704186	G	T	SNV			GPR158	intron_variant	MODIFIER					PASS	0	43	0.328767	73	0.000443238	0.403509	57	0.00010126
5	228771387	GA	G	Indel			GPR158	intron_variant	MODIFIER					PASS	0	54	0.535714	56	6.31663e-09	0.41791	67	4.0611e-06
5	103778207	C	A	SNV			GPR19	intron_variant	MODIFIER					PASS	0	53	0.615385	65	4.00418e-11	0.3	60	0.0007414
2	582235158	C	T	SNV			GPR26	intron_variant	MODIFIER					PASS	0	32	0.193548	31	0.26841	0.222222	27	0.219355
4	123075116	G	GT	Indel			GPR31	downstream_gene_variant	MODIFIER					PASS	0	47	0.561404	57	1.08908e-08	0.354839	62	0.000212822
6	183603952	G	GT	Indel			GPR78	upstream_gene_variant	MODIFIER					PASS	0	37	0.461538	52	2.91749e-05	0.423077	52	0.000243513
1	71507571	G	A	SNV			GRB10	intron_variant	MODIFIER					PASS	0	50	0.444444	45	4.91909e-06	0.12963	54	0.244337
2	118331890	T	G	SNV			GREB1	intron_variant	MODIFIER					PASS	0.289474	38	0	59	0.001713	0	66	0.00128426
2	118468495	C	G	SNV			GREB1	intron_variant	MODIFIER					PASS	0.285714	42	0	46	0.00641691	0	68	0.000829802
2	195820945	G	T	SNV			GRHL1	intron_variant	MODIFIER					PASS	0	56	0.588235	68	5.11132e-11	0.333333	48	0.00029424
3	558712198	G	C	SNV			GRHL3	intron_variant	MODIFIER					PASS	0	46	0.456522	46	6.25759e-06	0.433735	83	5.149e-06
2	386239627	G	T	SNV			GRIA1	intron_variant	MODIFIER					PASS	0.269841	63	0	57	0.000822132	0	71	0.00025704
3	481149568	C	G	SNV			GRIA4	intron_variant	MODIFIER					PASS	0	28	0.4	30	0.0106714	0.5	34	0.000831974
2	626808529	G	A	SNV			GRID1	intron_variant	MODIFIER					PASS	0.25	60	0	64	0.00100621	0	59	0.00260016
2	626839537	G	GT	Indel			GRID1	intron_variant	MODIFIER					PASS	0	46	0.515152	33	3.96043e-06	0.310345	58	0.00155007
6	137586538	G	T	SNV			GRID2	intron_variant	MODIFIER					PASS	0	52	0.359375	64	2.86286e-05	0.333333	69	0.000151261
6	137955229	A	T	SNV			GRID2	intron_variant	MODIFIER					PASS	0.375	48	0	62	9.08989e-06	0	54	8.16194e-05
6	138096193	A	G	SNV			GRID2	intron_variant	MODIFIER					PASS	0	43	0.594595	37	1.4798e-07	0.465116	43	3.60564e-05
6	138247570	A	AT	Indel			GRID2	intron_variant	MODIFIER					PASS	0.290323	62	0	81	1.38026e-05	0	47	0.00230594
1	333159080	T	G	SNV			GRID2IP	intron_variant	MODIFIER					PASS	0	37	0.902439	41	8.14778e-14	0.758621	29	9.04235e-08
4	201790043	C	T	SNV			GRIK2	intron_variant	MODIFIER					PASS	0.22807	57	0	69	0.00199015	0	66	0.00373135
3	361289075	G	T	SNV			GRIK4	intron_variant	MODIFIER					PASS	0.357143	56	0	49	9.64221e-05	0	60	3.75649e-05
3	361447861	C	G	SNV			GRIK4	intron_variant	MODIFIER					PASS	0	53	0.357143	70	1.80121e-05	0.263158	38	0.0108054
1	305080379	C	T	SNV			GRIN2A	intron_variant	MODIFIER					PASS	0	57	0.407407	54	2.36748e-06	0.306452	62	0.000300586
1	305184577	TAA	T	Indel			GRIN2A	intron_variant	MODIFIER					multiallelic	0	49	0.428571	42	2.46107e-06	0.113636	44	0.323064
1	305232835	T	TA	Indel			GRIN2A	intron_variant	MODIFIER					clustered_events	0	20	0.454545	22	0.0369628	0.212121	33	0.39527
5	72600510	A	G	SNV			GRIP1	intron_variant	MODIFIER					PASS	0	98	0.219298	114	1.13429e-05	0.269231	104	2.24805e-06
5	72641025	T	C	SNV			GRIP1	intron_variant	MODIFIER					PASS	0	66	0.308824	68	2.41836e-05	0.149254	67	0.0618679
1	701938527	C	T	SNV			GRK3	intron_variant	MODIFIER					PASS	0.296875	64	0	73	2.24514e-05	0	66	0.000127798
4	282558597	C	A	SNV			GRM4	intron_variant	MODIFIER					PASS	0	63	0.590909	44	3.41653e-10	0.270833	48	0.00148552
3	516606822	C	T	SNV			GRM5	intron_variant	MODIFIER					PASS	0	56	0.440678	59	3.40325e-07	0.353846	65	4.38191e-05
1	46629586	C	G	SNV			GRM7	intron_variant	MODIFIER					PASS	0	43	0.5	44	2.63569e-06	0.318182	44	0.00393006
1	46749603	T	C	SNV			GRM7	intron_variant	MODIFIER					PASS	0	33	0.464286	56	6.51054e-05	0.220339	59	0.111072
1	46764238	G	T	SNV			GRM7	intron_variant	MODIFIER					PASS	0.236111	72	0	53	0.00427406	0	60	0.00256249
1	46818909	GT	GTT	Indel			GRM7	intron_variant	MODIFIER					multiallelic	0	36	0.0681818	44	0.679193	0.263158	38	0.0910945
1	47224505	AT	A	Indel			GRM7	intron_variant	MODIFIER					PASS	0	53	0.480769	52	2.00355e-07	0.341176	85	5.011e-05
1	47403205	CA	C	Indel			GRM7	intron_variant	MODIFIER					PASS	0	36	0.520833	48	5.28361e-06	0.428571	56	0.000205909
1	47432824	T	A	SNV			GRM7	intron_variant	MODIFIER					PASS	0.24	50	0	46	0.0191474	0	71	0.00218722
1	47515669	T	C	SNV			GRM7	intron_variant	MODIFIER					PASS	0	54	0.7	60	4.03295e-13	0.246154	65	0.00436034
5	174761149	T	G	SNV			GRM8	intron_variant	MODIFIER					PASS	0	56	0.627119	59	1.82642e-11	0.425532	47	1.04246e-05
5	175012533	G	T	SNV			GRM8	intron_variant	MODIFIER					PASS	0.305085	59	0	52	0.0004472	0	40	0.00460303
5	175085851	AAGACGTCTATATGAG	A	Indel			GRM8	intron_variant	MODIFIER					PASS	0	49	0.309091	55	0.000770235	0.258621	58	0.00653136
5	175086747	C	T	SNV			GRM8	intron_variant	MODIFIER					PASS	0	77	0.533333	75	2.63165e-12	0.396825	63	3.90946e-07
5	175087634	TG	T	Indel			GRM8	intron_variant	MODIFIER					PASS	0	74	0.509804	51	7.02065e-10	0.35	60	6.16373e-06
5	175240693	T	C	SNV			GRM8	intron_variant	MODIFIER					PASS	0.314815	54	0	51	0.000469689	0	53	0.000586828
5	175276997	C	T	SNV			GRM8	intron_variant	MODIFIER					PASS	0.328767	73	0	64	8.19294e-06	0	53	0.000130475
5	175411613	A	G	SNV			GRM8	intron_variant	MODIFIER					PASS	0	56	0.467532	77	1.77324e-08	0.226415	53	0.0121755
2	52968411	T	A	SNV			GSE1	intron_variant	MODIFIER					PASS	0	40	0.542857	70	8.34199e-08	0.39726	73	0.000113866
3	301581869	G	T	SNV			GSK3B	intron_variant	MODIFIER					PASS	0	52	0.534483	58	8.90217e-09	0.325581	86	0.000109363
3	350671058	AAAGCATTTT	A	Indel			GTDC1	intron_variant	MODIFIER					PASS	0	76	0.438596	57	9.818e-09	0.354167	48	1.27561e-05
3	350681046	A	G	SNV			GTDC1	intron_variant	MODIFIER					PASS	0.324324	37	0	61	0.000381287	0	51	0.00195118
4	446974885	C	T	SNV			GTF2IRD1	intron_variant	MODIFIER					PASS	0.342857	35	0	50	0.000962809	0	52	0.00115094
5	87449924	G	C	SNV			GTSF1	upstream_gene_variant	MODIFIER					PASS	0	109	0.272727	99	1.04982e-07	0.235294	85	1.56427e-05
3	288121470	G	A	SNV			GUCA1C	intron_variant	MODIFIER					PASS	0	84	0.460317	63	3.19857e-10	0.492958	71	8.97338e-10
3	482467075	G	A	SNV			GUCY1A2	intron_variant	MODIFIER					clustered_events;haplotype	0	13	0.307692	13	0.470772	0.275862	29	0.433783
5	106255119	T	C	SNV			GUCY2C	intron_variant	MODIFIER					PASS	0.340426	47	0	49	0.000379742	0	40	0.00257245
5	106293208	G	T	SNV			GUCY2C	intron_variant	MODIFIER					PASS	0.369565	46	0.0172414	58	0.000272905	0	72	1.28985e-05
3	380881577	C	G	SNV			GULP1	missense_variant	MODERATE	GULP1:p.Val175Leu	175	V/L	Gtg/Ctg	PASS	0	59	0.455696	79	1.3736e-08	0.288889	45	0.00139651
1	35367776	A	T	SNV			GXYLT2	intron_variant	MODIFIER					PASS	0	50	0.483333	60	1.5673e-07	0.313726	51	0.0011058
5	116316300	T	A	SNV			GYS2	intron_variant	MODIFIER					PASS	0.245614	57	0	70	0.000770235	0	85	0.000323345
5	116318550	C	T	SNV			GYS2	upstream_gene_variant	MODIFIER					PASS	0.246377	69	0	55	0.00234866	0	77	0.000306814
1	137911560	G	C	SNV			HCN1	intron_variant	MODIFIER					PASS	0	62	0.5	40	7.94547e-08	0.442623	61	5.63455e-07
1	137964875	T	C	SNV			HCN1	intron_variant	MODIFIER					PASS	0	56	0.46875	64	4.94865e-08	0.363636	55	5.49325e-05
2	619457208	G	T	SNV			HCN4	upstream_gene_variant	MODIFIER					PASS	0.211538	52	0	44	0.051737	0	43	0.0641015
4	186522469	G	GT	Indel			HDAC2	3_prime_utr_variant	MODIFIER					PASS	0	41	0.52381	42	2.166e-06	0.446154	65	2.25103e-05
5	278800479	T	TG	Indel			HDAC9	intron_variant	MODIFIER					PASS	0	38	0.511628	43	7.19745e-06	0.3	40	0.0169477
5	278977903	G	C	SNV			HDAC9	intron_variant	MODIFIER					PASS	0	52	0.56338	71	5.18138e-10	0.223881	67	0.0119983
3	9717492	C	T	SNV			HDLBP	intron_variant	MODIFIER					PASS	0	53	0.4	70	2.11963e-06	0.25	80	0.00260917
2	307266511	G	C	SNV			HEATR4	intron_variant	MODIFIER					PASS	0	72	0.470588	68	8.67858e-10	0.431034	58	2.6389e-07
2	270917160	CTT	CT	Indel			HEATR5A	intron_variant	MODIFIER					clustered_events;multiallelic	0	26	0.259259	27	0.303422	0.117647	17	0.704554
2	271102678	AA	TT	SNV			HECTD1	intron_variant	MODIFIER					PASS	0	49	0.518519	54	7.00036e-08	0.294118	51	0.00255734
1	4690709	C	T	SNV			HECW1	intron_variant	MODIFIER					PASS	0.219512	41	0	38	0.0971675	0	67	0.0126869
1	4691596	A	C	SNV			HECW1	intron_variant	MODIFIER					clustered_events	0.4	15	0	12	0.324481	0.296296	27	0.769201
3	370307477	C	CT	Indel			HECW2	intron_variant	MODIFIER					PASS	0	58	0.421053	57	7.28206e-07	0.28125	64	0.000668678
3	466881774	G	A	SNV			HEPHL1	intron_variant	MODIFIER					PASS	0	70	0.575758	66	3.13711e-12	0.45	60	1.27408e-07
3	220991128	G	GA	Indel			HERC2	intron_variant	MODIFIER					PASS	0	60	0.575758	66	4.25454e-11	0.396226	53	1.00589e-05
2	634655708	G	T	SNV			HERC4	intron_variant	MODIFIER					PASS	0	67	0.410714	56	2.48078e-07	0.4	50	4.30831e-06
3	302312631	AC	ACC	Indel			HGD	intron_variant	MODIFIER					clustered_events;multiallelic	0	47	0.46	50	4.41524e-09	0.285714	49	1.73895e-05
6	185255514	G	T	SNV			HGFAC	intron_variant	MODIFIER					PASS	0	55	0.368421	57	1.7355e-05	0.310345	58	0.000418098
4	105566541	C	T	SNV			HHAT	intron_variant	MODIFIER					PASS	0.290323	62	0	53	0.000617764	0	53	0.000986061
4	105819576	G	C	SNV			HHAT	intron_variant	MODIFIER					PASS	0	65	0.622642	53	5.68796e-12	0.322034	59	6.64208e-05
4	105931719	G	GT	Indel			HHAT	intron_variant	MODIFIER					PASS	0.325	40	0	39	0.00553928	0	62	0.000405464
2	362059591	C	A	SNV			HHIPL1	intron_variant	MODIFIER					PASS	0	36	0.490196	51	1.37187e-05	0.307692	52	0.0105818
4	448509264	G	C	SNV			HIP1	3_prime_utr_variant	MODIFIER					PASS	0.28125	32	0	56	0.00591173	0	49	0.0146865
1	685713118	C	G	SNV			HIP1R	intron_variant	MODIFIER					PASS	0.206897	29	0	24	0.351711	0	28	0.296781
5	188578956	G	C	SNV			HIPK2	intron_variant	MODIFIER					PASS	0	68	0.569231	65	8.44715e-12	0.402439	82	2.92303e-07
1	550320665	T	TCTCCTTTTTAGTGCTTTCACCTCCCTTCCTGTGAAATCGGGGGGGGGGGGTCATGATCAC	Indel			HIVEP1	intron_variant	MODIFIER					clustered_events;multiallelic	0.125	48	0	62	0.200597	0.0192308	52	0.440867
3	548533350	T	C	SNV			HIVEP3	intron_variant	MODIFIER					PASS	0	51	0.365079	63	2.8604e-05	0.263158	57	0.00452033
2	633579834	C	A	SNV			HK1	intron_variant	MODIFIER					PASS	0	51	0.461538	65	2.27727e-07	0.378788	66	3.52336e-05
3	43685031	CTT	CTTT	Indel			HLTF	intron_variant	MODIFIER					multiallelic	0	28	0.117647	34	0.559169	0.277778	18	0.228557
2	434287638	T	TGTGAGAGA	Indel			HM13	intron_variant	MODIFIER					multiallelic	0.416667	24	0	23	0.150757	0.0227273	44	0.662682
4	74827211	GAA	G	Indel			HMCN1	intron_variant	MODIFIER					PASS	0.241379	58	0	67	0.0012221	0	53	0.00769501
4	74890874	C	A	SNV			HMCN1	intron_variant	MODIFIER					PASS	0	71	0.424658	73	9.26234e-09	0.412371	97	5.3586e-08
4	253721219	T	TA	Indel			HMGCLL1	intron_variant	MODIFIER					PASS	0	58	0.614035	57	2.97229e-11	0.396825	63	6.22135e-06
5	16024855	C	T	SNV			HMOX1	intron_variant	MODIFIER					PASS	0	41	0.28	75	0.00414015	0.285714	56	0.00825405
4	428222038	C	G	SNV			HNF1B	intron_variant	MODIFIER					PASS	0	56	0.608696	69	1.38954e-11	0.257143	70	0.00182571
1	444130146	A	G	SNV			HNF4G	intron_variant	MODIFIER					PASS	0	51	0.446429	56	1.0703e-06	0.37037	54	9.75713e-05
1	444147742	G	C	SNV			HNF4G	intron_variant	MODIFIER					PASS	0	61	0.52	50	6.25645e-09	0.293103	58	0.000386433
1	444205470	C	T	SNV			HNF4G	intron_variant	MODIFIER					PASS	0	76	0.482759	58	7.18249e-10	0.319149	47	6.05124e-05
1	444233359	C	T	SNV			HNF4G	intron_variant	MODIFIER					PASS	0.275862	58	0	55	0.00107953	0	61	0.00079276
3	591064119	A	G	SNV			HNRNPUL1	intron_variant	MODIFIER					PASS	0.25	68	0	67	0.000456385	0	60	0.00164631
1	161272771	G	A	SNV			HOMER1	intron_variant	MODIFIER					PASS	0	46	0.590164	61	2.2869e-09	0.44898	49	2.02039e-05
2	555324980	G	A	SNV			HOMER2	intron_variant	MODIFIER					PASS	0	72	0.489796	49	4.07191e-09	0.403846	52	1.5869e-06
6	40033793	G	T	SNV			HOPX	intron_variant	MODIFIER					PASS	0.292683	41	0	36	0.0208027	0	45	0.00813557
2	208838057	CA	CAA	Indel			HPCAL1	intron_variant	MODIFIER					multiallelic	0.259259	27	0	30	0.162424	0.184211	38	0.753092
2	592202766	C	T	SNV			HPSE2	intron_variant	MODIFIER					PASS	0	68	0.333333	96	8.74572e-07	0.263158	95	0.000130429
6	3597672	T	C	SNV			HS3ST1	intron_variant	MODIFIER					PASS	0	60	0.525641	78	2.2449e-10	0.285714	56	0.000667204
1	120927782	CA	C	Indel			HS3ST4	intron_variant	MODIFIER					PASS	0	51	0.423077	52	4.7438e-06	0.244898	49	0.0124764
1	121004310	T	C	SNV			HS3ST4	intron_variant	MODIFIER					PASS	0.258824	85	0	50	0.00167445	0	60	0.000611265
1	121019827	A	AT	Indel			HS3ST4	intron_variant	MODIFIER					PASS	0.351852	54	0	49	0.000139481	0	47	0.000365307
X	36570509	C	A	SNV			HS6ST2	intron_variant	MODIFIER					PASS	0	58	0.327273	55	8.39664e-05	0.410256	78	1.469e-06
X	36582992	TA	T	Indel			HS6ST2	intron_variant	MODIFIER					PASS	0	56	0.469388	49	2.60054e-07	0.377778	45	7.26635e-05
X	36583001	CA	C	Indel			HS6ST2	intron_variant	MODIFIER					PASS	0	60	0.490196	51	2.99676e-08	0.395833	48	1.62469e-05
6	149733659	G	A	SNV			HSD17B11	intron_variant	MODIFIER					clustered_events	0	68	0.48	75	5.76434e-10	0.285714	63	0.000175424
6	229326491	C	CT	Indel			HSD17B12	intron_variant	MODIFIER					multiallelic	0	20	0.421053	19	0.221129	0.444444	27	0.150631
6	229326491	C	CTT	Indel			HSD17B12	intron_variant	MODIFIER					multiallelic	0.35	20	0	19	0.400604	0	27	0.281508
1	226445523	C	G	SNV			HSD17B3	intron_variant	MODIFIER					PASS	0	73	0.597015	67	3.13682e-13	0.328358	67	1.14133e-05
4	176258526	C	T	SNV			HSF2	5_prime_utr_variant	MODIFIER					PASS	0	56	0.422222	45	4.04938e-06	0.388889	54	2.22727e-05
5	21829493	A	AT	Indel			HSP90B1	downstream_gene_variant	MODIFIER					clustered_events	0.451613	31	0	44	9.19879e-05	0	34	0.00107789
4	220286656	T	A	SNV			HTR1E	intron_variant	MODIFIER					PASS	0	55	0.507042	71	4.41524e-09	0.274194	62	0.00143857
X	75525014	AT	A	Indel			HTR2C	intron_variant	MODIFIER					PASS	0	52	0.5625	64	1.09045e-09	0.396226	53	3.46823e-05
2	413551587	G	C	SNV			HTR4	intron_variant	MODIFIER					PASS	0.328125	64	0	63	1.84902e-05	0	38	0.00256884
3	245739592	A	C	SNV			HUNK	intron_variant	MODIFIER					PASS	0	72	0.347222	72	7.93605e-07	0.37931	58	2.55043e-06
3	245770605	G	A	SNV			HUNK	intron_variant	MODIFIER					PASS	0	55	0.488889	45	2.24719e-07	0.257576	66	0.00235567
2	37749694	C	T	SNV			HYDIN	intron_variant	MODIFIER					PASS	0	59	0.477612	67	1.1275e-08	0.265625	64	0.00113607
2	37893173	C	G	SNV			HYDIN	intron_variant	MODIFIER					PASS	0	56	0.507246	69	4.01146e-09	0.492063	63	1.8345e-07
3	74746439	G	A	SNV			IDH1	intron_variant	MODIFIER					PASS	0.27027	37	0	35	0.0497615	0	28	0.115653
5	14864145	G	A	SNV			IFT27	upstream_gene_variant	MODIFIER					PASS	0.254902	51	0	64	0.00141102	0	75	0.000751778
2	303978702	T	G	SNV			IFT43	intron_variant	MODIFIER					PASS	0	42	0.644068	59	7.83426e-10	0.181818	55	0.127789
5	23190789	CAGAG	CAGAGAG	Indel			IGF1	intron_variant	MODIFIER					multiallelic	0	54	0.3	60	0.000878093	0.28169	71	0.00153372
4	453088479	C	T	SNV			IGF2BP2	upstream_gene_variant	MODIFIER					PASS	0	59	0.444444	63	9.79952e-08	0.46875	64	2.4681e-07
1	71842292	C	G	SNV			IKZF1	intron_variant	MODIFIER					PASS	0	48	0.306452	62	0.000695441	0.265306	49	0.00872606
4	334852469	T	C	SNV			IKZF3	intron_variant	MODIFIER					clustered_events	0.238095	21	0	36	0.180792	0.214286	28	0.806523
5	84688971	G	A	SNV			IKZF4	intron_variant	MODIFIER					PASS	0	62	0.264368	87	0.000187546	0.192308	104	0.00667946
2	392704306	A	C	SNV			IL12B	upstream_gene_variant	MODIFIER					PASS	0	57	0.381818	55	7.46098e-06	0.298246	57	0.000553394
6	66581154	G	C	SNV			IL15	intron_variant	MODIFIER					PASS	0.266667	45	0	58	0.00253203	0	61	0.00263529
3	445385474	C	T	SNV			IL17D	intron_variant	MODIFIER					PASS	0	77	0.431373	51	2.96261e-08	0.329268	82	2.73082e-06
5	63617634	A	G	SNV			IL17RA	downstream_gene_variant	MODIFIER					PASS	0	100	0.348315	89	2.51691e-09	0.205607	107	7.91925e-05
1	49818737	G	A	SNV			IL17RC	intron_variant	MODIFIER					PASS	0	62	0.442308	52	1.98573e-07	0.350877	57	3.44217e-05
X	24165497	G	T	SNV			IL1RAPL2	intron_variant	MODIFIER					PASS	0	54	0.413043	46	7.89791e-06	0.305882	85	0.000186328
X	24356171	A	G	SNV			IL1RAPL2	intron_variant	MODIFIER					PASS	0.291667	24	0	29	0.115608	0	34	0.0836123
X	24812750	C	A	SNV			IL1RAPL2	intron_variant	MODIFIER					PASS	0	72	0.510204	49	1.39121e-09	0.25	68	0.000445742
X	24849237	C	T	SNV			IL1RAPL2	intron_variant	MODIFIER					PASS	0	46	0.489796	49	1.0373e-06	0.337838	74	0.000291312
1	647258537	G	GA	Indel			ILF3	intron_variant	MODIFIER					PASS	0	51	0.470588	68	1.13986e-07	0.261905	42	0.0104226
3	162538575	C	G	SNV			ING1	intron_variant	MODIFIER					PASS	0	41	0.487805	41	1.06135e-05	0.409091	66	7.94978e-05
3	329207704	A	C	SNV			INHBB	3_prime_utr_variant	MODIFIER					PASS	0.293103	58	0	61	0.000215904	0	48	0.00214532
6	67517466	G	A	SNV			INPP4B	intron_variant	MODIFIER					clustered_events;haplotype	0.363636	11	0	24	0.207061	0.0909091	33	0.491199
6	67517470	C	T	SNV			INPP4B	intron_variant	MODIFIER					clustered_events;haplotype	0.363636	11	0	23	0.220059	0.0967742	31	0.515703
6	67820841	T	G	SNV			INPP4B	intron_variant	MODIFIER					PASS	0	71	0.52381	63	8.70132e-11	0.407407	81	1.56691e-07
2	660929700	G	T	SNV			INPP5A	intron_variant	MODIFIER					PASS	0	69	0.442623	61	1.67903e-08	0.333333	69	1.32945e-05
2	577182995	A	C	SNV			INPP5F	upstream_gene_variant	MODIFIER					PASS	0	62	0.333333	84	4.93385e-06	0.261905	84	0.000422221
2	577210990	A	G	SNV			INPP5F	intron_variant	MODIFIER					PASS	0	92	0.338843	121	2.38572e-09	0.150538	93	0.00645967
2	577253601	C	T	SNV			INPP5F	intron_variant	MODIFIER					clustered_events	0	21	0.233333	30	0.329624	0.5	22	0.0162982
1	673387124	C	A	SNV			INSR	intron_variant	MODIFIER					PASS	0	57	0.531915	47	1.33908e-08	0.227273	66	0.00637123
1	330143149	C	T	SNV			INVS	intron_variant	MODIFIER					PASS	0.586207	29	0	29	5.4157e-05	0	36	2.2369e-05
1	644146538	T	TAAAAAAA	Indel			IQANK1	intron_variant	MODIFIER					clustered_events	0	19	0.24	25	0.378194	0.26087	23	0.346123
2	518141687	A	G	SNV			IQCH	intron_variant	MODIFIER					PASS	0.378788	66	0	36	0.00040792	0	84	2.89745e-07
1	164424241	C	G	SNV			IQGAP2	intron_variant	MODIFIER					PASS	0	39	0.326087	46	0.00365355	0.265625	64	0.0160103
1	60715686	A	G	SNV			IQSEC1	intron_variant	MODIFIER					PASS	0	50	0.534247	73	3.7065e-09	0.319149	47	0.00117928
5	60478841	A	G	SNV			IQSEC3	upstream_gene_variant	MODIFIER					clustered_events;haplotype	0	59	0.254545	55	0.00194019	0.118644	59	0.217853
6	203079412	TCCC	TCC	Indel			IRAG1	intron_variant	MODIFIER					multiallelic	0.324324	37	0	40	0.0431049	0.08	25	0.623832
5	73039787	T	C	SNV			IRAK3	intron_variant	MODIFIER					PASS	0	81	0.378947	95	4.36189e-09	0.223529	85	0.000331473
2	51979622	ATT	A	Indel			IRF8	upstream_gene_variant	MODIFIER					multiallelic	0.269231	26	0	53	0.0631543	0.0576923	52	0.399834
3	161219144	T	C	SNV			IRS2	intron_variant	MODIFIER					PASS	0	61	0.6	60	1.79173e-11	0.476923	65	1.10984e-07
2	41037178	AAAC	A	Indel			IST1	intron_variant	MODIFIER					PASS	0	67	0.470588	68	2.43304e-09	0.349206	63	1.26153e-05
2	516909018	C	G	SNV			ITGA11	intron_variant	MODIFIER					PASS	0.253731	67	0	73	0.000195209	0	53	0.00339141
3	389934342	TCCCC	TCCCCC	Indel			ITGA4	5_prime_utr_variant	MODIFIER					multiallelic	0	17	0.285714	7	0.5422	0.21875	32	0.417138
1	14601721	C	A	SNV			ITGA9	intron_variant	MODIFIER					PASS	0	42	0.508772	57	5.94197e-07	0.383562	73	0.000120699
1	14604884	C	T	SNV			ITGA9	intron_variant	MODIFIER					PASS	0	57	0.541667	72	3.59549e-10	0.351351	74	2.5981e-05
1	219459771	C	A	SNV			ITGAX	intron_variant	MODIFIER					PASS	0	62	0.448276	58	7.07618e-08	0.393939	66	3.03899e-06
1	219470419	C	T	SNV			ITGAX	synonymous_variant	LOW	ITGAX:p.Phe1009=	1009	F	ttC/ttT	PASS	0	52	0.534483	58	8.90217e-09	0.388889	54	4.22812e-05
4	321311090	T	G	SNV			ITGB4	intron_variant	MODIFIER					PASS	0.272727	55	0	51	0.00247704	0	53	0.00271963
3	150555191	G	A	SNV			ITGBL1	intron_variant	MODIFIER					PASS	0.269231	26	0	30	0.133262	0	32	0.123531
3	520415112	T	TTC	Indel			ITM2B	intron_variant	MODIFIER					clustered_events	0.384615	13	0	25	0.125394	0.2	20	0.704066
2	261404857	G	C	SNV			IVD	intron_variant	MODIFIER					PASS	0.615385	39	0	19	0.0003328	0	35	2.73754e-06
3	219767127	C	A	SNV			JADE3	intron_variant	MODIFIER					PASS	0.296875	64	0	51	0.000575903	0	70	7.94978e-05
2	341940117	C	T	SNV			JAG2	intron_variant	MODIFIER					PASS	0.362069	58	0	46	0.000123531	0	40	0.000718641
4	12242431	C	T	SNV			JAK1	intron_variant	MODIFIER					PASS	0	40	0.442623	61	1.43545e-05	0.230769	52	0.0520042
1	117411999	A	C	SNV			JAK2	intron_variant	MODIFIER					clustered_events	0.310345	58	0	69	3.03478e-05	0	59	0.000244853
3	236492502	T	G	SNV			JAM2	intron_variant	MODIFIER					PASS	0	52	0.445946	74	1.97568e-07	0.308824	68	0.000419177
3	448544890	AAGAGAAAGAGAG	A	Indel			JAM3	intron_variant	MODIFIER					PASS	0	40	0.418605	43	0.000150751	0.238095	42	0.0591049
1	546418008	A	G	SNV			JARID2	intron_variant	MODIFIER					PASS	0	56	0.571429	56	6.07887e-10	0.352113	71	3.4426e-05
5	271604837	G	GC	Indel			JAZF1	intron_variant	MODIFIER					PASS	0	18	0.3125	16	0.314453	0.5	34	0.0145711
6	163165082	T	A	SNV			JCHAIN	intron_variant	MODIFIER					PASS	0	46	0.560606	66	6.20675e-09	0.294118	51	0.00383349
3	363652700	T	C	SNV			JHY	intron_variant	MODIFIER					PASS	0	52	0.516484	91	1.48446e-09	0.375	80	1.78774e-05
4	18087906	G	A	SNV			JUN	synonymous_variant	LOW	JUN:p.Glu248=	248	E	gaG/gaA	PASS	0.21875	32	0	40	0.116919	0	53	0.058788
4	326010584	C	T	SNV			KANSL1	intron_variant	MODIFIER					PASS	0	59	0.450704	71	3.37117e-08	0.364865	74	1.07692e-05
5	257263904	C	T	SNV			KAT2B	upstream_gene_variant	MODIFIER					PASS	0.347826	46	0	52	0.000189371	0	60	0.000120645
2	611482879	G	A	SNV			KAT6B	intron_variant	MODIFIER					PASS	0	45	0.528571	70	3.02187e-08	0.327869	61	0.000843106
2	611545648	C	A	SNV			KAT6B	intron_variant	MODIFIER					PASS	0.26	50	0.0697674	43	0.299876	0	63	0.00199412
1	58504181	A	AG	Indel			KBTBD12	intron_variant	MODIFIER					PASS	0	78	0.467742	62	6.77655e-10	0.392857	84	9.04235e-08
1	58543252	G	A	SNV			KBTBD12	intron_variant	MODIFIER					PASS	0	69	0.509091	55	9.80556e-10	0.343284	67	9.47894e-06
2	520810380	T	TA	Indel			KBTBD13	intron_variant	MODIFIER					PASS	0	39	0.395833	48	0.000285588	0.415584	77	6.51616e-05
5	109274158	G	C	SNV			KCNA1	intron_variant	MODIFIER					PASS	0	41	0.320755	53	0.00211221	0.244898	49	0.0357317
1	447719371	C	G	SNV			KCNB2	intron_variant	MODIFIER					PASS	0.285714	63	0	53	0.000719132	0	56	0.000754708
4	412296252	C	G	SNV			KCNC4	intron_variant	MODIFIER					PASS	0.216667	60	0	57	0.00938374	0	61	0.00826728
4	414056862	C	T	SNV			KCND3	intron_variant	MODIFIER					PASS	0	66	0.39726	73	1.23646e-07	0.414286	70	5.04892e-07
2	208005699	T	TA	Indel			KCNF1	upstream_gene_variant	MODIFIER					PASS	0	55	0.487179	78	7.3741e-09	0.327869	61	0.000177625
4	106233607	G	T	SNV			KCNH1	intron_variant	MODIFIER					PASS	0.361111	72	0	66	1.02257e-06	0	79	8.33097e-07
2	320460748	G	A	SNV			KCNH5	intron_variant	MODIFIER					PASS	0	45	0.538462	65	2.79894e-08	0.341463	82	0.000233761
3	412569653	G	T	SNV			KCNH7	intron_variant	MODIFIER					PASS	0	52	0.434783	69	4.99672e-07	0.191489	47	0.0648545
3	412932553	A	T	SNV			KCNH7	intron_variant	MODIFIER					PASS	0.254545	55	0	57	0.00245047	0	46	0.0121484
5	256584331	C	CATATATATAT	Indel			KCNH8	intron_variant	MODIFIER					clustered_events;multiallelic	0.333333	27	0.0714286	28	0.408502	0	36	0.0465877
5	256857034	C	CA	Indel			KCNH8	intron_variant	MODIFIER					PASS	0	72	0.482143	56	2.04157e-09	0.408451	71	2.45882e-07
2	405948927	C	T	SNV			KCNIP1	intron_variant	MODIFIER					PASS	0.232143	56	0	74	0.00108119	0	57	0.00782573
2	405955972	C	CA	Indel			KCNIP1	intron_variant	MODIFIER					PASS	0	24	0.488372	43	0.00119996	0.307692	52	0.0741119
2	406034657	C	A	SNV			KCNIP1	intron_variant	MODIFIER					PASS	0.264151	53	0	65	0.000719304	0	72	0.000572029
2	406185499	G	GA	Indel			KCNIP1	intron_variant	MODIFIER					PASS	0	68	0.571429	49	1.13653e-10	0.409091	44	5.23601e-06
3	239923621	A	G	SNV			KCNJ15	intron_variant	MODIFIER					PASS	0	52	0.489796	49	2.39587e-07	0.298507	67	0.000659557
3	239950991	G	T	SNV			KCNJ15	downstream_gene_variant	MODIFIER					PASS	0	52	0.636364	55	6.84205e-11	0.215385	65	0.0173736
4	313687717	A	G	SNV			KCNJ16	intron_variant	MODIFIER					PASS	0	45	0.455882	68	1.20812e-06	0.147059	68	0.186288
3	421839132	T	A	SNV			KCNJ3	intron_variant	MODIFIER					PASS	0.292683	41	0	80	0.00012707	0	62	0.00124118
3	239628100	A	C	SNV			KCNJ6	intron_variant	MODIFIER					PASS	0	48	0.346939	49	0.00029599	0.296296	54	0.00231217
2	287958077	GA	G	Indel			KCNK10	intron_variant	MODIFIER					PASS	0	39	0.465116	43	3.37571e-05	0.333333	45	0.00423649
2	288091061	A	T	SNV			KCNK10	downstream_gene_variant	MODIFIER					PASS	0.316667	60	0	66	2.84968e-05	0	58	0.000193556
2	88151731	T	G	SNV			KCNK12	intron_variant	MODIFIER					PASS	0.396825	63	0	64	4.39181e-07	0	43	9.30361e-05
2	285986176	A	C	SNV			KCNK13	intron_variant	MODIFIER					PASS	0	65	0.614035	57	4.48646e-12	0.236842	76	0.00123402
4	275679602	G	A	SNV			KCNK16	missense_variant	MODERATE	KCNK16:p.Val190Ile	190	V/I	Gtc/Atc	PASS	0	68	0.571429	70	3.77373e-12	0.421053	57	8.14148e-07
3	589921342	GA	G	Indel			KCNK6	downstream_gene_variant	MODIFIER					PASS	0	40	0.465517	58	6.62156e-06	0.285714	49	0.012555
3	36243553	GA	G	Indel			KCNMB2	intron_variant	MODIFIER					clustered_events;haplotype	0	26	0.621622	37	1.53652e-05	0.246575	73	0.12351
3	36243557	GAGAAACAGTGTGGGATAA	G	Indel			KCNMB2	intron_variant	MODIFIER					clustered_events;haplotype	0	30	0.589744	39	7.88901e-06	0.233766	77	0.0950259
3	36336373	C	A	SNV			KCNMB2	intron_variant	MODIFIER					PASS	0	60	0.533333	60	9.72714e-10	0.271429	70	0.000603019
1	198442265	T	G	SNV			KCNN2	intron_variant	MODIFIER					PASS	0	59	0.377049	61	3.80926e-06	0.3	60	0.000333789
1	198486959	G	C	SNV			KCNN2	intron_variant	MODIFIER					PASS	0	55	0.607843	51	2.58637e-10	0.31746	63	0.000240301
3	545784510	C	T	SNV			KCNQ4	intron_variant	MODIFIER					PASS	0.219512	41	0	42	0.071022	0	54	0.0326509
4	236717051	C	A	SNV			KCNQ5	intron_variant	MODIFIER					PASS	0	40	0.404255	47	0.000181427	0.425	40	0.000300919
4	88640608	T	TA	Indel			KCNT2	intron_variant	MODIFIER					PASS	0	36	0.48	50	2.22264e-05	0.361702	47	0.00269716
4	88661260	G	T	SNV			KCNT2	intron_variant	MODIFIER					PASS	0.4	25	0	53	0.00042877	0	54	0.000639158
4	88810628	A	G	SNV			KCNT2	intron_variant	MODIFIER					PASS	0.269841	63	0	55	0.0010845	0	62	0.000697817
4	88902039	A	T	SNV			KCNT2	intron_variant	MODIFIER					PASS	0	51	0.551724	58	4.9099e-09	0.351852	54	0.000194731
4	89023002	C	T	SNV			KCNT2	intron_variant	MODIFIER					PASS	0	70	0.56338	71	3.41045e-12	0.263158	57	0.000556125
2	122992119	G	T	SNV			KCNU1	intron_variant	MODIFIER					PASS	0	42	0.519231	52	6.05189e-07	0.391304	46	0.000374896
2	123068017	G	A	SNV			KCNU1	intron_variant	MODIFIER					PASS	0.3	60	0	55	0.000330989	0	62	0.000228487
1	488113456	A	G	SNV			KCTD1	intron_variant	MODIFIER					PASS	0	60	0.375	56	5.48568e-06	0.291667	48	0.000894365
2	377551063	G	A	SNV			KCTD16	intron_variant	MODIFIER					PASS	0.351351	37	0	48	0.000749822	0	72	7.81817e-05
2	377562274	T	A	SNV			KCTD16	intron_variant	MODIFIER					PASS	0	43	0.411765	51	4.99771e-05	0.333333	48	0.00188483
2	377597960	A	C	SNV			KCTD16	intron_variant	MODIFIER					PASS	0.263158	38	0	47	0.0155257	0	46	0.0212539
2	377720385	C	A	SNV			KCTD16	intron_variant	MODIFIER					PASS	0	79	0.491228	57	2.98981e-10	0.333333	57	9.51765e-06
6	32087999	A	AT	Indel			KCTD8	intron_variant	MODIFIER					PASS	0	45	0.410714	56	2.23013e-05	0.423077	52	4.8098e-05
2	370828799	T	G	SNV			KDM3B	intron_variant	MODIFIER					PASS	0.258065	62	0	57	0.00146323	0	86	0.000113985
1	653736201	G	T	SNV			KDM4B	intron_variant	MODIFIER					PASS	0	34	0.888889	36	4.06336e-12	0.774194	31	7.87898e-08
4	96085106	T	C	SNV			KDM5B	intron_variant	MODIFIER					PASS	0	60	0.4	55	1.73588e-06	0.378788	66	7.87056e-06
4	249521082	G	T	SNV			KHDRBS2	intron_variant	MODIFIER					PASS	0	55	0.538462	65	1.48446e-09	0.372549	51	6.10614e-05
4	249560165	G	A	SNV			KHDRBS2	intron_variant	MODIFIER					PASS	0	55	0.314815	54	0.000253014	0.350649	77	3.26895e-05
4	250005279	C	A	SNV			KHDRBS2	intron_variant	MODIFIER					PASS	0.244444	45	0.0185185	54	0.0482618	0	65	0.00431501
4	250050933	GT	G	Indel			KHDRBS2	intron_variant	MODIFIER					PASS	0	42	0.666667	42	3.21692e-09	0.371429	35	0.00177965
1	189629585	A	C	SNV			KIAA0825	intron_variant	MODIFIER					PASS	0.316667	60	0	61	6.01857e-05	0	55	0.000292323
5	229734088	C	G	SNV			KIAA1217	intron_variant	MODIFIER					PASS	0	56	0.463415	41	1.11421e-06	0.288136	59	0.00083757
5	187607410	A	G	SNV			KIAA1549	downstream_gene_variant	MODIFIER					PASS	0.306122	49	0	69	8.54526e-05	0	77	7.84843e-05
5	75166452	AAGAGAAAGAAGAGAGAGAAAGGAGAGAGAGAGAAAGAGAAGAGAGAGAAAGAGGAGAG	A	Indel			KICS2	5_prime_utr_variant	MODIFIER					clustered_events;haplotype	0.235294	17	0.225	40	0.834965	0	26	0.346358
2	138344232	T	C	SNV			KIF13B	intron_variant	MODIFIER					PASS	0.3	30	0	65	0.00172192	0.0188679	53	0.0346851
6	214409924	G	A	SNV			KIF18A	intron_variant	MODIFIER					PASS	0.322581	62	0	44	0.000737531	0	54	0.000238701
4	328181017	C	A	SNV			KIF18B	downstream_gene_variant	MODIFIER					PASS	0	58	0.486111	72	5.76474e-09	0.352113	71	2.48109e-05
4	383564515	G	T	SNV			KIF26B	intron_variant	MODIFIER					PASS	0	62	0.492063	63	3.85386e-09	0.263889	72	0.000602568
4	343864034	A	G	SNV			KIF2B	missense_variant	MODERATE	KIF2B:p.Lys51Arg	51	K/R	aAg/aGg	PASS	0	54	0.542373	59	3.10568e-09	0.393939	66	1.16128e-05
X	80402124	TAA	T	Indel			KIF4A	intron_variant	MODIFIER					multiallelic	0	36	0.463415	41	0.000999521	0.2	40	0.299273
4	275359765	C	G	SNV			KIF6	intron_variant	MODIFIER					PASS	0	58	0.419355	62	4.91477e-07	0.326531	49	0.000272653
4	275393126	A	G	SNV			KIF6	intron_variant	MODIFIER					PASS	0.318841	69	0	52	0.000142039	0.0153846	65	0.000307836
4	58012209	ACCCCC	ACCCCCC	Indel			KIFAP3	intron_variant	MODIFIER					multiallelic	0.333333	15	0	25	0.191697	0.0909091	33	0.484222
3	588483734	G	GCCCC	Indel			KIRREL2	downstream_gene_variant	MODIFIER					multiallelic	0.25	20	0.142857	28	0.719582	0	32	0.20302
5	31988951	TA	T	Indel			KITLG	intron_variant	MODIFIER					PASS	0	23	0.1875	32	0.408737	0.388889	18	0.0953069
3	431686840	A	AT	Indel			KL	intron_variant	MODIFIER					PASS	0	52	0.385965	57	1.36871e-05	0.222222	72	0.0110669
3	115311866	C	T	SNV			KLF12	intron_variant	MODIFIER					PASS	0.612903	31	0	26	4.64845e-05	0	30	3.34137e-05
3	115397240	C	CTT	Indel			KLF12	intron_variant	MODIFIER					multiallelic	0	22	0.193548	31	0.12973	0.315789	19	0.0883126
2	527773748	T	C	SNV			KLF13	intron_variant	MODIFIER					PASS	0.243902	41	0	54	0.0119682	0	63	0.0070064
3	110386493	G	A	SNV			KLHL1	intron_variant	MODIFIER					PASS	0	30	1	27	7.41699e-13	0.666667	30	8.51945e-06
3	110711089	T	C	SNV			KLHL1	intron_variant	MODIFIER					PASS	0.515152	33	0	27	0.000489932	0	32	0.000230226
3	110713002	T	TA	Indel			KLHL1	intron_variant	MODIFIER					PASS	0	31	0.875	24	2.39412e-09	0.666667	33	3.90783e-06
3	110841773	T	A	SNV			KLHL1	intron_variant	MODIFIER					PASS	0.482759	29	0	23	0.00535038	0	33	0.000726778
1	479835270	A	G	SNV			KLHL14	intron_variant	MODIFIER					PASS	0	56	0.351852	54	4.05496e-05	0.366197	71	1.91281e-05
6	93412351	C	A	SNV			KLHL2	missense_variant	MODERATE	KLHL2:p.Pro531Gln	531	P/Q	cCa/cAa	PASS	0.267857	56	0	80	9.15159e-05	0	54	0.00275717
1	667783402	G	C	SNV			KLHL26	intron_variant	MODIFIER					PASS	0	55	0.302326	43	0.00102528	0.28169	71	0.000722658
4	207327946	ATT	A	Indel			KLHL32	intron_variant	MODIFIER					multiallelic	0.243243	37	0	68	0.00129063	0.0232558	43	0.0694875
4	207351806	T	G	SNV			KLHL32	intron_variant	MODIFIER					PASS	0	52	0.508475	59	2.94399e-08	0.491228	57	6.7796e-07
X	62492963	G	A	SNV			KLHL4	intron_variant	MODIFIER					clustered_events;multiallelic	0.307692	13	0	17	0.39673	0.206897	29	0.772536
X	62492971	G	C	SNV			KLHL4	intron_variant	MODIFIER					clustered_events	0	12	0.5	14	0.187845	0.285714	28	0.448649
X	62509547	A	T	SNV			KLHL4	intron_variant	MODIFIER					clustered_events	0.190476	21	0.347826	23	0.694716	0	37	0.306423
5	96367394	A	G	SNV			KLHL42	intron_variant	MODIFIER					PASS	0	86	0.240964	83	3.81962e-05	0.294872	78	6.70612e-06
5	96387178	A	C	SNV			KLHL42	intron_variant	MODIFIER					PASS	0	85	0.281818	110	7.57518e-07	0.238636	88	8.9217e-05
5	96389900	A	C	SNV			KLHL42	intron_variant	MODIFIER					PASS	0	76	0.426471	68	5.29554e-09	0.175439	114	0.00335862
5	96482297	G	A	SNV			KLHL42	intron_variant	MODIFIER					PASS	0	91	0.306306	111	4.96258e-08	0.235294	85	6.92636e-05
3	596286234	A	G	SNV			KLK8	intron_variant	MODIFIER					PASS	0.267606	71	0	78	3.84846e-05	0	68	0.00026144
5	202066839	G	A	SNV			KMT2C	intron_variant	MODIFIER					PASS	0	64	0.461538	65	1.05668e-08	0.180556	72	0.0187893
1	685994759	A	T	SNV			KNTC1	intron_variant	MODIFIER					clustered_events	0	14	0.36	25	0.254658	0.333333	24	0.314023
3	304231833	T	A	SNV			KPNA1	intron_variant	MODIFIER					PASS	0.232558	43	0	63	0.00708033	0	52	0.0230423
3	522056922	A	AC	Indel			KPNA3	intron_variant	MODIFIER					PASS	0.3	40	0	30	0.0424339	0	35	0.0253449
5	90095338	C	T	SNV			KRT82	upstream_gene_variant	MODIFIER					PASS	0	94	0.348214	112	1.37711e-09	0.205607	107	0.000133583
3	236013009	A	C	SNV			KRTAP8-1	downstream_gene_variant	MODIFIER					PASS	0.305556	72	0	59	6.89414e-05	0	63	8.357e-05
1	695769506	T	C	SNV			KSR2	intron_variant	MODIFIER					PASS	0	94	0.34507	142	4.30231e-10	0.134921	126	0.00749754
3	306363488	TA	T	Indel			KY	intron_variant	MODIFIER					PASS	0	49	0.484848	66	1.12713e-07	0.19403	67	0.044783
4	166724376	GTATA	GTA	Indel			L3MBTL3	intron_variant	MODIFIER					multiallelic	0.307692	13	0	14	0.46671	0.296296	27	0.891167
1	501742622	C	A	SNV			LAMA1	intron_variant	MODIFIER					PASS	0.32	50	0	50	0.000584768	0	56	0.000418456
1	501860106	T	A	SNV			LAMA1	intron_variant	MODIFIER					PASS	0.352941	51	0	71	4.94422e-06	0	56	0.000110676
4	167390024	CGTGT	C	Indel			LAMA2	intron_variant	MODIFIER					multiallelic	0	21	0.266667	30	0.0214397	0.434783	23	0.00174053
4	167622497	C	A	SNV			LAMA2	intron_variant	MODIFIER					PASS	0	57	0.449275	69	6.95762e-08	0.293103	58	0.000638088
4	168015586	G	A	SNV			LAMA2	intron_variant	MODIFIER					PASS	0	52	0.4	55	8.38809e-06	0.295775	71	0.000626596
5	152158726	C	A	SNV			LAMB4	intron_variant	MODIFIER					PASS	0	60	0.527273	55	2.56721e-09	0.418919	74	8.88924e-07
3	255514681	A	G	SNV			LANCL3	intron_variant	MODIFIER					clustered_events	0	20	0.53125	32	0.00334944	0.28	25	0.271688
3	255568305	A	T	SNV			LANCL3	intron_variant	MODIFIER					PASS	0	74	0.47619	63	7.70066e-10	0.38	50	4.18134e-06
1	578752322	GA	G	Indel			LAPTM4B	intron_variant	MODIFIER					PASS	0	64	0.537037	54	7.30836e-10	0.360656	61	1.32791e-05
1	578788853	GT	G	Indel			LAPTM4B	intron_variant	MODIFIER					PASS	0.588235	51	0	54	9.07761e-10	0.173913	69	0.000749488
3	487530138	GT	G	Indel			LAYN	intron_variant	MODIFIER					multiallelic	0.235294	34	0	18	0.248736	0.333333	30	0.725717
3	487535520	AATCAGTCTTCTTAAATGAAAACTACAC	A	Indel			LAYN	downstream_gene_variant	MODIFIER					PASS	0	89	0.402778	72	1.64475e-09	0.267442	86	1.40208e-05
4	387676096	TCC	TC	Indel			LBR	intron_variant	MODIFIER					multiallelic	0	21	0.396226	53	0.0271362	0.472222	36	0.00477163
6	8922191	G	C	SNV			LCORL	intron_variant	MODIFIER					PASS	0	75	0.467742	62	1.17e-09	0.310345	87	7.09149e-06
1	509026077	G	T	SNV			LDLRAD4	intron_variant	MODIFIER					PASS	0	68	0.408163	49	5.82588e-07	0.347826	69	7.79287e-06
1	509076876	G	T	SNV			LDLRAD4	intron_variant	MODIFIER					PASS	0	53	0.428571	56	1.6008e-06	0.346667	75	5.83136e-05
6	130471740	T	A	SNV			LEF1	intron_variant	MODIFIER					PASS	0	59	0.446809	47	5.53559e-07	0.297619	84	0.000128233
2	503678841	T	TA	Indel			LEO1	intron_variant	MODIFIER					PASS	0	35	0.4	55	0.000405523	0.325	40	0.0133121
5	148242468	G	C	SNV			LHFPL3	intron_variant	MODIFIER					PASS	0	38	0.52459	61	7.55127e-07	0.372881	59	0.000711984
5	148444292	A	G	SNV			LHFPL3	intron_variant	MODIFIER					PASS	0	48	0.520548	73	1.40009e-08	0.328767	73	0.000300731
1	49522473	G	C	SNV			LHFPL4	intron_variant	MODIFIER					clustered_events	0	39	0.528302	53	9.18809e-07	0.196078	51	0.1249
2	489895931	C	A	SNV			LHX3	upstream_gene_variant	MODIFIER					PASS	0	50	0.57377	61	1.51573e-09	0.352941	51	0.000265584
1	129952256	G	A	SNV			LIFR	5_prime_utr_variant	MODIFIER					PASS	0	57	0.555556	63	4.41355e-10	0.461538	52	1.36057e-06
3	169470048	T	TAC	Indel			LIMS1	intron_variant	MODIFIER					PASS	0	53	0.367347	49	5.26782e-05	0.444444	45	1.02406e-05
3	556256378	TA	T	Indel			LIN28A	downstream_gene_variant	MODIFIER					PASS	0	20	0.464286	28	0.0191303	0.4	35	0.0496842
6	213863147	C	T	SNV			LIN7C	intron_variant	MODIFIER					PASS	0	58	0.492537	67	6.44917e-09	0.466667	60	4.51273e-07
2	631548033	C	A	SNV			LINGO1	intron_variant	MODIFIER					PASS	0	54	0.466667	60	1.32243e-07	0.275362	69	0.0011631
2	631707697	G	C	SNV			LINGO1	intron_variant	MODIFIER					PASS	0	73	0.518072	83	7.27232e-12	0.3125	64	2.80344e-05
2	631708991	CT	C	Indel			LINGO1	intron_variant	MODIFIER					PASS	0	46	0.536585	41	3.97226e-07	0.466667	45	1.59781e-05
2	631754267	G	GA	Indel			LINGO1	intron_variant	MODIFIER					PASS	0	38	0.434783	46	0.000100646	0.324324	74	0.00216211
4	321108395	C	T	SNV			LLGL2	missense_variant	MODERATE	LLGL2:p.Ala61Val	61	A/V	gCc/gTc	PASS	0	38	0.591837	49	1.23889e-07	0.4375	32	0.000676669
1	350428787	CAA	CAAA	Indel			LMAN1	intron_variant	MODIFIER					multiallelic	0	27	0.09375	32	0.514812	0.296296	27	0.124047
4	240547929	T	A	SNV			LMBRD1	intron_variant	MODIFIER					PASS	0	54	0.506849	73	4.95115e-09	0.377358	53	5.09034e-05
1	48414608	G	A	SNV			LMCD1	upstream_gene_variant	MODIFIER					PASS	0.276596	47	0	50	0.00385036	0	62	0.00140557
1	341367956	T	C	SNV			LMF1	intron_variant	MODIFIER					PASS	0	30	0	27	1	0.344828	29	0.0343066
1	341754027	A	T	SNV			LMF1	intron_variant	MODIFIER					clustered_events;haplotype	0.25	36	0.121212	33	0.642935	0	34	0.0966417
1	341816795	T	A	SNV			LMF1	3_prime_utr_variant	MODIFIER					PASS	0.28125	32	0	47	0.0142613	0	25	0.150754
1	199178337	G	A	SNV			LMNB1	intron_variant	MODIFIER					clustered_events	0.133333	30	0.266667	15	0.717679	0	30	0.497943
6	200557670	C	G	SNV			LMO1	intron_variant	MODIFIER					PASS	0.259259	27	0	36	0.0935738	0.0344828	29	0.349136
1	269341554	T	A	SNV			LMTK2	intron_variant	MODIFIER					PASS	0	93	0.251969	127	1.09668e-06	0.119403	134	0.0188358
1	269393078	G	A	SNV			LMTK2	intron_variant	MODIFIER					PASS	0	70	0.329897	97	7.0687e-07	0.121951	123	0.0674679
1	192455697	G	C	SNV			LNPEP	intron_variant	MODIFIER					clustered_events	0	52	0.567568	37	5.09913e-08	0.111111	18	0.5153
2	464257025	C	CT	Indel			LONP2	intron_variant	MODIFIER					PASS	0	44	0.47619	63	8.86972e-07	0.428571	70	1.72724e-05
2	252199645	C	A	SNV			LPCAT4	missense_variant	MODERATE	LPCAT4:p.Pro144Thr	144	P/T	Ccc/Acc	PASS	0.518519	27	0	23	0.00284013	0	30	0.000713353
6	247632800	C	G	SNV			LPXN	intron_variant	MODIFIER					PASS	0	62	0.528571	70	2.44498e-10	0.337349	83	1.47919e-05
6	75269925	GA	G	Indel			LRBA	intron_variant	MODIFIER					PASS	0	43	0.466667	45	9.36713e-06	0.285714	49	0.00838594
6	75511639	T	C	SNV			LRBA	intron_variant	MODIFIER					PASS	0.257143	70	0	43	0.0079435	0	57	0.00161366
6	75687791	G	T	SNV			LRBA	intron_variant	MODIFIER					PASS	0	52	0.405405	74	1.58196e-06	0.362319	69	4.82813e-05
4	274070898	C	T	SNV			LRFN2	intron_variant	MODIFIER					PASS	0	59	0.482759	58	2.22001e-08	0.3	60	0.000333789
3	346080248	T	A	SNV			LRP1B	intron_variant	MODIFIER					PASS	0	58	0.483871	62	1.6894e-08	0.231884	69	0.00425807
3	346340139	G	A	SNV			LRP1B	intron_variant	MODIFIER					PASS	0	43	0.438596	57	1.00618e-05	0.272727	66	0.00674074
3	346926681	G	A	SNV			LRP1B	intron_variant	MODIFIER					clustered_events;haplotype	0	11	0.3	20	0.485537	0.36	25	0.362073
3	346926683	T	C	SNV			LRP1B	intron_variant	MODIFIER					clustered_events;haplotype	0	13	0.3	20	0.425217	0.346154	26	0.311648
3	346926707	A	G	SNV			LRP1B	intron_variant	MODIFIER					clustered_events;haplotype	0	15	0.26087	23	0.431139	0.266667	30	0.39265
3	346926712	G	C	SNV			LRP1B	intron_variant	MODIFIER					clustered_events;haplotype	0	15	0.26087	23	0.431139	0.241379	29	0.449792
3	347073424	C	T	SNV			LRP1B	intron_variant	MODIFIER					PASS	0	55	0.552239	67	5.81922e-10	0.170213	47	0.0960905
3	347268341	C	T	SNV			LRP1B	intron_variant	MODIFIER					PASS	0.285714	56	0	52	0.00120948	0	74	0.000145525
3	347310322	C	T	SNV			LRP1B	intron_variant	MODIFIER					PASS	0.266667	60	0	83	5.07745e-05	0	69	0.000436194
3	347938785	AC	CA	SNV			LRP1B	intron_variant	MODIFIER					PASS	0	53	0.471698	53	2.75663e-07	0.338983	59	0.000172814
3	348062814	G	A	SNV			LRP1B	intron_variant	MODIFIER					PASS	0	53	0.533333	45	4.34922e-08	0.285714	35	0.00669504
3	404299629	C	T	SNV			LRP2	intron_variant	MODIFIER					PASS	0	58	0.516667	60	3.77722e-09	0.230769	65	0.00515063
2	455665448	T	C	SNV			LRP3	intron_variant	MODIFIER					PASS	0	53	0.470588	68	6.67933e-08	0.28125	64	0.00128954
4	256084123	C	A	SNV			LRRC1	intron_variant	MODIFIER					PASS	0.290323	62	0	67	8.26029e-05	0	60	0.000392992
4	256138505	G	T	SNV			LRRC1	intron_variant	MODIFIER					PASS	0	58	0.45	60	1.23197e-07	0.306122	49	0.000600198
1	225434382	T	A	SNV			LRRC2	intron_variant	MODIFIER					PASS	0.346939	49	0	68	1.30448e-05	0	72	2.33079e-05
3	497264889	G	A	SNV			LRRC32	intron_variant	MODIFIER					PASS	0	57	0.536585	41	3.0973e-08	0.313726	51	0.000437357
6	226200768	G	T	SNV			LRRC4C	intron_variant	MODIFIER					PASS	0.22449	49	0	70	0.0035627	0	62	0.00937012
6	226267021	C	CAT	Indel			LRRC4C	intron_variant	MODIFIER					PASS	0	44	0.651163	43	2.89548e-09	0.176471	34	0.19695
4	7712169	C	T	SNV			LRRC7	intron_variant	MODIFIER					PASS	0	35	0.530612	49	4.47777e-06	0.375	56	0.00142016
4	34737825	C	T	SNV			LRRC8D	5_prime_utr_variant	MODIFIER					PASS	0.263158	38	0	49	0.0126337	0	56	0.0082225
2	12102991	G	A	SNV			LRRTM4	intron_variant	MODIFIER					PASS	0	49	0.52	50	1.06998e-07	0.371429	70	5.467e-05
2	12132428	A	T	SNV			LRRTM4	intron_variant	MODIFIER					PASS	0.294872	78	0	66	2.87749e-05	0	60	0.000156348
2	12157233	T	A	SNV			LRRTM4	intron_variant	MODIFIER					PASS	0.285714	49	0	72	0.000163885	0	72	0.000305144
3	296765430	CTT	C	Indel			LSAMP	intron_variant	MODIFIER					multiallelic	0.285714	14	0	26	0.280925	0.0689655	29	0.6958
2	305940961	G	C	SNV			LTBP2	intron_variant	MODIFIER					PASS	0	50	0.390244	41	7.83991e-05	0.38983	59	4.08399e-05
6	211468768	C	T	SNV			LUZP2	intron_variant	MODIFIER					PASS	0	55	0.5	52	4.91341e-08	0.26506	83	0.000971286
6	211648718	C	A	SNV			LUZP2	intron_variant	MODIFIER					PASS	0	55	0.583333	60	2.48863e-10	0.464286	56	1.21222e-06
6	211884038	C	A	SNV			LUZP2	intron_variant	MODIFIER					PASS	0.24	50	0	53	0.00898711	0	62	0.0048579
1	466448597	G	T	SNV			LYN	intron_variant	MODIFIER					PASS	0.266667	45	0	47	0.00897676	0	58	0.00355212
3	356923905	C	T	SNV			LYPD6B	intron_variant	MODIFIER					PASS	0	58	0.507692	65	3.47745e-09	0.442623	61	1.12753e-06
2	282419174	T	C	SNV			LYSET	upstream_gene_variant	MODIFIER					PASS	0.26087	46	0	55	0.00413154	0	52	0.00765098
4	372547342	C	G	SNV			LYST	intron_variant	MODIFIER					PASS	0	62	0.490909	55	1.0915e-08	0.241758	91	0.000869888
1	712256122	G	GACATAACACTAATTTTTAACAGTTTTTATATTTTTGTAA	Indel			LZTR1	intron_variant	MODIFIER					PASS	0.157895	19	0.136364	22	0.836654	0	25	0.53777
1	712256124	C	CATTATTGCATCTCATTTTCTTGCCTTTT	Indel			LZTR1	intron_variant	MODIFIER					PASS	0.157895	19	0.136364	22	0.836654	0	25	0.53777
1	209969253	G	C	SNV			MACIR	intron_variant	MODIFIER					PASS	0	59	0.483333	60	1.71221e-08	0.310345	58	0.000244853
1	209969297	G	A	SNV			MACIR	intron_variant	MODIFIER					PASS	0	65	0.533333	60	2.98981e-10	0.285714	49	0.000614283
6	232953278	C	A	SNV			MADD	intron_variant	MODIFIER					PASS	0.3	50	0	59	0.000371897	0	69	0.000207212
4	308264639	AGACCCCAAACTCGGCTCCGAGGG	A	Indel			MAFG	5_prime_utr_variant	MODIFIER					PASS	0.255814	43	0	42	0.0250681	0	47	0.0179354
1	27115445	C	T	SNV			MAGI1	intron_variant	MODIFIER					PASS	0	48	0.478261	69	1.62174e-07	0.309859	71	0.000670548
5	144156268	A	T	SNV			MAGI2	intron_variant	MODIFIER					PASS	0	52	0.539683	63	3.91447e-09	0.405797	69	8.65284e-06
5	144228625	C	A	SNV			MAGI2	intron_variant	MODIFIER					PASS	0	49	0.473684	76	9.44531e-08	0.313726	51	0.00127265
5	144297791	C	CATATATATATAT	Indel			MAGI2	intron_variant	MODIFIER					PASS	0	11	0.347826	23	0.388643	0.535714	28	0.0984473
5	145214698	A	G	SNV			MAGI2	intron_variant	MODIFIER					PASS	0	60	0.44	50	4.24467e-07	0.203704	54	0.0190038
5	145399048	A	C	SNV			MAGI2	intron_variant	MODIFIER					PASS	0	41	0.352113	71	0.000285365	0.339286	56	0.00141762
4	415964444	C	A	SNV			MAGI3	intron_variant	MODIFIER					PASS	0	36	0.333333	54	0.00332506	0.377358	53	0.0012292
1	289381733	G	A	SNV			MAMDC2	intron_variant	MODIFIER					clustered_events	0.208333	24	0	26	0.347442	0.285714	28	0.773593
3	469325625	G	T	SNV			MAML2	intron_variant	MODIFIER					PASS	0	60	0.478261	46	1.15469e-07	0.171875	64	0.0433459
6	64921786	C	CT	Indel			MAML3	intron_variant	MODIFIER					PASS	0	34	0.444444	36	0.000479818	0.135135	37	0.42198
6	180092970	C	T	SNV			MAN2B2	5_prime_utr_variant	MODIFIER					PASS	0	41	0.372549	51	0.000356837	0.415385	65	6.68894e-05
1	81710497	G	A	SNV			MANF	upstream_gene_variant	MODIFIER					PASS	0	25	0.421053	57	0.0030351	0.333333	57	0.0346306
1	81710504	G	A	SNV			MANF	upstream_gene_variant	MODIFIER					PASS	0	26	0.431034	58	0.0016155	0.339286	56	0.025503
1	169871371	C	T	SNV			MAP1B	missense_variant	MODERATE	MAP1B:p.Glu2269Lys	2269	E/K	Gag/Aag	PASS	0	43	0.514286	70	1.18278e-07	0.421875	64	3.66883e-05
2	517705556	C	T	SNV			MAP2K5	intron_variant	MODIFIER					PASS	0.298701	77	0	57	0.000106665	0	68	4.75436e-05
4	453369662	A	AT	Indel			MAP3K13	intron_variant	MODIFIER					PASS	0	60	0.541667	48	3.58559e-09	0.333333	48	0.000177573
3	400051646	C	T	SNV			MAP3K20	intron_variant	MODIFIER					PASS	0.3	40	0.0217391	46	0.0280164	0	44	0.00785115
2	77952711	T	A	SNV			MAP4K3	intron_variant	MODIFIER					PASS	0	52	0.522388	67	6.49686e-09	0.485714	70	3.10131e-07
2	339649526	A	G	SNV			MAP4K5	intron_variant	MODIFIER					PASS	0.265625	64	0	53	0.00164128	0	55	0.00185525
4	158866292	AACAC	AAC	Indel			MAP7	intron_variant	MODIFIER					multiallelic	0	23	0.15	40	0.477098	0.222222	18	0.364476
1	712899905	G	T	SNV			MAPK1	missense_variant	MODERATE	MAPK1:p.Trp189Cys	189	W/C	tgG/tgT	PASS	0.230769	26	0	41	0.117575	0	32	0.204844
6	150698543	G	T	SNV			MAPK10	3_prime_utr_variant	MODIFIER					PASS	0	47	0.486111	72	1.18462e-07	0.265823	79	0.00333236
1	361039486	G	A	SNV			MAPK4	intron_variant	MODIFIER					PASS	0	61	0.525424	59	1.32303e-09	0.426471	68	7.97441e-07
1	361170523	G	C	SNV			MAPK4	intron_variant	MODIFIER					PASS	0	46	0.467742	62	8.12771e-07	0.511111	45	3.34892e-06
1	361187594	TTA	T	Indel			MAPK4	intron_variant	MODIFIER					PASS	0	46	0.512195	41	1.12599e-06	0.571429	35	1.66736e-06
1	219668286	A	G	SNV			MAPK7	intron_variant	MODIFIER					PASS	0	76	0.394366	71	2.64862e-08	0.282353	85	2.74202e-05
1	344984271	A	C	SNV			MAPK8IP3	intron_variant	MODIFIER					PASS	0.464286	28	0	30	0.00168455	0	32	0.00163552
1	476783415	TC	T	Indel			MAPRE2	intron_variant	MODIFIER					PASS	0	62	0.333333	63	1.79054e-05	0.25	64	0.0015611
6	91579150	A	G	SNV			MARCHF1	intron_variant	MODIFIER					PASS	0.272727	44	0	39	0.0210274	0	33	0.0523478
6	91812741	T	TA	Indel			MARCHF1	intron_variant	MODIFIER					PASS	0	37	0.571429	42	1.00634e-06	0.512195	41	3.44197e-05
6	91817020	G	GT	Indel			MARCHF1	intron_variant	MODIFIER					multiallelic	0	30	0.206897	29	0.198541	0.04	25	0.747535
6	91828975	GA	G	Indel			MARCHF1	intron_variant	MODIFIER					PASS	0	59	0.372549	51	1.2124e-05	0.403509	57	6.23808e-06
6	91860857	A	AT	Indel			MARCHF1	intron_variant	MODIFIER					multiallelic	0.295455	44	0	31	0.0329101	0	46	0.0812638
6	92158722	C	T	SNV			MARCHF1	intron_variant	MODIFIER					PASS	0.254902	51	0	51	0.00610626	0	70	0.0011789
4	324574381	GC	G	Indel			MARCHF10	intron_variant	MODIFIER					PASS	0.298507	67	0	64	5.98152e-05	0	79	2.27398e-05
4	117235710	T	TAA	Indel			MARK1	intron_variant	MODIFIER					multiallelic	0	52	0.484375	64	0.000131967	0.384615	52	0.00395777
3	8921618	A	G	SNV			MASP1	intron_variant	MODIFIER					PASS	0	49	0.72549	51	2.69566e-12	0.28	50	0.00444592
3	355915435	C	A	SNV			MBD5	intron_variant	MODIFIER					PASS	0.290323	62	0	54	0.00053035	0	82	3.507e-05
3	11472280	T	C	SNV			MBNL1	intron_variant	MODIFIER					clustered_events	0.304348	69	0	78	5.01498e-06	0	54	0.000356181
3	145667707	A	C	SNV			MBNL2	downstream_gene_variant	MODIFIER					PASS	0.666667	15	0	31	0.000137598	0	29	0.000386098
X	36168916	T	A	SNV			MBNL3	intron_variant	MODIFIER					clustered_events	0.333333	27	0	33	0.0286041	0	39	0.0167262
1	541225285	G	T	SNV			MBOAT1	intron_variant	MODIFIER					PASS	0.314286	35	0	23	0.101876	0	34	0.0266727
2	194281829	G	A	SNV			MBOAT2	intron_variant	MODIFIER					PASS	0.32	50	0	82	7.87041e-06	0	69	8.99952e-05
2	194340575	A	T	SNV			MBOAT2	intron_variant	MODIFIER					PASS	0.316667	60	0	81	3.56489e-06	0	87	7.09591e-06
1	292216314	C	T	SNV			MCC	intron_variant	MODIFIER					PASS	0	66	0.275862	58	0.000257053	0.27381	84	0.00014614
1	292421987	C	CA	Indel			MCC	intron_variant	MODIFIER					PASS	0	62	0.653061	49	4.8576e-12	0.423077	52	2.80425e-06
1	292421988	G	T	SNV			MCC	intron_variant	MODIFIER					PASS	0	62	0.653061	49	4.8576e-12	0.423077	52	2.80425e-06
4	203574864	G	C	SNV			MCHR2	intron_variant	MODIFIER					PASS	0	51	0.372549	51	5.02842e-05	0.280702	57	0.00235452
4	40357473	C	A	SNV			MCOLN3	intron_variant	MODIFIER					PASS	0	66	0.333333	63	9.29275e-06	0.318841	69	3.71887e-05
2	538814007	A	G	SNV			MCTP2	intron_variant	MODIFIER					PASS	0.253731	67	0	57	0.00141309	0	57	0.0020857
2	538818615	C	CT	Indel			MCTP2	intron_variant	MODIFIER					PASS	0	45	0.446809	47	1.07268e-05	0.37037	54	0.000265922
5	160632913	T	G	SNV			MDFIC	intron_variant	MODIFIER					PASS	0	50	0.327273	55	0.000308093	0.283582	67	0.00158727
5	160698100	C	G	SNV			MDFIC	intron_variant	MODIFIER					PASS	0	61	0.590164	61	2.72448e-11	0.480769	52	3.12562e-07
1	32319299	G	C	SNV			MDFIC2	intron_variant	MODIFIER					PASS	0.272727	44	0	48	0.00686229	0	51	0.00641334
1	32395751	T	TA	Indel			MDFIC2	intron_variant	MODIFIER					PASS	0	42	0.518519	54	5.08383e-07	0.346154	52	0.00115611
2	334916548	G	A	SNV			MDGA2	intron_variant	MODIFIER					clustered_events	0.25	16	0.142857	28	0.750986	0	30	0.277682
2	335468622	G	A	SNV			MDGA2	intron_variant	MODIFIER					clustered_events	0.235294	17	0.347826	23	0.763275	0	28	0.321855
2	335475287	A	G	SNV			MDGA2	intron_variant	MODIFIER					PASS	0	46	0.62069	58	7.11775e-10	0.333333	60	0.000613642
4	224130963	C	T	SNV			ME1	intron_variant	MODIFIER					PASS	0	59	0.42623	61	3.0553e-07	0.433333	60	1.47422e-06
3	27063436	T	C	SNV	0.846154		MECOM	intron_variant	MODIFIER					PASS	0	21	0.3	20	0.241256	0.166667	36	0.490942
3	27063443	T	C	SNV	0.820513		MECOM	intron_variant	MODIFIER					PASS	0	23	0.238095	21	0.338087	0.166667	36	0.458636
3	41534578	C	A	SNV			MED12L	intron_variant	MODIFIER					PASS	0	37	0.321429	56	0.00373428	0.0961538	52	0.513656
3	41651726	G	T	SNV			MED12L	intron_variant	MODIFIER					PASS	0.318182	22	0	28	0.0973552	0	18	0.254949
3	466610619	CTT	CT	Indel			MED17	intron_variant	MODIFIER					multiallelic	0	32	0.26087	23	0.171541	0.0384615	26	0.785962
2	483716827	C	T	SNV			MED27	intron_variant	MODIFIER					PASS	0	45	0.486486	74	1.85627e-07	0.296875	64	0.00227857
2	532340474	C	T	SNV			MEF2A	upstream_gene_variant	MODIFIER					PASS	0	45	0.571429	49	3.31504e-08	0.323529	68	0.000739589
1	182108224	C	T	SNV			MEF2C	intron_variant	MODIFIER					PASS	0.254237	59	0	42	0.0140738	0	67	0.000983442
1	199091996	T	A	SNV			MEGF10	intron_variant	MODIFIER					PASS	0	67	0.5	66	5.82983e-10	0.344828	58	2.1236e-05
2	519782401	GTA	G	Indel			MEGF11	intron_variant	MODIFIER					multiallelic	0	19	0.44	25	0.0278114	0.391304	23	0.100173
2	519898093	C	A	SNV			MEGF11	intron_variant	MODIFIER					PASS	0.355932	59	0.016129	62	8.41712e-05	0	63	2.09048e-05
2	443484160	G	C	SNV			MEGF9	intron_variant	MODIFIER					PASS	0	60	0.5	62	4.46702e-09	0.338983	59	6.32079e-05
4	231027244	C	T	SNV			MEI4	intron_variant	MODIFIER					PASS	0	83	0.666667	57	1.39288e-15	0.267606	71	5.39962e-05
4	231036649	T	C	SNV			MEI4	intron_variant	MODIFIER					PASS	0.282051	39	0	56	0.00284959	0	66	0.00154108
4	231037903	A	AT	Indel			MEI4	intron_variant	MODIFIER					PASS	0	63	0.383562	73	4.84485e-07	0.245283	53	0.00300428
2	257145169	C	T	SNV			MEIS2	intron_variant	MODIFIER					PASS	0	28	0.88	25	4.29669e-09	0.716981	53	2.21478e-07
2	257164124	G	A	SNV			MEIS2	intron_variant	MODIFIER					PASS	0	26	0.0666667	30	0.738775	0.25	32	0.201342
2	197575733	A	C	SNV			MEMO1	intron_variant	MODIFIER					PASS	0	40	0.466667	60	5.44112e-06	0.311111	45	0.00712598
5	30349543	A	G	SNV			METAP2	upstream_gene_variant	MODIFIER					PASS	0	79	0.328947	76	5.74512e-07	0.237624	101	0.000111038
6	98956948	A	G	SNV			MFAP3L	intron_variant	MODIFIER					PASS	0	63	0.369863	73	1.03107e-06	0.433735	83	1.59946e-07
3	378639034	C	T	SNV			MFSD6	intron_variant	MODIFIER					clustered_events;haplotype	0	25	0	22	1	0.333333	24	0.104165
5	42345980	C	G	SNV			MGAT4C	intron_variant	MODIFIER					PASS	0	100	0.241758	91	4.85029e-06	0.174419	86	0.00113183
3	338677873	C	G	SNV			MGAT5	intron_variant	MODIFIER					PASS	0	74	0.514286	70	3.19356e-11	0.407895	76	1.32473e-07
3	338764284	CAA	CAAA	Indel			MGAT5	intron_variant	MODIFIER					multiallelic	0	21	0.275	40	0.24042	0.16	25	0.574211
4	299630729	G	C	SNV			MGAT5B	intron_variant	MODIFIER					PASS	0	49	0.514706	68	2.08362e-08	0.283333	60	0.00243398
1	312717668	G	A	SNV			MGRN1	intron_variant	MODIFIER					PASS	0	15	0.666667	30	0.00137704	0.693878	49	0.000326137
1	312722468	G	GA	Indel			MGRN1	splice_region_variant&splice_polypyrimidine_tract_variant&intron_variant	LOW					PASS	0	28	0.482759	58	0.000158418	0.384615	52	0.00600155
5	64231693	A	G	SNV			MICAL3	intron_variant	MODIFIER					PASS	0	49	0.4375	48	5.82051e-06	0.244444	45	0.0188358
5	64253104	G	C	SNV			MICAL3	intron_variant	MODIFIER					PASS	0	80	0.322581	93	2.41084e-07	0.258065	93	4.44539e-05
3	203296079	G	C	SNV			MID1	intron_variant	MODIFIER					PASS	0	32	0.973684	38	1.18372e-14	0.565217	23	0.00027753
X	19684663	A	G	SNV			MID2	intron_variant	MODIFIER					PASS	0	92	0.323232	99	2.42065e-08	0.149254	134	0.00302205
1	663150774	C	A	SNV			MIDN	intron_variant	MODIFIER					PASS	0.3	20	0	27	0.153525	0	23	0.216004
3	41793156	T	G	SNV			MINDY4B	upstream_gene_variant	MODIFIER					PASS	0	60	0.507042	71	1.20825e-09	0.315789	57	0.000184847
2	337784848	A	T	SNV			MIPOL1	intron_variant	MODIFIER					PASS	0	52	0.367647	68	1.50184e-05	0.354839	62	9.1948e-05
2	337837704	A	T	SNV			MIPOL1	intron_variant	MODIFIER					PASS	0	54	0.474576	59	9.85759e-08	0.392857	56	2.2528e-05
2	338082002	A	G	SNV			MIPOL1	intron_variant	MODIFIER					PASS	0.235294	51	0	48	0.0172633	0	70	0.00271709
1	31801447	C	A	SNV			MITF	upstream_gene_variant	MODIFIER					PASS	0	53	0.425532	47	4.84383e-06	0.333333	42	0.000709341
5	179345752	A	T	SNV			MKLN1	intron_variant	MODIFIER					PASS	0.363636	33	0	33	0.00827172	0	30	0.0174106
5	189343354	C	T	SNV			MKRN1	intron_variant	MODIFIER					PASS	0	62	0.42623	61	1.64032e-07	0.188679	53	0.0295404
5	232638974	G	A	SNV			MLLT10	intron_variant	MODIFIER					PASS	0.276923	65	0	75	4.87851e-05	0	67	0.000259056
1	567256301	T	C	SNV			MMP16	intron_variant	MODIFIER					PASS	0	51	0.34	50	0.000218937	0.293103	58	0.0014127
1	567508155	G	C	SNV			MMP16	intron_variant	MODIFIER					PASS	0	23	0.482759	29	0.00535038	0.192308	26	0.426285
1	380702712	G	C	SNV			MOCOS	intron_variant	MODIFIER					PASS	0.25	52	0	49	0.00883616	0	71	0.00124178
5	76677685	T	A	SNV			MON2	intron_variant	MODIFIER					PASS	0	108	0.431034	116	1.24118e-13	0.148649	74	0.00539157
3	288163146	C	A	SNV			MORC1	intron_variant	MODIFIER					PASS	0	62	0.46	50	1.06487e-07	0.290323	62	0.000307396
3	237244021	G	GT	Indel			MORC3	intron_variant	MODIFIER					PASS	0	33	0.55	40	1.08088e-05	0.413043	46	0.00115062
4	163891257	T	C	SNV			MOXD1	intron_variant	MODIFIER					clustered_events	0	18	0.375	16	0.2012	0.0666667	30	0.776639
1	108007611	A	G	SNV			MPDZ	intron_variant	MODIFIER					PASS	0	63	0.4	55	1.00109e-06	0.292308	65	0.000212325
1	685166291	G	A	SNV			MPHOSPH9	intron_variant	MODIFIER					PASS	0	71	0.517857	56	3.52499e-10	0.308824	68	3.29659e-05
1	231752106	T	TA	Indel			MPRIP	intron_variant	MODIFIER					PASS	0	66	0.442623	61	3.01598e-08	0.353846	65	1.01702e-05
6	156432807	G	T	SNV			MRPL1	intron_variant	MODIFIER					PASS	0	48	0.594203	69	4.30478e-10	0.287671	73	0.00147949
2	387460477	T	A	SNV			MRPL22	intron_variant	MODIFIER					PASS	0	11	0.444444	9	0.383318	0.366667	30	0.331878
2	141084355	C	T	SNV			MRPS5	intron_variant	MODIFIER					PASS	0.301887	53	0	72	4.95786e-05	0	57	0.000607338
1	302363000	C	A	SNV			MRTFB	intron_variant	MODIFIER					PASS	0	40	0.506667	75	3.38068e-07	0.333333	51	0.00260043
1	302415118	C	G	SNV			MRTFB	intron_variant	MODIFIER					PASS	0.285714	56	0	59	0.00045606	0	58	0.000848122
4	2176416	T	C	SNV			MSH4	intron_variant	MODIFIER					PASS	0	45	0.553191	47	1.01712e-07	0.344828	58	0.00053152
2	88551314	A	T	SNV			MSH6	intron_variant	MODIFIER					PASS	0	60	0.563636	55	3.86873e-10	0.320755	53	0.000197687
2	137610460	G	A	SNV			MSRA	intron_variant	MODIFIER					PASS	0	68	0.5125	80	4.93772e-11	0.4	55	2.30041e-06
1	287000513	C	T	SNV			MTAP	stop_gained	HIGH	MTAP:p.Trp189Ter	189	W/*	tGg/tAg	PASS	0.346667	75	0	53	2.29951e-05	0	79	1.35191e-06
1	606788365	A	G	SNV			MTBP	intron_variant	MODIFIER					PASS	0	64	0.56338	71	1.60785e-11	0.39726	73	1.23623e-06
1	503763232	G	T	SNV			MTCL1	intron_variant	MODIFIER					PASS	0.333333	45	0	71	2.78411e-05	0	59	0.000258219
1	578604105	T	G	SNV			MTDH	intron_variant	MODIFIER					PASS	0	62	0.3	50	0.000251353	0.282051	39	0.00221557
1	578633542	G	C	SNV			MTDH	intron_variant	MODIFIER					PASS	0	56	0.38	50	1.60002e-05	0.285714	56	0.00108255
3	440448828	C	A	SNV			MTMR6	intron_variant	MODIFIER					PASS	0	45	0.489796	49	1.33836e-06	0.413793	58	4.539e-05
X	11714311	A	T	SNV			MTMR8	downstream_gene_variant	MODIFIER					PASS	0	35	0.222222	27	0.179961	0.363636	22	0.0233978
1	144370273	T	G	SNV			MTREX	intron_variant	MODIFIER					PASS	0	56	0.490566	53	5.45709e-08	0.237288	59	0.00624411
1	611891839	A	C	SNV			MTSS1	intron_variant	MODIFIER					PASS	0	60	0.410714	56	9.13554e-07	0.394737	76	2.23327e-06
3	435954149	G	C	SNV			MTUS2	intron_variant	MODIFIER					clustered_events	0.25	44	0	48	0.0148026	0	38	0.0506621
3	435991219	C	CT	Indel			MTUS2	intron_variant	MODIFIER					clustered_events	0	40	0.463415	41	3.51054e-05	0.395349	43	0.000595152
3	436101581	G	GAGAGAGA	Indel			MTUS2	intron_variant	MODIFIER					clustered_events;multiallelic	0.227273	22	0	25	0.246914	0.0357143	28	0.359941
3	436271384	C	T	SNV			MTUS2	intron_variant	MODIFIER					PASS	0.253968	63	0	50	0.00417797	0	48	0.00725056
2	450950926	G	A	SNV			MVB12B	intron_variant	MODIFIER					PASS	0	69	0.397436	78	4.52116e-08	0.213115	61	0.00451026
3	119461566	A	C	SNV			MYCBP2	intron_variant	MODIFIER					PASS	0	27	1	24	1.70038e-11	0.380952	21	0.0501349
3	159566330	A	G	SNV			MYO16	intron_variant	MODIFIER					PASS	0	36	0.486486	37	6.50395e-05	0.361111	36	0.00557955
3	159735973	T	A	SNV			MYO16	intron_variant	MODIFIER					PASS	0	58	0.333333	51	8.84533e-05	0.285714	56	0.000848122
3	159766103	T	C	SNV			MYO16	intron_variant	MODIFIER					clustered_events	0	20	0.185185	27	0.485537	0.269231	26	0.289633
1	702339434	G	T	SNV			MYO18B	intron_variant	MODIFIER					PASS	0	62	0.48	75	2.30001e-09	0.416667	72	7.93063e-07
3	403118665	A	C	SNV			MYO3B	intron_variant	MODIFIER					PASS	0	48	0.342105	38	0.000945776	0.170732	41	0.154456
3	403211465	C	T	SNV			MYO3B	intron_variant	MODIFIER					PASS	0.254902	51	0	65	0.00127016	0	74	0.000823109
3	403303155	C	T	SNV			MYO3B	intron_variant	MODIFIER					PASS	0	68	0.553191	47	4.56615e-10	0.337838	74	9.17875e-06
2	504259543	C	T	SNV			MYO5A	intron_variant	MODIFIER					PASS	0	61	0.566667	60	1.20008e-10	0.368421	57	1.91531e-05
1	361791866	C	T	SNV			MYO5B	intron_variant	MODIFIER					clustered_events;haplotype	0.28	25	0	18	0.308033	0.12	25	0.641798
1	361933375	G	A	SNV			MYO5B	intron_variant	MODIFIER					PASS	0	77	0.428571	63	6.86804e-09	0.359375	64	2.04857e-06
3	496338362	C	A	SNV			MYO7A	intron_variant	MODIFIER					PASS	0.292308	65	0	58	0.000225421	0	66	0.000147478
3	496355236	A	T	SNV			MYO7A	intron_variant	MODIFIER					PASS	0.206349	63	0	49	0.0279513	0	72	0.00433407
2	598035441	A	G	SNV			MYO9A	intron_variant	MODIFIER					PASS	0	95	0.247423	97	4.13639e-06	0.285714	91	2.14558e-06
2	183426596	T	A	SNV			MYT1L	intron_variant	MODIFIER					PASS	0	57	0.403509	57	2.13079e-06	0.530612	49	1.27408e-07
6	243026220	G	A	SNV			NAA40	intron_variant	MODIFIER					PASS	0	38	0.604167	48	8.13287e-08	0.351351	37	0.00495236
3	33680772	G	GT	Indel			NAALADL2	intron_variant	MODIFIER					multiallelic	0.212121	33	0	41	0.123791	0.0789474	38	0.577419
3	378372634	T	C	SNV			NAB1	intron_variant	MODIFIER					PASS	0	35	0.306122	49	0.0115472	0.3	60	0.0119611
3	377134127	A	C	SNV			NABP1	5_prime_utr_variant	MODIFIER					PASS	0.363636	22	0	34	0.0215944	0	15	0.24364
1	127101245	G	C	SNV			NADK2	upstream_gene_variant	MODIFIER					PASS	0	56	0.564103	39	1.60228e-08	0.383333	60	1.80641e-05
3	149754672	G	A	SNV			NALCN	intron_variant	MODIFIER					PASS	0	25	1	31	1.55577e-12	0.533333	30	0.0011857
3	158155132	A	G	SNV			NALF1	intron_variant	MODIFIER					PASS	0	58	0.392857	56	3.27446e-06	0.333333	63	8.2106e-05
1	352547147	G	A	SNV			NARS1	intron_variant	MODIFIER					PASS	0	27	0.31746	63	0.0246731	0.333333	60	0.0217516
3	504096006	G	T	SNV			NARS2	downstream_gene_variant	MODIFIER					PASS	0.25	68	0	77	0.000142581	0	63	0.00116869
5	52028891	T	A	SNV			NAV3	intron_variant	MODIFIER					PASS	0	96	0.357143	84	3.67302e-09	0.179487	78	0.00151031
5	52203205	T	G	SNV			NAV3	upstream_gene_variant	MODIFIER					PASS	0	95	0.337209	86	1.42603e-08	0.2	100	0.000213699
3	428957493	CAAT	C	Indel			NBEA	intron_variant	MODIFIER					PASS	0	57	0.5	54	2.37463e-08	0.28125	64	0.000758589
3	429001000	T	C	SNV			NBEA	intron_variant	MODIFIER					PASS	0.275	40	0	86	0.000204514	0	59	0.00348395
3	80708696	A	T	SNV			NBEAL1	intron_variant	MODIFIER					PASS	0.375	16	0	28	0.0741222	0.137931	29	0.54061
1	583721238	C	T	SNV			NCALD	intron_variant	MODIFIER					PASS	0	60	0.54386	57	8.26077e-10	0.352941	68	2.06776e-05
1	583774752	C	A	SNV			NCALD	intron_variant	MODIFIER					PASS	0	31	0.342105	38	0.0145834	0.22807	57	0.118843
3	489605781	C	T	SNV			NCAM1	intron_variant	MODIFIER					PASS	0	44	0.407407	54	3.77993e-05	0.245902	61	0.016739
3	238337093	GTGTGTGTATATATATATA	G	Indel			NCAM2	intron_variant	MODIFIER					clustered_events;multiallelic	0.214286	14	0	28	0.413892	0.176471	17	0.795188
3	238412854	T	A	SNV			NCAM2	intron_variant	MODIFIER					PASS	0	45	0.48	50	1.84386e-06	0.372549	51	0.000297838
5	210016657	G	A	SNV			NCAPG2	intron_variant	MODIFIER					PASS	0.407407	54	0	60	1.33056e-06	0	61	5.07707e-06
3	337815978	T	TCTCC	Indel			NCKAP5	intron_variant	MODIFIER					PASS	0	28	0.285714	21	0.160068	0.230769	13	0.390958
3	337815980	T	TCC	Indel			NCKAP5	intron_variant	MODIFIER					PASS	0.321429	28	0	21	0.14742	0.153846	13	0.710046
1	669586987	G	T	SNV			NCLN	intron_variant	MODIFIER					PASS	0	46	0.491525	59	3.43919e-07	0.418605	43	9.65497e-05
1	449812605	G	C	SNV			NCOA2	intron_variant	MODIFIER					PASS	0	63	0.584416	77	2.95937e-12	0.382022	89	1.27455e-06
1	450028061	G	C	SNV			NCOA2	intron_variant	MODIFIER					PASS	0.295455	44	0	80	7.5228e-05	0	47	0.00479372
3	121931670	C	G	SNV			NDFIP2	upstream_gene_variant	MODIFIER					PASS	0.538462	26	0	36	6.69268e-05	0	46	2.49384e-05
3	248567953	T	C	SNV			NDP	intron_variant	MODIFIER					PASS	0	42	0.462963	54	5.82991e-06	0.31746	63	0.00186763
5	38870873	G	T	SNV			NDUFA12	intron_variant	MODIFIER					PASS	0	87	0.333333	93	3.79511e-08	0.180556	72	0.00337007
1	85672026	G	A	SNV			NDUFAF3	upstream_gene_variant	MODIFIER					PASS	0	70	0.465116	86	3.46409e-10	0.308642	81	1.91698e-05
3	77083373	G	C	SNV			NDUFS1	missense_variant	MODERATE	NDUFS1:p.Arg153Thr	153	R/T	aGa/aCa	PASS	0.238095	21	0	28	0.26661	0	39	0.165937
5	233268922	C	G	SNV			NEBL	intron_variant	MODIFIER					PASS	0	42	0.509434	53	8.4068e-07	0.355932	59	0.000582732
1	570458284	A	AG	Indel			NECAB1	intron_variant	MODIFIER					clustered_events	0	15	0.28	25	0.382201	0.185185	27	0.57772
4	117798641	G	T	SNV			NECTIN4	intron_variant	MODIFIER					PASS	0.289474	38	0	59	0.001713	0	33	0.0454439
1	351808992	C	G	SNV			NEDD4L	intron_variant	MODIFIER					PASS	0	69	0.350877	57	3.87226e-06	0.372549	51	9.41951e-06
4	5601528	CATAT	CAT	Indel			NEGR1	intron_variant	MODIFIER					multiallelic	0.352941	17	0	24	0.14367	0.1	30	0.511369
4	5627637	T	C	SNV			NEGR1	intron_variant	MODIFIER					PASS	0	54	0.6	60	1.31264e-10	0.34	50	0.00025685
4	5633818	C	A	SNV			NEGR1	intron_variant	MODIFIER					PASS	0	51	0.507937	63	2.63128e-08	0.237288	59	0.0106661
4	5637690	AG	A	Indel			NEGR1	intron_variant	MODIFIER					clustered_events;haplotype	0.368421	19	0	41	0.0137558	0	35	0.0314973
4	5637692	AGAG	A	Indel			NEGR1	intron_variant	MODIFIER					clustered_events;haplotype	0.368421	19	0	41	0.0137558	0	36	0.0284503
4	5656034	T	C	SNV			NEGR1	intron_variant	MODIFIER					PASS	0	42	0.587302	63	8.37203e-09	0.418182	55	8.32868e-05
4	5744768	A	G	SNV			NEGR1	intron_variant	MODIFIER					PASS	0.338983	59	0	61	2.15951e-05	0	54	0.000148428
4	5899416	G	T	SNV			NEGR1	intron_variant	MODIFIER					PASS	0	37	0.311111	45	0.00865019	0.311111	45	0.0110866
4	6009230	A	C	SNV			NEGR1	intron_variant	MODIFIER					PASS	0.266667	75	0	63	0.000233843	0	74	0.000115771
4	6173287	TACACAC	TACAC	Indel			NEGR1	intron_variant	MODIFIER					multiallelic	0	21	0.451613	31	0.0154251	0.176471	34	0.432921
4	6259298	T	G	SNV			NEGR1	intron_variant	MODIFIER					clustered_events	0.228571	35	0.321429	28	0.744106	0	20	0.346687
4	6266297	T	C	SNV			NEGR1	intron_variant	MODIFIER					PASS	0.269231	52	0	61	0.000977109	0	57	0.00229851
4	6309622	C	A	SNV			NEGR1	intron_variant	MODIFIER					PASS	0	64	0.373134	67	1.11548e-06	0.403509	57	2.95539e-06
4	6333966	AT	A	Indel			NEGR1	intron_variant	MODIFIER					PASS	0	45	0.571429	63	6.60265e-09	0.418182	55	4.68498e-05
5	263596169	A	G	SNV			NEK10	intron_variant	MODIFIER					PASS	0.340909	44	0	63	6.1938e-05	0.0212766	47	0.00702265
5	263661979	GA	AT	SNV			NEK10	intron_variant	MODIFIER					PASS	0.314815	54	0	46	0.00106295	0	64	0.00014407
2	448045693	G	C	SNV			NEK6	intron_variant	MODIFIER					PASS	0	47	0.492308	65	1.47617e-07	0.176471	68	0.0849815
2	448112661	C	G	SNV			NEK6	intron_variant	MODIFIER					PASS	0	59	0.415385	65	3.75723e-07	0.339623	53	0.000106625
6	208475582	TC	T	Indel			NELL1	intron_variant	MODIFIER					PASS	0	48	0.529412	51	7.87624e-08	0.435897	39	5.89738e-05
6	208632882	G	GA	Indel			NELL1	intron_variant	MODIFIER					PASS	0	55	0.580645	62	2.24038e-10	0.186047	43	0.0722187
6	208676488	C	T	SNV			NELL1	intron_variant	MODIFIER					PASS	0	52	0.458333	72	1.20417e-07	0.42029	69	4.77641e-06
6	209010296	GA	G	Indel			NELL1	intron_variant	MODIFIER					PASS	0	50	0.474576	59	2.64859e-07	0.352941	68	0.000102436
6	209100525	G	C	SNV			NELL1	intron_variant	MODIFIER					PASS	0	34	0.469388	49	6.4433e-05	0.292683	41	0.0329863
6	209257755	AT	A	Indel			NELL1	intron_variant	MODIFIER					PASS	0	63	0.381818	55	2.5263e-06	0.383333	60	6.22135e-06
6	209265978	G	GA	Indel			NELL1	intron_variant	MODIFIER					PASS	0	58	0.548387	62	5.60512e-10	0.210526	57	0.0154576
5	67077809	C	T	SNV			NELL2	intron_variant	MODIFIER					PASS	0	18	0.32	25	0.224869	0.0952381	21	0.737899
5	67094129	AC	TG	SNV			NELL2	intron_variant	MODIFIER					clustered_events;multiallelic	0.222222	9	0	14	0.652829	0	31	0.464989
2	329561605	C	T	SNV			NEMF	intron_variant	MODIFIER					PASS	0	53	0.516129	62	1.1179e-08	0.333333	51	0.000352421
2	619702063	TAA	TA	Indel			NEO1	intron_variant	MODIFIER					clustered_events;multiallelic	0.315789	19	0	28	0.174944	0.294118	17	0.898502
1	522837753	ATT	A	Indel			NETO1	intron_variant	MODIFIER					multiallelic	0	45	0.5	48	0.000209822	0.489362	47	3.83927e-05
2	559543216	G	T	SNV			NEURL1	intron_variant	MODIFIER					PASS	0	76	0.2625	80	3.97314e-05	0.28	125	8.54057e-06
X	55125339	G	C	SNV			NEXMIF	intron_variant	MODIFIER					PASS	0	62	0.431034	58	1.74271e-07	0.188406	69	0.0174245
4	545739	G	T	SNV			NEXN	intron_variant	MODIFIER					PASS	0	49	0.6	50	2.30361e-09	0.387097	62	4.539e-05
4	433661883	C	CTCTCATTTT	Indel			NF1	intron_variant	MODIFIER					fragment;haplotype	0	50	0.205128	39	0.0616622	0.12	50	0.299142
4	433661884	G	GCAAATGAGTAAGTCAGGTGTGTGCGTGGCTTACACAGTAAATATTTGTTA	Indel			NF1	intron_variant	MODIFIER					fragment;haplotype	0	48	0.2	40	0.0768655	0.125	48	0.298173
4	433677566	C	T	SNV			NF1	splice_acceptor_variant	HIGH					PASS	0	50	0.942857	35	1.91817e-16	0.529412	34	3.79333e-06
4	433782873	G	A	SNV			NF1	intron_variant	MODIFIER					PASS	0.3	60	0	42	0.00272311	0	38	0.00725687
2	43923414	A	T	SNV			NFAT5	intron_variant	MODIFIER					PASS	0	56	0.481013	79	7.32462e-09	0.31746	63	0.000208783
1	533013809	C	T	SNV			NFATC1	intron_variant	MODIFIER					PASS	0	73	0.671233	73	5.52446e-16	0.327273	55	2.81085e-05
2	227122730	A	T	SNV			NFATC2	intron_variant	MODIFIER					PASS	0	73	0.573333	75	4.68738e-13	0.327869	61	1.73959e-05
4	332504181	T	C	SNV			NFE2L1	intron_variant	MODIFIER					clustered_events	0	43	0.5	40	4.51837e-06	0.435897	39	0.000136618
4	15604608	G	GA	Indel			NFIA	intron_variant	MODIFIER					PASS	0.275362	69	0	58	0.000410451	0	75	9.27483e-05
4	15605504	T	A	SNV			NFIA	intron_variant	MODIFIER					PASS	0.296296	27	0	44	0.0203211	0	54	0.0102673
1	106855036	G	T	SNV			NFIB	intron_variant	MODIFIER					PASS	0.37037	54	0	52	3.58304e-05	0	73	4.73269e-06
2	422609233	T	C	SNV			NFS1	intron_variant	MODIFIER					clustered_events	0	50	0.555556	63	3.09956e-09	0.355932	59	0.000144889
4	272982106	C	G	SNV			NFYA	intron_variant	MODIFIER					PASS	0	59	0.622642	53	2.71483e-11	0.333333	81	3.00035e-05
3	545725418	TG	T	Indel			NFYC	intron_variant	MODIFIER					PASS	0	64	0.491228	57	5.39457e-09	0.460317	63	1.59946e-07
3	545725420	A	T	SNV			NFYC	intron_variant	MODIFIER					PASS	0	64	0.491228	57	5.39457e-09	0.460317	63	1.59946e-07
4	319963440	C	T	SNV			NHERF1	intron_variant	MODIFIER					PASS	0	62	0.516129	62	1.18875e-09	0.450704	71	1.90389e-07
3	194520960	AT	A	Indel			NHS	intron_variant	MODIFIER					PASS	0.409091	22	0	34	0.00763625	0	20	0.0818738
3	194520965	G	T	SNV			NHS	intron_variant	MODIFIER					PASS	0.409091	22	0	34	0.00763625	0	21	0.0700667
4	156527806	T	G	SNV			NHSL1	intron_variant	MODIFIER					PASS	0	60	0.472727	55	4.29971e-08	0.481481	54	2.96073e-07
X	79636623	C	T	SNV			NHSL2	intron_variant	MODIFIER					PASS	0	51	0.467742	62	2.16842e-07	0.196429	56	0.0461184
4	372783238	G	C	SNV			NID1	intron_variant	MODIFIER					PASS	0	53	0.457627	59	2.90559e-07	0.349206	63	9.24277e-05
5	61204729	C	A	SNV			NINJ2	intron_variant	MODIFIER					PASS	0	74	0.347222	72	5.7132e-07	0.0714286	98	0.334977
5	61272618	T	A	SNV			NINJ2	intron_variant	MODIFIER					PASS	0	90	0.289157	83	9.55017e-07	0.21519	79	0.000300731
4	173236486	C	CAT	Indel			NKAIN2	intron_variant	MODIFIER					multiallelic	0	25	0.290323	31	0.145482	0.27027	37	0.164859
4	173671473	G	T	SNV			NKAIN2	intron_variant	MODIFIER					PASS	0.293103	58	0	47	0.00170779	0	52	0.00123168
4	173864694	C	A	SNV			NKAIN2	intron_variant	MODIFIER					PASS	0	54	0.375	64	8.96246e-06	0.421875	64	4.18134e-06
4	174243178	A	C	SNV			NKAIN2	intron_variant	MODIFIER					PASS	0	80	0.534483	58	1.55862e-11	0.449275	69	1.24365e-08
2	332787024	G	T	SNV			NKX2-1	downstream_gene_variant	MODIFIER					PASS	0	71	0.520833	48	1.1483e-09	0.280702	57	0.000229226
4	327962886	C	A	SNV			NMT1	intron_variant	MODIFIER					PASS	0	63	0.493333	75	8.57462e-10	0.283784	74	0.000201349
2	385047931	T	C	SNV			NMUR2	upstream_gene_variant	MODIFIER					PASS	0	58	0.509804	51	1.73171e-08	0.283019	53	0.00112947
2	208328656	G	C	SNV			NOL10	intron_variant	MODIFIER					PASS	0	81	0.438356	73	6.20496e-10	0.346154	52	6.90811e-06
1	477999095	G	C	SNV			NOL4	intron_variant	MODIFIER					PASS	0	48	0.333333	69	0.000157051	0.333333	57	0.000518593
2	433356946	G	A	SNV			NOL4L	intron_variant	MODIFIER					PASS	0.26087	23	0	39	0.0949124	0	60	0.0300721
6	186073519	C	T	SNV			NOP14	intron_variant	MODIFIER					PASS	0	54	0.416667	72	6.28476e-07	0.22093	86	0.00659872
4	423045232	T	G	SNV			NOTCH2	intron_variant	MODIFIER					PASS	0	52	0.54	50	1.88797e-08	0.278689	61	0.00185955
2	277384293	A	AT	Indel			NOVA1	intron_variant	MODIFIER					PASS	0	29	0.442308	52	0.00059047	0.386364	44	0.0064462
3	517203392	ATGTG	ATG	Indel			NOX4	intron_variant	MODIFIER					multiallelic	0.357143	28	0	18	0.114905	0.0540541	37	0.0893065
3	517258280	G	GTA	Indel			NOX4	intron_variant	MODIFIER					PASS	0.214286	28	0.0232558	43	0.290825	0	25	0.325204
2	516104404	G	T	SNV			NOX5	intron_variant	MODIFIER					PASS	0.254237	59	0	61	0.00124215	0	68	0.000887478
2	268071718	A	G	SNV			NPAS3	intron_variant	MODIFIER					PASS	0	42	0.5	56	9.62809e-07	0.325	40	0.00477833
2	268084898	CTT	CT	Indel			NPAS3	intron_variant	MODIFIER					multiallelic	0	19	0.0540541	37	0.79002	0.216216	37	0.424955
2	268501215	C	T	SNV			NPAS3	intron_variant	MODIFIER					PASS	0.27907	43	0	76	0.000280114	0	49	0.00691202
2	268555780	T	C	SNV			NPAS3	intron_variant	MODIFIER					PASS	0.225806	62	0	53	0.00921121	0	59	0.0063899
2	268622073	A	AT	Indel			NPAS3	intron_variant	MODIFIER					PASS	0	54	0.655738	61	4.82452e-12	0.237288	59	0.00772715
2	268767871	AACAC	AAC	Indel			NPAS3	intron_variant	MODIFIER					multiallelic	0.28125	32	0	29	0.196988	0.25	24	0.793212
2	268875430	G	C	SNV			NPAS3	intron_variant	MODIFIER					PASS	0	71	0.42029	69	1.73899e-08	0.378378	74	9.44722e-07
6	161993733	T	G	SNV			NPFFR2	intron_variant	MODIFIER					PASS	0	66	0.46875	64	5.15385e-09	0.22973	74	0.00165521
6	174567162	C	A	SNV			NRG1	intron_variant	MODIFIER					PASS	0	59	0.419355	62	3.9823e-07	0.294118	68	0.000284372
2	599888783	A	T	SNV			NRG3	intron_variant	MODIFIER					PASS	0	82	0.326316	95	1.21838e-07	0.134146	82	0.0360209
2	600477945	C	A	SNV			NRG3	intron_variant	MODIFIER					PASS	0	91	0.447368	76	4.11683e-11	0.358491	106	2.58381e-08
2	600701397	G	T	SNV			NRG3	intron_variant	MODIFIER					PASS	0	90	0.454545	88	8.07489e-12	0.183908	87	0.00127995
2	600850544	T	A	SNV			NRG3	intron_variant	MODIFIER					PASS	0	64	0.293333	75	4.98192e-05	0.25	60	0.0015311
3	230247069	C	CATATGTATAAACTACTGGGCT	Indel			NRIP1	intron_variant	MODIFIER					PASS	0	28	0.530612	49	5.2023e-05	0.431818	44	0.00245067
2	299335886	A	G	SNV			NRXN3	intron_variant	MODIFIER					PASS	0	57	0.311475	61	0.000134662	0.307692	78	0.00013866
2	299442162	G	C	SNV			NRXN3	intron_variant	MODIFIER					PASS	0	21	0.48	25	0.0140387	0.454545	22	0.0357573
2	299755485	TGAGA	TGAGAGA	Indel			NRXN3	intron_variant	MODIFIER					multiallelic	0	29	0.296296	27	0.0970272	0.214286	28	0.295062
2	300075654	A	T	SNV			NRXN3	intron_variant	MODIFIER					PASS	0	54	0.444444	54	7.34676e-07	0.359375	64	5.04562e-05
2	300247636	T	A	SNV			NRXN3	intron_variant	MODIFIER					PASS	0.22	50	0	68	0.00483796	0	60	0.0124526
2	300398378	T	A	SNV			NRXN3	intron_variant	MODIFIER					PASS	0	47	0.411765	51	2.06378e-05	0.35	60	0.000282315
2	300560938	T	C	SNV			NRXN3	intron_variant	MODIFIER					PASS	0	40	0.464286	56	8.11722e-06	0.241935	62	0.030007
2	300859014	C	G	SNV			NRXN3	intron_variant	MODIFIER					PASS	0.303571	56	0	54	0.000420165	0	59	0.00036449
2	301221241	C	A	SNV			NRXN3	intron_variant	MODIFIER					PASS	0	49	0.490566	53	2.96192e-07	0.371429	35	0.000659194
2	301239304	C	A	SNV			NRXN3	upstream_gene_variant	MODIFIER					PASS	0	56	0.519231	52	1.49196e-08	0.305085	59	0.000425834
6	188006891	C	T	SNV			NSD2	5_prime_utr_variant	MODIFIER					PASS	0	25	0.857143	7	0.0011482	0.235294	17	0.359153
2	247417680	T	A	SNV			NSMF	intron_variant	MODIFIER					PASS	0.464286	28	0	16	0.053843	0	31	0.00199558
3	191749422	A	AT	Indel			NSUN3	intron_variant	MODIFIER					PASS	0	68	0.479167	48	1.72984e-08	0.366667	60	6.29192e-06
3	191785695	C	T	SNV			NSUN3	intron_variant	MODIFIER					PASS	0.210526	19	0.32	25	0.756257	0	19	0.487629
4	183552447	G	T	SNV			NT5DC1	intron_variant	MODIFIER					PASS	0.319149	47	0	64	0.000106042	0	65	0.000188124
4	221601666	A	C	SNV			NT5E	intron_variant	MODIFIER					PASS	0	50	0.514706	68	1.56104e-08	0.276923	65	0.00220604
5	108486989	CAAA	CAAAA	Indel			NTF3	intron_variant	MODIFIER					multiallelic	0	17	0.346154	26	0.0744575	0.166667	18	0.60013
3	451338128	T	C	SNV			NTM	intron_variant	MODIFIER					PASS	0	62	0.527027	74	1.74649e-10	0.298246	57	0.000296089
3	451563850	G	A	SNV			NTM	intron_variant	MODIFIER					PASS	0	57	0.537313	67	7.55323e-10	0.25	48	0.00600781
3	451852131	A	G	SNV			NTM	intron_variant	MODIFIER					PASS	0	53	0.484375	64	4.66798e-08	0.45614	57	2.17611e-06
3	451990302	CAA	C	Indel			NTM	intron_variant	MODIFIER					clustered_events;multiallelic	0.2	15	0.210526	19	1	0	31	0.369947
3	452060401	G	C	SNV			NTM	intron_variant	MODIFIER					PASS	0	67	0.384615	65	4.07348e-07	0.428571	70	2.28534e-07
3	452070956	T	TAAAAAAGA	Indel			NTM	intron_variant	MODIFIER					clustered_events;multiallelic	0.314286	35	0.0384615	26	0.14517	0	22	0.0641769
4	292399465	C	A	SNV			NTN1	intron_variant	MODIFIER					PASS	0.26087	69	0	69	0.000192799	0	67	0.000437967
4	409052071	G	T	SNV			NTNG1	intron_variant	MODIFIER					clustered_events	0.25	28	0	28	0.185678	0	35	0.122077
2	484003267	G	T	SNV			NTNG2	intron_variant	MODIFIER					PASS	0	60	0.441176	68	5.83302e-08	0.30303	66	0.000188124
2	484061844	C	CT	Indel			NTNG2	intron_variant	MODIFIER					PASS	0	55	0.454545	55	3.22291e-07	0.333333	42	0.000556125
1	318668867	A	G	SNV			NTRK2	intron_variant	MODIFIER					PASS	0	36	1	34	6.19307e-16	0.848485	33	2.0657e-09
2	242543100	G	T	SNV			NTSR1	intron_variant	MODIFIER					PASS	0.346154	26	0	34	0.0205189	0	35	0.0221081
2	242595616	T	A	SNV			NTSR1	intron_variant	MODIFIER					PASS	0	25	0.882353	34	9.98976e-10	0.809524	21	5.0428e-06
2	480173935	A	T	SNV			NUP188	intron_variant	MODIFIER					PASS	0	60	0.362069	58	8.73098e-06	0.372093	86	3.72887e-06
2	482836954	A	T	SNV			NUP214	intron_variant	MODIFIER					PASS	0	44	0.482143	56	1.21114e-06	0.412698	63	4.36773e-05
2	482895314	G	C	SNV			NUP214	intron_variant	MODIFIER					PASS	0	59	0.402985	67	6.09153e-07	0.448276	58	9.59102e-07
3	440395680	G	A	SNV			NUP58	intron_variant	MODIFIER					PASS	0	43	0.5	58	6.00151e-07	0.280488	82	0.00335285
3	531315309	T	A	SNV			NUP98	intron_variant	MODIFIER					PASS	0	39	0.444444	27	0.000566157	0.4	50	0.000380128
3	531347083	C	A	SNV			NUP98	upstream_gene_variant	MODIFIER					PASS	0	55	0.540541	74	5.58104e-10	0.409091	66	5.19249e-06
6	26179265	G	C	SNV			NWD2	intron_variant	MODIFIER					PASS	0	50	0.48	50	5.37034e-07	0.489796	49	2.19608e-06
1	244514964	A	G	SNV			NXNL2	intron_variant	MODIFIER					PASS	0	35	0.25	40	0.0690352	0.4375	48	0.00030971
3	344080942	C	T	SNV			NXPH2	5_prime_utr_variant	MODIFIER					PASS	0.263158	38	0	41	0.0294012	0	51	0.0130744
3	55928763	C	G	SNV			NYAP2	intron_variant	MODIFIER					PASS	0.269841	63	0	57	0.000822132	0	63	0.000622323
3	55948903	G	T	SNV			NYAP2	intron_variant	MODIFIER					PASS	0	53	0.476923	65	6.25787e-08	0.402778	72	6.88776e-06
3	221187467	C	A	SNV			OCA2	intron_variant	MODIFIER					PASS	0	62	0.483871	62	6.73945e-09	0.323529	68	5.41791e-05
3	221286237	G	C	SNV			OCA2	intron_variant	MODIFIER					PASS	0	33	0.561644	73	4.42832e-07	0.351852	54	0.00467415
3	221350989	T	C	SNV			OCA2	intron_variant	MODIFIER					PASS	0	56	0.479167	48	1.86534e-07	0.361702	47	0.00011013
3	221452882	G	C	SNV			OCA2	intron_variant	MODIFIER					PASS	0.258621	58	0	70	0.000376921	0	63	0.00130518
5	226780141	T	C	SNV			ODAD2	intron_variant	MODIFIER					PASS	0	65	0.370968	62	1.60113e-06	0.311688	77	3.897e-05
5	226802905	T	C	SNV			ODAD2	intron_variant	MODIFIER					PASS	0	57	0.57971	69	5.51004e-11	0.4	60	7.92001e-06
X	80019698	C	A	SNV			OGT	intron_variant	MODIFIER					PASS	0	63	0.467742	62	1.28574e-08	0.304348	69	0.000102699
3	449507457	A	T	SNV			OPCML	intron_variant	MODIFIER					PASS	0	43	0.527273	55	2.28292e-07	0.492063	63	2.99884e-06
3	449648355	G	A	SNV			OPCML	intron_variant	MODIFIER					PASS	0	43	0.5	46	2.06037e-06	0.368421	38	0.00126717
3	449662746	ATGTG	ATG	Indel			OPCML	intron_variant	MODIFIER					multiallelic	0	29	0.275862	29	0.112158	0.0909091	33	0.65017
3	449705217	C	T	SNV			OPCML	intron_variant	MODIFIER					PASS	0.232143	56	0	48	0.0158225	0	64	0.00397789
3	449991525	T	TA	Indel			OPCML	intron_variant	MODIFIER					clustered_events	0	30	0.368421	19	0.0461617	0.125	24	0.555012
3	449991526	T	TA	Indel			OPCML	intron_variant	MODIFIER					clustered_events;multiallelic	0	27	0.368421	19	0.0226752	0.130435	23	0.545471
3	450185268	G	GA	Indel			OPCML	intron_variant	MODIFIER					PASS	0	46	0.377358	53	9.18074e-05	0.464286	56	6.80051e-06
3	450481160	C	A	SNV			OPCML	intron_variant	MODIFIER					PASS	0	43	0.308824	68	0.00119604	0.166667	60	0.152818
3	450526360	T	A	SNV			OPCML	intron_variant	MODIFIER					PASS	0	61	0.558824	68	6.72346e-11	0.508475	59	5.20668e-08
3	450709868	C	G	SNV			OPCML	intron_variant	MODIFIER					PASS	0	41	0.436364	55	2.1689e-05	0.305085	59	0.00391081
3	450788737	G	GA	Indel			OPCML	intron_variant	MODIFIER					PASS	0.225806	31	0	56	0.0376417	0	68	0.0217669
3	450822081	C	CA	Indel			OPCML	downstream_gene_variant	MODIFIER					clustered_events	0	19	0.677419	31	0.000124297	0.34375	32	0.139513
X	20154771	C	A	SNV			OPHN1	intron_variant	MODIFIER					PASS	0	99	0.265487	113	3.03151e-07	0.176	125	0.000355365
4	378983038	A	G	SNV			OPN3	intron_variant	MODIFIER					PASS	0.315789	38	0	60	0.00053676	0	79	0.0001486
4	379008211	G	T	SNV			OPN3	intron_variant	MODIFIER					PASS	0	51	0.52381	42	1.76801e-07	0.25	44	0.0136614
2	627999019	GT	G	Indel			OPN4	intron_variant	MODIFIER					PASS	0	48	0.555556	54	1.54203e-08	0.370968	62	9.79759e-05
4	137781128	C	A	SNV			OPRM1	downstream_gene_variant	MODIFIER					PASS	0	56	0.513514	74	1.8232e-09	0.15	80	0.085296
5	86526154	TACAC	TACACAC	Indel			OR10A7	upstream_gene_variant	MODIFIER					multiallelic	0	31	0.456522	46	0.000130701	0.205128	39	0.174323
4	362411557	TA	TAA	Indel			OR10J1	upstream_gene_variant	MODIFIER					multiallelic	0.382979	47	0	42	0.00114617	0	44	0.000184847
1	490763844	G	A	SNV			OSBPL1A	intron_variant	MODIFIER					PASS	0.222222	54	0	70	0.00285678	0	79	0.00193663
2	215046814	C	T	SNV			OTOF	intron_variant	MODIFIER					PASS	0	58	0.484848	66	1.07142e-08	0.210526	57	0.0154576
5	49436373	T	C	SNV			OTOGL	intron_variant	MODIFIER					PASS	0	89	0.351648	91	9.05845e-09	0.336735	98	1.8212e-07
6	2475705	T	TAC	Indel			OTOP1	intron_variant	MODIFIER					PASS	0	43	0.44898	49	1.29246e-05	0.326923	52	0.00186798
4	320234017	G	A	SNV			OTOP2	intron_variant	MODIFIER					PASS	0.27451	51	0	80	0.000101613	0	65	0.000840447
1	403659503	G	A	SNV			OTULINL	intron_variant	MODIFIER					PASS	0	84	0.298507	67	3.78359e-06	0.412371	97	6.69525e-09
1	589236386	A	G	SNV			OXR1	intron_variant	MODIFIER					PASS	0.288136	59	0	67	0.000114406	0	72	0.000129955
1	589518663	A	G	SNV			OXR1	intron_variant	MODIFIER					PASS	0.270833	48	0	72	0.000369782	0	70	0.00074829
3	216520803	A	G	SNV			P2RY8	5_prime_utr_variant	MODIFIER					PASS	0	29	0.941176	17	1.18026e-08	0.526316	38	0.000217499
3	6402057	A	T	SNV			P3H2	intron_variant	MODIFIER					PASS	0	49	0.520833	48	1.33957e-07	0.492308	65	6.58445e-07
3	556799263	C	T	SNV			PAFAH2	upstream_gene_variant	MODIFIER					PASS	0.387755	49	0	40	0.000287489	0	44	0.000238931
1	551798567	T	A	SNV			PAK1IP1	intron_variant	MODIFIER					PASS	0	32	0.4375	32	0.00142421	0.166667	18	0.453023
X	77428404	G	T	SNV			PAK3	intron_variant	MODIFIER					PASS	0	59	0.311688	77	3.9262e-05	0.204082	49	0.0251954
2	632445754	A	AC	Indel			PALD1	intron_variant	MODIFIER					PASS	0.277778	36	0	48	0.010207	0	41	0.0269424
6	97702341	T	C	SNV			PALLD	intron_variant	MODIFIER					PASS	0	35	0.4	45	0.000750909	0.487179	39	0.000138772
6	97960345	G	T	SNV			PALLD	intron_variant	MODIFIER					PASS	0	40	0.553191	47	4.41861e-07	0.276596	47	0.0178539
6	221415458	CA	CAA	Indel			PAMR1	intron_variant	MODIFIER					multiallelic	0.269231	26	0	26	0.299421	0.26087	23	0.828744
2	583703478	A	T	SNV			PANK1	intron_variant	MODIFIER					PASS	0	86	0.285714	84	1.90857e-06	0.15942	69	0.0120946
2	438237966	C	T	SNV			PAPPA	intron_variant	MODIFIER					PASS	0	41	0.44898	49	2.12852e-05	0.283019	53	0.0100469
2	438292327	AACAC	AACACAC	Indel			PAPPA	intron_variant	MODIFIER					multiallelic	0	37	0.235294	34	0.103576	0.24	25	0.108023
4	64325401	C	T	SNV			PAPPA2	intron_variant	MODIFIER					PASS	0	54	0.595238	42	3.16669e-09	0.363636	55	7.35081e-05
4	64340865	C	T	SNV			PAPPA2	intron_variant	MODIFIER					clustered_events	0.25641	39	0.0188679	53	0.0502256	0	53	0.012516
4	64607118	G	T	SNV			PAPPA2	intron_variant	MODIFIER					PASS	0.263158	38	0	40	0.0326887	0	44	0.0260042
4	257871695	G	A	SNV			PAQR8	intron_variant	MODIFIER					PASS	0.222222	45	0	45	0.0444508	0	71	0.00648404
5	221354951	A	AT	Indel			PARD3	intron_variant	MODIFIER					PASS	0	43	0.453125	64	3.16487e-06	0.371429	70	0.000172221
4	386437070	C	T	SNV			PARP1	intron_variant	MODIFIER					PASS	0	45	0.530612	49	2.1641e-07	0.459459	37	5.66575e-05
1	81255123	C	G	SNV			PARP3	intron_variant	MODIFIER					PASS	0.342857	35	0.0952381	21	0.42883	0	22	0.0849242
3	446630337	T	G	SNV			PARP4	intron_variant	MODIFIER					PASS	0	41	0.309091	55	0.00289739	0.153846	52	0.231325
1	138842420	TTA	T	Indel			PARP8	intron_variant	MODIFIER					PASS	0.230769	26	0	41	0.117575	0.0857143	35	0.603913
1	217995148	A	T	SNV			PAX5	intron_variant	MODIFIER					PASS	0	43	0.627451	51	3.38655e-09	0.236842	38	0.0554061
3	564922109	TC	T	Indel			PAX7	intron_variant	MODIFIER					PASS	0	20	0.538462	26	0.00497099	0.473684	19	0.0430664
4	463380568	G	A	SNV			PCBP3	intron_variant	MODIFIER					PASS	0.263158	38	0	40	0.0326887	0	44	0.0260042
4	463384692	G	A	SNV			PCBP3	intron_variant	MODIFIER					PASS	0	38	0.487805	41	2.29563e-05	0.22807	57	0.0599652
4	463516656	A	T	SNV			PCBP3	intron_variant	MODIFIER					PASS	0	74	0.469697	66	7.76725e-10	0.227273	66	0.00118968
6	56669600	C	T	SNV			PCDH10	intron_variant	MODIFIER					PASS	0	48	0.455882	68	5.28086e-07	0.378378	74	4.26994e-05
2	647971889	C	T	SNV			PCDH15	intron_variant	MODIFIER					PASS	0	54	0.491803	61	3.30917e-08	0.301887	53	0.00088845
2	648040269	G	T	SNV			PCDH15	intron_variant	MODIFIER					PASS	0.26087	46	0	51	0.00649128	0	47	0.0131256
2	648179773	G	A	SNV			PCDH15	intron_variant	MODIFIER					PASS	0	44	0.571429	63	9.17165e-09	0.488372	43	1.38106e-05
2	648300114	A	C	SNV			PCDH15	intron_variant	MODIFIER					PASS	0	40	0.483871	31	6.62749e-05	0.307692	39	0.0111463
2	648495928	G	A	SNV			PCDH15	intron_variant	MODIFIER					PASS	0	33	0.463415	41	0.00020518	0.366667	60	0.00240574
2	648555467	C	T	SNV			PCDH15	intron_variant	MODIFIER					PASS	0.261538	65	0	61	0.000639232	0	54	0.00236714
2	648620406	A	C	SNV			PCDH15	intron_variant	MODIFIER					clustered_events	0.212766	47	0	59	0.0165175	0	65	0.0129011
2	648681057	A	G	SNV			PCDH15	intron_variant	MODIFIER					clustered_events	0.229508	61	0	53	0.00826772	0	74	0.00138353
X	71989475	GACAC	GAC	Indel			PCDH19	intron_variant	MODIFIER					multiallelic	0	16	0.4	15	0.215263	0.176471	34	0.527563
X	72020623	GGTGT	GGT	Indel			PCDH19	5_prime_utr_variant	MODIFIER					multiallelic	0	28	0.153846	26	0.47962	0.318182	22	0.127519
6	20128352	A	G	SNV			PCDH7	intron_variant	MODIFIER					PASS	0	54	0.434783	69	3.0553e-07	0.275862	58	0.00184483
6	20142234	T	C	SNV			PCDH7	intron_variant	MODIFIER					PASS	0	62	0.386364	44	8.74864e-06	0.428571	63	8.7807e-07
6	20143020	C	T	SNV			PCDH7	intron_variant	MODIFIER					PASS	0	62	0.543478	46	3.02691e-09	0.40678	59	2.9524e-06
6	20405739	C	T	SNV			PCDH7	intron_variant	MODIFIER					PASS	0.240741	54	0	73	0.000891565	0	59	0.00505515
3	106019699	A	G	SNV			PCDH9	intron_variant	MODIFIER					PASS	0.558824	34	0	27	0.000118474	0	40	9.74753e-06
3	106206113	TG	T	Indel			PCDH9	intron_variant	MODIFIER					PASS	0.958333	24	0	28	1.46558e-10	0.393939	33	0.00152163
4	369415946	G	C	SNV			PCNX2	intron_variant	MODIFIER					PASS	0	62	0.444444	54	1.38638e-07	0.344262	61	3.44197e-05
2	317020214	A	C	SNV			PCNX4	intron_variant	MODIFIER					PASS	0	59	0.520833	48	1.25891e-08	0.416667	60	2.92511e-06
3	233111518	C	T	SNV			PCP4	intron_variant	MODIFIER					clustered_events	0.185185	27	0	20	0.485537	0	19	0.504599
3	233149510	T	G	SNV			PCP4	intron_variant	MODIFIER					PASS	0	55	0.537037	54	5.95646e-09	0.412698	63	5.46649e-06
1	191876601	G	T	SNV			PCSK1	intron_variant	MODIFIER					PASS	0	66	0.567164	67	1.23289e-11	0.324324	74	2.21748e-05
2	153589430	T	C	SNV			PCSK2	intron_variant	MODIFIER					PASS	0.255814	43	0	54	0.00682959	0	60	0.00505226
1	251161808	A	G	SNV			PCSK5	intron_variant	MODIFIER					PASS	0.344262	61	0	65	7.21416e-06	0	69	1.38106e-05
1	251421806	G	A	SNV			PCSK5	intron_variant	MODIFIER					PASS	0	49	0.525424	59	2.85888e-08	0.288136	59	0.0021384
3	268735236	G	A	SNV			PCYT1B	intron_variant	MODIFIER					PASS	0	83	0.493671	79	5.70048e-12	0.32	75	3.10603e-06
3	268755690	C	T	SNV			PCYT1B	intron_variant	MODIFIER					PASS	0.315789	38	0	34	0.0176409	0	29	0.0441153
1	382317133	C	T	SNV			PDCD6	downstream_gene_variant	MODIFIER					PASS	0	38	0.482143	56	6.88849e-06	0.46	50	6.71389e-05
2	520765031	A	G	SNV			PDCD7	intron_variant	MODIFIER					PASS	0	74	0.571429	49	3.31572e-11	0.303797	79	1.62334e-05
4	124991699	A	T	SNV			PDE10A	intron_variant	MODIFIER					PASS	0	57	0.365385	52	2.17399e-05	0.467742	62	4.40601e-07
1	15313055	C	T	SNV			PDE1C	intron_variant	MODIFIER					clustered_events;haplotype	0	36	0.384615	39	0.00157598	0.294118	51	0.0161331
1	15315463	CAAA	CA	Indel			PDE1C	intron_variant	MODIFIER					clustered_events;multiallelic	0	43	0.333333	60	0.0720916	0.318182	44	0.102141
3	503030787	G	GTA	Indel			PDE2A	intron_variant	MODIFIER					PASS	0	27	0.413793	29	0.0102902	0.428571	42	0.00382169
6	199813531	A	T	SNV			PDE3B	intron_variant	MODIFIER					PASS	0.261538	65	0	49	0.00327435	0	60	0.00114498
6	193990617	T	C	SNV			PDE6B	intron_variant	MODIFIER					PASS	0	60	0.469388	49	1.14332e-07	0.392157	51	1.41734e-05
1	455027848	T	G	SNV			PDE7A	intron_variant	MODIFIER					PASS	0.33871	62	0	66	7.56219e-06	0	63	3.54943e-05
1	455041662	C	A	SNV			PDE7A	intron_variant	MODIFIER					PASS	0	60	0.466667	60	3.28322e-08	0.258065	62	0.00152551
1	455121398	A	G	SNV			PDE7A	intron_variant	MODIFIER					PASS	0	67	0.426471	68	2.95483e-08	0.303571	56	0.000141074
1	455148699	G	A	SNV			PDE7A	downstream_gene_variant	MODIFIER					PASS	0	57	0.542373	59	1.43027e-09	0.396226	53	1.59009e-05
4	159258269	G	A	SNV			PDE7B	intron_variant	MODIFIER					PASS	0.341463	41	0	60	0.000129068	0	63	0.000177597
4	159308907	G	A	SNV			PDE7B	intron_variant	MODIFIER					PASS	0	58	0.415385	65	4.63329e-07	0.301587	63	0.000303794
1	163736865	G	T	SNV			PDE8B	intron_variant	MODIFIER					PASS	0	28	0.52381	42	0.000113998	0.386364	44	0.00800476
3	478455978	C	T	SNV			PDGFD	intron_variant	MODIFIER					PASS	0	63	0.553571	56	2.80834e-10	0.241379	58	0.00268965
2	208208512	CT	C	Indel			PDIA6	intron_variant	MODIFIER					multiallelic	0	18	0.344828	29	0.192475	0.272727	11	0.539016
6	139344939	A	C	SNV			PDLIM5	intron_variant	MODIFIER					PASS	0	62	0.407407	81	9.04794e-08	0.160714	56	0.0682068
6	28254173	A	T	SNV			PDS5A	intron_variant	MODIFIER					PASS	0.308824	68	0	54	0.000167687	0	54	0.000311002
6	28256516	C	G	SNV			PDS5A	intron_variant	MODIFIER					PASS	0.246575	73	0	47	0.00607224	0	67	0.000708695
2	476505417	C	A	SNV			PDYN	intron_variant	MODIFIER					PASS	0.382979	47	0	55	2.28079e-05	0	57	4.40201e-05
X	12918420	G	T	SNV			PDZD4	intron_variant	MODIFIER					PASS	0	29	1	26	2.18002e-12	0.71875	32	1.76026e-06
2	574340709	C	A	SNV			PDZD8	intron_variant	MODIFIER					PASS	0	82	0.355769	104	1.00033e-08	0.259259	108	1.97847e-05
1	35973602	T	C	SNV			PDZRN3	intron_variant	MODIFIER					PASS	0.229167	48	0	47	0.0265635	0	60	0.00982985
4	289013084	C	A	SNV			PELP1	intron_variant	MODIFIER					PASS	0.272727	66	0	71	9.46004e-05	0	70	0.000212325
4	455776504	C	A	SNV			PER2	upstream_gene_variant	MODIFIER					PASS	0	58	0.396226	53	3.74542e-06	0.440678	59	1.40486e-06
3	573306399	A	C	SNV			PEX14	intron_variant	MODIFIER					clustered_events;haplotype	0	10	0	26	1	0.4	30	0.318172
3	573306414	T	TG	Indel			PEX14	intron_variant	MODIFIER					clustered_events;haplotype	0	11	0	23	1	0.4	30	0.275558
1	442187127	GACAC	GAC	Indel			PEX2	intron_variant	MODIFIER					multiallelic	0	20	0.0980392	51	0.694488	0.304348	23	0.254949
4	150163229	T	G	SNV			PEX3	intron_variant	MODIFIER					PASS	0	50	0.571429	49	8.13419e-09	0.378049	82	2.12368e-05
3	37493459	C	G	SNV			PEX5L	intron_variant	MODIFIER					PASS	0	72	0.527778	72	1.68786e-11	0.353846	65	4.51916e-06
2	673121	T	A	SNV			PFN4	intron_variant	MODIFIER					PASS	0	46	0.529412	68	2.47396e-08	0.515625	64	5.64611e-07
1	287345329	A	G	SNV			PGM5	intron_variant	MODIFIER					PASS	0	29	0.536585	41	5.82748e-05	0.34	50	0.0163594
1	287398780	A	T	SNV			PGM5	intron_variant	MODIFIER					PASS	0.25	76	0	66	0.000353696	0	58	0.00155845
3	475500952	T	C	SNV			PGR	intron_variant	MODIFIER					PASS	0	38	0.568182	44	6.40131e-07	0.288136	59	0.0107938
1	548895414	AAC	A	Indel	0.679487	0.780488	PHACTR1	intron_variant	MODIFIER					PASS	0.590164	61	0	31	6.416e-07	0.264706	34	0.120363
1	548900053	T	C	SNV	0.705128	1	PHACTR1	intron_variant	MODIFIER					PASS	0.388889	72	0	21	0.0166589	0.145833	48	0.152316
1	548900133	G	T	SNV	0.717949	1	PHACTR1	intron_variant	MODIFIER					PASS	0.423729	59	0	27	0.00142296	0.0434783	46	0.000966912
1	548900251	C	T	SNV	0.717949	0.97561	PHACTR1	intron_variant	MODIFIER					PASS	0.6	65	0	31	3.17698e-07	0.121951	41	0.000223706
1	548901839	T	C	SNV	0.705128	1	PHACTR1	intron_variant	MODIFIER					PASS	0.40625	32	0	15	0.122573	0.307692	26	0.748885
1	548901862	GCTTT	G	Indel			PHACTR1	intron_variant	MODIFIER					PASS	0.34375	32	0	11	0.36266	0.363636	22	0.805973
1	548904901	G	A	SNV	0.705128	1	PHACTR1	intron_variant	MODIFIER					PASS	0.403846	52	0	31	0.00116073	0.236842	38	0.541769
1	548910878	A	C	SNV	0.705128	1	PHACTR1	intron_variant	MODIFIER					PASS	0.564103	78	0	40	1.71876e-08	0.255319	47	0.0563769
1	548911846	C	T	SNV	0.679487	1	PHACTR1	intron_variant	MODIFIER					clustered_events	0.368421	57	0	27	0.00758732	0.0833333	36	0.103638
1	548911879	GAA	G	Indel	0.692308	0.97561	PHACTR1	intron_variant	MODIFIER					clustered_events	0.44	50	0	24	0.00318074	0.235294	34	0.462358
1	548912922	CATATAT	C	Indel			PHACTR1	intron_variant	MODIFIER					clustered_events;haplotype	0.342857	35	0	42	0.00299069	0.341463	41	0.83141
1	548912929	A	ACC	Indel			PHACTR1	intron_variant	MODIFIER					clustered_events;haplotype	0.342857	35	0	40	0.00404956	0.35	40	0.814137
1	548912934	TATATAC	T	Indel			PHACTR1	intron_variant	MODIFIER					clustered_events;haplotype	0.342857	35	0	39	0.00472706	0.307692	39	0.79376
1	548913108	A	G	SNV	0.74359	1	PHACTR1	intron_variant	MODIFIER					PASS	0.622222	45	0	30	1.11465e-06	0.225	40	0.0256841
1	548915282	G	GTT	Indel			PHACTR1	intron_variant	MODIFIER					PASS	0.382353	34	0	19	0.0727106	0.102564	39	0.194857
1	548917481	A	G	SNV	0.705128	1	PHACTR1	intron_variant	MODIFIER					PASS	0.561404	57	0	33	1.28771e-06	0.261905	42	0.136364
1	548918971	TA	T	Indel	0.75641	1	PHACTR1	intron_variant	MODIFIER					clustered_events;haplotype	0.517241	58	0	26	0.000103236	0.3	40	0.387976
1	548921230	C	G	SNV	0.730769	1	PHACTR1	intron_variant	MODIFIER					PASS	0.528302	53	0	20	0.00110103	0.209302	43	0.0878723
1	548922594	G	GT	Indel			PHACTR1	intron_variant	MODIFIER					PASS	0.777778	63	0	38	1.65703e-12	0.193548	31	4.45852e-05
1	548925862	A	C	SNV	0.705128	1	PHACTR1	intron_variant	MODIFIER					PASS	0.415385	65	0	31	0.000447295	0.179487	39	0.269923
1	548927629	A	G	SNV	0.705128	1	PHACTR1	intron_variant	MODIFIER					PASS	0.393939	66	0	38	0.000137089	0.196429	56	0.308829
1	548928005	T	C	SNV	0.705128	1	PHACTR1	intron_variant	MODIFIER					PASS	0.396825	63	0	36	0.000237174	0.333333	42	0.756241
1	548930024	C	A	SNV	0.705128	1	PHACTR1	intron_variant	MODIFIER					PASS	0.410714	56	0	28	0.0017675	0.204545	44	0.369906
1	548930239	C	A	SNV	0.730769	1	PHACTR1	intron_variant	MODIFIER					PASS	0.451613	62	0	29	0.000271695	0.208955	67	0.143761
1	548931904	T	C	SNV	0.730769	1	PHACTR1	intron_variant	MODIFIER					clustered_events	0.483333	60	0	33	2.49002e-05	0.242424	33	0.344605
1	548931955	C	T	SNV	0.717949	1	PHACTR1	intron_variant	MODIFIER					clustered_events	0.507246	69	0	28	4.04455e-05	0.333333	36	0.523432
1	548932007	A	G	SNV	0.717949	0.97561	PHACTR1	intron_variant	MODIFIER					clustered_events	0.453333	75	0	32	5.55829e-05	0.173913	46	0.0911433
1	548932760	G	A	SNV	0.717949	1	PHACTR1	intron_variant	MODIFIER					PASS	0.396552	58	0	43	5.61347e-05	0.333333	39	0.761163
1	548934701	G	A	SNV			PHACTR1	intron_variant	MODIFIER					PASS	0.510638	47	0	25	0.000343214	0.441176	34	0.764342
1	548936353	C	T	SNV			PHACTR1	intron_variant	MODIFIER					PASS	0.485714	70	0	35	6.51177e-06	0.210526	38	0.174368
1	548942757	C	T	SNV			PHACTR1	intron_variant	MODIFIER					PASS	0.372549	51	0	28	0.00651656	0.230769	39	0.603772
1	548946097	T	A	SNV			PHACTR1	intron_variant	MODIFIER					PASS	0.5	64	0	30	3.06564e-05	0.341463	41	0.553803
1	548946260	CTT	C	Indel			PHACTR1	intron_variant	MODIFIER					multiallelic	0.558824	34	0	19	0.000166864	0.0909091	22	0.0300283
1	548947179	G	A	SNV			PHACTR1	intron_variant	MODIFIER					PASS	0.487179	78	0	34	6.0317e-06	0.244898	49	0.195634
1	548949817	G	T	SNV			PHACTR1	intron_variant	MODIFIER					PASS	0.540984	61	0	35	1.06422e-06	0.232558	43	0.0955872
1	548954475	A	G	SNV	0.705128	1	PHACTR1	intron_variant	MODIFIER					PASS	0.6	50	0	40	3.80679e-08	0.28125	32	0.18154
1	548955051	G	A	SNV	0.730769	1	PHACTR1	intron_variant	MODIFIER					PASS	0.661017	59	0	30	5.36744e-08	0.192308	52	0.00020671
1	548958266	A	G	SNV	0.730769	1	PHACTR1	intron_variant	MODIFIER					PASS	0.628571	70	0	31	6.33987e-08	0.176471	34	0.00238809
1	548959806	T	C	SNV	0.666667	0.95122	PHACTR1	intron_variant	MODIFIER					PASS	0.5	50	0	27	0.000196441	0.306122	49	0.443212
1	548962070	T	C	SNV	0.717949	0.97561	PHACTR1	intron_variant	MODIFIER					PASS	0.344828	29	0	17	0.181863	0.125	8	0.707986
1	548962280	G	A	SNV	0.705128	0.97561	PHACTR1	intron_variant	MODIFIER					PASS	0.591837	49	0	12	0.0136732	0.222222	27	0.11255
1	548962351	T	C	SNV	0.705128	0.97561	PHACTR1	intron_variant	MODIFIER					PASS	0.428571	56	0	31	0.000420599	0.111111	27	0.145469
1	548964127	CT	C	Indel	0.705128	0.853659	PHACTR1	intron_variant	MODIFIER					PASS	0.481481	54	0	27	0.000286561	0.32	25	0.630893
1	548965309	A	ATAGT	Indel	0.679487	1	PHACTR1	intron_variant	MODIFIER					PASS	0.677419	31	0	20	7.68633e-05	0.0714286	28	0.000384038
1	548966336	T	C	SNV	0.717949	1	PHACTR1	intron_variant	MODIFIER					PASS	0.44	50	0	29	0.000706695	0.192308	26	0.39399
1	548966582	T	C	SNV	0.705128	1	PHACTR1	intron_variant	MODIFIER					PASS	0.591837	49	0	21	0.000130904	0.217391	23	0.144282
1	548967315	A	G	SNV	0.705128	0.97561	PHACTR1	intron_variant	MODIFIER					PASS	0.421053	38	0	26	0.00553287	0.103448	29	0.169693
1	548967802	G	A	SNV	0.705128	1	PHACTR1	intron_variant	MODIFIER					PASS	0.44898	49	0	30	0.000418925	0.146341	41	0.109578
1	548971164	G	A	SNV	0.717949	1	PHACTR1	intron_variant	MODIFIER					PASS	0.589286	56	0	35	1.96256e-07	0.3125	32	0.275778
1	548974466	T	C	SNV	0.717949	1	PHACTR1	synonymous_variant	LOW	PHACTR1:p.Pro238=	238	P	ccA/ccG	PASS	0.47619	42	0	32	0.000160624	0.155556	45	0.0868509
1	548980228	C	T	SNV	0.717949	0.97561	PHACTR1	intron_variant	MODIFIER					PASS	0.385965	57	0	30	0.00211244	0.206897	29	0.540095
[truncated: 8,671 more rows]
