# Supplementary material for: Tyrosine kinase targeting uncovers oncogenic pathway plasticity in Tasmanian devil transmissible cancers
Source: EMBO J. 2025 Nov 3;45(5):1426–59. doi: 10.1038/s44318-025-00603-0 (PMC12953634; doi:10.1038/s44318-025-00603-0)
Supplement: Supplementary file 4 — Dataset EV2 [file 44318_2025_603_MOESM4_ESM.zip › EMBOJ2025120337_Dataset_EV2/README.txt]

EMBOJ2025120337 
Schönbichler et al. 

Dataset EV2

Significantly changed SNVs and Indels between parental and resistant DFT1 cell lines
