# Supplementary material for: Tyrosine kinase targeting uncovers oncogenic pathway plasticity in Tasmanian devil transmissible cancers
Source: EMBO J. 2025 Nov 3;45(5):1426–59. doi: 10.1038/s44318-025-00603-0 (PMC12953634; doi:10.1038/s44318-025-00603-0)
Supplement: Supplementary file 5 — Dataset EV3 [file 44318_2025_603_MOESM5_ESM.zip › EMBOJ2025120337_Dataset_EV3/EMBOJ2025120337_Dataset_EV3.xlsx]

## Sheet: dft2_gain_loss
EMBOJ2025120337
Schönbichler et al.
Dataset EV3: Significantly changed SNVs and Indels between parental and resistant DFT2 cell lines
CHROM	POS	REF	ALT	VARTYPE	DFT1	DFT2	SYMBOL	Consequence	IMPACT	AACHANGE	Protein_position	Amino_acids	Codons	FILTER	AF_P	DP_P	AF_R1	DP_R1	FISHERP_P_R1	AF_R2	DP_R2	FISHERP_P_R2
3	580502981	C	A	SNV			AJAP1	intron_variant	MODIFIER					PASS	0	26	1	27	3.09378e-13	1	32	1.48677e-14
5	169879768	T	A	SNV			CADPS2	intron_variant	MODIFIER					PASS	0	28	1	30	1.11983e-14	1	28	4.21403e-14
5	169961185	A	C	SNV			CADPS2	intron_variant	MODIFIER					PASS	0	22	1	23	6.09493e-11	1	25	1.81615e-11
5	162520805	T	TG	Indel			CAV1	intron_variant	MODIFIER					PASS	0	28	1	28	4.12375e-14	1	21	7.13168e-12
X	10177791	T	C	SNV			CHIC1	intron_variant	MODIFIER					PASS	0	35	1	27	1.22421e-15	1	35	3.50678e-18
4	39912923	C	T	SNV			DDAH1	intron_variant	MODIFIER					PASS	0	28	1	25	3.32138e-13	1	18	8.98758e-11
5	182295227	T	C	SNV			EXOC4	intron_variant	MODIFIER					PASS	0	32	1	29	1.55951e-15	1	23	1.66768e-13
3	200883002	G	A	SNV			FRMPD4	intron_variant	MODIFIER					PASS	0	24	1	35	1.49623e-14	1	34	2.53801e-14
5	142512479	G	A	SNV			GNAT3	intron_variant	MODIFIER					PASS	0	24	1	34	2.48714e-14	1	27	1.27894e-12
X	24441504	G	A	SNV			IL1RAPL2	intron_variant	MODIFIER					PASS	0	19	1	24	2.94558e-10	1	29	2.313e-11
2	660280873	G	A	SNV			JAKMIP3	intron_variant	MODIFIER					PASS	0	24	1	24	8.39633e-12	1	39	2.20359e-15
5	233108206	A	T	SNV			NEBL	intron_variant	MODIFIER					PASS	0	24	1	38	3.45124e-15	1	32	7.30451e-14
X	20298278	G	C	SNV			OPHN1	intron_variant	MODIFIER					PASS	0	24	1	24	8.39633e-12	1	31	1.25904e-13
3	584357363	A	T	SNV			PLCH2	intron_variant	MODIFIER					PASS	0	33	1	31	2.01057e-16	1	28	1.80892e-15
2	649860820	A	G	SNV			PRKG1	intron_variant	MODIFIER					PASS	0	34	1	45	1.64556e-20	1	49	2.00892e-21
2	649909102	G	T	SNV			PRKG1	intron_variant	MODIFIER					PASS	0	22	1	49	2.84692e-16	1	38	2.30527e-14
5	207175019	A	T	SNV			RNF32	intron_variant	MODIFIER					PASS	0	27	1	20	2.65687e-11	1	36	7.2237e-16
5	163316748	T	C	SNV			ST7	downstream_gene_variant	MODIFIER					PASS	0	38	1	24	3.45124e-15	1	24	3.52806e-15
X	30696966	G	T	SNV			TENM1	intron_variant	MODIFIER					PASS	0	31	1	31	7.44326e-16	1	23	2.82741e-13
5	170643086	C	T	SNV			U6	upstream_gene_variant	MODIFIER					PASS	0	23	1	30	4.75492e-13	1	30	4.85922e-13
1	314497230	GT	G	Indel				intergenic_variant	MODIFIER					PASS	0	12	1	30	1.72724e-08	1	31	1.29962e-08
2	635675314	TA	T	Indel				intron_variant	MODIFIER					PASS	0	15	1	39	2.98516e-11	1	37	5.76296e-11
2	636284864	A	G	SNV				intron_variant	MODIFIER					PASS	0	29	1	38	4.67489e-17	1	35	2.60185e-16
2	636604002	C	A	SNV				intron_variant	MODIFIER					PASS	0	33	1	52	1.0787e-21	1	36	7.32095e-18
2	637163712	CA	C	Indel				intergenic_variant	MODIFIER					PASS	0	28	1	44	5.04552e-18	1	35	5.65045e-16
2	637795072	C	G	SNV				intergenic_variant	MODIFIER					PASS	0	33	1	44	6.47691e-20	1	58	6.97684e-23
2	638124929	GA	G	Indel				upstream_gene_variant	MODIFIER					PASS	0	30	1	39	1.18962e-17	1	52	1.91811e-20
2	638504647	A	G	SNV				intergenic_variant	MODIFIER					PASS	0	26	1	39	3.51621e-16	1	43	5.33012e-17
2	638591100	G	T	SNV				intergenic_variant	MODIFIER					PASS	0	26	1	40	2.15341e-16	1	49	3.88325e-18
2	644833951	G	C	SNV				intergenic_variant	MODIFIER					PASS	0	37	1	47	4.71908e-22	1	57	2.49408e-24
2	646204244	G	A	SNV				intergenic_variant	MODIFIER					PASS	0	33	1	38	2.06594e-18	1	49	4.84252e-21
2	646600425	A	C	SNV				intergenic_variant	MODIFIER					PASS	0	24	1	45	1.56074e-16	1	47	7.02759e-17
2	646698603	A	AAT	Indel				intergenic_variant	MODIFIER					PASS	0	22	1	24	3.25855e-11	1	40	9.69941e-15
2	647531878	GA	G	Indel				intergenic_variant	MODIFIER					PASS	0	22	1	47	5.92175e-16	1	51	1.43089e-16
2	650608237	C	T	SNV				intergenic_variant	MODIFIER					PASS	0	21	1	51	4.54497e-16	1	56	9.28405e-17
2	656226149	G	GA	Indel				intergenic_variant	MODIFIER					PASS	0	26	1	36	1.62125e-15	1	38	5.90437e-16
2	658254142	GA	G	Indel				intergenic_variant	MODIFIER					PASS	0	21	1	47	1.8084e-15	1	27	1.22338e-11
2	659337420	A	C	SNV				intergenic_variant	MODIFIER					PASS	0	39	1	66	5.23675e-27	1	38	3.11216e-20
2	659464700	CA	C	Indel				intergenic_variant	MODIFIER					PASS	0	23	1	35	3.59472e-14	1	29	8.4372e-13
2	659974714	G	T	SNV				intergenic_variant	MODIFIER					PASS	0	36	1	41	3.53141e-20	1	46	1.90215e-21
3	111968475	GT	G	Indel				intergenic_variant	MODIFIER					PASS	0	19	1	19	5.75233e-09	1	33	3.72484e-12
3	192269930	G	GT	Indel				intergenic_variant	MODIFIER					PASS	0	28	1	35	5.55053e-16	1	32	3.30412e-15
3	205201778	G	A	SNV				intergenic_variant	MODIFIER					PASS	0	22	1	27	5.51394e-12	1	20	4.57393e-10
3	205447804	A	G	SNV				intergenic_variant	MODIFIER					PASS	0	22	1	47	5.92175e-16	1	35	9.06681e-14
3	212007227	GA	G	Indel				intergenic_variant	MODIFIER					PASS	0	21	1	33	5.66658e-13	1	23	1.24209e-10
3	212010847	TA	T	Indel				intergenic_variant	MODIFIER					PASS	0	30	1	36	6.63615e-17	1	22	1.09176e-12
3	221903501	C	A	SNV				intergenic_variant	MODIFIER					PASS	0	25	1	40	5.36953e-16	1	26	1.18666e-12
3	221907299	C	A	SNV				intergenic_variant	MODIFIER					PASS	0	29	1	33	8.41991e-16	1	28	2.17407e-14
3	348611561	AG	A	Indel				intergenic_variant	MODIFIER					clustered_events	0	35	1	41	7.45489e-20	1	32	2.82471e-17
3	348693703	C	A	SNV				intergenic_variant	MODIFIER					PASS	0	26	1	33	8.27911e-15	1	38	5.90437e-16
3	580339223	C	A	SNV				intergenic_variant	MODIFIER					PASS	0	22	1	32	3.82907e-13	1	22	1.19e-10
3	581480534	TA	T	Indel				intergenic_variant	MODIFIER					PASS	0	22	1	31	6.35088e-13	1	18	1.93954e-09
5	134668495	C	A	SNV				intergenic_variant	MODIFIER					PASS	0	30	1	30	2.84344e-15	1	32	7.82052e-16
5	135232501	C	T	SNV				intergenic_variant	MODIFIER					PASS	0	28	1	34	9.83681e-16	1	39	6.36819e-17
5	139420980	T	C	SNV				intergenic_variant	MODIFIER					PASS	0	26	1	33	8.27911e-15	1	27	3.14599e-13
5	146463010	A	C	SNV				intron_variant	MODIFIER					PASS	0	29	1	35	2.55744e-16	1	35	2.60185e-16
5	154601949	T	C	SNV				intergenic_variant	MODIFIER					PASS	0	31	1	25	5.61621e-14	1	19	9.06851e-12
5	155494425	G	A	SNV				intergenic_variant	MODIFIER					PASS	0	23	1	27	2.60408e-12	1	23	3.20895e-11
5	161023801	C	T	SNV				intergenic_variant	MODIFIER					PASS	0	37	1	25	2.29119e-15	1	32	8.19407e-18
5	164511586	T	A	SNV				intron_variant	MODIFIER					PASS	0	39	1	20	1.10391e-13	1	37	6.24188e-20
5	165615207	G	C	SNV				intergenic_variant	MODIFIER					PASS	0	21	1	39	3.95273e-14	1	11	1.11258e-06
5	165928814	G	T	SNV				intergenic_variant	MODIFIER					haplotype	0	28	1	28	4.12375e-14	1	36	3.21648e-16
5	168555282	AGG	A	Indel				intergenic_variant	MODIFIER					PASS	0	36	1	22	5.57344e-14	1	22	5.69113e-14
5	170285315	A	AT	Indel				intergenic_variant	MODIFIER					PASS	0	39	1	25	8.60015e-16	1	28	6.36819e-17
5	170375607	TA	T	Indel				intergenic_variant	MODIFIER					PASS	0	27	1	22	5.51394e-12	1	24	1.27894e-12
5	174046083	G	T	SNV				intergenic_variant	MODIFIER					PASS	0	19	1	26	1.00922e-10	1	34	2.41728e-12
5	174263632	C	A	SNV				intergenic_variant	MODIFIER					PASS	0	36	1	30	6.63615e-17	1	25	3.88214e-15
5	174318298	T	A	SNV				intergenic_variant	MODIFIER					PASS	0	22	1	26	9.83069e-12	1	26	1.00261e-11
5	180092128	C	CTTAA	Indel				intergenic_variant	MODIFIER					PASS	0	37	1	32	8.00346e-18	1	23	1.41033e-14
5	185462240	TA	T	Indel				intergenic_variant	MODIFIER					PASS	0	30	1	25	1.00168e-13	1	30	2.90606e-15
5	202862158	T	C	SNV				intergenic_variant	MODIFIER					PASS	0	34	1	49	1.95744e-21	1	23	6.01305e-14
5	205777185	C	A	SNV				intergenic_variant	MODIFIER					PASS	0	27	1	36	7.08879e-16	1	34	2.1878e-15
5	205961120	C	T	SNV				intergenic_variant	MODIFIER					PASS	0	31	1	27	1.23697e-14	1	33	2.04712e-16
5	206427246	T	C	SNV				intergenic_variant	MODIFIER					PASS	0	26	1	39	3.51621e-16	1	18	2.35572e-10
5	208590533	A	G	SNV				intron_variant	MODIFIER					PASS	0	25	1	22	1.77839e-11	1	24	4.47402e-12
5	210916634	G	A	SNV				intergenic_variant	MODIFIER					PASS	0	33	1	31	2.01057e-16	1	40	6.41153e-19
5	232950755	G	T	SNV				intergenic_variant	MODIFIER					PASS	0	33	1	34	2.6138e-17	1	31	2.04712e-16
6	33504964	A	C	SNV				intergenic_variant	MODIFIER					PASS	0	30	1	32	7.67315e-16	1	25	1.02213e-13
X	131448	T	G	SNV				intergenic_variant	MODIFIER					PASS	0	31	1	29	2.93569e-15	1	30	1.49562e-15
X	3226495	T	C	SNV				intergenic_variant	MODIFIER					PASS	0	24	1	39	2.15777e-15	1	24	8.57182e-12
X	9366629	T	C	SNV				intron_variant	MODIFIER					PASS	0	24	1	34	2.48714e-14	1	19	2.9926e-10
X	11590044	A	G	SNV				intron_variant	MODIFIER					PASS	0	35	1	23	3.59472e-14	1	27	1.24831e-15
X	13736784	A	G	SNV				intron_variant	MODIFIER					PASS	0	21	1	43	7.99265e-15	1	39	4.04099e-14
X	15881112	C	T	SNV				intergenic_variant	MODIFIER					PASS	0	20	1	25	7.85498e-11	1	26	4.64499e-11
X	16026429	G	A	SNV				downstream_gene_variant	MODIFIER					PASS	0	26	1	31	2.60835e-14	1	34	4.85259e-15
X	17243662	A	G	SNV				intergenic_variant	MODIFIER					PASS	0	25	1	26	1.16535e-12	1	35	6.49282e-15
X	21363750	T	C	SNV				intergenic_variant	MODIFIER					PASS	0	33	1	26	8.27911e-15	1	16	7.62654e-11
X	26941884	AG	GA	SNV				intergenic_variant	MODIFIER					PASS	0	48	1	31	4.67757e-20	1	40	2.56544e-23
X	28176584	A	G	SNV				intergenic_variant	MODIFIER					PASS	0	23	1	18	1.09482e-09	1	26	4.83458e-12
X	28289149	G	T	SNV				intergenic_variant	MODIFIER					PASS	0	31	1	25	5.61621e-14	1	27	1.26085e-14
X	33116765	G	T	SNV				intergenic_variant	MODIFIER					PASS	0	20	1	26	4.53005e-11	1	19	3.11852e-09
X	36860258	C	A	SNV				intergenic_variant	MODIFIER					PASS	0	26	1	26	5.94002e-13	1	31	2.66108e-14
X	38418790	G	A	SNV				intergenic_variant	MODIFIER					PASS	0	31	1	23	2.7809e-13	1	32	3.91272e-16
X	40730838	TA	T	Indel				intergenic_variant	MODIFIER					PASS	0	27	1	23	2.60408e-12	1	21	1.22338e-11
X	41848755	G	A	SNV				intron_variant	MODIFIER					PASS	0	19	1	32	5.65209e-12	1	30	1.44027e-11
X	42435493	C	A	SNV				intergenic_variant	MODIFIER					PASS	0	23	1	22	6.09493e-11	1	30	4.85922e-13
X	43820417	T	A	SNV				intergenic_variant	MODIFIER					PASS	0	20	1	25	7.85498e-11	1	18	6.17988e-09
X	46808339	G	T	SNV				intergenic_variant	MODIFIER					PASS	0	33	1	26	8.27911e-15	1	46	2.26938e-20
X	48382249	C	G	SNV				intron_variant	MODIFIER					PASS	0	21	1	27	1.19638e-11	1	29	4.20848e-12
X	48961486	C	G	SNV				intergenic_variant	MODIFIER					PASS	0	33	1	26	8.27911e-15	1	31	2.04712e-16
X	49306868	GT	G	Indel				intergenic_variant	MODIFIER					PASS	0	21	1	26	2.08832e-11	1	30	2.51113e-12
X	49456562	G	T	SNV				intergenic_variant	MODIFIER					PASS	0	23	1	37	1.38602e-14	1	23	3.20895e-11
X	52636665	G	T	SNV				intergenic_variant	MODIFIER					PASS	0	23	1	34	5.89249e-14	1	34	6.01305e-14
X	53596276	G	T	SNV				intergenic_variant	MODIFIER					PASS	0	29	1	40	1.5778e-17	1	46	7.90447e-19
X	54510456	AGAGAAACCT	A	Indel				intergenic_variant	MODIFIER					PASS	0	36	1	33	7.15383e-18	1	35	1.79437e-18
X	54732538	G	T	SNV				intron_variant	MODIFIER					PASS	0	32	1	37	8.00346e-18	1	31	3.91272e-16
X	57255763	A	C	SNV				intergenic_variant	MODIFIER					PASS	0	30	1	47	1.89231e-19	1	28	1.14125e-14
X	61247511	A	C	SNV				intron_variant	MODIFIER					PASS	0	21	1	37	9.26012e-14	1	30	2.51113e-12
X	65803694	G	C	SNV				intergenic_variant	MODIFIER					PASS	0	32	1	28	3.23242e-15	1	27	6.94901e-15
X	66184943	A	C	SNV				intergenic_variant	MODIFIER					PASS	0	24	1	25	4.37183e-12	1	36	9.24384e-15
X	71713947	A	AT	Indel				intergenic_variant	MODIFIER					PASS	0	25	1	28	3.32138e-13	1	36	3.88214e-15
X	73936467	G	C	SNV				intergenic_variant	MODIFIER					PASS	0	22	1	29	1.82536e-12	1	23	6.2538e-11
X	76517834	A	C	SNV				intron_variant&non_coding_transcript_variant	MODIFIER					PASS	0	27	1	24	1.25555e-12	1	24	1.27894e-12
X	77693625	G	C	SNV				downstream_gene_variant	MODIFIER					haplotype	0	20	1	27	2.65687e-11	1	21	8.4743e-10
X	78102818	T	G	SNV				intergenic_variant	MODIFIER					PASS	0	32	1	29	1.55951e-15	1	31	3.91272e-16
5	173581673	CT	C	Indel				intergenic_variant	MODIFIER					PASS	0	30	0.978723	47	5.57433e-18	1	28	1.14125e-14
2	645027483	G	GA	Indel				intergenic_variant	MODIFIER					PASS	0	29	0.973684	38	1.30104e-15	1	43	3.43279e-18
X	69050854	G	A	SNV				intergenic_variant	MODIFIER					PASS	0	27	0.972222	36	1.84005e-14	1	39	1.49484e-16
5	205737303	G	A	SNV				intergenic_variant	MODIFIER					PASS	0	28	0.958333	24	1.79332e-11	1	32	3.30412e-15
2	653442337	TTATA	TTA	Indel				intergenic_variant	MODIFIER					multiallelic	0	19	0.947368	38	8.38332e-12	1	34	1.82325e-11
5	146341368	AG	A	Indel				intergenic_variant	MODIFIER					PASS	0	10	0.944444	18	7.26764e-05	1	26	5.9761e-07
3	579932659	G	GT	Indel				intergenic_variant	MODIFIER					PASS	0	26	0.933333	30	1.50669e-11	1	33	8.45134e-15
X	12920559	G	GC	Indel			PDZD4	intron_variant	MODIFIER					PASS	0	20	0.923077	26	8.22138e-09	1	21	8.4743e-10
4	3843053	C	T	SNV				intergenic_variant	MODIFIER					PASS	0	20	0.814815	27	8.04695e-07	1	13	2.80906e-07
5	206054814	A	AT	Indel				intergenic_variant	MODIFIER					PASS	0	26	0.8125	16	2.88757e-06	1	21	2.13457e-11
4	16590212	G	C	SNV				intergenic_variant	MODIFIER					PASS	0	47	0.742857	70	1.32828e-15	1	40	4.65564e-23
4	16456960	GA	G	Indel				intergenic_variant	MODIFIER					PASS	0	47	0.630769	65	1.51636e-11	1	51	2.24749e-26
4	8296423	G	C	SNV				intergenic_variant	MODIFIER					PASS	0	32	0.8	40	6.74155e-11	0.977778	45	2.82251e-18
2	637605971	A	T	SNV				intergenic_variant	MODIFIER					PASS	0	19	1	45	3.62672e-14	0.974359	39	5.9134e-12
5	170094304	C	A	SNV			CADPS2	intron_variant	MODIFIER					PASS	0	22	1	36	5.57344e-14	0.96875	32	8.16285e-12
2	636396742	TA	T	Indel				intron_variant	MODIFIER					PASS	0	30	1	45	5.05456e-19	0.96875	32	2.24575e-14
2	646507441	C	CA	Indel				intergenic_variant	MODIFIER					PASS	0	20	0.886364	44	6.15357e-10	0.966667	30	1.11928e-10
5	203324251	CT	C	Indel				intergenic_variant	MODIFIER					PASS	0	23	1	26	4.72025e-12	0.965517	29	1.83138e-11
X	30801281	A	AT	Indel			TENM1	intron_variant	MODIFIER					PASS	0	35	1	28	5.55053e-16	0.964286	28	1.87404e-14
4	1323749	A	G	SNV				intergenic_variant	MODIFIER					PASS	0	79	0.666667	84	2.74851e-20	0.963636	55	1.2165e-32
4	3414048	AAT	A	Indel				intergenic_variant	MODIFIER					clustered_events	0	22	0.769231	26	1.88414e-06	0.961538	26	2.05187e-10
5	144321182	CAT	C	Indel			MAGI2	intron_variant	MODIFIER					PASS	0	12	1	22	2.91548e-07	0.96	25	1.01701e-06
5	138396702	T	TA	Indel			SEMA3E	intron_variant	MODIFIER					PASS	0	25	1	24	4.37183e-12	0.956522	23	2.05187e-10
2	647093861	CAA	CA	Indel				intergenic_variant	MODIFIER					multiallelic	0	23	0.742857	35	1.22146e-08	0.953488	43	6.8433e-13
2	420359535	GC	G	Indel			TOX2	intron_variant	MODIFIER					PASS	0	22	0.878788	33	2.44592e-09	0.95	40	2.31941e-12
4	10741666	C	G	SNV				intergenic_variant	MODIFIER					PASS	0	45	0.790323	62	3.41826e-16	0.947368	38	6.92353e-19
4	275182925	GC	G	Indel				intergenic_variant	MODIFIER					PASS	0	39	0.813953	43	2.47282e-13	0.942857	35	1.90702e-16
4	20534794	G	C	SNV				intergenic_variant	MODIFIER					PASS	0	50	0.789474	76	8.12726e-19	0.940298	67	4.61841e-26
4	23183745	T	TG	Indel				intergenic_variant	MODIFIER					PASS	0	35	0.825	40	2.58135e-12	0.9375	32	1.63204e-14
3	395800044	C	A	SNV				intergenic_variant	MODIFIER					PASS	0	21	0.702703	37	4.81389e-06	0.9375	16	2.75591e-07
4	59740	G	T	SNV				intergenic_variant	MODIFIER					PASS	0	61	0.802326	86	2.04084e-23	0.935897	78	3.30457e-31
X	82412123	T	G	SNV				intergenic_variant	MODIFIER					PASS	0	14	0.925926	27	5.21326e-07	0.933333	15	1.9679e-05
5	169553428	C	CA	Indel				intergenic_variant	MODIFIER					PASS	0	20	0.933333	15	9.43585e-07	0.931035	29	1.80098e-09
3	579504876	A	AT	Indel				intergenic_variant	MODIFIER					PASS	0	24	0.857143	28	9.51424e-09	0.928571	28	1.87187e-10
6	223413254	C	A	SNV				intergenic_variant	MODIFIER					PASS	0	51	0.603774	53	1.21618e-10	0.926829	41	4.35985e-20
1	422358106	T	TA	Indel				intergenic_variant	MODIFIER					PASS	0	69	0.811321	53	4.54211e-21	0.918367	49	1.24324e-25
2	645793253	TA	T	Indel				intergenic_variant	MODIFIER					PASS	0	23	1	43	9.86545e-16	0.914286	35	7.54867e-11
5	167036988	GT	G	Indel				intergenic_variant	MODIFIER					PASS	0	27	1	22	5.51394e-12	0.913043	23	8.56397e-10
1	32204827	TTTTCTTTCTTTC	T	Indel				intergenic_variant	MODIFIER					clustered_events;germline;multiallelic	0	25	0.705882	17	0.00191917	0.909091	11	0.000225493
6	102617653	A	AT	Indel			GALNTL6	intron_variant	MODIFIER					PASS	0	38	0.697674	43	5.90932e-10	0.909091	33	1.86561e-14
4	1513168	A	C	SNV				intergenic_variant	MODIFIER					PASS	0	46	0.7	50	3.32358e-12	0.907407	54	1.37009e-20
4	377025268	G	C	SNV				upstream_gene_variant	MODIFIER					PASS	0	47	0.707692	65	5.84954e-14	0.904762	63	3.35471e-22
4	53892993	C	G	SNV			FAM78B	intron_variant	MODIFIER					PASS	0	46	0.786885	61	3.25506e-16	0.903846	52	4.65746e-20
1	420003583	A	T	SNV				intergenic_variant	MODIFIER					PASS	0	56	0.730159	63	1.60729e-16	0.897959	49	1.0573e-21
4	215104449	C	T	SNV				intergenic_variant	MODIFIER					PASS	0	67	0.685185	54	9.15516e-16	0.897959	49	4.40916e-24
1	439480017	C	A	SNV				intergenic_variant	MODIFIER					clustered_events	0	77	0.720588	68	1.05622e-20	0.895833	48	1.3392e-25
3	203833678	C	CT	Indel			WWC3	intron_variant	MODIFIER					PASS	0	20	0.961538	26	8.38557e-10	0.894737	19	5.14677e-07
X	76075954	CA	C	Indel				intergenic_variant	MODIFIER					multiallelic	0	16	1	25	1.28684e-08	0.892857	28	5.22095e-07
1	674455755	AT	A	Indel				intergenic_variant	MODIFIER					PASS	0	50	0.785714	70	4.31478e-18	0.890909	55	5.04875e-21
2	637833823	CTT	CT	Indel				intergenic_variant	MODIFIER					multiallelic	0	26	0.891304	46	4.18164e-14	0.888889	36	1.70414e-11
1	420276948	G	A	SNV				intergenic_variant	MODIFIER					clustered_events	0	40	0.863636	66	3.0569e-18	0.884615	52	1.89154e-17
4	1800621	G	A	SNV				intergenic_variant	MODIFIER					PASS	0	64	0.754098	61	7.2563e-19	0.883721	43	3.08628e-21
4	66161332	A	C	SNV				intergenic_variant	MODIFIER					PASS	0	39	0.77193	57	1.61987e-13	0.882353	51	6.47625e-17
4	216943249	A	G	SNV			CASP8AP2	intron_variant	MODIFIER					PASS	0	41	0.767857	56	8.50511e-14	0.882353	51	1.71217e-17
4	5489622	G	T	SNV			NEGR1	intron_variant	MODIFIER					PASS	0	48	0.730769	52	9.65312e-14	0.881579	76	6.46898e-23
1	184173390	TG	T	Indel				intergenic_variant	MODIFIER					PASS	0	11	0.833333	24	0.000230948	0.88	25	5.30248e-05
4	392027080	G	GTA	Indel				intergenic_variant	MODIFIER					PASS	0	41	0.827586	58	3.78935e-16	0.88	50	3.05569e-17
1	695917563	C	A	SNV				intergenic_variant	MODIFIER					PASS	0	57	0.763158	76	1.96535e-19	0.878788	66	4.41712e-24
4	14386827	T	G	SNV			ANGPTL3	5_prime_utr_variant	MODIFIER					PASS	0	49	0.653846	52	1.29843e-11	0.878788	33	1.13752e-15
1	476054972	GA	G	Indel				intron_variant	MODIFIER					PASS	0	51	0.549296	71	3.04124e-10	0.877193	57	6.1944e-21
4	37820420	G	A	SNV				intergenic_variant	MODIFIER					PASS	0	62	0.685393	89	3.57197e-18	0.875	56	2.4239e-23
1	682847210	C	G	SNV				intron_variant	MODIFIER					PASS	0	65	0.777778	72	1.4632e-21	0.873016	63	2.88544e-25
1	39577580	A	T	SNV				intergenic_variant	MODIFIER					PASS	0	61	0.533333	45	2.08296e-09	0.871795	39	4.04321e-19
2	650468545	T	TAC	Indel			PRKG1	intron_variant	MODIFIER					PASS	0	22	0.965517	29	3.76777e-11	0.870968	31	6.68408e-09
1	676723547	C	T	SNV				intergenic_variant	MODIFIER					PASS	0	22	0.833333	30	5.34878e-08	0.870968	31	6.68408e-09
1	550273036	G	A	SNV			HIVEP1	intron_variant	MODIFIER					PASS	0	56	0.808511	47	2.21037e-17	0.870968	62	9.72421e-23
3	213845160	CTT	CT	Indel				intergenic_variant	MODIFIER					multiallelic	0	19	0.92	25	5.12873e-10	0.869565	23	3.11852e-09
1	672056972	AT	A	Indel				intergenic_variant	MODIFIER					PASS	0	26	0.8125	32	8.16997e-09	0.869565	23	1.252e-08
2	631064445	TGAGA	T	Indel			PEAK1	intron_variant	MODIFIER					PASS	0	21	1	31	1.49235e-12	0.866667	30	2.13873e-08
6	109220710	A	T	SNV				intergenic_variant	MODIFIER					PASS	0	44	0.767857	56	1.60111e-14	0.866667	60	6.53476e-19
6	56920346	C	A	SNV				intergenic_variant	MODIFIER					PASS	0	45	0.695652	46	1.71032e-11	0.866667	30	8.59234e-14
4	36374926	GC	G	Indel				intergenic_variant	MODIFIER					PASS	0	33	0.773585	53	1.17759e-11	0.863636	44	1.61652e-13
1	356259038	T	A	SNV				intergenic_variant	MODIFIER					PASS	0	42	0.811321	53	3.08589e-15	0.860465	43	1.29013e-15
1	519753785	TC	T	Indel				intergenic_variant	MODIFIER					PASS	0	28	0.795918	49	1.46388e-10	0.860465	43	8.07167e-12
4	6596215	C	T	SNV				intergenic_variant	MODIFIER					PASS	0	52	0.848101	79	1.24773e-22	0.857143	42	1.61517e-17
4	316103193	A	G	SNV				intergenic_variant	MODIFIER					PASS	0	35	0.693878	49	9.50362e-10	0.857143	42	1.40486e-13
1	571101960	G	T	SNV			SLC26A7	intron_variant	MODIFIER					PASS	0	68	0.670588	85	1.77257e-18	0.853333	75	7.73142e-27
1	522508397	T	C	SNV				intergenic_variant	MODIFIER					PASS	0	29	0.685714	35	2.67544e-07	0.852941	34	9.26846e-11
2	453640857	GA	G	Indel				intergenic_variant	MODIFIER					PASS	0	58	0.927273	55	3.59191e-25	0.851064	47	1.61671e-19
1	495315325	G	GTTT	Indel				intergenic_variant	MODIFIER					PASS	0	41	0.707692	65	1.41355e-12	0.849315	73	1.41562e-18
1	495315320	GGGCA	G	Indel				intergenic_variant	MODIFIER					PASS	0	43	0.69697	66	8.94389e-13	0.849315	73	3.11837e-19
1	410197769	T	G	SNV			CDH18	intron_variant	MODIFIER					PASS	0	57	0.77193	57	1.15374e-17	0.849057	53	2.33877e-20
4	432233720	AT	A	Indel			MYO1D	intron_variant	MODIFIER					PASS	0	30	0.730159	63	2.9397e-10	0.849057	53	4.27241e-13
1	568376009	T	C	SNV				intergenic_variant	MODIFIER					PASS	0	45	0.78	50	1.68964e-14	0.847826	46	2.35964e-16
2	617598489	GA	G	Indel			SEMA7A	intron_variant	MODIFIER					PASS	0	33	0.733333	60	5.2778e-11	0.847458	59	1.42257e-14
1	244648082	TA	T	Indel				intergenic_variant	MODIFIER					PASS	0	31	0.676471	34	2.0599e-07	0.846154	39	8.98067e-12
1	422322493	T	C	SNV				intergenic_variant	MODIFIER					PASS	0	53	0.653846	52	2.78063e-12	0.846154	65	4.20868e-21
4	213774472	C	A	SNV				intergenic_variant	MODIFIER					PASS	0	61	0.661017	59	1.59552e-14	0.84507	71	5.60093e-24
2	623104826	GTT	GT	Indel			FUOM	intron_variant	MODIFIER					multiallelic	0	25	0.8	40	6.81622e-10	0.84375	32	5.39896e-11
1	571274423	T	G	SNV				intergenic_variant	MODIFIER					PASS	0	49	0.736842	57	1.11707e-14	0.84375	64	9.06456e-20
4	46725154	AT	A	Indel				intergenic_variant	MODIFIER					PASS	0	51	0.711538	52	1.04656e-13	0.842857	70	5.07629e-21
4	291072391	T	A	SNV			MYH10	intron_variant	MODIFIER					PASS	0	40	0.724138	58	2.39002e-12	0.842105	57	2.55431e-16
4	16033401	G	A	SNV				intergenic_variant	MODIFIER					PASS	0	35	0.6	35	8.82365e-07	0.842105	38	1.58671e-12
4	355208574	C	T	SNV				upstream_gene_variant	MODIFIER					PASS	0	42	0.811321	53	3.08589e-15	0.840909	44	4.50366e-15
4	227628750	AATATATAT	A	Indel				intergenic_variant	MODIFIER					clustered_events;germline	0	20	0.71875	32	9.20416e-06	0.84	25	5.14724e-07
4	172653933	C	CAT	Indel			RNF217	intron_variant	MODIFIER					PASS	0	29	0.677419	31	8.20094e-07	0.84	25	5.09965e-09
1	647982433	G	T	SNV			SMARCA4	intron_variant	MODIFIER					PASS	0	58	0.666667	51	2.27604e-13	0.84	50	1.28594e-19
3	199476510	A	C	SNV			TCEANC	upstream_gene_variant	MODIFIER					PASS	0	29	0.351351	37	0.0056528	0.84	25	5.09965e-09
1	441322439	C	A	SNV				intergenic_variant	MODIFIER					PASS	0	54	0.672414	58	1.34369e-13	0.83871	31	1.11967e-14
1	412335932	A	C	SNV				intergenic_variant	MODIFIER					PASS	0	53	0.764706	68	9.45345e-18	0.838235	68	4.26016e-21
1	506174098	A	G	SNV			PIEZO2	intron_variant	MODIFIER					PASS	0	47	0.710526	38	2.82821e-11	0.837838	37	8.25969e-15
4	211509030	G	A	SNV				intergenic_variant	MODIFIER					PASS	0	46	0.739726	73	1.84416e-15	0.837209	43	1.08599e-15
1	375481535	G	C	SNV				intergenic_variant	MODIFIER					PASS	0	43	0.685185	54	1.48782e-11	0.837209	43	5.09448e-15
4	64786785	G	T	SNV			ASTN1	intron_variant	MODIFIER					PASS	0	46	0.683333	60	1.41355e-12	0.837209	43	1.08599e-15
4	83946298	C	A	SNV				intergenic_variant	MODIFIER					PASS	0	66	0.75	76	6.85914e-21	0.836364	55	4.82453e-22
1	407830606	A	AT	Indel				intergenic_variant	MODIFIER					PASS	0	45	0.736842	76	2.66011e-15	0.836364	55	3.26559e-17
1	373696892	AT	A	Indel				intron_variant	MODIFIER					PASS	0	66	0.7	60	6.64605e-17	0.836066	61	4.08321e-23
1	358060122	T	A	SNV			DCC	intron_variant	MODIFIER					PASS	0	60	0.85	40	2.54894e-18	0.833333	36	1.04759e-16
1	388680905	C	A	SNV				intergenic_variant	MODIFIER					PASS	0	26	0.77551	49	1.82367e-09	0.833333	48	7.03969e-11
1	674748118	G	A	SNV				intergenic_variant	MODIFIER					PASS	0	53	0.719298	57	6.88594e-15	0.833333	72	2.46761e-21
4	83061308	C	T	SNV				intergenic_variant	MODIFIER					PASS	0	49	0.677966	59	6.27223e-13	0.833333	48	4.86523e-17
4	214972366	C	A	SNV				intergenic_variant	MODIFIER					PASS	0	53	0.666667	51	1.45458e-12	0.833333	48	6.44618e-18
CACPPN010000061.1	73661	C	T	SNV				intergenic_variant	MODIFIER					clustered_events	0	60	0.655172	58	4.64356e-14	0.831461	89	4.13288e-25
2	614972630	A	G	SNV			CDH23	intron_variant	MODIFIER					PASS	0	70	0.913793	58	6.65348e-28	0.830769	65	2.16994e-24
1	361716862	G	C	SNV			MYO5B	intron_variant	MODIFIER					PASS	0	51	0.776119	67	1.21906e-17	0.830769	65	8.001e-20
4	315793752	GA	G	Indel				intergenic_variant	MODIFIER					PASS	0	39	0.691176	68	8.90272e-12	0.830189	53	4.00898e-15
4	403704219	C	G	SNV				intergenic_variant	MODIFIER					PASS	0	41	0.816327	49	1.1171e-14	0.829787	47	7.07067e-15
4	83061303	A	AC	Indel				intergenic_variant	MODIFIER					PASS	0	49	0.698113	53	5.18362e-13	0.829787	47	9.70584e-17
1	644504571	C	A	SNV				downstream_gene_variant	MODIFIER					PASS	0	46	0.815385	65	8.67321e-18	0.829268	41	4.57622e-15
1	681627898	T	A	SNV				intergenic_variant	MODIFIER					PASS	0	41	0.804348	46	6.8256e-14	0.829268	41	5.55017e-14
1	624178038	A	G	SNV				intergenic_variant	MODIFIER					PASS	0	64	0.757143	70	4.02647e-20	0.829268	82	2.66375e-25
1	364189145	C	A	SNV			ZBTB7C	intron_variant	MODIFIER					PASS	0	56	0.786885	61	1.36848e-18	0.828125	64	7.49445e-21
1	508418057	TATTTGAGAGATTGC	T	Indel				intergenic_variant	MODIFIER					germline	0	59	0.6875	64	1.31356e-15	0.827586	58	1.19878e-20
4	168619214	C	T	SNV			PTPRK	intron_variant	MODIFIER					PASS	0	51	0.823529	51	1.38854e-17	0.826923	52	7.24534e-18
3	471845408	ATT	AT	Indel				intergenic_variant	MODIFIER					multiallelic	0	41	0.666667	69	3.82943e-12	0.826923	52	2.62144e-15
4	47730368	A	C	SNV				intergenic_variant	MODIFIER					PASS	0	38	0.814815	27	1.60631e-10	0.826087	23	6.86844e-10
1	628540146	T	G	SNV				intergenic_variant	MODIFIER					PASS	0	49	0.677966	59	6.27223e-13	0.826087	46	1.95282e-16
1	647527903	C	A	SNV				intergenic_variant	MODIFIER					PASS	0	46	0.615385	52	4.41906e-10	0.825	40	9.51362e-15
4	178633537	A	G	SNV				intergenic_variant	MODIFIER					PASS	0	49	0.875	48	8.92813e-19	0.824561	57	5.27186e-18
6	105181964	A	C	SNV			GLRA3	intron_variant	MODIFIER					PASS	0	45	0.763158	76	2.56149e-16	0.824561	57	5.51699e-17
1	571883790	A	C	SNV				intergenic_variant	MODIFIER					PASS	0	47	0.736842	38	5.67719e-12	0.824561	57	1.68063e-17
2	658499021	CA	C	Indel				intergenic_variant	MODIFIER					PASS	0	18	0.851852	27	6.42644e-07	0.823529	34	4.86718e-07
1	539814943	TGCCGCCGCC	T	Indel			SOX4	inframe_deletion	MODERATE	SOX4:p.Gly166_Gly168del	166-168	GGG/-	GGCGGCGGC/-	germline	0	46	0.690476	42	4.29925e-11	0.823529	51	2.05198e-16
1	467769287	C	A	SNV				intron_variant	MODIFIER					PASS	0	62	0.714286	49	2.51651e-15	0.822581	62	1.0401e-21
1	600582236	G	T	SNV				intergenic_variant	MODIFIER					PASS	0	42	0.813559	59	5.50876e-16	0.822222	45	1.41163e-14
4	341597691	G	C	SNV				intergenic_variant	MODIFIER					PASS	0	53	0.777778	54	1.17319e-16	0.822222	45	5.97291e-17
6	32409792	A	G	SNV				intergenic_variant	MODIFIER					PASS	0	64	0.628571	35	6.46573e-11	0.822222	45	5.11512e-19
1	441127910	G	GA	Indel				intergenic_variant	MODIFIER					PASS	0	52	0.764706	51	1.41479e-15	0.821429	56	1.84663e-18
1	681950454	C	T	SNV				intergenic_variant	MODIFIER					PASS	0	58	0.746032	63	1.45175e-17	0.821429	56	7.98042e-20
4	89174503	CA	C	Indel				intergenic_variant	MODIFIER					PASS	0	47	0.710526	76	7.76833e-15	0.821429	56	3.03297e-17
3	71127196	TG	T	Indel			ERBB4	intron_variant	MODIFIER					PASS	0	14	0.576923	26	0.00608997	0.821429	28	2.20197e-05
1	603836524	C	CAT	Indel			EXT1	intron_variant	MODIFIER					PASS	0	48	0.825397	63	1.51952e-18	0.820513	39	8.16818e-15
4	246563322	AT	A	Indel				intergenic_variant	MODIFIER					PASS	0	42	0.55814	43	1.49735e-07	0.820513	39	1.32871e-13
4	197475752	A	G	SNV			LIN28B	intron_variant	MODIFIER					PASS	0	44	0.463415	41	6.89445e-06	0.820513	39	5.10414e-14
4	119173256	C	A	SNV			ERMARD	intron_variant	MODIFIER					PASS	0	44	0.833333	54	1.04726e-16	0.82	50	1.15147e-15
1	698957468	TA	T	Indel			SPPL3	intron_variant	MODIFIER					PASS	0	77	0.820513	78	1.89884e-27	0.819672	61	1.67434e-24
4	78759797	G	T	SNV				intergenic_variant	MODIFIER					PASS	0	32	0.648148	54	2.28481e-08	0.819444	72	3.69134e-14
4	242317308	C	A	SNV				intergenic_variant	MODIFIER					PASS	0	60	0.88	50	6.32732e-22	0.818182	55	6.01428e-20
4	112037676	TG	GT	SNV				intergenic_variant	MODIFIER					clustered_events	0	30	0.8	25	1.99371e-08	0.818182	44	2.76776e-11
4	774975	G	T	SNV			AK5	intron_variant	MODIFIER					PASS	0	47	0.77551	49	1.17392e-14	0.818182	33	2.22534e-13
1	381129176	T	C	SNV				upstream_gene_variant	MODIFIER					PASS	0	73	0.753846	65	4.00784e-21	0.818182	44	4.06415e-20
1	196218565	T	TTA	Indel			ST8SIA4	intron_variant	MODIFIER					multiallelic	0	23	0.730769	26	1.6486e-06	0.818182	22	8.05596e-08
4	79276821	C	A	SNV				intergenic_variant	MODIFIER					PASS	0	44	0.730769	52	6.44064e-13	0.818182	77	1.9171e-18
1	427581380	C	G	SNV				intergenic_variant	MODIFIER					PASS	0	70	0.807018	57	8.50733e-22	0.815789	76	3.08417e-25
1	410762343	G	T	SNV			CDH18	intron_variant	MODIFIER					PASS	0	42	0.57971	69	2.0068e-09	0.815789	76	1.2634e-17
6	21047881	C	T	SNV				intergenic_variant	MODIFIER					PASS	0	44	0.575	40	6.2291e-08	0.815789	38	1.06675e-13
4	82880690	CA	AG	SNV				intergenic_variant	MODIFIER					PASS	0	53	0.721311	61	2.27071e-15	0.815385	65	1.25795e-19
1	597942701	A	G	SNV			CSMD3	intron_variant	MODIFIER					PASS	0	56	0.740741	54	6.93237e-16	0.814815	54	8.76983e-19
5	4202192	TG	T	Indel			TAFA5	intron_variant	MODIFIER					PASS	0	17	0.705882	17	0.000640937	0.814815	27	4.71531e-06
4	38652721	G	A	SNV				intergenic_variant	MODIFIER					PASS	0	53	0.695652	69	3.74944e-15	0.814815	54	4.03525e-18
1	550028899	A	G	SNV				intergenic_variant	MODIFIER					PASS	0	73	0.662651	83	6.43297e-19	0.814815	81	1.41464e-26
2	659654040	G	GT	Indel				intergenic_variant	MODIFIER					PASS	0	10	0.904762	21	0.000118321	0.8125	32	0.000337396
4	458763378	C	A	SNV				intergenic_variant	MODIFIER					PASS	0	52	0.681159	69	1.99796e-14	0.8125	48	6.93346e-17
1	379649977	TA	T	Indel				intergenic_variant	MODIFIER					PASS	0	59	0.783784	74	1.10796e-20	0.810811	74	5.12629e-22
4	86077395	C	T	SNV				intergenic_variant	MODIFIER					PASS	0	36	0.724138	58	2.18144e-11	0.809524	63	1.80551e-14
4	374270180	G	GA	Indel			RYR2	intron_variant	MODIFIER					PASS	0	50	0.75	56	3.03066e-15	0.808824	68	6.80982e-19
4	242994860	TA	T	Indel				intergenic_variant	MODIFIER					PASS	0	31	0.803922	51	8.15595e-12	0.808511	47	1.39568e-11
4	63302487	AG	A	Indel			TNR	intron_variant	MODIFIER					PASS	0	38	0.693878	49	2.25065e-10	0.807692	52	5.93342e-14
1	477898656	A	G	SNV				intergenic_variant	MODIFIER					PASS	0	39	0.692308	26	5.60445e-08	0.807692	26	2.61124e-10
3	308448119	A	C	SNV			PPP2R3A	intron_variant	MODIFIER					PASS	0	29	0.7	50	1.33934e-08	0.806452	31	3.05169e-09
4	413579760	G	C	SNV				upstream_gene_variant	MODIFIER					PASS	0	41	0.642857	56	3.59634e-10	0.806452	62	9.94431e-16
1	352124458	A	C	SNV				intergenic_variant	MODIFIER					PASS	0	50	0.797101	69	1.73498e-18	0.80597	67	1.16989e-18
1	78096133	T	A	SNV				intergenic_variant	MODIFIER					PASS	0	62	0.685714	35	3.35603e-12	0.805556	36	4.7849e-16
1	455525318	G	C	SNV				intergenic_variant	MODIFIER					PASS	0	37	0.809524	21	6.12546e-09	0.804348	46	6.35448e-13
4	276366348	G	T	SNV			DNAH8	intron_variant	MODIFIER					PASS	0	55	0.698413	63	3.84362e-15	0.804348	46	7.5905e-17
6	175054680	T	C	SNV				intron_variant&non_coding_transcript_variant	MODIFIER					PASS	0	49	0.618182	55	7.21386e-11	0.804348	46	1.20525e-15
4	114191827	T	TA	Indel				intergenic_variant	MODIFIER					PASS	0	47	0.567568	37	6.93572e-08	0.804348	46	3.19688e-15
2	656001002	C	T	SNV				intergenic_variant	MODIFIER					PASS	0	20	0.711864	59	8.79796e-07	0.803922	51	2.55048e-08
6	110248883	G	A	SNV				intergenic_variant	MODIFIER					PASS	0	39	0.821429	84	1.80015e-17	0.803571	56	1.72163e-14
1	527727500	C	A	SNV				intergenic_variant	MODIFIER					PASS	0	41	0.759259	54	2.51147e-13	0.803571	56	5.05956e-15
4	156048803	C	CA	Indel			HECA	intron_variant	MODIFIER					clustered_events;haplotype	0	51	0.75	68	1.12349e-16	0.803279	61	4.17123e-18
4	156048804	T	TCTA	Indel			HECA	intron_variant	MODIFIER					clustered_events;haplotype	0	51	0.75	68	1.12349e-16	0.803279	61	4.17123e-18
1	681083447	A	T	SNV				intergenic_variant	MODIFIER					clustered_events	0	19	0.868421	38	1.29493e-08	0.8	20	1.37684e-05
1	571880368	C	T	SNV				intergenic_variant	MODIFIER					PASS	0	70	0.835616	73	5.68793e-26	0.8	55	4.28278e-21
1	407284159	TAA	T	Indel				intron_variant&non_coding_transcript_variant	MODIFIER					multiallelic	0	45	0.833333	48	7.62137e-09	0.8	55	1.17632e-08
1	545695666	C	T	SNV				intergenic_variant	MODIFIER					PASS	0	62	0.797101	69	1.87984e-21	0.8	70	1.03041e-21
1	467537458	G	A	SNV				intergenic_variant	MODIFIER					PASS	0	36	0.786885	61	1.5792e-13	0.8	45	1.97176e-12
4	48549878	CT	C	Indel				intergenic_variant	MODIFIER					PASS	0	45	0.698413	63	4.63483e-13	0.8	60	2.35902e-16
6	166568080	T	A	SNV				intergenic_variant	MODIFIER					PASS	0	48	0.677419	31	1.30485e-09	0.8	35	2.04417e-13
4	413579790	G	A	SNV				upstream_gene_variant	MODIFIER					PASS	0	48	0.652778	72	7.71415e-13	0.8	55	1.62958e-16
4	209215404	T	A	SNV				intergenic_variant	MODIFIER					PASS	0	49	0.637931	58	1.19932e-11	0.8	50	4.45409e-16
1	364865971	TG	T	Indel			SMAD2	intron_variant	MODIFIER					PASS	0	19	0.625	32	0.000209344	0.8	25	3.81224e-06
2	165949881	AG	A	Indel				intergenic_variant	MODIFIER					PASS	0	35	0.416667	36	0.000385475	0.8	30	3.55495e-10
4	274845301	T	A	SNV				intergenic_variant	MODIFIER					PASS	0	40	0.77193	57	8.96155e-14	0.797297	74	4.51354e-16
1	466599180	T	C	SNV			TGS1	intron_variant	MODIFIER					PASS	0	52	0.859375	64	2.24516e-21	0.797101	69	5.35946e-19
4	210708145	G	A	SNV				intergenic_variant	MODIFIER					PASS	0	47	0.704545	44	7.14854e-12	0.797101	69	1.13152e-17
6	29926173	G	A	SNV				intergenic_variant	MODIFIER					PASS	0	44	0.590909	44	1.3637e-08	0.797101	69	7.6878e-17
1	332921909	G	A	SNV				intergenic_variant	MODIFIER					PASS	0	68	0.818182	77	4.71494e-25	0.79661	59	3.0229e-21
4	327186998	C	CAT	Indel			WNT9B	intron_variant	MODIFIER					PASS	0	44	0.790698	43	1.0425e-13	0.79661	59	7.34309e-16
1	512000915	G	A	SNV				intergenic_variant	MODIFIER					PASS	0	40	0.648148	54	5.52398e-10	0.79661	59	8.3776e-15
4	315031907	C	A	SNV				intergenic_variant	MODIFIER					PASS	0	47	0.847458	59	9.29768e-19	0.796296	54	5.14094e-16
1	558905086	AT	A	Indel				intron_variant&non_coding_transcript_variant	MODIFIER					PASS	0	77	0.803279	61	1.16242e-23	0.796296	54	5.68831e-22
1	631480545	GAA	GA	Indel				intergenic_variant	MODIFIER					multiallelic	0	43	0.636364	33	3.6373e-11	0.795918	49	5.60173e-14
6	62056345	T	C	SNV				intergenic_variant	MODIFIER					PASS	0	59	0.659574	47	7.8217e-13	0.795455	44	6.8398e-17
1	424222840	C	T	SNV				intergenic_variant	MODIFIER					PASS	0	62	0.84	75	1.61e-24	0.793651	63	1.78954e-20
1	632051169	G	A	SNV				intergenic_variant	MODIFIER					PASS	0	41	0.7	60	5.25314e-12	0.793651	63	2.46134e-15
1	487129792	T	C	SNV				intergenic_variant	MODIFIER					PASS	0	53	0.693333	75	1.59613e-15	0.793651	63	2.02221e-18
6	105502676	C	T	SNV				intergenic_variant	MODIFIER					PASS	0	46	0.805195	77	1.8003e-18	0.793103	58	4.01359e-16
1	338177381	AT	A	Indel				intergenic_variant	MODIFIER					PASS	0	62	0.78125	64	4.74135e-20	0.793103	58	1.01069e-19
4	244565779	GT	G	Indel				intergenic_variant	MODIFIER					multiallelic	0	48	0.68	50	4.41579e-13	0.791667	48	3.82534e-16
1	7839801	G	GT	Indel				intergenic_variant	MODIFIER					PASS	0	49	0.711538	52	2.51619e-13	0.790698	43	1.04651e-14
4	169755902	A	G	SNV				intergenic_variant	MODIFIER					PASS	0	47	0.629032	62	2.62165e-11	0.790698	43	2.59214e-14
4	216942583	C	T	SNV			CASP8AP2	intron_variant	MODIFIER					PASS	0	50	0.625	48	1.24605e-10	0.790698	43	6.72078e-15
1	435890136	G	T	SNV				intergenic_variant	MODIFIER					PASS	0	67	0.694444	72	3.58198e-18	0.790323	62	3.19202e-21
1	628532898	TA	T	Indel				intergenic_variant	MODIFIER					PASS	0	59	0.833333	54	2.91786e-20	0.789474	57	8.54107e-19
4	157446075	A	G	SNV				intergenic_variant	MODIFIER					PASS	0	54	0.722222	54	7.50384e-15	0.788462	52	5.44135e-17
1	692356404	T	TAAGA	Indel				intergenic_variant	MODIFIER					clustered_events	0	17	0.84	25	3.06983e-06	0.787879	33	4.36411e-06
4	260683504	G	A	SNV				intergenic_variant	MODIFIER					PASS	0	43	0.672131	61	1.07643e-11	0.787879	66	6.21788e-16
4	121179631	A	ATG	Indel			SMOC2	intron_variant	MODIFIER					PASS	0	34	0.615385	26	4.46102e-06	0.787879	33	3.74703e-10
1	628666097	GG	AA	SNV				intergenic_variant	MODIFIER					PASS	0	50	0.796296	54	1.03494e-16	0.786885	61	3.4565e-17
1	447576404	CTT	CT	Indel			KCNB2	intron_variant	MODIFIER					multiallelic	0	48	0.788462	52	2.47903e-19	0.786885	61	9.08911e-19
4	418178813	A	G	SNV				intergenic_variant	MODIFIER					PASS	0	48	0.757895	95	3.38172e-18	0.786885	61	1.05824e-16
4	304380801	AGAGTGCCACAAAGATT	A	Indel				intergenic_variant	MODIFIER					germline	0	74	0.679487	78	2.07709e-19	0.786667	75	2.25221e-24
1	696584744	C	A	SNV				intergenic_variant	MODIFIER					PASS	0	55	0.771429	70	1.01287e-18	0.785714	56	1.18272e-17
4	259858151	C	T	SNV				intergenic_variant	MODIFIER					PASS	0	40	0.760563	71	1.76909e-14	0.785714	56	3.89854e-14
1	626007297	GTA	G	Indel				intergenic_variant	MODIFIER					PASS	0	52	0.731707	41	4.27231e-13	0.785714	42	6.10407e-15
1	540127195	G	C	SNV				intergenic_variant	MODIFIER					PASS	0	60	0.676923	65	1.68829e-15	0.785714	56	1.07361e-18
4	405978505	CT	C	Indel				intergenic_variant	MODIFIER					PASS	0	52	0.661017	59	5.83577e-13	0.785714	56	5.32523e-17
4	424772733	C	A	SNV				upstream_gene_variant	MODIFIER					PASS	0	53	0.637931	58	2.43317e-12	0.785714	56	3.20249e-17
4	121410431	T	TTA	Indel				intergenic_variant	MODIFIER					PASS	0	30	0.580645	31	1.68636e-05	0.785714	28	1.33369e-08
5	174458437	CT	C	Indel				intergenic_variant	MODIFIER					PASS	0	29	0.448276	29	0.0010834	0.785714	14	7.37476e-06
1	636964306	G	A	SNV				intergenic_variant	MODIFIER					PASS	0	87	0.7	40	1.8901e-16	0.783784	74	1.10051e-26
4	250628329	T	A	SNV				intergenic_variant	MODIFIER					PASS	0	57	0.767123	73	2.56329e-19	0.783333	60	1.60443e-18
6	251674955	C	A	SNV				intron_variant	MODIFIER					PASS	0	46	0.745098	51	1.10744e-13	0.783333	60	5.74742e-16
1	587290166	G	GT	Indel				intergenic_variant	MODIFIER					PASS	0	52	0.87037	54	2.29824e-20	0.782609	69	2.32965e-18
4	30922939	G	C	SNV				intron_variant	MODIFIER					PASS	0	42	0.807692	52	5.46668e-15	0.782609	46	2.04392e-13
4	217378529	A	G	SNV			ANKRD6	intron_variant	MODIFIER					PASS	0	54	0.772727	66	4.07023e-18	0.782609	46	7.28785e-16
2	646625046	C	T	SNV				intergenic_variant	MODIFIER					PASS	0	20	0.692308	39	9.34187e-06	0.782609	23	6.53097e-06
1	492557736	C	T	SNV				intergenic_variant	MODIFIER					PASS	0	50	0.82	50	4.5941e-17	0.781818	55	2.78343e-16
4	186242628	C	T	SNV			HS3ST5	intron_variant	MODIFIER					PASS	0	53	0.78125	64	5.09476e-18	0.78125	64	5.21965e-18
1	528264929	T	G	SNV				intergenic_variant	MODIFIER					PASS	0	75	0.875	56	3.93442e-26	0.780822	73	5.42776e-24
4	81767336	C	T	SNV				intergenic_variant	MODIFIER					PASS	0	42	0.901639	61	3.63523e-20	0.78	50	8.30663e-14
4	107877982	G	T	SNV				intergenic_variant	MODIFIER					PASS	0	59	0.727273	55	4.43531e-16	0.78	50	2.40265e-17
6	87107603	G	T	SNV				intergenic_variant	MODIFIER					PASS	0	59	0.666667	51	1.58581e-13	0.78	50	2.40265e-17
1	547201209	TA	T	Indel				intergenic_variant	MODIFIER					PASS	0	49	0.808511	47	5.89276e-16	0.779661	59	1.93024e-16
1	477922094	G	A	SNV			NOL4	intron_variant	MODIFIER					PASS	0	60	0.787879	66	3.58259e-20	0.779661	59	7.20753e-19
1	441250523	G	C	SNV				intergenic_variant	MODIFIER					PASS	0	60	0.698413	63	4.22048e-16	0.779661	59	7.20753e-19
1	370635990	G	C	SNV			SYT4	upstream_gene_variant	MODIFIER					PASS	0	77	0.6875	64	1.03407e-18	0.779661	59	4.08011e-22
6	109569199	G	T	SNV				intergenic_variant	MODIFIER					PASS	0	47	0.732394	71	2.73551e-15	0.779412	68	7.58911e-17
1	627652803	C	A	SNV				intergenic_variant	MODIFIER					PASS	0	57	0.711864	59	1.30036e-15	0.779221	77	2.87164e-20
1	390189105	CT	C	Indel				intergenic_variant	MODIFIER					PASS	0	43	0.814815	54	9.72903e-16	0.777778	54	2.08075e-14
4	155790914	T	A	SNV				intergenic_variant	MODIFIER					PASS	0	58	0.795918	49	1.27403e-17	0.777778	63	6.94714e-19
1	361242401	G	A	SNV				intergenic_variant	MODIFIER					PASS	0	49	0.763158	76	2.12548e-17	0.777778	54	8.69242e-16
1	487373874	G	T	SNV			AQP4	intron_variant	MODIFIER					PASS	0	69	0.755102	49	5.97755e-18	0.777778	72	1.97925e-22
4	79691438	A	C	SNV				intergenic_variant	MODIFIER					PASS	0	42	0.744681	47	2.14086e-12	0.777778	63	5.06418e-15
4	353268042	G	T	SNV				intron_variant	MODIFIER					PASS	0	46	0.741379	58	2.81815e-14	0.777778	72	7.31628e-17
2	634547589	TC	T	Indel			MYPN	intron_variant	MODIFIER					PASS	0	14	0.68	25	0.00107128	0.777778	9	0.00473495
1	627952389	CT	C	Indel				intergenic_variant	MODIFIER					PASS	0	56	0.676056	71	3.27316e-15	0.777778	63	1.93667e-18
2	554668036	A	T	SNV				intergenic_variant	MODIFIER					PASS	0	62	0.637681	69	8.98444e-15	0.777778	63	9.49407e-20
X	10713265	CT	C	Indel				intergenic_variant	MODIFIER					PASS	0	12	0.555556	27	0.0160784	0.777778	18	0.00101282
4	421510620	T	A	SNV				intergenic_variant	MODIFIER					PASS	0	47	0.52381	42	2.08396e-07	0.777778	36	8.82389e-13
MT	414	A	G	SNV				upstream_gene_variant	MODIFIER					clustered_events	0	380	0.719165	1054	0	0.777553	989	0
2	620711858	C	A	SNV				intergenic_variant	MODIFIER					PASS	0	66	0.723077	65	1.95267e-18	0.776119	67	4.74313e-21
1	674487324	C	A	SNV				intergenic_variant	MODIFIER					PASS	0	61	0.719298	57	2.13949e-16	0.776119	67	5.72731e-20
4	71180555	TAA	TA	Indel				intergenic_variant	MODIFIER					multiallelic	0	49	0.656716	67	8.70996e-14	0.776119	67	8.0699e-18
1	411659831	C	CT	Indel				intergenic_variant	MODIFIER					PASS	0	47	0.764706	51	1.54059e-14	0.775862	58	1.01798e-15
1	470891760	C	A	SNV			PXDNL	intron_variant	MODIFIER					PASS	0	54	0.724638	69	1.85485e-16	0.775862	58	2.64502e-17
4	427826684	TA	T	Indel				intergenic_variant	MODIFIER					PASS	0	48	0.625	56	5.8148e-11	0.775862	58	5.93548e-16
4	318333818	AT	A	Indel				intergenic_variant	MODIFIER					PASS	0	44	0.916667	60	1.76419e-21	0.77551	49	5.36219e-14
4	363810174	A	C	SNV				downstream_gene_variant	MODIFIER					PASS	0	43	0.807692	78	9.48469e-18	0.77551	49	8.95477e-14
4	179903226	C	CA	Indel				intergenic_variant	MODIFIER					PASS	0	46	0.703704	54	1.07804e-12	0.77551	49	1.95772e-14
4	363858280	A	T	SNV				intron_variant	MODIFIER					PASS	0	61	0.787879	66	2.13484e-20	0.774648	71	2.243e-20
4	246453721	AT	A	Indel				intergenic_variant	MODIFIER					PASS	0	41	0.852459	61	1.65562e-17	0.774194	62	1.52287e-14
4	319768134	CT	C	Indel				intergenic_variant	MODIFIER					PASS	0	29	0.83871	31	5.54733e-10	0.774194	31	1.44346e-08
4	154832934	C	A	SNV				intergenic_variant	MODIFIER					PASS	0	60	0.741379	58	3.52477e-17	0.774194	62	4.91704e-19
4	52061786	A	AG	Indel				intergenic_variant	MODIFIER					clustered_events;haplotype	0	19	0.733333	45	2.18547e-06	0.774194	31	2.8235e-06
X	34976027	CT	C	Indel			ENOX2	intron_variant	MODIFIER					PASS	0	24	0.3125	16	0.0795135	0.774194	31	1.76845e-07
4	45929029	T	A	SNV				intergenic_variant	MODIFIER					PASS	0	56	0.764706	68	1.86812e-18	0.773585	53	5.733e-17
4	274099656	T	G	SNV			LRFN2	intron_variant	MODIFIER					PASS	0	59	0.666667	63	9.19026e-15	0.772727	44	4.52387e-16
6	107125109	A	G	SNV			WDR17	intron_variant	MODIFIER					PASS	0	54	0.666667	63	7.54374e-14	0.772727	66	4.17348e-18
4	167123341	CAT	C	Indel			ARHGAP18	intron_variant	MODIFIER					clustered_events	0	38	0.814286	70	7.78788e-16	0.77193	57	2.99877e-13
4	214275231	T	A	SNV				intergenic_variant	MODIFIER					PASS	0	45	0.776119	67	4.13417e-16	0.77193	57	5.38431e-15
1	339781074	CACTACATT	C	Indel			CAPN15	intron_variant	MODIFIER					PASS	0	47	0.698113	53	1.2519e-12	0.77193	57	1.82284e-15
1	540140770	C	T	SNV				intergenic_variant	MODIFIER					PASS	0	42	0.706897	58	2.75749e-12	0.771429	35	1.45718e-11
1	371476980	A	C	SNV				intergenic_variant	MODIFIER					PASS	0	52	0.7	60	2.51538e-14	0.770833	48	2.28017e-15
4	178222813	A	G	SNV				intergenic_variant	MODIFIER					PASS	0	57	0.590909	44	2.59236e-10	0.770833	48	2.57843e-16
1	393982689	C	G	SNV				intergenic_variant	MODIFIER					PASS	0	59	0.71831	71	1.80688e-17	0.770492	61	1.54898e-18
1	678729466	C	A	SNV				intergenic_variant	MODIFIER					PASS	0	42	0.632353	68	9.07218e-11	0.770492	61	1.37957e-14
4	365071987	T	G	SNV			PGBD5	intron_variant	MODIFIER					PASS	0	56	0.75	64	2.06922e-17	0.768116	69	1.06698e-18
1	581382056	A	C	SNV			RGS22	intron_variant	MODIFIER					PASS	0	46	0.846154	52	1.82855e-17	0.767857	56	5.56961e-15
1	392056748	T	A	SNV				intron_variant&non_coding_transcript_variant	MODIFIER					PASS	0	64	0.875	40	4.63251e-20	0.767442	43	1.64228e-16
5	9561714	TG	T	Indel			SERHL2	intron_variant	MODIFIER					PASS	0	23	0.571429	49	4.78883e-05	0.767442	43	4.86379e-08
6	158258756	TG	T	Indel			SCD5	intron_variant	MODIFIER					PASS	0	36	0.852941	34	1.95391e-12	0.766667	30	1.30492e-09
4	175509940	C	A	SNV				intergenic_variant	MODIFIER					PASS	0	66	0.737705	61	1.48906e-18	0.766667	90	3.83119e-23
1	66507251	T	C	SNV				intergenic_variant	MODIFIER					PASS	0	59	0.677966	59	9.01898e-15	0.766667	30	5.24486e-13
1	455679077	TGGGG	TGGG	Indel				intergenic_variant	MODIFIER					multiallelic	0	23	0.886364	44	1.8909e-10	0.765957	47	2.38348e-07
4	314740977	T	G	SNV				intergenic_variant	MODIFIER					PASS	0	46	0.730769	52	2.47678e-13	0.765957	47	7.2253e-14
4	451537420	AAG	A	Indel				intron_variant	MODIFIER					PASS	0	45	0.692308	65	5.20547e-13	0.765957	47	1.16438e-13
1	411334990	CT	C	Indel				intergenic_variant	MODIFIER					PASS	0	42	0.677966	59	1.62393e-11	0.765957	47	5.07561e-13
1	582705681	G	C	SNV				intergenic_variant	MODIFIER					clustered_events	0	50	0.576923	52	1.0142e-09	0.765957	47	1.13451e-14
1	480401616	G	T	SNV				intergenic_variant	MODIFIER					PASS	0	68	0.716216	74	1.59336e-19	0.765625	64	1.46547e-20
1	525295956	G	A	SNV			FBXO15	intron_variant	MODIFIER					PASS	0	56	0.846154	65	6.67263e-22	0.764706	51	2.37151e-16
2	625898657	AT	A	Indel				intergenic_variant	MODIFIER					PASS	0	28	0.780488	41	1.61012e-09	0.764706	51	6.80928e-10
1	376119073	G	A	SNV				intergenic_variant	MODIFIER					PASS	0	84	0.696429	56	5.52586e-19	0.764706	68	4.06846e-24
4	209910976	C	A	SNV				intergenic_variant	MODIFIER					PASS	0	49	0.677966	59	6.27223e-13	0.764706	51	5.94946e-15
6	167990779	A	AGTGT	Indel			ANKRD50	intron_variant	MODIFIER					multiallelic	0	26	0.666667	9	0.012912	0.764706	17	0.000967657
4	246082675	TG	T	Indel				intergenic_variant	MODIFIER					PASS	0	31	0.571429	28	2.78027e-05	0.764706	34	3.85047e-09
4	344666159	A	T	SNV				intergenic_variant	MODIFIER					PASS	0	34	0.810811	74	1.15617e-14	0.763889	72	6.98374e-13
4	125817643	GA	G	Indel				intergenic_variant	MODIFIER					PASS	0	64	0.8125	64	5.67174e-22	0.763636	55	2.10072e-18
6	14482071	G	C	SNV				intergenic_variant	MODIFIER					PASS	0	63	0.672727	55	8.05973e-15	0.763636	55	3.23345e-18
4	367020433	C	CAT	Indel				intergenic_variant	MODIFIER					PASS	0	42	0.833333	48	2.13094e-15	0.763158	38	8.63159e-12
6	31499095	T	G	SNV				intergenic_variant	MODIFIER					PASS	0	44	0.676471	68	1.73552e-12	0.763158	38	3.68732e-12
2	311766725	G	T	SNV			PRPF39	intron_variant	MODIFIER					PASS	0	22	0.586207	29	0.000244697	0.763158	38	2.32908e-07
1	363934502	AC	CA	SNV				intergenic_variant	MODIFIER					PASS	0	39	0.433333	30	0.000220568	0.763158	38	3.25333e-11
4	277010390	G	A	SNV			BTBD9	intron_variant	MODIFIER					PASS	0	45	0.779661	59	1.72603e-15	0.762712	59	7.19729e-15
1	367087283	T	G	SNV			PSTPIP2	intron_variant	MODIFIER					PASS	0	66	0.793103	58	1.54128e-20	0.761905	63	7.38871e-20
6	246926399	C	A	SNV				intergenic_variant	MODIFIER					PASS	0	52	0.741379	58	1.40868e-15	0.761905	63	7.03947e-17
1	47411596	C	T	SNV			GRM7	intron_variant	MODIFIER					PASS	0	75	0.8	45	6.64983e-20	0.76087	46	1.64104e-18
4	48991614	C	A	SNV				intron_variant	MODIFIER					PASS	0	37	0.761905	63	3.91086e-13	0.76087	46	1.18527e-11
4	409715610	C	T	SNV			VAV3	intron_variant	MODIFIER					PASS	0	50	0.738462	65	9.9386e-16	0.76087	46	2.30276e-14
4	227740656	GA	G	Indel			BCKDHB	intron_variant	MODIFIER					PASS	0	45	0.823529	51	3.50935e-16	0.76	50	7.91149e-14
1	578166887	C	T	SNV				intergenic_variant	MODIFIER					PASS	0	59	0.78125	64	2.14024e-19	0.76	50	1.37405e-16
4	50475288	C	CAT	Indel				intergenic_variant	MODIFIER					PASS	0	28	0.545455	44	2.28033e-05	0.76	25	2.42457e-07
1	52040787	C	T	SNV				intron_variant	MODIFIER					PASS	0	64	0.520833	48	1.13249e-09	0.76	50	1.79733e-17
1	543712538	T	TA	Indel			KIF13A	intron_variant	MODIFIER					PASS	0	68	0.807692	52	1.57099e-20	0.759259	54	8.75592e-19
4	211961029	CT	C	Indel				intergenic_variant	MODIFIER					PASS	0	43	0.710526	38	1.27273e-10	0.759259	54	8.68652e-14
2	645015707	GT	G	Indel				intergenic_variant	MODIFIER					base_qual	0	14	0.777778	27	9.16714e-05	0.758621	29	0.000113453
4	75648806	C	A	SNV				intergenic_variant	MODIFIER					PASS	0	50	0.77193	57	3.70371e-16	0.758621	58	9.07842e-16
1	537189861	C	G	SNV				intergenic_variant	MODIFIER					PASS	0	53	0.767442	86	1.85536e-19	0.758621	58	2.03252e-16
1	538905393	GA	G	Indel				intergenic_variant	MODIFIER					PASS	0	22	0.703704	27	1.30516e-05	0.758621	29	1.40462e-06
1	485311805	G	C	SNV				intergenic_variant	MODIFIER					PASS	0	50	0.639344	61	4.3365e-12	0.758621	58	9.07842e-16
4	45356117	G	GTC	Indel				intergenic_variant	MODIFIER					multiallelic	0	22	0.384615	13	0.119927	0.758621	29	5.11049e-06
4	146303787	C	T	SNV				intergenic_variant	MODIFIER					PASS	0	68	0.745763	59	5.48492e-19	0.758065	62	6.15663e-20
1	507547199	C	A	SNV				intergenic_variant	MODIFIER					PASS	0	58	0.729167	48	4.91462e-15	0.758065	62	6.25563e-18
1	636537383	GT	G	Indel				intergenic_variant	MODIFIER					PASS	0	52	0.727273	66	7.52829e-16	0.757576	66	5.16111e-17
1	631973185	TA	T	Indel				downstream_gene_variant	MODIFIER					PASS	0	35	0.683333	60	3.56869e-10	0.756757	37	3.89767e-10
2	621302604	GTT	GT	Indel				intergenic_variant	MODIFIER					multiallelic	0	48	0.675	40	2.04955e-15	0.756757	37	2.04417e-13
6	474036	GT	G	Indel			PPP2R2C	intron_variant	MODIFIER					PASS	0	36	0.808511	47	6.34841e-13	0.756098	41	8.86079e-11
4	441676292	C	A	SNV			TPST1	intron_variant	MODIFIER					PASS	0	56	0.744444	90	1.75596e-19	0.755556	90	5.3575e-20
4	331847704	T	G	SNV			HOXB3	intron_variant	MODIFIER					PASS	0	48	0.741379	58	1.01529e-14	0.755556	45	1.12979e-13
1	442708631	C	A	SNV				intergenic_variant	MODIFIER					PASS	0	26	0.704545	44	1.23451e-07	0.755556	45	9.81206e-09
1	601661548	G	T	SNV				intergenic_variant	MODIFIER					PASS	0	50	0.807692	52	7.0343e-17	0.755102	49	1.4117e-14
4	125016876	C	T	SNV			PDE10A	intron_variant	MODIFIER					PASS	0	40	0.733333	60	8.82525e-13	0.755102	49	1.80259e-12
1	539637033	C	T	SNV				intergenic_variant	MODIFIER					PASS	0	61	0.813559	59	1.33139e-20	0.754717	53	3.36804e-17
4	445695555	GA	G	Indel				intergenic_variant	MODIFIER					PASS	0	57	0.788462	52	1.30398e-17	0.754717	53	1.89019e-16
1	149995987	G	T	SNV				intergenic_variant	MODIFIER					PASS	0	25	0.76087	46	1.17936e-08	0.754386	57	4.22297e-09
4	408346407	T	C	SNV				intergenic_variant	MODIFIER					PASS	0	49	0.759259	54	3.93278e-15	0.754098	61	1.08537e-15
1	369941191	GA	G	Indel				intergenic_variant	MODIFIER					PASS	0	44	0.851064	47	2.10009e-16	0.75	52	1.64832e-13
1	695152461	G	A	SNV			NOS1	intron_variant	MODIFIER					PASS	0	69	0.796875	64	2.87375e-22	0.75	68	1.44283e-20
4	138731987	T	A	SNV				intergenic_variant	MODIFIER					PASS	0	58	0.770492	61	2.46819e-18	0.75	44	4.03985e-15
4	208920981	C	A	SNV			MANEA	intron_variant	MODIFIER					PASS	0	58	0.769231	52	4.68012e-17	0.75	48	9.50664e-16
4	450533299	A	T	SNV				intergenic_variant	MODIFIER					PASS	0	43	0.762712	59	2.14889e-14	0.75	56	1.11437e-13
6	105261806	A	G	SNV				intergenic_variant	MODIFIER					clustered_events	0	38	0.758621	29	1.26374e-09	0.75	28	2.86722e-09
4	35116461	G	T	SNV			LRRC8B	intron_variant	MODIFIER					PASS	0	55	0.744681	47	6.76494e-15	0.75	64	3.48702e-17
6	154776987	A	T	SNV				intergenic_variant	MODIFIER					PASS	0	52	0.735294	34	4.69835e-12	0.75	36	8.35671e-13
1	347162008	GT	G	Indel			NPR3	intron_variant	MODIFIER					multiallelic	0	27	0.734694	49	2.92129e-08	0.75	68	3.98068e-09
4	237401640	C	CCTCTCT	Indel			RIMS1	intron_variant	MODIFIER					germline;multiallelic	0	24	0.705882	34	0.000726308	0.75	36	0.000212836
6	77406811	T	TTATC	Indel				intergenic_variant	MODIFIER					PASS	0	38	0.657143	35	2.7348e-08	0.75	44	2.27652e-11
2	649096444	C	A	SNV				intergenic_variant	MODIFIER					PASS	0	26	0.65625	32	4.81389e-06	0.75	48	8.363e-09
6	54971817	G	GA	Indel				intergenic_variant	MODIFIER					PASS	0	48	0.651163	43	1.636e-10	0.75	24	7.45584e-10
4	389155241	C	T	SNV			CAPN2	intron_variant	MODIFIER					PASS	0	48	0.632353	68	5.76421e-12	0.75	76	1.37827e-16
6	152080466	T	C	SNV				intergenic_variant	MODIFIER					PASS	0	48	0.627119	59	3.10587e-11	0.75	44	2.29105e-13
1	209532662	GC	G	Indel				intergenic_variant	MODIFIER					multiallelic	0	25	0.625	40	3.83466e-09	0.75	32	3.45681e-08
X	3798310	TT	GG	SNV				intergenic_variant	MODIFIER					clustered_events;haplotype	0	10	0.56	25	0.0337457	0.75	12	0.01106
3	377403545	AGG	AG	Indel				intergenic_variant	MODIFIER					clustered_events;multiallelic	0	18	0.555556	27	4.25927e-05	0.75	12	0.000446282
1	591412806	GA	G	Indel				intergenic_variant	MODIFIER					clustered_events	0	47	0.512195	41	4.20939e-07	0.75	32	2.46707e-11
2	295274883	CAT	C	Indel				intergenic_variant	MODIFIER					PASS	0	25	0.458333	24	0.0032566	0.75	24	1.61301e-06
4	232813216	G	A	SNV				intergenic_variant	MODIFIER					PASS	0	50	0.686567	67	4.80701e-14	0.746988	83	1.68839e-17
4	29457378	C	T	SNV			TESK2	intron_variant	MODIFIER					PASS	0	52	0.780488	82	1.79043e-19	0.746032	63	2.8964e-16
6	109042472	T	G	SNV				intergenic_variant	MODIFIER					PASS	0	57	0.782609	46	1.99719e-16	0.745455	55	2.27519e-16
4	388251243	T	C	SNV				intron_variant&non_coding_transcript_variant	MODIFIER					PASS	0	24	0.75	48	2.92129e-08	0.745455	55	1.67147e-08
4	431005123	G	T	SNV				intergenic_variant	MODIFIER					PASS	0	63	0.679487	78	2.65094e-17	0.745455	55	1.72442e-17
6	105227574	C	A	SNV			GLRA3	intron_variant	MODIFIER					PASS	0	54	0.741379	58	5.44758e-16	0.745098	51	2.88791e-15
4	97987649	CT	C	Indel			PLEKHA6	intron_variant	MODIFIER					PASS	0	28	0.723404	47	1.09896e-08	0.745098	51	2.04225e-09
2	649385685	T	G	SNV			PRKG1	intron_variant	MODIFIER					PASS	0	25	0.425	40	0.00204653	0.745098	51	1.37181e-08
4	24227644	T	TC	Indel			ZFYVE9	intron_variant	MODIFIER					PASS	0	33	0.795455	44	1.86544e-11	0.744681	47	2.19719e-10
6	32744974	A	T	SNV				intergenic_variant	MODIFIER					PASS	0	56	0.759259	54	1.44062e-16	0.744681	47	4.59551e-15
1	469959931	A	G	SNV				intergenic_variant	MODIFIER					PASS	0	34	0.394737	38	0.000737629	0.744681	47	1.27973e-10
4	154638516	G	GGT	Indel				intergenic_variant	MODIFIER					PASS	0	23	0.730769	52	8.91673e-08	0.744186	43	1.4009e-07
6	150144976	T	A	SNV			C4orf36	intron_variant	MODIFIER					PASS	0	47	0.701754	57	4.17856e-13	0.744186	43	7.17162e-13
4	418376721	G	GA	Indel			VANGL1	intron_variant	MODIFIER					PASS	0	58	0.783784	74	1.94532e-20	0.743243	74	1.4081e-18
4	221925463	G	A	SNV				intergenic_variant	MODIFIER					PASS	0	54	0.852459	61	4.03825e-21	0.742857	70	2.88073e-17
4	253847683	T	C	SNV			HMGCLL1	intron_variant	MODIFIER					PASS	0	59	0.783333	60	5.79219e-19	0.742857	35	2.01469e-13
4	163965327	C	G	SNV				intergenic_variant	MODIFIER					PASS	0	50	0.767857	56	6.85822e-16	0.742424	66	5.8453e-16
4	246368527	C	A	SNV				intergenic_variant	MODIFIER					PASS	0	19	0.772727	22	1.84089e-05	0.741935	31	8.36402e-06
1	555230616	AG	A	Indel				intergenic_variant	MODIFIER					PASS	0	64	0.733333	75	1.41519e-19	0.741935	62	1.80117e-18
4	243401567	C	T	SNV				intergenic_variant	MODIFIER					PASS	0	54	0.795918	49	7.84648e-17	0.741379	58	5.54196e-16
1	444687622	G	A	SNV				intergenic_variant	MODIFIER					PASS	0	35	0.733333	45	2.15615e-10	0.741379	58	1.287e-11
1	493626165	A	AAACC	Indel			SNRPD1	intron_variant	MODIFIER					PASS	0	70	0.78125	64	1.05077e-21	0.740741	54	2.30336e-18
5	135412493	ATT	AT	Indel				intergenic_variant	MODIFIER					multiallelic	0	23	0.742857	35	5.72602e-09	0.740741	27	1.81739e-07
6	253806961	G	T	SNV				intergenic_variant	MODIFIER					PASS	0	54	0.652174	46	9.11293e-12	0.740741	54	1.72281e-15
6	12026857	T	TTA	Indel				intergenic_variant	MODIFIER					PASS	0	33	0.571429	42	1.87933e-06	0.740741	27	3.93739e-08
4	274166228	C	A	SNV			LRFN2	intron_variant	MODIFIER					PASS	0	53	0.777778	63	9.22601e-18	0.74026	77	1.58018e-17
4	237160151	T	G	SNV				intergenic_variant	MODIFIER					PASS	0	50	0.810345	58	8.52672e-18	0.74	50	3.36101e-14
5	272826195	AT	A	Indel				intergenic_variant	MODIFIER					PASS	0	59	0.575	80	8.50241e-13	0.74	50	7.32062e-16
4	80675272	CT	C	Indel				intergenic_variant	MODIFIER					PASS	0	49	0.857143	49	3.48881e-18	0.73913	46	1.75557e-13
5	203948845	A	T	SNV				intergenic_variant	MODIFIER					PASS	0	26	0.647059	17	0.00016161	0.73913	23	2.09186e-06
6	101027182	G	T	SNV				intergenic_variant	MODIFIER					PASS	0	45	0.627907	43	1.71137e-09	0.73913	46	1.01996e-12
1	469732442	CT	C	Indel				intergenic_variant	MODIFIER					PASS	0	41	0.622642	53	1.77224e-09	0.73913	46	6.50716e-12
4	276640842	A	G	SNV				intergenic_variant	MODIFIER					PASS	0	38	0.682927	82	6.11304e-12	0.738462	65	8.83418e-13
4	382966509	G	GTA	Indel			EFCAB2	intron_variant	MODIFIER					PASS	0	36	0.596491	57	3.45361e-08	0.738095	42	1.96762e-10
1	681826471	A	C	SNV				intergenic_variant	MODIFIER					PASS	0	57	0.775	40	4.24214e-15	0.737705	61	8.5979e-17
4	172301482	G	A	SNV				intergenic_variant	MODIFIER					clustered_events	0	41	0.686275	51	6.06363e-11	0.737705	61	3.13295e-13
6	81022605	G	T	SNV				downstream_gene_variant	MODIFIER					PASS	0	62	0.8	40	9.18041e-17	0.736842	19	1.42066e-09
4	312793086	CATAT	CAT	Indel				intron_variant&non_coding_transcript_variant	MODIFIER					multiallelic	0	27	0.770492	61	2.82821e-11	0.736842	38	2.15099e-08
6	114687735	C	G	SNV			TENM3	intron_variant	MODIFIER					PASS	0	58	0.68	50	1.11873e-13	0.736842	57	1.73103e-16
1	62219159	C	CT	Indel				intergenic_variant	MODIFIER					PASS	0	48	0.674419	43	4.11557e-11	0.736842	38	3.97165e-12
4	243321259	CTT	CT	Indel				intergenic_variant	MODIFIER					multiallelic	0	37	0.913793	58	4.43189e-21	0.735849	53	7.93778e-17
X	71953383	C	T	SNV			PCDH19	intron_variant	MODIFIER					PASS	0	21	0.416667	36	0.00752407	0.735294	34	2.26999e-06
1	589974718	A	G	SNV				intergenic_variant	MODIFIER					PASS	0	63	0.777778	54	1.17447e-18	0.734694	49	3.35593e-16
1	432302972	G	T	SNV				upstream_gene_variant	MODIFIER					PASS	0	60	0.818182	66	1.27067e-21	0.734375	64	1.3225e-17
1	555230620	G	A	SNV				intergenic_variant	MODIFIER					PASS	0	65	0.743243	74	3.85338e-20	0.734375	64	1.36104e-18
1	422001790	A	T	SNV				intergenic_variant	MODIFIER					PASS	0	59	0.797297	74	2.41091e-21	0.733333	90	1.03286e-19
4	121688339	G	C	SNV				intergenic_variant	MODIFIER					PASS	0	43	0.707692	65	4.77288e-13	0.733333	45	4.82346e-12
1	661473362	AAGAAG	A	Indel				intergenic_variant	MODIFIER					germline	0	26	0.702703	37	3.7622e-07	0.733333	30	4.25735e-07
4	226886513	TG	T	Indel				intergenic_variant	MODIFIER					PASS	0	19	0.689655	29	5.44347e-05	0.733333	15	0.000302343
1	53240631	A	C	SNV			RPL32	intron_variant	MODIFIER					PASS	0	36	0.615385	39	1.62231e-07	0.733333	45	1.33366e-10
X	8088183	T	C	SNV				intergenic_variant	MODIFIER					PASS	0	20	0.56	25	0.00129217	0.733333	15	0.000220481
3	428596024	C	CAT	Indel			NBEA	intron_variant	MODIFIER					PASS	0	46	0.54717	53	1.69034e-08	0.733333	30	1.97118e-10
6	220066421	G	GC	Indel			ABTB2	intron_variant	MODIFIER					multiallelic	0	26	0.535714	28	0.0102366	0.733333	15	0.00085183
1	545531356	T	TA	Indel				intergenic_variant	MODIFIER					PASS	0	55	0.738095	42	6.22467e-14	0.732143	56	1.28927e-15
1	455831923	C	T	SNV				intergenic_variant	MODIFIER					PASS	0	58	0.613636	44	4.88513e-11	0.732143	56	3.43611e-16
1	65943026	A	C	SNV				intergenic_variant	MODIFIER					PASS	0	51	0.531915	47	2.063e-08	0.731707	41	6.36987e-13
1	644058526	A	G	SNV			SCRIB	intron_variant	MODIFIER					PASS	0	60	0.704918	61	3.90311e-16	0.731343	67	8.28819e-18
6	229845566	TA	T	Indel			EXT2	intron_variant	MODIFIER					PASS	0	27	1	25	6.16152e-13	0.730769	26	8.15798e-07
1	488962615	C	A	SNV				intergenic_variant	MODIFIER					PASS	0	64	0.859375	64	1.9054e-24	0.730769	52	1.13926e-16
1	656630119	G	GC	Indel				downstream_gene_variant	MODIFIER					multiallelic	0	42	0.652174	69	3.57089e-13	0.730769	52	8.15374e-13
1	399736255	GT	G	Indel			CTNND2	intron_variant	MODIFIER					multiallelic	0	46	0.481481	54	1.71028e-06	0.730769	52	4.84245e-12
1	681091055	A	G	SNV				intergenic_variant	MODIFIER					PASS	0	64	0.476923	65	1.16763e-09	0.730769	52	1.13926e-16
1	69415440	A	AATTTT	Indel				intergenic_variant	MODIFIER					clustered_events;multiallelic	0	27	0.428571	21	0.0578846	0.730769	26	0.000314712
3	122206174	T	A	SNV				intergenic_variant	MODIFIER					PASS	0	28	0.365854	41	0.0040089	0.730769	26	5.47114e-07
4	340626267	A	G	SNV				intergenic_variant	MODIFIER					PASS	0	61	0.736842	76	3.55912e-19	0.730159	63	1.60508e-17
1	407501244	T	A	SNV				intergenic_variant	MODIFIER					PASS	0	53	0.716981	53	2.26194e-14	0.730159	63	6.96384e-16
4	208729425	G	A	SNV				intergenic_variant	MODIFIER					PASS	0	26	0.66	50	4.26097e-07	0.730159	63	4.31454e-09
1	78311353	G	T	SNV				intergenic_variant	MODIFIER					PASS	0	56	0.781818	55	1.39887e-17	0.72973	37	5.38999e-13
1	65375796	C	G	SNV				intergenic_variant	MODIFIER					PASS	0	65	0.744681	47	1.43256e-16	0.72973	37	3.17428e-14
4	262950869	TA	T	Indel				intergenic_variant	MODIFIER					PASS	0	56	0.731343	67	5.69956e-17	0.729167	48	1.0999e-14
4	237989911	C	T	SNV				intergenic_variant	MODIFIER					PASS	0	28	0.625	32	6.49753e-06	0.729167	48	7.27759e-09
4	79845991	CA	C	Indel				intergenic_variant	MODIFIER					PASS	0	39	0.595238	42	8.44421e-08	0.729167	48	2.04641e-11
6	113200146	TC	T	Indel				intergenic_variant	MODIFIER					PASS	0	55	0.552632	38	1.49848e-08	0.729167	48	1.64071e-14
6	247453650	A	C	SNV				intergenic_variant	MODIFIER					PASS	0	62	0.916667	60	1.29179e-26	0.728814	59	3.49326e-17
4	341561773	C	A	SNV				intergenic_variant	MODIFIER					PASS	0	59	0.686275	51	3.65924e-14	0.728814	59	1.29332e-16
1	578136592	C	T	SNV				intergenic_variant	MODIFIER					PASS	0	57	0.629032	62	4.63881e-13	0.728571	70	2.3442e-17
1	693246946	T	A	SNV				intergenic_variant	MODIFIER					PASS	0	67	0.731707	82	7.74398e-21	0.728395	81	1.42645e-20
4	81369757	T	A	SNV				intergenic_variant	MODIFIER					PASS	0	41	0.894737	57	6.08743e-19	0.727273	33	5.14406e-10
1	376688778	T	TA	Indel				intergenic_variant	MODIFIER					PASS	0	55	0.824561	57	1.8692e-19	0.727273	66	1.71655e-16
1	368307142	G	C	SNV				intergenic_variant	MODIFIER					PASS	0	45	0.723077	65	5.04864e-14	0.727273	66	3.10303e-14
4	286320439	T	TA	Indel				intergenic_variant	MODIFIER					PASS	0	42	0.707692	65	8.18966e-13	0.727273	55	1.20317e-12
X	70035983	C	G	SNV				intergenic_variant	MODIFIER					PASS	0	35	0.64	25	1.87092e-06	0.727273	22	2.12453e-07
2	655535631	C	T	SNV			SLC5A9	upstream_gene_variant	MODIFIER					PASS	0	17	0.621622	37	0.000361428	0.727273	33	3.03151e-05
4	240801477	A	C	SNV			LMBRD1	intron_variant	MODIFIER					PASS	0	34	0.548387	31	1.53864e-05	0.727273	22	2.87939e-07
4	209668196	CAGAG	CAG	Indel				intergenic_variant	MODIFIER					multiallelic	0	15	0.5	26	0.00675362	0.727273	33	1.43609e-05
5	169746570	T	G	SNV			CADPS2	intron_variant	MODIFIER					PASS	0	37	0.321429	28	0.00667694	0.727273	33	2.39166e-09
4	88709091	T	C	SNV			KCNT2	intron_variant	MODIFIER					PASS	0	48	0.828125	64	8.76155e-19	0.725806	62	1.51245e-14
4	231705373	C	CT	Indel				intergenic_variant	MODIFIER					PASS	0	36	0.782609	46	4.83058e-12	0.725	40	6.47668e-10
6	24823676	C	CT	Indel				intergenic_variant	MODIFIER					PASS	0	58	0.586957	46	1.54269e-10	0.725	40	1.16632e-13
1	412879229	A	T	SNV			CDH12	intron_variant	MODIFIER					PASS	0	27	0.826087	46	7.85498e-11	0.724138	58	5.05807e-09
1	98782961	GC	G	Indel				intergenic_variant	MODIFIER					PASS	0	10	0.791667	24	0.00114069	0.724138	29	0.00261623
1	98782966	C	T	SNV				intergenic_variant	MODIFIER					PASS	0	10	0.791667	24	0.00114069	0.724138	29	0.00261623
4	381399140	C	A	SNV				intron_variant&non_coding_transcript_variant	MODIFIER					PASS	0	64	0.787234	94	3.72581e-24	0.724138	58	3.07756e-17
4	193487603	A	T	SNV			AFG1L	intron_variant	MODIFIER					PASS	0	38	0.774648	71	2.08437e-14	0.724138	58	7.27767e-12
1	477925125	GT	G	Indel			NOL4	intron_variant	MODIFIER					PASS	0	45	0.723684	76	8.14754e-15	0.724138	58	1.78913e-13
1	468722014	T	A	SNV			RGS20	upstream_gene_variant	MODIFIER					PASS	0	47	0.705882	51	1.14507e-12	0.724138	58	6.57095e-14
2	566947297	T	A	SNV				intergenic_variant	MODIFIER					PASS	0	56	0.611765	85	8.74913e-14	0.724138	58	9.4961e-16
6	120455573	C	A	SNV				intergenic_variant	MODIFIER					PASS	0	48	0.607843	51	3.93532e-10	0.724138	29	2.59007e-10
4	196268790	ATATG	A	Indel				intergenic_variant	MODIFIER					clustered_events;germline	0	16	0.575	40	0.00134295	0.724138	29	9.05628e-05
X	2874255	G	GA	Indel				intergenic_variant	MODIFIER					PASS	0	21	0.540541	37	0.000513441	0.724138	29	7.42264e-06
1	517082017	AT	A	Indel				intergenic_variant	MODIFIER					PASS	0	39	0.818182	66	5.68862e-16	0.723404	47	3.63539e-11
1	540498010	GA	G	Indel			CDKAL1	intron_variant	MODIFIER					PASS	0	40	0.795455	44	4.00822e-13	0.723404	47	2.25146e-11
1	573039451	C	A	SNV				intron_variant&non_coding_transcript_variant	MODIFIER					PASS	0	49	0.795455	88	8.55534e-20	0.723404	47	4.01121e-13
4	276755094	TA	T	Indel			GLO1	intron_variant	MODIFIER					PASS	0	53	0.756757	37	2.43844e-13	0.723404	47	7.69838e-14
1	504099709	AT	A	Indel			ANKRD12	intron_variant	MODIFIER					PASS	0	27	0.774194	31	3.74487e-08	0.722222	18	1.27106e-05
4	27760105	C	T	SNV			TAL1	upstream_gene_variant	MODIFIER					PASS	0	34	0.560976	41	2.28469e-06	0.722222	36	4.78942e-09
5	206924956	CT	C	Indel				intergenic_variant	MODIFIER					PASS	0	22	0.432432	37	0.00416297	0.722222	36	1.59167e-06
4	199455391	C	CAAAAAAAAAAAAAAAAAATCAGAACAAAATGAAGAAAAATGAGAAAGG	Indel				intergenic_variant	MODIFIER					germline;multiallelic	0	17	0.375	16	0.200124	0.722222	36	0.00131192
4	268216132	T	C	SNV				intergenic_variant	MODIFIER					PASS	0	45	0.791045	67	1.06622e-16	0.721311	61	1.22877e-13
4	318758537	CA	C	Indel				intergenic_variant	MODIFIER					PASS	0	45	0.787879	66	1.76347e-16	0.721311	61	1.22877e-13
1	477177294	T	C	SNV			DTNA	intron_variant	MODIFIER					PASS	0	54	0.753425	73	5.40193e-18	0.721311	61	1.44542e-15
4	179144443	G	T	SNV				intergenic_variant	MODIFIER					PASS	0	45	0.731343	67	1.84005e-14	0.721311	61	1.22877e-13
1	468036137	G	A	SNV				intergenic_variant	MODIFIER					PASS	0	43	0.607843	51	2.47237e-09	0.721311	61	3.522e-13
4	3187931	A	T	SNV			TNNI3K	intron_variant	MODIFIER					PASS	0	62	0.472727	55	9.67424e-09	0.721311	61	3.9527e-17
1	566527124	C	A	SNV				intergenic_variant	MODIFIER					PASS	0	53	0.724638	69	3.08423e-16	0.72093	43	3.21068e-13
2	647456416	GGATA	G	Indel				intergenic_variant	MODIFIER					PASS	0	15	0.657895	38	0.000380584	0.72093	43	5.13786e-05
3	72305720	TGGG	T	Indel				intergenic_variant	MODIFIER					multiallelic	0	32	0.525	40	0.00290114	0.72093	43	8.35093e-05
6	175483686	G	T	SNV				intergenic_variant	MODIFIER					PASS	0	65	0.8	45	2.64502e-18	0.72	50	3.82988e-16
4	331450536	GA	G	Indel			IGF2BP1	intron_variant	MODIFIER					PASS	0	55	0.622642	53	8.89964e-12	0.72	50	1.81006e-14
4	26264284	G	GT	Indel			BEND5	intron_variant	MODIFIER					clustered_events;haplotype	0	30	0.62069	29	6.45111e-06	0.72	25	5.12595e-07
6	28194962	G	A	SNV			PDS5A	intron_variant	MODIFIER					PASS	0	64	0.62	50	1.12213e-12	0.72	50	5.52685e-16
6	2774063	G	A	SNV			WDR1	intron_variant	MODIFIER					PASS	0	27	0.605263	38	8.02897e-06	0.72	25	1.56525e-06
4	309588538	G	A	SNV			PRKCA	intron_variant	MODIFIER					PASS	0	33	0.58209	67	1.1115e-07	0.72	50	5.33393e-10
6	174302508	GA	G	Indel				intergenic_variant	MODIFIER					PASS	0	51	0.553191	47	6.63011e-09	0.72	50	9.64786e-14
X	44156316	A	AT	Indel				intergenic_variant	MODIFIER					PASS	0	33	0.541667	24	8.59345e-05	0.72	25	1.78678e-07
1	586312806	T	C	SNV			RIMS2	intron_variant	MODIFIER					PASS	0	63	0.8	90	3.13398e-24	0.719298	57	9.6005e-17
4	40980169	T	C	SNV				intron_variant	MODIFIER					PASS	0	44	0.754098	61	1.60712e-14	0.71875	64	1.46906e-13
6	156487204	C	T	SNV				intergenic_variant	MODIFIER					PASS	0	67	0.666667	42	1.97318e-13	0.71875	32	4.44902e-13
1	374314661	G	A	SNV				intergenic_variant	MODIFIER					PASS	0	45	0.677419	62	2.45123e-12	0.71831	71	2.7593e-14
1	39521020	T	TA	Indel				intergenic_variant	MODIFIER					PASS	0	56	0.571429	42	1.66916e-09	0.717949	39	5.44523e-13
4	408490746	GA	G	Indel				intergenic_variant	MODIFIER					PASS	0	46	0.792683	82	2.64587e-18	0.717391	46	2.82138e-12
4	263625296	T	A	SNV				intergenic_variant	MODIFIER					PASS	0	46	0.846154	65	3.63732e-19	0.716981	53	5.37031e-13
2	398386624	G	T	SNV				intergenic_variant	MODIFIER					PASS	0	46	0.571429	56	3.00701e-09	0.716981	53	5.37031e-13
2	445985775	C	A	SNV				intergenic_variant	MODIFIER					PASS	0	49	0.44186	43	4.40366e-06	0.716981	53	1.34963e-13
4	114781810	C	CT	Indel				intergenic_variant	MODIFIER					PASS	0	34	0.864407	59	1.42419e-15	0.716667	60	8.47825e-11
4	233045755	T	G	SNV				intron_variant	MODIFIER					PASS	0	54	0.813725	102	2.15926e-23	0.716216	74	1.52566e-16
1	610761883	C	G	SNV				intergenic_variant	MODIFIER					PASS	0	75	0.794118	68	5.64583e-24	0.716216	74	7.29761e-21
4	395510687	A	T	SNV				intergenic_variant	MODIFIER					PASS	0	60	0.885246	61	2.13056e-24	0.714286	56	6.6887e-16
6	253856710	A	G	SNV				intron_variant	MODIFIER					PASS	0	52	0.87037	54	2.29824e-20	0.714286	49	1.26227e-13
6	238869888	TC	T	Indel				intergenic_variant	MODIFIER					PASS	0	29	0.833333	18	1.79088e-07	0.714286	21	3.11287e-06
1	599369476	C	CATAT	Indel				intergenic_variant	MODIFIER					multiallelic	0	44	0.740741	27	1.69645e-05	0.714286	28	1.65045e-05
1	456186949	C	G	SNV				intron_variant	MODIFIER					PASS	0	45	0.734694	49	6.21102e-13	0.714286	49	2.55632e-12
1	472155049	A	G	SNV			SNTG1	intron_variant	MODIFIER					PASS	0	65	0.716981	53	1.79105e-16	0.714286	49	8.63788e-16
6	42086019	A	C	SNV				intergenic_variant	MODIFIER					PASS	0	53	0.684211	38	1.75778e-11	0.714286	35	8.42238e-12
1	521428582	CA	C	Indel				intergenic_variant	MODIFIER					PASS	0	61	0.678571	56	8.21374e-15	0.714286	63	6.85606e-17
4	84479754	G	GT	Indel				intergenic_variant	MODIFIER					PASS	0	66	0.632911	79	4.55989e-16	0.714286	63	7.99378e-18
2	635933829	C	G	SNV				intron_variant	MODIFIER					PASS	0	21	0.583333	48	8.43487e-05	0.714286	42	1.76104e-06
1	62186689	G	T	SNV			BARX1	downstream_gene_variant	MODIFIER					clustered_events	0	28	0.47619	21	0.00188808	0.714286	14	5.85346e-05
1	334713429	C	A	SNV				intergenic_variant	MODIFIER					PASS	0	56	0.906977	86	1.53658e-28	0.712329	73	9.46832e-17
4	211356774	A	C	SNV				intergenic_variant	MODIFIER					PASS	0	45	0.777778	54	6.90219e-15	0.712121	66	1.01648e-13
1	357514949	AT	A	Indel				intergenic_variant	MODIFIER					multiallelic	0	51	0.652174	46	6.76968e-11	0.711864	59	3.35619e-12
6	110420311	A	G	SNV				intergenic_variant	MODIFIER					PASS	0	69	0.758621	58	1.42145e-19	0.711538	52	9.36676e-17
1	1010827	C	A	SNV				upstream_gene_variant	MODIFIER					PASS	0	57	0.677419	62	1.09761e-14	0.711538	52	8.73457e-15
1	17169935	C	A	SNV				intergenic_variant	MODIFIER					PASS	0	47	0.558824	34	2.00688e-07	0.711538	52	6.2532e-13
2	659309054	AT	A	Indel				intergenic_variant	MODIFIER					PASS	0	16	0.673913	46	9.16446e-05	0.711111	45	3.17669e-05
4	331830846	G	A	SNV			HOXB5	5_prime_utr_variant	MODIFIER					PASS	0	42	0.722222	54	2.04859e-12	0.710843	83	5.87653e-14
1	555405354	A	ATGTG	Indel				intergenic_variant	MODIFIER					multiallelic	0	52	0.754717	53	1.56721e-09	0.710526	38	6.00783e-07
6	53990900	A	C	SNV				intergenic_variant	MODIFIER					PASS	0	69	0.733333	30	3.08403e-13	0.710526	38	2.49059e-14
6	53939161	G	T	SNV				intergenic_variant	MODIFIER					PASS	0	50	0.710526	38	9.66492e-12	0.710526	38	9.85905e-12
4	201119564	T	C	SNV				intergenic_variant	MODIFIER					PASS	0	49	0.7	60	1.01436e-13	0.710526	38	1.40514e-11
6	173038041	C	T	SNV			USP53	splice_donor_5th_base_variant&intron_variant	LOW					PASS	0	52	0.692308	39	1.07152e-11	0.710526	38	4.92924e-12
1	76238972	C	T	SNV				intergenic_variant	MODIFIER					PASS	0	57	0.658537	41	9.33625e-12	0.710526	38	9.33357e-13
4	87011821	TA	T	Indel				intergenic_variant	MODIFIER					PASS	0	34	0.736842	38	1.3686e-09	0.709677	31	3.13279e-08
3	61416198	A	T	SNV				intergenic_variant	MODIFIER					clustered_events	0	30	0.567568	37	1.12262e-05	0.709091	55	2.56818e-09
5	252195594	C	T	SNV				intergenic_variant	MODIFIER					PASS	0	52	0.457627	59	1.6468e-07	0.709091	55	3.95976e-14
6	72821427	G	T	SNV			NR3C2	intron_variant	MODIFIER					PASS	0	65	0.454545	44	8.53132e-08	0.709091	55	1.9189e-16
2	135967825	TAA	TA	Indel				intergenic_variant	MODIFIER					multiallelic	0	44	0.38983	59	1.39967e-05	0.709091	55	7.76153e-13
1	595488038	T	C	SNV				intergenic_variant	MODIFIER					PASS	0	46	0.79661	59	2.24033e-16	0.708333	48	3.11357e-12
4	139240031	A	C	SNV			RGS17	intron_variant	MODIFIER					PASS	0	43	0.790698	86	1.44785e-17	0.708333	72	1.61958e-13
4	45993683	A	C	SNV				intergenic_variant	MODIFIER					PASS	0	58	0.758065	62	6.11092e-18	0.708333	72	6.19504e-17
1	524354236	A	T	SNV				intergenic_variant	MODIFIER					PASS	0	54	0.678571	84	8.79321e-16	0.707692	65	1.88388e-15
4	240937513	TA	T	Indel			ADGRB3	intron_variant	MODIFIER					PASS	0	28	0.779661	59	8.75075e-11	0.707317	41	6.02604e-08
1	587471042	G	C	SNV				intergenic_variant	MODIFIER					PASS	0	63	0.705882	68	1.77471e-17	0.707317	41	5.39126e-14
2	647423791	A	T	SNV				intergenic_variant	MODIFIER					PASS	0	29	0.682927	41	1.07995e-07	0.707317	41	3.64012e-08
2	266919924	CT	C	Indel			C15orf48	intron_variant	MODIFIER					PASS	0	42	0.647059	34	1.45537e-08	0.707317	41	1.03021e-10
6	10851064	G	T	SNV			SLIT2	intron_variant	MODIFIER					PASS	0	63	0.566038	53	3.0457e-11	0.707317	41	5.39126e-14
1	586341490	A	C	SNV			RIMS2	intron_variant	MODIFIER					clustered_events	0	77	0.666667	72	9.57484e-19	0.706667	75	6.80994e-21
3	64172324	T	C	SNV			TNS1	intron_variant	MODIFIER					PASS	0	70	0.535211	71	1.46488e-12	0.706667	75	1.41257e-19
4	300949205	CT	C	Indel				intergenic_variant	MODIFIER					PASS	0	15	0.92	25	5.17968e-07	0.705882	17	0.0012558
4	168499926	GA	G	Indel				intergenic_variant	MODIFIER					PASS	0	45	0.836066	61	5.8945e-18	0.705882	34	2.77572e-10
1	334514039	A	AAT	Indel			CACNG3	intron_variant	MODIFIER					PASS	0	26	0.833333	24	4.10351e-08	0.705882	17	3.73104e-05
4	463787679	G	A	SNV			COL18A1	intron_variant	MODIFIER					PASS	0	16	0.829787	47	3.19051e-07	0.705882	34	8.66573e-05
4	356494454	T	TA	Indel				intergenic_variant	MODIFIER					PASS	0	36	0.745098	51	1.89033e-11	0.705882	51	2.12897e-10
4	315021906	T	C	SNV				intergenic_variant	MODIFIER					PASS	0	73	0.739726	73	1.67708e-21	0.705882	51	5.46578e-17
6	146918938	T	TG	Indel			PPP3CA	intron_variant	MODIFIER					PASS	0	55	0.6875	32	7.08515e-11	0.705882	34	1.11295e-11
6	172650940	A	G	SNV				intergenic_variant	MODIFIER					PASS	0	71	0.548387	62	1.84492e-12	0.705882	34	1.3638e-13
1	692966988	A	T	SNV				intergenic_variant	MODIFIER					PASS	0	57	0.758621	58	2.91028e-17	0.704918	61	1.462e-15
1	420336872	GT	G	Indel				intergenic_variant	MODIFIER					PASS	0	58	0.723077	65	7.30893e-17	0.704918	61	9.41701e-16
6	204758590	G	T	SNV				intron_variant	MODIFIER					PASS	0	77	0.625	48	3.36993e-14	0.704918	61	4.81773e-19
6	183032142	C	T	SNV				intergenic_variant	MODIFIER					PASS	0	55	0.603774	53	3.07077e-11	0.704545	44	3.46808e-13
3	349974941	C	CTATCCATTGTGCCTCCTAGCTGCCTTATGTAT	Indel			ARHGAP15	intron_variant	MODIFIER					germline	0	35	0.557377	61	2.3971e-07	0.704545	44	1.32296e-09
1	607275003	TG	AC	SNV				intergenic_variant	MODIFIER					PASS	0	51	0.7	80	1.15818e-15	0.704225	71	3.5305e-15
2	247233406	G	A	SNV			ARRDC1	intron_variant	MODIFIER					PASS	0	55	0.527778	72	2.69234e-10	0.704225	71	4.72637e-16
6	244754011	GC	G	Indel				non_coding_transcript_exon_variant	MODIFIER					PASS	0	33	0.671642	67	9.8151e-10	0.703704	54	7.31422e-10
4	319352092	T	TTA	Indel				intergenic_variant	MODIFIER					PASS	0	24	0.608696	23	0.000177055	0.703704	27	5.52627e-06
3	10526526	G	T	SNV			KLHL30	intron_variant	MODIFIER					PASS	0	39	0.553846	65	4.09009e-08	0.703704	54	3.20052e-11
1	52913313	G	T	SNV			MKRN2OS	intron_variant	MODIFIER					PASS	0	73	0.525	40	8.37492e-10	0.703704	54	2.30071e-17
3	49049851	A	G	SNV			SLC9A9	intron_variant	MODIFIER					PASS	0	58	0.5	82	2.34511e-10	0.703297	91	3.61098e-18
4	438820193	GT	G	Indel				intergenic_variant	MODIFIER					PASS	0	52	0.727273	77	9.29387e-17	0.703125	64	8.7318e-15
1	524354195	T	C	SNV				intergenic_variant	MODIFIER					PASS	0	61	0.6625	80	2.28591e-16	0.702703	74	1.65167e-17
6	196450233	G	T	SNV			LDHC	intron_variant	MODIFIER					PASS	0	53	0.660377	53	1.42255e-12	0.702703	37	8.15892e-12
1	586574764	T	C	SNV				intergenic_variant	MODIFIER					PASS	0	45	0.865385	52	5.11173e-18	0.702128	47	9.11876e-12
1	30124411	A	G	SNV				intergenic_variant	MODIFIER					PASS	0	62	0.666667	60	5.46091e-15	0.702128	47	1.28148e-14
1	311565332	C	T	SNV			RBFOX1	intron_variant	MODIFIER					PASS	0	52	0.575758	66	6.81559e-11	0.702128	47	5.23043e-13
4	271190260	GA	G	Indel				intergenic_variant	MODIFIER					clustered_events	0	25	0.870968	31	9.48714e-10	0.7	30	2.26999e-06
4	416442117	C	T	SNV			HIPK1	upstream_gene_variant	MODIFIER					PASS	0	34	0.833333	54	6.46624e-14	0.7	50	9.6818e-10
4	461280005	TTATA	TTA	Indel				intergenic_variant	MODIFIER					multiallelic	0	31	0.736842	38	1.13937e-09	0.7	30	1.73451e-08
1	366880572	G	C	SNV			ARK2N	intron_variant	MODIFIER					PASS	0	56	0.697368	76	2.08191e-16	0.7	60	4.31185e-15
5	185023821	A	G	SNV				intergenic_variant	MODIFIER					PASS	0	44	0.575758	33	2.59621e-07	0.7	40	9.2461e-11
1	706042121	TGG	T	Indel				intergenic_variant	MODIFIER					multiallelic	0	23	0.555556	36	0.000280479	0.7	60	1.01503e-07
6	2046681	AG	A	Indel				intergenic_variant	MODIFIER					multiallelic	0	30	0.521739	23	1.61988e-05	0.7	30	6.36086e-08
5	235530904	CA	C	Indel				intergenic_variant	MODIFIER					PASS	0	30	0.5	18	0.00138012	0.7	20	5.04344e-06
3	23927981	G	GA	Indel				intergenic_variant	MODIFIER					PASS	0	47	0.438596	57	1.83622e-06	0.7	70	4.70921e-14
1	156077176	A	AATATAAACATTATACATATATATATATATATATGTCTATATATATATATATATAGACATAT	Indel				intergenic_variant	MODIFIER					multiallelic	0	18	0.384615	26	0.0621413	0.7	10	0.00716328
4	315094196	T	C	SNV				intergenic_variant	MODIFIER					PASS	0	48	0.790323	62	5.93094e-17	0.698413	63	1.06241e-13
4	271463908	AC	A	Indel				intergenic_variant	MODIFIER					PASS	0	58	0.753846	65	4.10244e-18	0.698413	63	1.02364e-15
4	121137786	GA	G	Indel			SMOC2	intron_variant	MODIFIER					PASS	0	23	0.794872	39	2.4754e-08	0.698113	53	3.49651e-07
6	134031905	A	T	SNV				intergenic_variant	MODIFIER					PASS	0	67	0.636364	55	3.52473e-14	0.698113	53	4.31261e-16
6	106270678	A	T	SNV				intergenic_variant	MODIFIER					PASS	0	64	0.754098	61	7.2563e-19	0.697368	76	4.47112e-18
4	210270100	T	TA	Indel				intergenic_variant	MODIFIER					PASS	0	64	0.8	65	1.66701e-21	0.69697	66	4.30915e-17
1	679492208	A	G	SNV				intergenic_variant	MODIFIER					PASS	0	62	0.785714	70	5.05603e-21	0.69697	66	1.01955e-16
1	31834527	GA	G	Indel			MITF	intron_variant	MODIFIER					PASS	0	52	0.688889	45	2.19895e-12	0.69697	33	6.85707e-11
1	190996672	TC	T	Indel			RHOBTB3	intron_variant	MODIFIER					PASS	0	37	0.652174	46	5.78828e-09	0.69697	33	1.04173e-08
4	179869924	T	G	SNV				intergenic_variant	MODIFIER					PASS	0	49	0.727273	66	3.54727e-15	0.696429	56	3.08398e-13
1	546830780	C	A	SNV				intergenic_variant	MODIFIER					PASS	0	50	0.804348	46	7.34966e-16	0.695652	46	2.32766e-12
6	94091998	TTG	T	Indel				intron_variant	MODIFIER					PASS	0	52	0.688889	45	2.19895e-12	0.695652	46	1.07691e-12
X	44517762	T	A	SNV				intergenic_variant	MODIFIER					PASS	0	19	0.483871	31	0.00460309	0.695652	23	0.000112705
1	475814556	A	T	SNV			PRKDC	intron_variant	MODIFIER					PASS	0	57	0.348837	43	5.44198e-05	0.695652	46	1.68695e-13
1	423783509	GA	G	Indel				intergenic_variant	MODIFIER					clustered_events	0	54	0.704545	44	4.89287e-13	0.694444	36	1.40514e-11
6	28942752	G	A	SNV			NSUN7	intron_variant	MODIFIER					PASS	0	51	0.5	28	4.08801e-06	0.694444	36	3.65762e-11
1	374017007	A	T	SNV				intergenic_variant	MODIFIER					PASS	0	62	0.818182	55	2.24002e-20	0.693878	49	1.2677e-14
6	242506965	G	A	SNV				intron_variant	MODIFIER					PASS	0	37	0.652174	46	5.78828e-09	0.693878	49	3.67986e-10
4	204505541	AT	A	Indel				intergenic_variant	MODIFIER					PASS	0	39	0.608696	46	2.32377e-08	0.693878	49	1.43962e-10
4	424887290	T	C	SNV				intergenic_variant	MODIFIER					PASS	0	44	0.814815	54	5.44758e-16	0.692308	39	1.88425e-10
1	539957413	TGG	TG	Indel				intergenic_variant	MODIFIER					multiallelic	0	18	0.8	10	0.00078564	0.692308	26	2.13285e-08
4	197274135	CT	C	Indel				intergenic_variant	MODIFIER					PASS	0	45	0.791667	48	1.22005e-14	0.692308	52	5.70681e-12
1	350849498	CA	C	Indel				intergenic_variant	MODIFIER					PASS	0	39	0.775862	58	9.78755e-14	0.692308	39	1.30381e-09
6	154023635	A	G	SNV			ANTXR2	intron_variant	MODIFIER					clustered_events	0	33	0.758621	29	9.03808e-09	0.692308	26	3.79541e-07
1	690311478	G	GA	Indel			RPH3A	intron_variant	MODIFIER					PASS	0	46	0.75	64	4.00975e-15	0.692308	65	3.20442e-13
1	708198266	G	A	SNV			INPP5J	intron_variant	MODIFIER					PASS	0	10	0.689655	29	0.00491012	0.692308	13	0.0184513
6	38726909	G	T	SNV			KDR	intron_variant	MODIFIER					clustered_events	0	60	0.680851	47	1.23118e-13	0.692308	39	8.32503e-13
6	76799775	TA	T	Indel				intergenic_variant	MODIFIER					PASS	0	50	0.543478	46	1.7625e-08	0.692308	39	2.17354e-11
3	199196823	C	T	SNV			GPM6B	intron_variant	MODIFIER					PASS	0	22	0.486486	37	0.00131462	0.692308	39	3.18814e-06
3	422590050	C	A	SNV			GALNT13	intron_variant	MODIFIER					PASS	0	40	0.447761	67	3.98918e-06	0.692308	52	5.6948e-11
1	618703434	A	C	SNV			CYRIB	intron_variant	MODIFIER					PASS	0	64	0.82	50	6.01147e-20	0.690909	55	1.29487e-15
4	375711349	GA	G	Indel				intergenic_variant	MODIFIER					PASS	0	47	0.722222	72	5.46091e-15	0.690909	55	1.38017e-12
3	517447120	C	CTGT	Indel			FOLH1	upstream_gene_variant	MODIFIER					PASS	0	59	0.485714	70	1.45895e-09	0.690909	55	8.83332e-15
6	171252144	T	A	SNV				intergenic_variant	MODIFIER					PASS	0	73	0.853659	41	6.91718e-21	0.690476	42	6.30336e-15
4	111084346	A	AGT	Indel				intergenic_variant	MODIFIER					PASS	0	35	0.830769	65	4.06434e-15	0.690476	42	4.08983e-09
1	684126816	T	TAC	Indel			NCOR2	intron_variant	MODIFIER					PASS	0	41	0.723404	47	1.37545e-11	0.690476	42	3.15603e-10
3	40208982	GT	G	Indel				intergenic_variant	MODIFIER					PASS	0	15	0.703704	27	0.000326037	0.690476	42	0.000127011
1	17340197	GA	G	Indel				intergenic_variant	MODIFIER					multiallelic	0	60	0.636364	44	1.5946e-11	0.690476	42	3.86129e-13
1	637681964	C	A	SNV				intergenic_variant	MODIFIER					PASS	0	64	0.617647	68	2.60492e-14	0.690141	71	2.58599e-17
1	490240761	T	G	SNV				intergenic_variant	MODIFIER					PASS	0	54	0.86	50	1.20092e-19	0.689655	58	3.6813e-14
4	164277518	T	TA	Indel				intergenic_variant	MODIFIER					PASS	0	33	0.795455	44	1.86544e-11	0.689655	29	1.81672e-07
6	9651	C	G	SNV				intron_variant	MODIFIER					PASS	0	79	0.710526	38	1.66658e-15	0.689655	29	1.01095e-12
3	328025843	G	A	SNV				intergenic_variant	MODIFIER					PASS	0	18	0.65625	32	0.000146531	0.689655	29	8.30705e-05
2	352545549	TC	T	Indel			ADSS1	intron_variant	MODIFIER					multiallelic	0	19	0.606061	33	1.76909e-06	0.689655	29	1.25572e-08
5	92333741	C	A	SNV			LARP4	intron_variant	MODIFIER					PASS	0	24	0.568182	44	4.91431e-05	0.689655	29	5.91931e-06
2	507220944	T	TA	Indel			RAB27A	intron_variant	MODIFIER					PASS	0	37	0.5	34	2.31399e-05	0.689655	29	4.53461e-08
1	69252619	C	G	SNV				intergenic_variant	MODIFIER					PASS	0	54	0.851064	47	1.07974e-18	0.688889	45	1.07718e-12
4	37419262	G	T	SNV				intergenic_variant	MODIFIER					PASS	0	67	0.753846	65	5.67933e-20	0.688889	45	1.33122e-14
4	87206300	T	A	SNV				intergenic_variant	MODIFIER					PASS	0	48	0.708333	48	1.30166e-12	0.688889	45	1.02424e-11
5	284610689	G	T	SNV				intron_variant&non_coding_transcript_variant	MODIFIER					PASS	0	48	0.431373	51	3.51419e-06	0.688889	45	1.02424e-11
1	395086851	T	TA	Indel			ADCY2	intron_variant	MODIFIER					clustered_events	0.333333	9	0	17	0.216833	0.688889	45	0.28645
4	111129123	C	T	SNV				intergenic_variant	MODIFIER					PASS	0	44	0.666667	72	2.04859e-12	0.688312	77	2.21613e-13
4	182833192	CA	C	Indel			RFX6	intron_variant	MODIFIER					PASS	0	32	0.816667	60	3.05174e-13	0.6875	48	7.07421e-09
1	469067517	G	A	SNV				intergenic_variant	MODIFIER					PASS	0	49	0.712121	66	1.23255e-14	0.6875	48	3.56432e-12
4	103751755	A	G	SNV				intergenic_variant	MODIFIER					PASS	0	63	0.661017	59	7.49571e-15	0.6875	64	2.47275e-16
3	209242273	C	G	SNV				intergenic_variant	MODIFIER					PASS	0	21	0.560976	41	0.00023754	0.6875	32	1.47729e-05
2	645257731	C	CT	Indel				intergenic_variant	MODIFIER					PASS	0	20	0.547619	42	0.00045772	0.6875	32	2.36564e-05
3	560881734	TC	T	Indel				intergenic_variant	MODIFIER					PASS	0	35	0.46	50	3.08117e-05	0.6875	32	4.38745e-08
6	236923276	C	G	SNV				intergenic_variant	MODIFIER					PASS	0	65	0.692308	52	1.90783e-15	0.686275	51	4.31133e-15
1	458770241	A	AT	Indel			NKAIN3	intron_variant	MODIFIER					PASS	0	61	0.583333	60	4.43284e-12	0.686275	51	1.78801e-14
3	551518431	A	T	SNV			PUM1	intron_variant	MODIFIER					PASS	0	48	0.476923	65	1.02425e-07	0.686275	51	2.88585e-12
1	606562957	A	T	SNV			COL14A1	intron_variant	MODIFIER					PASS	0	53	0.361702	47	3.93172e-05	0.686275	51	3.75692e-13
6	248807362	A	T	SNV			ZDHHC5	intron_variant	MODIFIER					PASS	0	56	0.827957	93	4.1396e-24	0.685714	70	1.76481e-15
1	450792320	T	C	SNV			SULF1	intron_variant	MODIFIER					PASS	0	56	0.7	70	5.02908e-16	0.685714	70	1.76481e-15
4	379312908	A	AG	Indel				intergenic_variant	MODIFIER					multiallelic	0	17	0.488372	43	0.000677436	0.685714	35	4.54765e-06
1	660048019	T	C	SNV				upstream_gene_variant	MODIFIER					PASS	0	59	0.48	50	2.74064e-08	0.685714	70	4.44249e-16
1	660048021	A	T	SNV				upstream_gene_variant	MODIFIER					PASS	0	59	0.48	50	2.74064e-08	0.685714	70	4.44249e-16
6	33701175	G	T	SNV			GABRA2	intron_variant	MODIFIER					PASS	0	55	0.576271	59	6.30616e-11	0.685185	54	8.72396e-14
4	219054863	A	G	SNV			SPACA1	intron_variant	MODIFIER					PASS	0	56	0.5	68	1.78919e-09	0.685185	54	5.84053e-14
1	511817982	T	C	SNV				intergenic_variant	MODIFIER					PASS	0	64	0.754098	61	7.2563e-19	0.684932	73	2.75605e-17
6	55068988	G	C	SNV				intergenic_variant	MODIFIER					PASS	0	46	0.877193	57	1.39802e-19	0.684211	38	1.90091e-10
3	486396749	A	T	SNV				intergenic_variant	MODIFIER					clustered_events	0	41	0.840909	44	7.64451e-15	0.684211	38	1.17266e-09
4	139897444	G	A	SNV				intergenic_variant	MODIFIER					clustered_events	0	22	0.8	45	1.43449e-08	0.684211	38	4.75631e-06
1	333875928	GT	G	Indel			PRKCB	intron_variant	MODIFIER					PASS	0	35	0.763158	38	2.05164e-10	0.684211	38	1.26142e-08
1	707907086	T	C	SNV				intron_variant	MODIFIER					PASS	0	59	0.625	80	1.4989e-14	0.684211	95	8.05974e-18
4	16363674	C	CATA	Indel				intergenic_variant	MODIFIER					PASS	0	20	0.5	34	0.00211413	0.684211	19	0.000224234
3	258856994	T	C	SNV				intergenic_variant	MODIFIER					PASS	0	73	0.483333	60	1.69004e-10	0.684211	57	4.96126e-17
X	58030894	G	A	SNV				intergenic_variant	MODIFIER					PASS	0	25	0.384615	26	0.010969	0.684211	19	4.66797e-05
1	274971737	G	A	SNV			XYLT1	intron_variant	MODIFIER					PASS	0	65	0.367647	68	5.57224e-07	0.684211	57	8.89588e-16
4	217056220	G	T	SNV			MDN1	intron_variant	MODIFIER					PASS	0	44	0.702703	74	1.05517e-13	0.683544	79	2.50224e-13
3	39812735	T	G	SNV				intergenic_variant	MODIFIER					PASS	0	63	0.450704	71	4.1634e-09	0.683333	60	9.40367e-16
3	374801047	GA	G	Indel				intergenic_variant	MODIFIER					PASS	0	47	0.508772	57	5.71373e-08	0.68254	63	5.64235e-13
1	507528115	A	G	SNV			MPPE1	intron_variant	MODIFIER					PASS	0	70	0.757576	66	7.28376e-21	0.681818	66	1.51032e-17
6	57645436	AT	A	Indel				intergenic_variant	MODIFIER					PASS	0	54	0.685714	35	3.32259e-11	0.681818	44	2.31374e-12
6	43938714	AATAT	A	Indel				intergenic_variant	MODIFIER					multiallelic	0	38	0.678571	28	0.000204409	0.681818	22	0.00040414
4	247687635	CCAAAA	C	Indel			PHF3	intron_variant	MODIFIER					germline	0	47	0.65	40	5.16289e-10	0.681818	44	3.0302e-11
6	209751373	G	C	SNV				intergenic_variant	MODIFIER					PASS	0	55	0.773585	53	8.95363e-17	0.680851	47	7.37119e-13
1	539556312	A	AAC	Indel				intergenic_variant	MODIFIER					PASS	0	36	0.733333	45	1.30326e-10	0.680851	47	1.71778e-09
1	409838997	G	T	SNV			CDH18	intron_variant	MODIFIER					PASS	0	41	0.617021	47	6.10814e-09	0.680851	47	1.86266e-10
5	273031894	G	GA	Indel			SNX10	intron_variant	MODIFIER					PASS	0	35	0.528571	70	4.86928e-07	0.680851	47	2.73294e-09
2	658376414	C	T	SNV				intergenic_variant	MODIFIER					clustered_events	0	20	0.965517	29	1.78584e-10	0.68	25	7.99383e-05
6	33626504	A	T	SNV				intergenic_variant	MODIFIER					PASS	0	45	0.763158	38	2.37945e-12	0.68	50	1.92096e-11
1	507034101	ATT	A	Indel				intergenic_variant	MODIFIER					clustered_events;multiallelic	0	37	0.75	24	6.42644e-07	0.68	25	2.50785e-05
1	654937105	C	T	SNV			SIRT6	upstream_gene_variant	MODIFIER					PASS	0	52	0.745098	51	6.84802e-15	0.68	75	8.3776e-15
6	35461836	T	C	SNV				intergenic_variant	MODIFIER					PASS	0	52	0.933333	45	1.14143e-21	0.679245	53	5.73117e-13
1	361840531	C	T	SNV			MYO5B	intron_variant	MODIFIER					PASS	0	48	0.826923	52	3.57132e-17	0.679245	53	3.00925e-12
1	691500805	C	T	SNV			RBM19	intron_variant	MODIFIER					PASS	0	24	0.833333	24	1.08725e-07	0.678571	28	1.01077e-05
1	395270560	G	GGT	Indel			MTRR	intron_variant	MODIFIER					PASS	0	51	0.730159	63	1.8439e-15	0.678571	56	4.69896e-13
4	26125217	ATGTG	ATG	Indel			BEND5	intron_variant	MODIFIER					multiallelic	0	14	0.653846	26	0.00189996	0.678571	28	5.29272e-05
2	244330933	T	A	SNV				intergenic_variant	MODIFIER					PASS	0	61	0.606557	61	6.84254e-13	0.678571	56	8.3776e-15
1	78372658	A	AG	Indel				intergenic_variant	MODIFIER					PASS	0	45	0.548387	31	1.00654e-06	0.678571	28	8.83206e-09
2	356700384	TA	T	Indel				intergenic_variant	MODIFIER					PASS	0	53	0.537037	54	2.90106e-09	0.678571	56	2.02838e-13
1	631691520	A	G	SNV				intergenic_variant	MODIFIER					PASS	0	59	0.736111	72	2.59364e-18	0.677966	59	9.18658e-15
4	243751163	C	A	SNV				intergenic_variant	MODIFIER					PASS	0	47	0.744681	47	2.09739e-13	0.677419	62	9.68887e-13
4	399680001	C	T	SNV				intergenic_variant	MODIFIER					PASS	0	31	0.677419	31	3.78499e-07	0.677419	31	3.78996e-07
1	431162021	G	GTA	Indel			E2F5	intron_variant	MODIFIER					PASS	0	20	0.621622	37	9.51641e-05	0.677419	31	3.60149e-05
X	13300563	G	A	SNV				intergenic_variant	MODIFIER					PASS	0	28	0.6	25	4.83781e-05	0.677419	31	1.21724e-06
2	350037046	T	G	SNV				intron_variant	MODIFIER					PASS	0	75	0.478261	69	3.73895e-11	0.676923	65	4.65142e-18
2	226069697	G	A	SNV				intergenic_variant	MODIFIER					PASS	0	66	0.370968	62	6.51759e-07	0.676923	65	1.47213e-16
1	4160282	GC	G	Indel				intergenic_variant	MODIFIER					PASS	0	24	0.647059	17	0.000268163	0.676471	34	4.0735e-06
1	43867185	G	C	SNV				intron_variant	MODIFIER					PASS	0	59	0.770833	48	1.10108e-16	0.675676	37	6.87512e-12
6	133236163	CAATCCTAAAATAA	C	Indel			ARHGEF38	intron_variant	MODIFIER					PASS	0	71	0.627119	59	7.26988e-15	0.675676	37	2.63145e-13
2	308144486	AT	A	Indel			DPF3	intron_variant	MODIFIER					PASS	0	47	0.589286	56	7.48978e-10	0.675676	37	2.88559e-10
2	647724583	AT	A	Indel				intergenic_variant	MODIFIER					PASS	0	24	0.732143	56	2.87738e-08	0.675	40	1.93036e-06
1	709207645	GC	G	Indel				intron_variant	MODIFIER					multiallelic	0	19	0.511628	43	0.00589493	0.675	40	0.0010757
4	438217285	A	G	SNV			RPH3AL	intron_variant	MODIFIER					PASS	0	53	0.745455	55	1.36966e-15	0.674419	86	1.66553e-15
1	412540184	G	T	SNV			CDH12	intron_variant	MODIFIER					PASS	0	63	0.574074	54	1.44488e-11	0.673913	46	1.04055e-13
1	40993586	GT	G	Indel				intergenic_variant	MODIFIER					PASS	0	48	0.784615	65	4.91397e-17	0.673469	49	1.05149e-11
4	458686054	A	T	SNV				intergenic_variant	MODIFIER					PASS	0	62	0.636364	55	1.90737e-13	0.673469	49	5.96504e-14
4	27930001	CA	C	Indel				intergenic_variant	MODIFIER					multiallelic	0	43	0.509434	53	7.119e-07	0.673469	49	7.31422e-10
4	128542004	A	C	SNV			AGPAT4	intron_variant	MODIFIER					PASS	0	52	0.854545	55	8.66659e-20	0.673077	52	1.11202e-12
5	79267221	AG	A	Indel				intergenic_variant	MODIFIER					PASS	0	35	0.514706	68	1.03581e-06	0.673077	52	1.91071e-09
1	383728465	GA	G	Indel				intergenic_variant	MODIFIER					PASS	0	65	0.716981	53	1.79105e-16	0.672727	55	3.98999e-15
1	468005272	T	A	SNV				intergenic_variant	MODIFIER					clustered_events;multiallelic	0	57	0.622222	45	4.11829e-11	0.672727	55	2.9889e-14
4	42277328	T	A	SNV				intergenic_variant	MODIFIER					PASS	0	58	0.813559	59	6.11039e-20	0.672414	58	2.68766e-14
1	397641961	C	G	SNV				intergenic_variant	MODIFIER					PASS	0	80	0.785714	56	2.23589e-22	0.672414	58	1.00628e-17
4	314076341	C	G	SNV				intergenic_variant	MODIFIER					PASS	0	36	0.759259	54	4.20063e-12	0.672414	58	5.26576e-10
3	178793748	T	C	SNV				intergenic_variant	MODIFIER					PASS	0	45	0.391304	69	1.13975e-05	0.672414	58	6.90625e-12
1	499470546	A	AT	Indel				intergenic_variant	MODIFIER					PASS	0	51	0.783333	60	3.55941e-17	0.671875	64	1.61958e-13
4	88364255	TA	T	Indel				intergenic_variant	MODIFIER					PASS	0	44	0.517241	29	6.44165e-06	0.671429	70	1.92675e-12
4	342109374	TA	T	Indel				intergenic_variant	MODIFIER					PASS	0	22	0.969697	33	4.8649e-12	0.666667	24	6.29993e-05
4	450853637	C	G	SNV				intergenic_variant	MODIFIER					PASS	0	54	0.857143	56	1.45998e-20	0.666667	57	2.5988e-13
6	100334804	T	TTA	Indel				intergenic_variant	MODIFIER					PASS	0	31	0.833333	24	4.34229e-09	0.666667	30	7.19132e-07
4	98998964	A	C	SNV			CNTN2	intron_variant	MODIFIER					PASS	0	61	0.80597	67	2.15886e-21	0.666667	63	4.17167e-15
4	173196391	A	G	SNV			NKAIN2	intron_variant	MODIFIER					PASS	0	38	0.787234	47	9.14099e-13	0.666667	60	2.08092e-10
4	261407998	T	A	SNV				intron_variant	MODIFIER					PASS	0	52	0.783333	60	2.08003e-17	0.666667	42	2.16053e-11
1	633648865	AT	A	Indel				intergenic_variant	MODIFIER					PASS	0	60	0.75	64	2.92053e-18	0.666667	48	2.59865e-13
4	308276965	T	TAC	Indel				intergenic_variant	MODIFIER					PASS	0	35	0.75	44	1.00832e-10	0.666667	42	1.34177e-08
2	622362866	GA	G	Indel				downstream_gene_variant	MODIFIER					multiallelic	0	56	0.732143	56	8.62584e-16	0.666667	60	7.26895e-14
6	113447855	GA	G	Indel				intergenic_variant	MODIFIER					multiallelic	0	26	0.695652	23	5.36493e-05	0.666667	36	3.50643e-06
1	495519461	A	AAT	Indel				intergenic_variant	MODIFIER					PASS	0	30	0.65625	32	1.01579e-06	0.666667	39	1.92217e-07
1	554864917	TTA	T	Indel				intergenic_variant	MODIFIER					PASS	0	11	0.64	25	0.0081264	0.666667	15	0.0133306
X	15936833	G	A	SNV				intergenic_variant	MODIFIER					PASS	0	43	0.606061	33	9.11835e-08	0.666667	21	3.81808e-07
1	514825750	G	GAA	Indel				intergenic_variant	MODIFIER					clustered_events	0	25	0.6	25	0.000115826	0.666667	18	9.54196e-05
1	45552603	TC	T	Indel				intergenic_variant	MODIFIER					PASS	0	48	0.594595	37	1.42989e-08	0.666667	33	1.16978e-09
6	53935423	C	A	SNV				intergenic_variant	MODIFIER					clustered_events	0	51	0.592593	54	2.03305e-10	0.666667	48	6.48154e-12
4	135720728	C	CA	Indel				intergenic_variant	MODIFIER					PASS	0	44	0.580645	62	1.76216e-09	0.666667	51	5.54226e-11
1	452417418	G	T	SNV			PREX2	intron_variant	MODIFIER					PASS	0	56	0.576271	59	4.50395e-11	0.666667	48	1.0443e-12
5	168510390	AT	A	Indel				intron_variant	MODIFIER					PASS	0	21	0.566667	30	0.000489288	0.666667	39	1.26016e-05
5	245804473	T	C	SNV				intergenic_variant	MODIFIER					PASS	0	40	0.560606	66	1.75415e-08	0.666667	51	3.12708e-10
1	697283571	G	A	SNV				intergenic_variant	MODIFIER					PASS	0	61	0.541667	48	6.82627e-10	0.666667	51	7.94014e-14
3	414306872	T	A	SNV			TANK	intron_variant	MODIFIER					PASS	0	63	0.534884	86	2.18742e-12	0.666667	57	7.93728e-15
6	11774968	A	G	SNV				intergenic_variant	MODIFIER					PASS	0	56	0.514286	35	1.59967e-07	0.666667	54	2.31525e-13
3	3127181	C	A	SNV				intergenic_variant	MODIFIER					clustered_events	0	48	0.47619	84	2.58797e-08	0.666667	78	1.22877e-13
X	28224795	AT	A	Indel				intergenic_variant	MODIFIER					PASS	0	25	0.46875	32	0.00125005	0.666667	12	0.000679976
6	94507423	A	T	SNV				intergenic_variant	MODIFIER					PASS	0	63	0.448276	29	3.87576e-06	0.666667	36	5.78965e-12
6	108085229	AT	A	Indel				intergenic_variant	MODIFIER					PASS	0	53	0.442308	52	6.07668e-07	0.666667	57	3.91151e-13
3	505768683	G	T	SNV			TENM4	intron_variant	MODIFIER					PASS	0	54	0.424242	66	3.08278e-07	0.666667	51	1.01606e-12
5	169384586	GA	G	Indel			AASS	intron_variant	MODIFIER					PASS	0	33	0.423077	26	0.00132696	0.666667	21	4.43829e-06
X	32735222	AT	A	Indel			TENM1	intron_variant	MODIFIER					PASS	0	23	0.407407	27	0.0096095	0.666667	21	8.20503e-05
1	595678716	A	AGAGAGAGAGAGT	Indel				intergenic_variant	MODIFIER					clustered_events;multiallelic	0	27	0.333333	21	0.0449871	0.666667	15	0.000793056
2	568950706	A	T	SNV				upstream_gene_variant	MODIFIER					clustered_events	0	41	0.515625	64	1.46523e-07	0.661765	68	2.25296e-11
4	84782134	GTT	GT	Indel				intergenic_variant	MODIFIER					multiallelic	0	40	0.666667	42	4.54254e-10	0.66129	62	1.93486e-11
4	183845008	T	A	SNV			FRK	intron_variant	MODIFIER					PASS	0	55	0.712121	66	6.36214e-16	0.660714	56	3.3547e-13
3	257334725	C	A	SNV				intergenic_variant	MODIFIER					PASS	0	43	0.595745	47	8.95768e-09	0.660714	56	5.11548e-11
2	273491343	C	T	SNV				intergenic_variant	MODIFIER					clustered_events	0	45	0.444444	54	3.0257e-06	0.660714	56	2.10877e-11
5	283571803	T	C	SNV				intergenic_variant	MODIFIER					clustered_events	0	61	0.428571	56	1.32912e-07	0.660714	56	3.41178e-14
1	10797232	C	G	SNV				intergenic_variant	MODIFIER					PASS	0	66	0.629032	62	1.67966e-14	0.66	50	3.22276e-14
3	533223045	C	A	SNV			OR51G1	intron_variant	MODIFIER					PASS	0	59	0.603175	63	1.23751e-12	0.66	50	3.415e-13
4	307402066	A	ATG	Indel				intergenic_variant	MODIFIER					multiallelic	0	27	0.820513	39	6.55595e-11	0.659574	47	1.03973e-10
6	17846957	CA	C	Indel				intergenic_variant	MODIFIER					PASS	0	44	0.716981	53	1.35511e-12	0.659574	47	1.86886e-10
1	388845051	GT	G	Indel	0.935897			intergenic_variant	MODIFIER					PASS	0	51	0.675	40	3.16642e-11	0.659574	47	1.30161e-11
6	193580146	GT	G	Indel			CPLX1	intron_variant	MODIFIER					multiallelic	0	46	0.685714	35	6.78467e-10	0.659091	44	2.11233e-09
1	45669319	CT	C	Indel				intergenic_variant	MODIFIER					PASS	0	32	0.675676	37	7.81764e-08	0.659091	44	5.08964e-08
6	147467288	C	T	SNV				intron_variant	MODIFIER					PASS	0	45	0.621622	37	9.14796e-09	0.659091	44	2.47739e-10
5	69215916	A	T	SNV			BEST3	intron_variant	MODIFIER					PASS	0	50	0.542373	59	2.713e-09	0.659091	44	4.03823e-11
6	225781777	T	G	SNV				intergenic_variant	MODIFIER					PASS	0	70	0.538462	39	9.13548e-10	0.659091	44	7.168e-14
1	283348035	G	A	SNV				intergenic_variant	MODIFIER					PASS	0	50	0.492063	63	2.97509e-08	0.659091	44	4.03823e-11
1	637583470	T	C	SNV				intergenic_variant	MODIFIER					PASS	0	48	0.491228	57	1.0563e-07	0.659091	44	8.2373e-11
1	383846893	TGG	T	Indel				intergenic_variant	MODIFIER					multiallelic	0	27	0.62963	27	2.15584e-05	0.658537	41	1.43602e-06
2	646357223	AT	A	Indel				intergenic_variant	MODIFIER					PASS	0	22	0.673913	46	3.05223e-06	0.657895	38	1.14644e-05
4	255227713	CTTTCTTTTTTTTTTTTTTTTTTTTTTTTTTTTTTTTTTTTTTTTTTT	CT	Indel				intergenic_variant	MODIFIER					germline;multiallelic	0	10	0.641026	39	0.000124076	0.657895	38	0.000235546
6	221138980	TG	T	Indel				intron_variant	MODIFIER					PASS	0	35	0.617647	34	5.26204e-07	0.657895	38	4.31013e-08
3	70196146	C	T	SNV				intergenic_variant	MODIFIER					PASS	0	67	0.476744	86	5.03995e-11	0.657534	73	9.85453e-17
1	47777394	G	C	SNV				intergenic_variant	MODIFIER					PASS	0	65	0.785714	56	1.077e-19	0.657143	35	9.24688e-12
5	206493285	G	A	SNV				intergenic_variant	MODIFIER					PASS	0	19	0.555556	27	0.00156511	0.657143	35	6.49613e-05
2	306444926	CT	C	Indel				intergenic_variant	MODIFIER					PASS	0	45	0.392857	56	2.34391e-05	0.657143	35	2.64269e-09
X	17152508	TA	T	Indel				intergenic_variant	MODIFIER					PASS	0	20	0.361111	36	0.0243985	0.657143	35	4.07372e-05
1	628147039	GT	G	Indel				intergenic_variant	MODIFIER					PASS	0	50	0.721311	61	9.64494e-15	0.656716	67	4.81386e-13
6	165291745	A	T	SNV				intergenic_variant	MODIFIER					PASS	0	53	0.73913	46	3.22102e-14	0.65625	64	2.1815e-13
1	287479037	CTT	CT	Indel			PGM5	intron_variant	MODIFIER					multiallelic	0	31	0.446809	47	0.000105452	0.65625	32	1.95125e-07
2	580937898	A	G	SNV				intergenic_variant	MODIFIER					PASS	0	62	0.704082	98	1.23424e-19	0.655914	93	3.75639e-17
4	95903291	A	G	SNV			SYT2	intron_variant	MODIFIER					PASS	0	33	0.770492	61	3.84557e-12	0.655738	61	4.45541e-09
6	127840532	TG	T	Indel				upstream_gene_variant	MODIFIER					PASS	0	31	0.833333	30	3.76901e-10	0.655172	29	1.37813e-06
4	238369332	A	ATG	Indel				intergenic_variant	MODIFIER					clustered_events	0	39	0.765957	47	2.29921e-12	0.655172	29	1.04327e-07
X	57687181	GT	G	Indel			TENT5D	intron_variant	MODIFIER					PASS	0	27	0.555556	27	0.000152599	0.655172	29	5.66777e-06
6	5326310	G	C	SNV				intron_variant	MODIFIER					PASS	0	57	0.714286	49	1.66895e-14	0.654545	55	3.05535e-13
6	167820982	T	A	SNV				intergenic_variant	MODIFIER					PASS	0	47	0.710526	38	2.82821e-11	0.654545	55	1.59862e-11
1	703606773	CT	C	Indel				intergenic_variant	MODIFIER					PASS	0	52	0.611765	85	5.38492e-13	0.654545	55	2.09283e-12
6	203742416	C	A	SNV			GALNT18	intron_variant	MODIFIER					PASS	0	58	0.575	40	1.32216e-09	0.654545	55	2.10178e-13
3	283556760	G	A	SNV				intergenic_variant	MODIFIER					PASS	0	52	0.571429	63	1.35308e-10	0.654545	55	2.09283e-12
1	414502010	AT	A	Indel				intergenic_variant	MODIFIER					PASS	0	53	0.409836	61	1.26033e-06	0.654545	55	1.41178e-12
3	197530632	GT	G	Indel				intergenic_variant	MODIFIER					PASS	0	26	0.5	30	0.00055872	0.653846	26	1.50351e-05
1	376633573	GA	G	Indel				intergenic_variant	MODIFIER					multiallelic	0	62	0.422222	45	1.16253e-06	0.653846	52	7.93102e-14
4	301406515	ACCCCCCC	ACCCCC	Indel			TNRC6C	downstream_gene_variant	MODIFIER					multiallelic	0	25	0.107143	28	0.0751375	0.653846	26	1.87853e-07
1	548250859	ATGTG	ATG	Indel			RNF182	intron_variant	MODIFIER					multiallelic	0	28	0.75	52	1.25201e-10	0.653061	49	4.69862e-08
1	8522335	G	T	SNV				intron_variant&non_coding_transcript_variant	MODIFIER					PASS	0	44	0.634921	63	5.73938e-11	0.653061	49	1.84429e-10
1	42421000	T	G	SNV				intergenic_variant	MODIFIER					PASS	0	54	0.693878	49	2.43918e-13	0.652174	46	9.29791e-12
1	572270878	T	G	SNV				intergenic_variant	MODIFIER					PASS	0	48	0.660714	56	5.6681e-12	0.652174	46	7.82108e-11
4	106785715	AGG	AG	Indel			U6	downstream_gene_variant	MODIFIER					multiallelic	0	18	0.645161	31	0.000214306	0.652174	23	3.81226e-05
6	59024923	C	T	SNV				intergenic_variant	MODIFIER					PASS	0	71	0.576271	59	4.08353e-13	0.651163	43	1.37521e-13
2	182813722	AT	A	Indel				intergenic_variant	MODIFIER					PASS	0	53	0.491228	57	2.56226e-08	0.651163	86	1.24101e-14
2	410337121	C	G	SNV				intergenic_variant	MODIFIER					PASS	0	70	0.571429	70	9.68474e-14	0.650794	63	5.25512e-16
2	166333668	G	T	SNV				intergenic_variant	MODIFIER					PASS	0	58	0.45283	53	9.96734e-08	0.650794	63	5.0073e-14
4	278037921	G	A	SNV				intergenic_variant	MODIFIER					PASS	0	49	0.7375	80	1.22087e-16	0.65	60	3.84034e-12
1	422397924	C	G	SNV				intergenic_variant	MODIFIER					PASS	0	63	0.676471	68	2.60366e-16	0.65	60	1.46382e-14
5	245538937	C	A	SNV			CCR4	missense_variant	MODERATE	CCR4:p.Gly144Val	144	G/V	gGg/gTg	PASS	0	49	0.557143	70	4.32418e-10	0.65	60	3.84034e-12
2	420449630	G	A	SNV				intergenic_variant	MODIFIER					PASS	0	66	0.514706	68	3.43141e-11	0.65	60	4.9044e-15
1	445023549	T	TCC	Indel				intergenic_variant	MODIFIER					multiallelic	0	40	0.487179	39	0.00172216	0.65	20	0.000355597
4	147800584	C	T	SNV				intergenic_variant	MODIFIER					PASS	0	44	0.476923	65	3.46068e-07	0.65	60	3.43605e-11
5	47918057	C	T	SNV			PPFIA2	intron_variant	MODIFIER					PASS	0	67	0.480519	77	9.69628e-11	0.649351	77	9.67637e-17
4	99459257	T	C	SNV				intron_variant&non_coding_transcript_variant	MODIFIER					PASS	0	56	0.408602	93	7.40894e-08	0.649351	77	1.17277e-14
1	469690722	CT	C	Indel				intergenic_variant	MODIFIER					PASS	0	52	0.769231	52	7.19339e-16	0.649123	57	2.04556e-12
1	564889398	G	A	SNV			MYLK4	intron_variant	MODIFIER					PASS	0	54	0.596774	62	1.42075e-11	0.649123	57	9.27725e-13
3	49140929	T	C	SNV			SLC9A9	intron_variant	MODIFIER					PASS	0	44	0.530303	66	1.96186e-08	0.649123	57	5.78929e-11
1	483129911	G	T	SNV				intergenic_variant	MODIFIER					PASS	0	32	0.586957	46	9.06775e-07	0.648649	37	2.51095e-07
1	109754720	G	T	SNV				intergenic_variant	MODIFIER					PASS	0	49	0.5	54	7.10608e-08	0.648148	54	1.29374e-11
1	358373745	G	A	SNV			DCC	intron_variant	MODIFIER					PASS	0	33	0.84127	63	1.08471e-14	0.647059	34	3.21941e-07
6	103822859	T	A	SNV				intergenic_variant	MODIFIER					PASS	0	69	0.807692	52	1.03315e-20	0.647059	51	2.48717e-14
6	194522549	TCC	TC	Indel			SYT9	intron_variant	MODIFIER					multiallelic	0	55	0.74359	39	5.51507e-11	0.647059	51	1.11864e-10
6	12393083	T	G	SNV				intergenic_variant	MODIFIER					clustered_events	0	59	0.727273	22	5.09147e-10	0.647059	17	3.42385e-07
4	182664208	G	GTA	Indel				intergenic_variant	MODIFIER					PASS	0	25	0.647059	17	0.000207977	0.647059	17	0.000198952
1	604894717	TA	T	Indel				intergenic_variant	MODIFIER					PASS	0	46	0.634615	52	1.40826e-10	0.647059	51	8.1297e-11
4	103925300	CA	C	Indel				intergenic_variant	MODIFIER					PASS	0	46	0.625	48	5.18072e-10	0.647059	51	8.1297e-11
4	83892328	CAA	CAAA	Indel				intergenic_variant	MODIFIER					multiallelic	0	34	0.615385	26	0.00011723	0.647059	17	0.000576915
X	52400102	C	CA	Indel				intergenic_variant	MODIFIER					PASS	0	26	0.575758	33	5.34733e-05	0.647059	34	4.75631e-06
6	100962006	A	C	SNV				intergenic_variant	MODIFIER					PASS	0	80	0.571429	42	5.7339e-12	0.647059	34	8.95305e-13
4	389707243	G	T	SNV			SUSD4	intron_variant	MODIFIER					PASS	0	32	0.490196	51	2.34911e-05	0.647059	51	3.49478e-08
5	98729603	AT	A	Indel			CAPRIN2	intron_variant	MODIFIER					PASS	0	63	0.442623	61	2.07492e-08	0.647059	51	1.71802e-13
5	141512258	C	CA	Indel				intergenic_variant	MODIFIER					PASS	0	16	0.423077	26	0.0322613	0.647059	34	0.000374814
3	578993007	T	C	SNV				intergenic_variant	MODIFIER					PASS	0	28	0.357143	28	0.010012	0.647059	34	2.14699e-06
1	401865624	G	T	SNV				intergenic_variant	MODIFIER					PASS	0	46	0.728814	59	6.03287e-14	0.645833	48	1.57392e-10
2	402422140	G	A	SNV			TENM2	intron_variant	MODIFIER					PASS	0	61	0.453125	64	1.25758e-08	0.645833	48	8.16211e-13
5	138979389	GA	G	Indel				intergenic_variant	MODIFIER					PASS	0	16	0.636364	22	0.00153189	0.645161	31	0.000495191
2	660432640	TA	T	Indel			STK32C	intron_variant	MODIFIER					PASS	0	33	0.575	40	2.1134e-06	0.645161	31	6.50191e-07
3	581521500	C	G	SNV				intergenic_variant	MODIFIER					PASS	0	33	0.568182	44	1.68121e-06	0.645161	31	6.50191e-07
3	15803571	TA	T	Indel			VEPH1	intron_variant	MODIFIER					PASS	0	51	0.507463	67	6.01659e-09	0.645161	62	1.6351e-12
4	5013274	T	TA	Indel				intergenic_variant	MODIFIER					PASS	0	35	0.475	40	4.30289e-05	0.645161	31	3.31017e-07
1	354021095	A	AT	Indel				intergenic_variant	MODIFIER					PASS	0	14	0.357143	28	0.0967111	0.645161	31	0.00122955
X	40974886	T	TG	Indel				intergenic_variant	MODIFIER					PASS	0	33	0.352941	34	0.00342643	0.645161	31	6.50191e-07
2	375323390	A	G	SNV				intergenic_variant	MODIFIER					PASS	0	73	0.619048	63	2.82613e-15	0.644737	76	1.62411e-17
1	552569535	CT	C	Indel				intergenic_variant	MODIFIER					PASS	0	47	0.689655	58	8.17594e-13	0.644444	45	2.21776e-10
4	308693993	AATAT	AAT	Indel				intron_variant&non_coding_transcript_variant	MODIFIER					clustered_events;multiallelic	0	25	0.627907	43	4.99919e-06	0.644444	45	2.23693e-06
2	577527084	G	T	SNV				intergenic_variant	MODIFIER					PASS	0	62	0.485437	103	3.21474e-11	0.644231	104	2.93589e-17
6	5579184	G	C	SNV				intergenic_variant	MODIFIER					PASS	0	53	0.6	45	3.91593e-10	0.644068	59	1.3343e-12
2	575079600	A	G	SNV				intergenic_variant	MODIFIER					PASS	0	61	0.627907	86	2.08617e-15	0.643836	73	3.99805e-15
3	93293734	T	C	SNV				intergenic_variant	MODIFIER					PASS	0	44	0.516129	62	6.08294e-08	0.643836	73	9.2169e-12
6	251655097	T	C	SNV				intergenic_variant	MODIFIER					PASS	0	67	0.794521	73	5.44308e-23	0.642857	42	1.04677e-12
2	656804015	T	G	SNV				intergenic_variant	MODIFIER					PASS	0	29	0.763158	38	4.27035e-09	0.642857	42	5.15555e-07
4	211406147	AT	A	Indel				intergenic_variant	MODIFIER					PASS	0	53	0.744681	47	1.54273e-14	0.642857	56	2.59663e-12
6	144440554	CT	C	Indel				intergenic_variant	MODIFIER					clustered_events	0	33	0.74359	39	1.2213e-09	0.642857	42	9.44979e-08
6	166037827	C	CT	Indel				intergenic_variant	MODIFIER					PASS	0	45	0.648148	54	6.46337e-11	0.642857	42	9.62177e-10
3	207523691	C	A	SNV				intergenic_variant	MODIFIER					PASS	0	28	0.575758	33	2.76732e-05	0.642857	28	7.21994e-06
4	414541672	ATT	AT	Indel				intergenic_variant	MODIFIER					multiallelic	0	39	0.568182	44	3.26715e-10	0.642857	42	1.96119e-09
1	409407378	A	G	SNV				intergenic_variant	MODIFIER					PASS	0	54	0.567901	81	9.28649e-12	0.642857	56	1.76993e-12
3	485342551	C	A	SNV				intergenic_variant	MODIFIER					PASS	0	47	0.543478	46	4.19715e-08	0.642857	56	2.85523e-11
3	120923075	A	T	SNV				intergenic_variant	MODIFIER					PASS	0	66	0.509804	51	7.66291e-10	0.642857	70	1.00029e-15
1	387208277	AT	A	Indel				intergenic_variant	MODIFIER					PASS	0	50	0.5	50	9.04269e-08	0.642857	56	8.44914e-12
1	659834466	T	TA	Indel				upstream_gene_variant	MODIFIER					PASS	0	55	0.710145	69	4.07613e-16	0.641791	67	1.65789e-13
4	325020287	T	TA	Indel				intron_variant	MODIFIER					PASS	0	51	0.769231	52	1.15608e-15	0.641509	53	1.11872e-11
6	61651904	G	A	SNV				intergenic_variant	MODIFIER					PASS	0	57	0.742857	35	3.72864e-13	0.641026	39	5.20216e-11
1	363348	AC	A	Indel				intron_variant	MODIFIER					PASS	0	48	0.733333	30	1.01612e-10	0.641026	39	7.99661e-10
2	457429393	C	CAT	Indel				intergenic_variant	MODIFIER					PASS	0	46	0.724138	29	4.69475e-10	0.641026	39	1.53319e-09
4	151262245	A	C	SNV				intergenic_variant	MODIFIER					PASS	0	45	0.657895	38	1.10646e-09	0.641026	39	2.14218e-09
3	559093249	T	TG	Indel			PNRC2	5_prime_utr_variant	MODIFIER					clustered_events	0	64	0.482759	58	2.0927e-09	0.641026	39	7.43679e-12
1	206069745	T	A	SNV				intergenic_variant	MODIFIER					PASS	0	45	0.450704	71	6.16416e-07	0.641026	39	2.14218e-09
3	116971495	GTATA	GTA	Indel				intergenic_variant	MODIFIER					clustered_events;multiallelic	0	22	0.766667	30	1.51996e-07	0.64	25	3.53655e-05
6	148559928	TACAC	T	Indel				intergenic_variant	MODIFIER					PASS	0	22	0.730769	26	6.84204e-06	0.64	25	0.000105337
1	351105819	TTTCCTTCC	T	Indel				intergenic_variant	MODIFIER					PASS	0	33	0.692308	26	3.79082e-07	0.64	25	3.28027e-06
1	410400350	G	A	SNV			CDH18	intron_variant	MODIFIER					PASS	0	20	0.545455	22	0.00240965	0.64	25	0.000214142
X	29658700	TA	T	Indel			SH2D1A	intron_variant	MODIFIER					PASS	0	32	0.482759	29	0.000240792	0.64	25	4.37757e-06
2	493813101	AG	A	Indel			SLC7A7	intron_variant	MODIFIER					PASS	0	25	0.44	25	0.00421532	0.64	25	3.81977e-05
5	48550337	T	G	SNV				intergenic_variant	MODIFIER					PASS	0	29	0.409091	44	0.000968323	0.64	50	2.25463e-07
3	212128376	GT	G	Indel				intergenic_variant	MODIFIER					PASS	0	17	0.3	20	0.14488	0.64	25	0.000655972
4	99270170	C	CAG	Indel				intergenic_variant	MODIFIER					PASS	0	16	0.296296	27	0.137332	0.64	25	0.000965845
6	51110938	GTT	G	Indel				intergenic_variant	MODIFIER					multiallelic	0	44	0.716981	53	2.13248e-06	0.638889	36	9.72919e-05
1	82492688	C	A	SNV				intergenic_variant	MODIFIER					PASS	0	75	0.703125	64	4.66519e-19	0.638889	36	1.82529e-12
1	352019346	TCCC	TCC	Indel			NEDD4L	intron_variant	MODIFIER					multiallelic	0	39	0.609756	41	1.03752e-07	0.638889	36	1.04173e-08
6	165697232	T	TA	Indel				intergenic_variant	MODIFIER					PASS	0	52	0.576923	52	5.27118e-10	0.638889	36	6.15447e-10
5	211210699	GA	G	Indel				intergenic_variant	MODIFIER					PASS	0	22	0.307692	39	0.0376337	0.638889	36	2.57396e-05
1	628730249	G	GA	Indel				intergenic_variant	MODIFIER					PASS	0	51	0.709091	55	6.03729e-14	0.638298	47	4.97065e-11
2	646597557	C	T	SNV				intergenic_variant	MODIFIER					PASS	0	25	0.707317	41	2.82947e-07	0.638298	47	2.23284e-06
3	287978085	C	T	SNV			TRAT1	intron_variant	MODIFIER					PASS	0	46	0.589286	56	1.08362e-09	0.638298	47	2.98619e-10
1	511347480	C	A	SNV				intergenic_variant	MODIFIER					PASS	0	43	0.426667	75	2.80339e-06	0.637931	58	1.53423e-10
2	377184946	T	C	SNV				intergenic_variant	MODIFIER					PASS	0	58	0.37037	81	8.27662e-07	0.637681	69	4.64641e-14
1	632460957	T	C	SNV			TRAPPC9	intron_variant	MODIFIER					PASS	0	61	0.793103	58	1.58237e-19	0.636364	44	4.81389e-12
1	43127901	T	TA	Indel				intergenic_variant	MODIFIER					multiallelic	0	30	0.777778	18	7.02583e-05	0.636364	33	0.000210828
2	491537609	T	C	SNV				downstream_gene_variant	MODIFIER					PASS	0	63	0.714286	42	2.15561e-14	0.636364	55	1.37411e-13
2	645602736	CT	C	Indel				intergenic_variant	MODIFIER					PASS	0	49	0.710526	38	1.37622e-11	0.636364	44	2.2052e-10
6	159845384	C	T	SNV				intergenic_variant	MODIFIER					PASS	0	71	0.705882	51	1.05621e-16	0.636364	44	2.81205e-13
4	439199432	G	A	SNV			SMG6	intron_variant	MODIFIER					PASS	0	57	0.684932	73	6.64709e-16	0.636364	66	1.31094e-13
1	432771022	C	CAG	Indel				intergenic_variant	MODIFIER					PASS	0	59	0.653846	52	3.12341e-13	0.636364	55	5.53651e-13
3	253789016	C	A	SNV				intergenic_variant	MODIFIER					PASS	0	47	0.58209	67	2.76062e-10	0.636364	44	4.38832e-10
1	115160353	T	A	SNV				intergenic_variant	MODIFIER					PASS	0	45	0.521739	69	1.67766e-08	0.636364	44	8.89265e-10
1	593745114	T	A	SNV				intergenic_variant	MODIFIER					clustered_events	0	58	0.508475	59	1.7976e-09	0.636364	55	7.91141e-13
5	154626733	CT	C	Indel				intergenic_variant	MODIFIER					PASS	0	18	0.481481	27	0.00801582	0.636364	33	0.000210828
5	56947602	A	AT	Indel			TPH2	intron_variant	MODIFIER					PASS	0	56	0.464286	56	5.85746e-08	0.636364	44	2.22929e-11
4	215302958	GT	G	Indel				intergenic_variant	MODIFIER					PASS	0	47	0.491228	57	1.41077e-07	0.634921	63	1.56636e-11
5	32292581	A	C	SNV				intergenic_variant	MODIFIER					PASS	0	64	0.421053	38	1.62822e-06	0.634409	93	1.16127e-16
1	185648688	C	A	SNV				intergenic_variant	MODIFIER					PASS	0	69	0.459016	61	1.87351e-09	0.633803	71	5.75151e-16
6	85082481	A	G	SNV				intergenic_variant	MODIFIER					PASS	0	66	0.755102	49	1.8347e-17	0.633333	60	1.89589e-14
2	516725785	TA	T	Indel				intergenic_variant	MODIFIER					PASS	0	30	0.722222	36	2.85513e-08	0.633333	30	3.41331e-06
3	363508722	TG	T	Indel			UBASH3B	intron_variant	MODIFIER					PASS	0	19	0.68	25	0.000124159	0.633333	30	0.000199322
4	312855012	G	A	SNV				intron_variant&non_coding_transcript_variant	MODIFIER					PASS	0	54	0.631579	57	3.12321e-12	0.633333	60	1.60054e-12
6	151816710	T	A	SNV				intergenic_variant	MODIFIER					PASS	0	58	0.591837	49	5.80611e-11	0.633333	30	1.36724e-09
4	248322445	CA	C	Indel				intergenic_variant	MODIFIER					PASS	0	38	0.471698	53	6.78289e-06	0.633333	60	1.45315e-09
5	204961812	T	C	SNV				intron_variant	MODIFIER					PASS	0	33	0.434783	23	0.00149748	0.633333	30	1.264e-06
4	372909510	CATAT	CAT	Indel				intergenic_variant	MODIFIER					multiallelic	0	24	0.76087	46	9.38473e-10	0.632653	49	2.12167e-07
1	35062064	C	T	SNV				intergenic_variant	MODIFIER					PASS	0	45	0.567568	37	1.19546e-07	0.632653	49	4.09321e-10
4	20875752	A	G	SNV				intergenic_variant	MODIFIER					PASS	0	60	0.537313	67	5.03476e-11	0.632653	49	2.15361e-12
3	445969980	A	T	SNV			GJB6	3_prime_utr_variant	MODIFIER					PASS	0	50	0.623656	93	2.48097e-13	0.631579	57	1.49134e-11
3	67928508	A	T	SNV				intergenic_variant	MODIFIER					PASS	0	63	0.622222	45	4.9962e-12	0.631579	57	1.2321e-13
5	133972049	A	G	SNV			ELAPOR2	intron_variant	MODIFIER					PASS	0	28	0.611111	18	0.000176637	0.631579	19	7.88915e-05
X	13892693	T	TA	Indel				intergenic_variant	MODIFIER					PASS	0	22	0.578947	38	0.000123867	0.631579	38	2.61942e-05
2	105991191	T	C	SNV				intergenic_variant	MODIFIER					PASS	0	39	0.575	40	2.9149e-07	0.631579	38	3.31765e-08
1	376150062	GA	G	Indel				intergenic_variant	MODIFIER					PASS	0	41	0.571429	35	4.60706e-07	0.631579	38	1.67147e-08
3	194784530	TA	T	Indel	0.615385	0.682927		intergenic_variant	MODIFIER					PASS	0	15	0.555556	27	0.00570278	0.631579	19	0.00328152
3	581904157	C	T	SNV				intergenic_variant	MODIFIER					PASS	0	34	0.44	25	0.000849085	0.631579	38	2.01441e-07
6	48042047	CT	C	Indel				intergenic_variant	MODIFIER					PASS	0	39	0.276596	47	0.00533522	0.631579	38	3.31765e-08
6	252648553	G	C	SNV				intergenic_variant	MODIFIER					PASS	0	49	0.745763	59	3.40225e-15	0.630435	46	1.99419e-10
2	637207075	AT	A	Indel				intergenic_variant	MODIFIER					clustered_events	0	23	0.591837	49	2.50737e-05	0.630435	46	8.43801e-06
2	90187534	C	A	SNV				intergenic_variant	MODIFIER					PASS	0	76	0.557377	61	2.7809e-13	0.630435	46	5.79565e-14
2	438157112	C	A	SNV			PAPPA	intron_variant	MODIFIER					PASS	0	57	0.492958	71	1.49469e-09	0.630435	46	1.40406e-11
1	206738231	T	A	SNV				intergenic_variant	MODIFIER					PASS	0	55	0.419355	62	4.46293e-07	0.630137	73	1.57738e-13
X	30886834	A	G	SNV			TENM1	intron_variant	MODIFIER					PASS	0	23	0.733333	30	1.74416e-06	0.62963	27	7.12665e-05
3	38680178	TC	T	Indel				intergenic_variant	MODIFIER					PASS	0	15	0.555556	36	0.0035079	0.62963	27	0.00146068
1	696528873	C	T	SNV				intergenic_variant	MODIFIER					PASS	0	44	0.542857	70	6.79469e-09	0.62963	54	3.05801e-10
1	220160419	C	T	SNV			SLC5A10	upstream_gene_variant	MODIFIER					PASS	0	51	0.466667	75	3.2e-08	0.62963	54	2.00322e-11
2	531789439	CATAT	CAT	Indel			ADAMTS17	intron_variant	MODIFIER					clustered_events;multiallelic	0	20	0.444444	27	0.000122251	0.62963	27	0.000534142
X	58343404	AT	A	Indel				intergenic_variant	MODIFIER					PASS	0	29	0.433333	30	0.00140184	0.62963	27	9.66498e-06
1	521000303	GA	G	Indel				intergenic_variant	MODIFIER					PASS	0	42	0.415094	53	2.3111e-05	0.62963	54	6.93312e-10
5	85699063	C	A	SNV				upstream_gene_variant	MODIFIER					PASS	0	61	0.72093	43	1.7623e-14	0.629032	62	1.04682e-13
1	422737942	C	CA	Indel				intergenic_variant	MODIFIER					PASS	0	41	0.688889	45	1.73322e-10	0.629032	62	3.70287e-10
6	10239216	T	A	SNV				intergenic_variant	MODIFIER					PASS	0	55	0.603774	53	3.07077e-11	0.629032	62	1.02832e-12
3	155079487	G	T	SNV				intergenic_variant	MODIFIER					PASS	0	49	0.418605	43	1.16654e-05	0.629032	62	1.15607e-11
4	287207840	TAA	TA	Indel				downstream_gene_variant	MODIFIER					multiallelic	0	39	0.803279	61	5.89276e-16	0.628571	35	2.94969e-08
2	636222130	TA	T	Indel				intron_variant	MODIFIER					PASS	0	26	0.611111	36	1.23539e-05	0.628571	35	7.71893e-06
5	86529137	CT	C	Indel			OR10A7	upstream_gene_variant	MODIFIER					PASS	0	48	0.474576	59	2.01373e-07	0.628571	70	5.87661e-12
3	319431306	C	T	SNV				intergenic_variant	MODIFIER					PASS	0	34	0.470588	51	2.59619e-05	0.628571	35	3.93331e-07
5	134724431	G	A	SNV				intergenic_variant	MODIFIER					PASS	0	25	0.425	40	0.00204653	0.628571	35	1.14644e-05
5	169804855	AT	A	Indel			CADPS2	intron_variant	MODIFIER					PASS	0	28	0.363636	22	0.0143759	0.628571	35	3.56364e-06
6	184472616	AT	A	Indel				intergenic_variant	MODIFIER					PASS	0	40	0.673469	49	2.95108e-10	0.627907	43	1.04839e-08
1	20904132	G	T	SNV			FHIT	intron_variant	MODIFIER					PASS	0	72	0.618182	55	3.03047e-14	0.627907	43	5.52407e-13
5	286840560	C	CT	Indel				intergenic_variant	MODIFIER					PASS	0	58	0.491525	59	5.00506e-09	0.627907	43	2.69141e-11
1	366431582	G	A	SNV				synonymous_variant	LOW	ENSSHAP00000021071.2:p.Lys601=	601	K	aaG/aaA	PASS	0	60	0.465753	73	2.90293e-09	0.627907	43	1.49092e-11
1	421884456	C	A	SNV				intergenic_variant	MODIFIER					PASS	0	62	0.674419	43	3.61952e-13	0.627451	51	9.82249e-13
1	586320248	CAA	CA	Indel			RIMS2	intron_variant	MODIFIER					multiallelic	0	43	0.654545	55	7.13023e-13	0.627451	51	4.08996e-12
1	240588396	C	T	SNV			PRR16	intron_variant	MODIFIER					PASS	0	49	0.538462	52	1.20375e-08	0.627119	59	2.12281e-11
1	646355981	T	C	SNV				intron_variant	MODIFIER					PASS	0	64	0.506024	83	1.93947e-11	0.627119	59	7.81926e-14
6	111066005	A	G	SNV				intergenic_variant	MODIFIER					PASS	0	61	0.461538	65	6.72374e-09	0.627119	59	2.24721e-13
3	462166891	T	G	SNV			NAALAD2	intron_variant	MODIFIER					PASS	0	47	0.574468	47	7.16797e-09	0.626866	67	1.53345e-11
3	508987669	T	G	SNV				intergenic_variant	MODIFIER					PASS	0	52	0.559322	59	5.06813e-10	0.626667	75	5.8196e-13
1	522540005	AT	A	Indel				intergenic_variant	MODIFIER					PASS	0	60	0.815385	65	2.40051e-21	0.625	48	4.68483e-12
4	461443948	T	C	SNV				missense_variant	MODERATE	ENSSHAP00000011639.2:p.His37Arg	37	H/R	cAc/cGc	PASS	0	40	0.806452	62	1.86916e-15	0.625	64	5.8481e-10
4	458924840	G	A	SNV			IQCA1	intron_variant	MODIFIER					PASS	0	50	0.782051	78	1.17447e-18	0.625	72	2.38068e-12
5	258900173	C	A	SNV				intron_variant	MODIFIER					PASS	0	61	0.733333	60	2.65094e-17	0.625	48	3.42395e-12
1	370337002	A	T	SNV				intergenic_variant	MODIFIER					PASS	0	66	0.721311	61	7.08468e-18	0.625	48	7.55352e-13
5	42109577	TCC	TC	Indel				intergenic_variant	MODIFIER					clustered_events;multiallelic	0	32	0.705882	34	1.10904e-07	0.625	48	9.60716e-09
1	40620807	C	T	SNV				intergenic_variant	MODIFIER					PASS	0	71	0.629032	62	2.98835e-15	0.625	48	1.78472e-13
4	36798034	CT	C	Indel				intergenic_variant	MODIFIER					PASS	0	38	0.62069	58	3.65676e-09	0.625	48	1.14236e-08
6	142234502	T	C	SNV				intergenic_variant	MODIFIER					PASS	0	75	0.608696	46	3.67722e-13	0.625	56	5.51017e-15
1	310740964	C	A	SNV			RBFOX1	intron_variant	MODIFIER					PASS	0	59	0.576923	52	5.92928e-11	0.625	48	6.42157e-12
2	161147201	T	G	SNV				intergenic_variant	MODIFIER					PASS	0	48	0.569231	65	5.23123e-10	0.625	64	1.71221e-11
3	546086589	T	TC	Indel			ADGRB2	intron_variant	MODIFIER					PASS	0	34	0.545455	44	2.92282e-06	0.625	32	8.19212e-07
6	134811626	A	AT	Indel				intergenic_variant	MODIFIER					PASS	0	61	0.535714	56	2.23367e-10	0.625	32	4.96919e-10
3	549222829	G	T	SNV				upstream_gene_variant	MODIFIER					PASS	0	50	0.527273	55	1.07852e-08	0.625	80	8.87169e-13
2	311634245	A	AT	Indel			SYNJ2BP	intron_variant	MODIFIER					PASS	0	63	0.516129	62	1.75594e-10	0.625	48	1.85059e-12
3	8952915	C	G	SNV			MASP1	3_prime_utr_variant	MODIFIER					PASS	0	46	0.487805	41	1.5776e-06	0.625	48	5.27988e-10
5	97171474	TGG	TG	Indel			CCDC91	intron_variant	MODIFIER					clustered_events;multiallelic	0	19	0.47619	21	0.00384247	0.625	32	0.000303353
3	357594045	G	C	SNV				intergenic_variant	MODIFIER					PASS	0	58	0.474359	78	1.86196e-09	0.625	48	8.80509e-12
5	104287529	G	T	SNV			EMP1	upstream_gene_variant	MODIFIER					PASS	0	48	0.473684	57	2.57742e-07	0.625	64	1.71221e-11
1	253641575	C	CAT	Indel				intron_variant	MODIFIER					PASS	0	36	0.465116	43	3.51218e-05	0.625	32	4.28452e-07
1	631796553	C	G	SNV				intergenic_variant	MODIFIER					PASS	0	55	0.428571	63	2.48357e-07	0.625	56	4.21647e-12
2	290752151	G	T	SNV				intergenic_variant	MODIFIER					PASS	0	67	0.397436	78	2.58348e-08	0.625	56	6.77274e-14
2	182630051	T	G	SNV			SNTG2	intron_variant	MODIFIER					PASS	0	28	0.346154	26	0.0142298	0.625	24	2.81757e-05
5	38624368	C	T	SNV				intergenic_variant	MODIFIER					PASS	0	66	0.44086	93	5.21894e-10	0.623656	93	1.31841e-16
3	594662955	A	T	SNV				intergenic_variant	MODIFIER					PASS	0	74	0.423729	59	8.34437e-09	0.623377	77	7.02215e-17
3	611226319	G	A	SNV				intergenic_variant	MODIFIER					clustered_events	0	58	0.578125	64	8.98216e-12	0.623188	69	1.45759e-13
5	118492667	G	A	SNV			SOX5	intron_variant	MODIFIER					PASS	0	60	0.514706	68	2.05111e-10	0.623188	69	6.59002e-14
3	510614722	G	A	SNV			DLG2	intron_variant	MODIFIER					PASS	0	59	0.481013	79	8.09577e-10	0.623188	69	9.79099e-14
3	49750429	ATTTT	AT	Indel				intergenic_variant	MODIFIER					clustered_events;multiallelic	0	54	0.44898	49	1.44188e-05	0.622951	61	7.58303e-09
2	442351405	T	C	SNV				intergenic_variant	MODIFIER					PASS	0	66	0.708333	48	1.36889e-15	0.622642	53	2.35299e-13
3	258525308	TA	T	Indel				intergenic_variant	MODIFIER					PASS	0	61	0.449275	69	9.36339e-09	0.622642	53	1.17902e-12
1	213492917	CA	C	Indel			TMEFF1	intron_variant	MODIFIER					PASS	0	51	0.714286	63	6.87545e-15	0.622222	45	2.05419e-10
2	565392281	C	T	SNV			ADD3	intron_variant	MODIFIER					PASS	0	60	0.662651	83	2.21744e-16	0.622222	90	3.28369e-15
2	229764416	T	G	SNV				intergenic_variant	MODIFIER					PASS	0	73	0.630769	65	6.42774e-16	0.622222	90	1.18575e-17
2	275852300	ATTT	ATT	Indel				intergenic_variant	MODIFIER					clustered_events;multiallelic	0	57	0.553846	65	1.47892e-17	0.622222	45	4.85931e-14
6	162924984	GC	TA	SNV				intergenic_variant	MODIFIER					PASS	0	51	0.531915	47	2.063e-08	0.622222	45	2.05419e-10
1	528130943	AATAT	AAT	Indel				intergenic_variant	MODIFIER					clustered_events;multiallelic	0	28	0.5625	32	2.01025e-05	0.621622	37	2.1184e-06
3	4782382	AAGAGAG	AAG	Indel				intergenic_variant	MODIFIER					multiallelic	0	21	0.540541	37	0.00114992	0.621622	37	4.44754e-05
4	387223965	C	T	SNV			SRP9	intron_variant	MODIFIER					PASS	0	32	0.48	50	3.60072e-05	0.621622	37	7.54018e-07
2	1707391	A	T	SNV				intergenic_variant	MODIFIER					PASS	0	97	0.422222	90	1.4058e-12	0.621622	74	6.89035e-20
5	27989277	T	G	SNV				intergenic_variant	MODIFIER					PASS	0	54	0.592105	76	2.8028e-12	0.621212	66	1.37577e-12
3	351075963	C	G	SNV			ZEB2	upstream_gene_variant	MODIFIER					PASS	0	53	0.454545	55	2.31293e-07	0.621212	66	2.06266e-12
6	164808377	G	GA	Indel				intergenic_variant	MODIFIER					PASS	0	33	0.674419	43	1.81181e-08	0.62069	29	2.47612e-06
1	462355708	GC	G	Indel				intergenic_variant	MODIFIER					clustered_events;multiallelic	0	26	0.59375	32	2.28057e-05	0.62069	29	2.37971e-05
2	319918092	TCC	TC	Indel				intergenic_variant	MODIFIER					multiallelic	0	19	0.583333	24	0.00153189	0.62069	29	0.000676738
6	2140965	TGG	T	Indel				intergenic_variant	MODIFIER					multiallelic	0	33	0.5	26	0.00482806	0.62069	29	0.000115603
3	190851841	TA	T	Indel			EPHA6	intron_variant	MODIFIER					PASS	0	65	0.571429	56	6.38221e-12	0.62	50	8.43571e-13
5	214303790	A	T	SNV				intergenic_variant	MODIFIER					PASS	0	50	0.571429	56	7.44946e-10	0.62	50	1.15102e-10
2	358694098	G	T	SNV				intergenic_variant	MODIFIER					PASS	0	58	0.5	82	2.34511e-10	0.62	50	7.61114e-12
1	705697569	G	A	SNV				intergenic_variant	MODIFIER					PASS	0	61	0.581081	74	5.49201e-13	0.619718	71	4.17657e-14
6	235126184	TG	T	Indel				intergenic_variant	MODIFIER					PASS	0	30	0.870968	31	5.03994e-11	0.619048	21	3.91772e-05
4	201679254	CT	C	Indel			GRIK2	intron_variant	MODIFIER					PASS	0	14	0.828571	35	6.88366e-06	0.619048	21	0.00450562
1	536811352	CAT	C	Indel				intergenic_variant	MODIFIER					PASS	0	29	0.785714	14	7.51246e-06	0.619048	21	5.0539e-05
1	671302630	C	CT	Indel		0.780488		intergenic_variant	MODIFIER					PASS	0	43	0.724138	29	1.22256e-09	0.619048	21	2.08763e-06
3	221967118	AT	A	Indel				intergenic_variant	MODIFIER					PASS	0	18	0.645161	31	0.000214306	0.619048	21	0.00116767
3	124620439	A	T	SNV				intergenic_variant	MODIFIER					PASS	0	63	0.545455	55	8.05806e-11	0.619048	63	8.98812e-14
X	67613662	GT	G	Indel				intergenic_variant	MODIFIER					PASS	0	32	0.52	25	0.000159972	0.619048	21	2.39451e-05
5	212840014	A	C	SNV			ADARB2	intron_variant	MODIFIER					PASS	0	30	0.5	36	0.000107275	0.619048	21	3.91772e-05
1	681278564	T	C	SNV				intergenic_variant	MODIFIER					PASS	0	64	0.461538	52	1.84619e-08	0.619048	84	1.69837e-15
1	196308543	C	A	SNV				intergenic_variant	MODIFIER					PASS	0	40	0.359375	64	0.000160644	0.619048	63	9.30393e-10
2	637745949	AT	A	Indel				intergenic_variant	MODIFIER					PASS	0	25	0.642857	42	3.13289e-06	0.618182	55	2.52317e-06
1	476421450	AG	A	Indel				intron_variant	MODIFIER					multiallelic	0	28	0.564103	39	2.77646e-05	0.618182	55	1.05274e-06
2	186416360	GTT	G	Indel				intergenic_variant	MODIFIER					clustered_events;multiallelic	0	52	0.433962	53	4.4661e-06	0.618182	55	2.98779e-10
1	36935431	TA	T	Indel			CNTN3	intron_variant	MODIFIER					PASS	0	25	0.694444	36	9.92559e-07	0.617647	34	1.83651e-05
2	640106794	A	AT	Indel				intergenic_variant	MODIFIER					PASS	0	26	0.682927	41	4.64044e-07	0.617647	34	1.26016e-05
X	64131498	G	GA	Indel				intergenic_variant	MODIFIER					PASS	0	31	0.351351	37	0.00405881	0.617647	34	2.06197e-06
2	92042741	C	CT	Indel			NRXN1	intron_variant	MODIFIER					PASS	0	30	0.34375	32	0.0075546	0.617647	34	2.93479e-06
4	261321568	T	A	SNV				intergenic_variant	MODIFIER					PASS	0	45	0.53125	64	1.57745e-08	0.617284	81	1.5183e-11
6	57147068	G	T	SNV				intergenic_variant	MODIFIER					PASS	0	42	0.73913	46	3.96394e-12	0.617021	47	4.30763e-09
2	427724258	AT	A	Indel				intergenic_variant	MODIFIER					PASS	0	34	0.559322	59	3.87637e-07	0.617021	47	9.85227e-08
3	532973880	G	T	SNV				intergenic_variant	MODIFIER					PASS	0	43	0.555556	72	4.09029e-09	0.617021	47	2.97158e-09
2	180581774	A	G	SNV				intergenic_variant	MODIFIER					PASS	0	63	0.453125	64	7.69795e-09	0.617021	47	4.17847e-12
2	334180101	GA	G	Indel				intergenic_variant	MODIFIER					clustered_events	0	57	0.631579	57	1.02408e-12	0.616667	60	1.68955e-12
1	418044987	A	G	SNV				intergenic_variant	MODIFIER					PASS	0	57	0.58	50	1.33757e-10	0.616667	60	1.68955e-12
3	45308597	TA	T	Indel			ZIC1	intron_variant	MODIFIER					multiallelic	0	47	0.519231	52	2.1559e-08	0.616667	60	1.81537e-10
3	370176642	ATT	A	Indel				intergenic_variant	MODIFIER					multiallelic	0	45	0.5	48	0.00037854	0.616667	60	4.53488e-05
4	284914284	C	G	SNV			TNXB	intron_variant	MODIFIER					clustered_events	0	69	0.6	85	1.05061e-15	0.616438	73	1.81428e-15
1	10705455	GA	G	Indel				intergenic_variant	MODIFIER					PASS	0	46	0.741935	31	8.06105e-11	0.615385	39	5.85307e-09
4	171207193	G	A	SNV				intergenic_variant	MODIFIER					PASS	0	39	0.727273	77	2.1221e-13	0.615385	52	7.01663e-09
6	209922522	TAAATGTCATCACTAATA	T	Indel			ANO5	intron_variant	MODIFIER					PASS	0	73	0.673077	52	6.22711e-16	0.615385	39	4.15416e-12
3	145857764	A	C	SNV				intergenic_variant	MODIFIER					PASS	0	57	0.591549	71	1.72452e-12	0.615385	52	9.18874e-12
X	49628100	A	T	SNV				intergenic_variant	MODIFIER					PASS	0	22	0.576923	26	0.000435995	0.615385	26	0.000167498
4	137654891	A	AT	Indel			IPCEF1	intron_variant	MODIFIER					PASS	0	18	0.575758	33	0.000892154	0.615385	39	0.000224322
1	587068879	CT	C	Indel				intergenic_variant	MODIFIER					PASS	0	29	0.555556	45	1.03247e-05	0.615385	13	0.000596249
5	136811214	TC	T	Indel				intergenic_variant	MODIFIER					PASS	0	22	0.515152	33	0.000900408	0.615385	13	0.00217801
2	269118278	A	T	SNV				intergenic_variant	MODIFIER					PASS	0	59	0.508772	57	1.78311e-09	0.615385	52	4.7514e-12
X	53519514	GT	G	Indel				intergenic_variant	MODIFIER					multiallelic	0	32	0.459459	37	0.000867567	0.615385	13	0.000827373
2	642110751	CT	C	Indel				intron_variant&non_coding_transcript_variant	MODIFIER					PASS	0	15	0.44186	43	0.0186671	0.615385	39	0.000890547
6	36720758	A	ACCAC	Indel				intron_variant	MODIFIER					clustered_events;haplotype	0	27	0.272727	11	0.160074	0.615385	13	0.000842754
1	119479523	C	A	SNV				intergenic_variant	MODIFIER					PASS	0	73	0.567568	74	2.51144e-14	0.614286	70	9.35846e-16
2	585153770	G	A	SNV			PCGF5	intron_variant	MODIFIER					PASS	0	51	0.5625	80	5.01108e-11	0.614286	70	4.35688e-12
3	56797609	T	A	SNV			DOCK10	intron_variant	MODIFIER					PASS	0	56	0.478261	46	1.12691e-07	0.614286	70	5.52118e-13
6	164939601	T	A	SNV				intergenic_variant	MODIFIER					PASS	0	63	0.688889	45	4.7292e-14	0.614035	57	4.60945e-13
2	103361465	A	T	SNV				intergenic_variant	MODIFIER					PASS	0	59	0.482143	56	1.00645e-08	0.614035	57	1.79031e-12
1	357666340	TAAAA	TAAA	Indel				intergenic_variant	MODIFIER					clustered_events;multiallelic	0	47	0.479167	48	1.15421e-05	0.614035	57	4.71877e-10
1	277705421	G	T	SNV			SUSD1	intron_variant	MODIFIER					clustered_events	0	35	0.595745	47	1.70978e-07	0.613636	44	1.16495e-07
1	11475443	C	A	SNV			ERC2	intron_variant	MODIFIER					PASS	0	60	0.571429	56	2.89361e-11	0.613636	44	2.79678e-11
3	183850416	GA	G	Indel			CADM2	intron_variant	MODIFIER					PASS	0	53	0.508197	61	6.01159e-09	0.612903	62	7.02103e-12
3	610306679	G	A	SNV				intron_variant	MODIFIER					PASS	0	45	0.493151	73	5.86881e-08	0.612903	62	1.74336e-10
2	557334817	C	A	SNV			BTRC	intron_variant	MODIFIER					PASS	0	49	0.453333	75	1.24168e-07	0.612903	62	3.38988e-11
2	133177814	G	T	SNV				intergenic_variant	MODIFIER					PASS	0	57	0.431034	58	2.23568e-07	0.612903	62	1.54041e-12
5	213832761	TA	T	Indel				intergenic_variant	MODIFIER					PASS	0	20	0.413793	29	0.0137734	0.612903	31	0.000200197
2	539221596	G	T	SNV				intergenic_variant	MODIFIER					PASS	0	70	0.544118	68	1.18683e-12	0.6125	80	5.12001e-16
5	22130539	A	T	SNV			STAB2	synonymous_variant	LOW	STAB2:p.Thr649=	649	T	acT/acA	PASS	0	61	0.492537	67	7.45356e-10	0.6125	80	1.86884e-14
5	251977150	G	A	SNV			NEK11	intron_variant	MODIFIER					PASS	0	46	0.439024	41	1.18082e-05	0.6125	80	1.44609e-11
5	115478307	G	C	SNV				intergenic_variant	MODIFIER					PASS	0	66	0.454545	66	2.6671e-09	0.612245	49	1.40986e-12
1	508941525	A	AAT	Indel			LDLRAD4	intron_variant	MODIFIER					PASS	0	48	0.446429	56	1.08386e-06	0.612245	49	4.45884e-10
5	126980072	A	T	SNV				intergenic_variant	MODIFIER					PASS	0	41	0.438596	57	8.53598e-06	0.612245	49	5.83317e-09
1	463656502	C	T	SNV			NSMAF	intron_variant	MODIFIER					PASS	0	60	0.557377	61	3.12765e-11	0.61194	67	2.24617e-13
2	239332606	T	C	SNV				intergenic_variant	MODIFIER					PASS	0	47	0.515625	64	1.88376e-08	0.61194	67	4.15891e-11
1	434602798	AT	A	Indel				intergenic_variant	MODIFIER					PASS	0	52	0.684211	57	1.60734e-13	0.611111	54	4.59252e-11
3	550369705	G	A	SNV				downstream_gene_variant	MODIFIER					PASS	0	66	0.625	56	9.19967e-14	0.611111	54	4.32684e-13
X	62482221	C	A	SNV			KLHL4	intron_variant	MODIFIER					PASS	0	28	0.551724	29	9.66635e-05	0.611111	36	5.67662e-06
1	76667217	CA	C	Indel				intergenic_variant	MODIFIER					multiallelic	0	46	0.54902	51	3.53977e-08	0.611111	36	3.60901e-08
2	134453213	TG	T	Indel			XPO7	upstream_gene_variant	MODIFIER					PASS	0	24	0.529412	34	0.000322157	0.611111	18	0.000435755
6	61020498	AT	A	Indel				intergenic_variant	MODIFIER					PASS	0	50	0.52381	42	9.61737e-08	0.611111	36	4.71199e-09
3	504998119	AT	A	Indel			TENM4	intron_variant	MODIFIER					PASS	0	73	0.5	62	3.74818e-11	0.611111	54	5.23045e-14
1	22249628	G	GT	Indel				intergenic_variant	MODIFIER					clustered_events	0	16	0.428571	28	0.0274832	0.611111	18	0.00381022
3	222551587	T	G	SNV				intergenic_variant	MODIFIER					PASS	0	53	0.297872	47	0.000470035	0.611111	54	3.21845e-11
3	335680965	G	GCA	Indel				intergenic_variant	MODIFIER					PASS	0	43	0.283019	53	0.00205639	0.611111	36	3.60901e-08
1	332920258	G	C	SNV				intergenic_variant	MODIFIER					PASS	0	57	0.57971	69	5.42438e-12	0.610169	59	3.22949e-12
1	572890465	T	A	SNV				intron_variant&non_coding_transcript_variant	MODIFIER					PASS	0	45	0.525424	59	3.61768e-08	0.610169	59	3.09211e-10
3	517269660	C	A	SNV			NOX4	intron_variant	MODIFIER					PASS	0	58	0.517857	56	1.57302e-09	0.610169	59	2.26148e-12
2	95914612	T	G	SNV				intergenic_variant	MODIFIER					PASS	0	54	0.492754	69	4.62677e-09	0.610169	59	9.60466e-12
3	231198447	C	G	SNV				intergenic_variant	MODIFIER					PASS	0	75	0.409639	83	1.16298e-09	0.610169	59	8.4891e-15
6	168498197	C	A	SNV				intergenic_variant	MODIFIER					PASS	0	52	0.788462	52	1.40397e-16	0.609756	41	7.8499e-10
2	379172117	C	T	SNV				intergenic_variant	MODIFIER					PASS	0	52	0.5	70	5.06768e-09	0.609756	41	7.8499e-10
5	140141283	G	T	SNV			CACNA2D1	intron_variant	MODIFIER					PASS	0	27	0.540541	37	7.0603e-05	0.608696	23	7.23113e-05
5	285530138	CT	C	Indel				intergenic_variant	MODIFIER					PASS	0	37	0.518519	54	1.19963e-06	0.608696	46	5.0519e-08
1	170514483	G	A	SNV				intergenic_variant	MODIFIER					PASS	0	72	0.5	78	4.71852e-12	0.608696	69	2.66026e-15
X	10292772	GA	G	Indel				intergenic_variant	MODIFIER					PASS	0	20	0.5	36	0.00188166	0.608696	23	0.000575005
1	534898373	GA	G	Indel				intergenic_variant	MODIFIER					PASS	0	42	0.462963	54	2.93727e-06	0.608696	46	7.8917e-09
X	63618241	AT	A	Indel				intergenic_variant	MODIFIER					PASS	0	24	0.447368	38	0.00174416	0.608696	23	0.000169652
5	284409403	GA	G	Indel				intergenic_variant	MODIFIER					PASS	0	43	0.390244	41	0.000126635	0.608696	46	5.52485e-09
X	39194287	A	G	SNV				intergenic_variant	MODIFIER					PASS	0	38	0.380952	21	0.00343611	0.608696	23	4.49046e-06
1	280702945	C	A	SNV				intergenic_variant	MODIFIER					PASS	0	65	0.586667	75	6.92901e-14	0.608108	74	1.3959e-14
1	470065326	A	G	SNV				intron_variant&non_coding_transcript_variant	MODIFIER					PASS	0	53	0.847458	59	2.52021e-20	0.607843	51	7.08683e-11
1	303368569	C	G	SNV				intergenic_variant	MODIFIER					PASS	0	66	0.532468	77	2.73563e-12	0.607595	79	4.42345e-15
1	631833435	TGG	T	Indel				intergenic_variant	MODIFIER					multiallelic	0	23	0.774194	31	4.04942e-07	0.607143	28	0.000105337
4	102574505	A	AC	Indel			PLXNA2	intron_variant	MODIFIER					PASS	0	44	0.645833	48	3.33596e-10	0.607143	56	8.42204e-10
1	11280893	A	C	SNV				intergenic_variant	MODIFIER					PASS	0	65	0.634146	41	4.41191e-12	0.607143	56	4.98394e-13
X	31329686	A	G	SNV			TENM1	intron_variant	MODIFIER					haplotype	0	22	0.617647	34	6.14007e-05	0.607143	28	0.000156902
1	139228067	A	AT	Indel				intergenic_variant	MODIFIER					PASS	0	69	0.52	75	3.61552e-12	0.607143	56	1.41875e-13
2	292487610	G	A	SNV				intergenic_variant	MODIFIER					PASS	0	47	0.4	70	4.45477e-06	0.607143	56	2.63422e-10
3	210940373	G	T	SNV				intergenic_variant	MODIFIER					PASS	0	42	0	33	1	0.607143	28	4.24907e-07
3	517269674	T	G	SNV			NOX4	intron_variant	MODIFIER					PASS	0	59	0.509434	53	3.17367e-09	0.606557	61	1.41178e-12
1	485259827	G	T	SNV				intergenic_variant	MODIFIER					PASS	0	59	0.477612	67	3.38559e-09	0.606557	61	1.41178e-12
3	344690088	CT	C	Indel				intergenic_variant	MODIFIER					PASS	0	63	0.419355	62	7.37032e-08	0.606557	61	3.49794e-13
1	607191191	A	ATAT	Indel				intergenic_variant	MODIFIER					clustered_events;multiallelic	0	37	0.617647	34	8.05207e-06	0.606061	33	8.05509e-06
6	149385990	C	A	SNV				intron_variant	MODIFIER					PASS	0	41	0.592593	54	7.88586e-09	0.606061	33	1.63958e-07
6	57815736	T	C	SNV				intergenic_variant	MODIFIER					PASS	0	39	0.5625	32	2.05909e-06	0.606061	33	2.94403e-07
5	251376963	AAT	A	Indel			CPNE4	intron_variant	MODIFIER					PASS	0	33	0.557692	52	1.13214e-06	0.606061	33	1.91617e-06
X	16403423	T	A	SNV				intergenic_variant	MODIFIER					PASS	0	42	0.538462	26	9.08875e-06	0.606061	33	1.22943e-07
5	134948130	TA	T	Indel				intergenic_variant	MODIFIER					PASS	0	31	0.454545	22	0.00153547	0.606061	33	3.70495e-06
X	12442781	T	G	SNV				intergenic_variant	MODIFIER					PASS	0	29	0.368421	38	0.00364044	0.606061	33	7.26611e-06
2	604064052	CG	C	Indel				intergenic_variant	MODIFIER					PASS	0	20	0.333333	30	0.0453494	0.606061	33	0.000195558
5	171955534	A	G	SNV				intergenic_variant	MODIFIER					PASS	0	29	0.027027	37	0.7916	0.606061	33	7.26611e-06
3	108836159	G	T	SNV				intergenic_variant	MODIFIER					PASS	0	51	0.581081	74	2.63588e-11	0.605634	71	7.04654e-12
2	336817233	C	T	SNV				intergenic_variant	MODIFIER					PASS	0	47	0.428571	56	3.1784e-06	0.605634	71	3.87622e-11
5	213178236	G	A	SNV			ADARB2	intron_variant	MODIFIER					clustered_events	0	55	0.791667	48	1.03481e-16	0.605263	38	9.40464e-10
X	63309279	GA	G	Indel				intergenic_variant	MODIFIER					PASS	0	25	0.56	25	0.00031421	0.605263	38	1.70722e-05
5	138816125	GA	G	Indel				intergenic_variant	MODIFIER					PASS	0	24	0.153846	26	0.322242	0.605263	38	2.54495e-05
6	86893618	CT	C	Indel				intergenic_variant	MODIFIER					PASS	0	55	0.673913	46	1.53103e-12	0.604651	43	2.65771e-10
1	495049094	C	A	SNV				intergenic_variant	MODIFIER					PASS	0	46	0.515152	66	2.23346e-08	0.604651	43	4.31454e-09
X	1357140	C	T	SNV				intergenic_variant	MODIFIER					PASS	0	36	0.407407	27	0.00107023	0.604651	43	1.38619e-07
6	160119408	C	T	SNV				intergenic_variant	MODIFIER					PASS	0	71	0.648148	54	4.97381e-15	0.604167	48	8.11452e-13
2	591626801	AG	A	Indel				intergenic_variant	MODIFIER					PASS	0	34	0.58	50	3.59504e-07	0.604167	48	1.55208e-07
3	532590393	A	AT	Indel				intergenic_variant	MODIFIER					PASS	0	57	0.44	75	2.74419e-08	0.603774	53	1.61365e-11
2	317221747	A	T	SNV				intergenic_variant	MODIFIER					PASS	0	46	0.326087	46	0.000473993	0.603774	53	7.50239e-10
5	99694807	G	T	SNV				intergenic_variant	MODIFIER					PASS	0	56	0.608696	69	9.57525e-13	0.603448	58	8.82574e-12
4	182669626	C	A	SNV				intergenic_variant	MODIFIER					PASS	0	47	0.527273	55	2.72825e-08	0.603448	58	2.43772e-10
2	139056073	T	G	SNV			FZD3	intron_variant	MODIFIER					PASS	0	56	0.393939	66	9.74748e-07	0.603448	58	8.82574e-12
3	530003171	A	T	SNV				intergenic_variant	MODIFIER					PASS	0	73	0.552941	85	1.65215e-14	0.603175	63	1.09393e-14
3	132168602	A	G	SNV				intergenic_variant	MODIFIER					PASS	0	53	0.517241	58	5.18684e-09	0.60274	73	2.90012e-12
3	412789154	T	C	SNV			KCNH7	intron_variant	MODIFIER					PASS	0	60	0.553191	47	5.46302e-10	0.602273	88	2.36484e-14
4	79991593	CT	C	Indel				intergenic_variant	MODIFIER					PASS	0	12	0.821429	28	9.22163e-05	0.6	20	0.0131986
1	587750798	G	T	SNV				intergenic_variant	MODIFIER					PASS	0	67	0.775	80	8.17176e-23	0.6	55	5.69138e-13
1	411466301	TA	T	Indel				intergenic_variant	MODIFIER					PASS	0	41	0.764706	51	3.33893e-13	0.6	55	4.7589e-09
6	193322426	G	C	SNV			GAK	intron_variant	MODIFIER					PASS	0	51	0.761194	67	4.99642e-17	0.6	35	8.2438e-09
4	308278284	A	T	SNV				intergenic_variant	MODIFIER					PASS	0	53	0.72973	74	7.37182e-17	0.6	55	5.47456e-11
1	671996783	C	T	SNV				intergenic_variant	MODIFIER					PASS	0	56	0.71875	64	3.458e-16	0.6	55	1.95004e-11
3	539081960	T	C	SNV				intergenic_variant	MODIFIER					PASS	0	48	0.679245	53	2.94711e-12	0.6	35	1.84548e-08
3	246064947	A	C	SNV				intergenic_variant	MODIFIER					PASS	0	66	0.644444	45	4.57841e-13	0.6	65	9.49204e-14
1	310655245	GA	G	Indel			RBFOX1	intron_variant	MODIFIER					PASS	0	63	0.60274	73	5.38698e-14	0.6	40	8.93271e-11
3	218156714	C	G	SNV				intergenic_variant	MODIFIER					PASS	0	55	0.6	45	2.13919e-10	0.6	35	2.9417e-09
3	208493669	TG	T	Indel			PUDP	intron_variant	MODIFIER					PASS	0	25	0.576923	26	0.000179048	0.6	15	0.000905603
3	579410011	C	A	SNV				intergenic_variant	MODIFIER					PASS	0	20	0.558824	34	0.000585236	0.6	20	0.00107131
4	430731194	C	T	SNV				intergenic_variant	MODIFIER					PASS	0	49	0.55102	49	9.65999e-09	0.6	45	1.39739e-09
2	384056035	GA	G	Indel				intergenic_variant	MODIFIER					PASS	0	66	0.550725	69	2.11052e-12	0.6	55	7.7374e-13
5	124205510	A	G	SNV			ITIH5	intron_variant	MODIFIER					PASS	0	37	0.531646	79	1.08518e-07	0.6	70	5.52407e-09
3	511007878	A	C	SNV			DLG2	intron_variant	MODIFIER					PASS	0	69	0.523077	65	1.25199e-11	0.6	85	1.07064e-15
1	594357818	G	T	SNV				intergenic_variant	MODIFIER					PASS	0	77	0.519231	52	2.61028e-11	0.6	40	3.242e-12
1	250951162	T	G	SNV			PCSK5	intron_variant	MODIFIER					PASS	0	44	0.5	54	3.04994e-07	0.6	50	3.13378e-09
2	92501117	G	C	SNV				intergenic_variant	MODIFIER					PASS	0	75	0.5	54	1.00847e-10	0.6	65	4.85506e-15
3	580051165	GA	G	Indel				intergenic_variant	MODIFIER					PASS	0	20	0.5	34	0.00211413	0.6	25	0.000532411
X	9626035	G	C	SNV				intergenic_variant	MODIFIER					PASS	0	26	0.5	40	0.000237717	0.6	35	1.94109e-05
3	590049636	C	A	SNV				intron_variant	MODIFIER					PASS	0	34	0.482759	58	1.03244e-05	0.6	45	2.71929e-07
3	213003944	A	G	SNV				downstream_gene_variant	MODIFIER					clustered_events	0	31	0.48	25	0.000547942	0.6	25	2.0347e-05
3	285244747	C	CA	Indel				intergenic_variant	MODIFIER					PASS	0	42	0.465517	58	1.87558e-06	0.6	55	3.19556e-09
X	23781895	T	TA	Indel				intron_variant	MODIFIER					PASS	0	20	0.461538	26	0.00743209	0.6	35	0.00019116
4	268878883	A	T	SNV				intergenic_variant	MODIFIER					PASS	0	31	0.433333	30	0.000948549	0.6	35	3.33672e-06
3	271422009	C	T	SNV				intergenic_variant	MODIFIER					PASS	0	69	0.428571	63	1.01588e-08	0.6	70	1.29983e-14
3	372708959	G	GA	Indel				intergenic_variant	MODIFIER					PASS	0	40	0.415584	77	9.8846e-06	0.6	60	3.8749e-09
4	447379881	TA	T	Indel				intron_variant&non_coding_transcript_variant	MODIFIER					PASS	0	39	0.405797	69	2.77334e-05	0.6	35	2.49075e-07
4	446202175	G	A	SNV				intergenic_variant	MODIFIER					PASS	0	55	0.4	65	9.57562e-07	0.6	65	4.99265e-12
3	554413745	AGAGAGAGAGAGAGAG	AAGAGAGAGAGAGAG	Indel			DNAJC8	intron_variant	MODIFIER					clustered_events;multiallelic	0	19	0.25	28	0.318337	0.6	25	0.00483391
3	256627700	C	A	SNV				intron_variant	MODIFIER					clustered_events	0	17	0.2	25	0.315563	0.6	25	0.00146068
6	7944792	AGG	A	Indel			LDB2	intron_variant	MODIFIER					multiallelic	0	48	0.121212	33	0.192901	0.6	35	6.67759e-09
2	646394298	CA	C	Indel				intergenic_variant	MODIFIER					multiallelic	0.25	12	0	31	0.190654	0.6	30	0.188381
X	40577450	G	T	SNV				intergenic_variant	MODIFIER					PASS	0	33	0	31	1	0.6	50	2.22631e-07
2	577497564	C	A	SNV				intergenic_variant	MODIFIER					PASS	0	71	0.516129	93	3.01027e-13	0.597701	87	4.51092e-16
3	419103473	C	T	SNV				intergenic_variant	MODIFIER					PASS	0	68	0.473684	76	1.34156e-10	0.597015	67	4.14756e-14
4	409550003	G	A	SNV			VAV3	intron_variant	MODIFIER					PASS	0	35	0.438596	57	4.25245e-05	0.597015	67	2.12282e-08
2	438741897	T	A	SNV			ASTN2	intron_variant	MODIFIER					PASS	0	44	0.577465	71	8.13512e-10	0.596774	62	6.97287e-10
1	385582931	C	CT	Indel				intron_variant&non_coding_transcript_variant	MODIFIER					PASS	0	42	0.666667	27	4.90061e-08	0.596491	57	2.98228e-09
4	210381596	T	C	SNV				intergenic_variant	MODIFIER					PASS	0	44	0.654545	55	5.58402e-11	0.596491	57	1.35369e-09
5	195667658	A	AT	Indel				intergenic_variant	MODIFIER					PASS	0	63	0.506494	77	4.92266e-11	0.596491	57	1.65404e-12
2	331264300	A	T	SNV			BAZ1A	intron_variant	MODIFIER					PASS	0	70	0.421875	64	1.11267e-08	0.596491	57	1.86874e-13
3	271348528	GA	G	Indel				intergenic_variant	MODIFIER					PASS	0	52	0.553846	65	3.19821e-10	0.596154	52	1.69021e-10
2	512443389	G	T	SNV				intergenic_variant	MODIFIER					PASS	0	61	0.483871	62	2.42479e-09	0.596154	52	9.26627e-12
1	101737780	G	C	SNV			FKTN	intron_variant	MODIFIER					PASS	0	47	0.446154	65	6.65673e-07	0.596154	52	9.52212e-10
3	537501947	A	T	SNV				intergenic_variant	MODIFIER					PASS	0	66	0.407407	54	2.02289e-07	0.596154	52	2.05599e-12
4	325027626	A	T	SNV				intron_variant	MODIFIER					PASS	0	47	0.791667	48	4.46896e-15	0.595745	47	2.31893e-09
1	332977317	A	G	SNV				intergenic_variant	MODIFIER					PASS	0	43	0.568965	58	7.97152e-09	0.595745	47	9.14417e-09
3	212009064	GA	G	Indel				intergenic_variant	MODIFIER					PASS	0	37	0.586207	29	2.73018e-06	0.595238	42	1.71048e-07
1	194996538	A	G	SNV				intergenic_variant	MODIFIER					PASS	0	74	0.666667	45	8.87052e-15	0.594937	79	6.87579e-16
1	50680799	T	A	SNV			ATP2B2	intron_variant	MODIFIER					PASS	0	66	0.686275	51	2.9813e-15	0.594595	37	1.52661e-10
X	72077057	CT	C	Indel				intergenic_variant	MODIFIER					PASS	0	24	0.653846	26	3.12802e-05	0.594595	37	3.88357e-05
6	228178425	GT	G	Indel				intergenic_variant	MODIFIER					PASS	0	48	0.642857	42	3.35629e-10	0.594595	37	1.46523e-08
3	578483706	TC	T	Indel			CHD5	intron_variant	MODIFIER					PASS	0	20	0.590909	22	0.00100117	0.594595	37	0.000186902
2	318240004	T	C	SNV				intergenic_variant	MODIFIER					PASS	0	54	0.510638	47	2.86214e-08	0.594595	37	2.87289e-09
3	528660419	A	G	SNV			POSTN	intron_variant	MODIFIER					PASS	0	59	0.5	54	4.72774e-09	0.594595	74	4.20937e-13
3	459428049	AT	A	Indel				intron_variant&non_coding_transcript_variant	MODIFIER					clustered_events;haplotype	0	23	0.457143	35	0.00215636	0.594595	37	5.71489e-05
3	48850160	A	AT	Indel				intergenic_variant	MODIFIER					PASS	0	41	0.597222	72	8.33132e-10	0.594203	69	1.34998e-09
3	329238300	C	T	SNV				intron_variant&non_coding_transcript_variant	MODIFIER					PASS	0	47	0.575758	66	4.57444e-10	0.594203	69	1.03433e-10
1	713324885	CT	C	Indel				downstream_gene_variant	MODIFIER					PASS	0	20	0.636364	22	0.000383625	0.59375	32	0.000290529
3	216045130	A	G	SNV				intergenic_variant	MODIFIER					PASS	0	33	0.636364	22	8.57508e-06	0.59375	32	3.58589e-06
1	135280646	G	T	SNV			NNT	intron_variant	MODIFIER					PASS	0	40	0.625	72	2.46895e-10	0.59375	64	3.54937e-09
2	456981830	C	A	SNV				intergenic_variant	MODIFIER					PASS	0	45	0.722222	54	4.6691e-13	0.59322	59	8.47391e-10
2	449108903	C	G	SNV			SCAI	intron_variant	MODIFIER					PASS	0	60	0.719298	57	3.24975e-16	0.59322	59	3.77908e-12
2	454728453	TA	T	Indel			CHST8	intron_variant	MODIFIER					PASS	0	49	0.542857	35	2.01205e-07	0.59322	59	1.85356e-10
1	206401547	A	C	SNV				intergenic_variant	MODIFIER					PASS	0	52	0.538462	52	4.87894e-09	0.59322	59	6.15676e-11
3	566931027	T	C	SNV				intergenic_variant	MODIFIER					PASS	0	46	0.527778	72	6.39771e-09	0.59322	59	5.75273e-10
1	238254569	CT	C	Indel				intergenic_variant	MODIFIER					PASS	0	22	0.777778	27	1.09277e-06	0.592593	27	0.000255096
6	14434012	A	AT	Indel				intergenic_variant	MODIFIER					clustered_events	0	24	0.740741	27	1.59383e-06	0.592593	27	0.000134433
X	43136256	G	T	SNV				intergenic_variant	MODIFIER					PASS	0	24	0.625	40	1.13377e-05	0.592593	27	0.000134433
1	281038075	C	A	SNV				intergenic_variant	MODIFIER					PASS	0	46	0.545455	44	7.05163e-08	0.592593	54	1.22414e-09
2	210416089	C	A	SNV				intergenic_variant	MODIFIER					PASS	0	49	0.466667	45	1.13902e-06	0.592593	54	4.16448e-10
2	593324937	T	TAC	Indel			ABCC2	intron_variant	MODIFIER					multiallelic	0	24	0.461538	26	0.000521246	0.592593	27	9.9795e-07
5	205900523	C	T	SNV				intron_variant	MODIFIER					PASS	0	29	0.444444	27	0.00146044	0.592593	27	2.99654e-05
2	647665802	GA	G	Indel				intergenic_variant	MODIFIER					multiallelic	0	21	0.428571	56	0.00999581	0.592593	27	0.000421276
3	392709928	G	T	SNV			ZNF385B	intron_variant	MODIFIER					PASS	0	60	0.426667	75	2.81156e-08	0.592105	76	2.60599e-13
3	11393186	T	G	SNV			MBNL1	intron_variant	MODIFIER					PASS	0	50	0.589744	39	6.48628e-09	0.591837	49	7.36844e-10
1	487341974	C	A	SNV			AQP4	intron_variant	MODIFIER					clustered_events	0	50	0.459016	61	2.13412e-07	0.591837	49	7.36844e-10
1	692263176	C	T	SNV				intergenic_variant	MODIFIER					PASS	0	46	0.711538	52	9.65027e-13	0.591549	71	1.49146e-10
6	7578046	C	T	SNV				intergenic_variant	MODIFIER					PASS	0	52	0.849057	53	3.24305e-19	0.590909	44	1.13011e-09
1	438700322	TA	T	Indel			STMN2	intron_variant	MODIFIER					PASS	0	65	0.708333	48	1.93416e-15	0.590909	66	2.26566e-13
6	109984799	GAA	G	Indel				intergenic_variant	MODIFIER					multiallelic	0	51	0.660714	56	0.000122392	0.590909	66	0.00012641
1	309886204	GT	G	Indel			RBFOX1	intron_variant	MODIFIER					PASS	0	72	0.515152	66	8.3463e-12	0.590909	66	2.20381e-14
5	220901512	CT	C	Indel			PARD3	intron_variant	MODIFIER					PASS	0	17	0.461538	26	0.0149956	0.590909	22	0.00238498
3	108352839	C	T	SNV				intergenic_variant	MODIFIER					clustered_events	0	36	0.454545	44	4.64016e-05	0.590909	66	2.00429e-08
5	254991024	C	T	SNV			TBC1D5	intron_variant	MODIFIER					PASS	0	47	0.45098	51	1.83731e-06	0.590909	44	5.30456e-09
2	348703845	C	A	SNV			FSTL4	intron_variant	MODIFIER					PASS	0	47	0.4125	80	1.40662e-06	0.590909	66	1.82241e-10
3	58425461	T	C	SNV				intergenic_variant	MODIFIER					PASS	0	29	0.4	35	0.0020791	0.590909	22	8.43167e-05
2	402358070	C	T	SNV			TENM2	intron_variant	MODIFIER					PASS	0	65	0.388889	36	8.63407e-06	0.590909	44	3.00631e-11
2	205361411	GTA	GTATA	Indel				intergenic_variant	MODIFIER					multiallelic	0	31	0.135135	37	0.173423	0.590909	22	2.32929e-05
1	433203440	ATT	A	Indel				intergenic_variant	MODIFIER					multiallelic	0	63	0.75	48	8.65681e-11	0.590164	61	2.08061e-07
1	704926987	CT	C	Indel				intergenic_variant	MODIFIER					PASS	0	60	0.727273	66	1.52014e-17	0.590164	61	3.24823e-12
3	151415414	C	T	SNV			FGF14	upstream_gene_variant	MODIFIER					PASS	0	68	0.409091	66	3.04126e-08	0.590164	61	2.34517e-13
2	395194027	T	A	SNV				intergenic_variant	MODIFIER					PASS	0	58	0.385965	57	2.10143e-06	0.590164	61	6.47549e-12
3	146418503	C	G	SNV				intergenic_variant	MODIFIER					PASS	0	54	0.382979	47	1.35183e-05	0.590164	61	2.65954e-11
2	434587427	TCC	TC	Indel				intergenic_variant	MODIFIER					multiallelic	0	33	0.621622	37	1.60064e-06	0.589744	39	2.54594e-06
3	526488408	G	C	SNV			LHFPL6	intron_variant	MODIFIER					PASS	0	40	0.602941	68	1.37145e-09	0.589744	39	1.32721e-07
3	534992180	C	A	SNV				intergenic_variant	MODIFIER					PASS	0	49	0.530303	66	3.38808e-09	0.589744	78	2.21537e-11
3	53096603	AATAT	AATATAT	Indel				intergenic_variant	MODIFIER					multiallelic	0	26	0.243902	41	0.00238429	0.589744	39	1.38901e-05
1	148798116	GT	G	Indel			PDE4D	upstream_gene_variant	MODIFIER					PASS	0	46	0.571429	56	3.00701e-09	0.589286	56	1.10382e-09
2	500645130	T	A	SNV			SECISBP2L	intron_variant	MODIFIER					PASS	0	73	0.528571	70	1.18526e-12	0.589041	73	4.81772e-15
1	468842376	G	A	SNV			ATP6V1H	intron_variant	MODIFIER					PASS	0	60	0.416667	48	8.39971e-07	0.589041	73	5.09174e-13
6	161224681	A	C	SNV				intergenic_variant	MODIFIER					PASS	0	64	0.727273	44	2.66038e-15	0.588235	68	2.7802e-13
1	78287521	A	T	SNV				intergenic_variant	MODIFIER					PASS	0	56	0.717949	39	5.33079e-13	0.588235	34	5.6961e-09
1	413957518	CAT	C	Indel				intergenic_variant	MODIFIER					multiallelic	0	19	0.59375	32	0.000206872	0.588235	17	0.00237975
2	395636467	G	C	SNV				intergenic_variant	MODIFIER					PASS	0	71	0.558824	68	2.76883e-13	0.588235	51	1.12798e-12
3	201209849	AG	A	Indel			FRMPD4	intron_variant	MODIFIER					PASS	0	11	0.533333	30	0.0270484	0.588235	17	0.0271363
6	213194153	AT	A	Indel				intergenic_variant	MODIFIER					PASS	0	58	0.533333	60	3.30754e-10	0.588235	34	3.55798e-09
X	14179409	C	A	SNV				intergenic_variant	MODIFIER					PASS	0	28	0.510638	47	5.65491e-05	0.588235	34	1.58472e-05
2	601283882	TTC	T	Indel				intergenic_variant	MODIFIER					clustered_events;multiallelic	0	27	0.5	20	8.61986e-05	0.588235	17	2.44855e-05
3	516972559	A	G	SNV				intergenic_variant	MODIFIER					PASS	0	56	0.483871	62	9.38831e-09	0.588235	51	9.1019e-11
1	159944604	C	CA	Indel				intergenic_variant	MODIFIER					PASS	0	49	0.471698	53	3.35296e-07	0.588235	51	8.87297e-10
3	580203298	G	GA	Indel				intergenic_variant	MODIFIER					PASS	0	27	0.441176	34	0.00127611	0.588235	34	2.23117e-05
5	251710628	G	A	SNV				intergenic_variant	MODIFIER					PASS	0	57	0.431034	58	2.23568e-07	0.588235	51	6.66443e-11
5	150015712	T	G	SNV			SYPL1	upstream_gene_variant	MODIFIER					PASS	0	24	0.384615	26	0.0129316	0.588235	34	6.38553e-05
1	232691200	TG	T	Indel			RAI1	intron_variant	MODIFIER					PASS	0	11	0.333333	27	0.202221	0.588235	17	0.0271363
5	47023620	T	TC	Indel				intergenic_variant	MODIFIER					PASS	0	47	0.536232	69	3.57849e-09	0.587302	63	3.30131e-10
2	416336038	A	G	SNV			EIF4E1B	intron_variant	MODIFIER					PASS	0	44	0.491803	61	2.2984e-07	0.587302	63	1.08391e-09
2	34874718	G	GA	Indel				intron_variant	MODIFIER					PASS	0	88	0.490909	55	9.8626e-12	0.587302	63	5.16564e-16
6	112535175	G	T	SNV				intergenic_variant	MODIFIER					PASS	0	51	0.804878	41	3.10273e-15	0.586957	46	1.26111e-09
6	194869229	T	TA	Indel			SPON1	intron_variant	MODIFIER					PASS	0	52	0.764706	51	1.41479e-15	0.586957	46	9.27769e-10
6	194869232	A	G	SNV			SPON1	intron_variant	MODIFIER					PASS	0	53	0.764706	51	8.93813e-16	0.586957	46	6.84007e-10
1	568094797	TA	T	Indel				intergenic_variant	MODIFIER					PASS	0	45	0.458333	48	2.96554e-06	0.586957	46	8.65187e-09
3	80744066	A	AT	Indel			NBEAL1	intron_variant	MODIFIER					multiallelic	0	27	0.384615	39	1.22966e-06	0.586957	46	1.44855e-10
3	64182967	AT	A	Indel			TNS1	intron_variant	MODIFIER					PASS	0	56	0.602941	68	1.70324e-12	0.586667	75	2.16871e-12
2	616561006	C	G	SNV				intergenic_variant	MODIFIER					PASS	0	45	0.453125	64	8.91462e-07	0.586667	75	2.07535e-10
1	232977057	TG	T	Indel			RAI1	intron_variant	MODIFIER					PASS	0	15	0.809524	21	6.19296e-05	0.586207	29	0.00281451
X	45508078	GA	G	Indel				intergenic_variant	MODIFIER					PASS	0	33	0.681818	22	1.95586e-06	0.586207	29	8.07489e-06
2	290102530	A	T	SNV				intergenic_variant	MODIFIER					PASS	0	43	0.590909	66	9.24928e-10	0.586207	58	3.14678e-09
5	208719202	GT	G	Indel				intron_variant	MODIFIER					PASS	0	28	0.590909	22	0.000112452	0.586207	29	3.47476e-05
3	413583465	A	G	SNV			SLC4A10	intron_variant	MODIFIER					PASS	0	53	0.492537	67	7.791e-09	0.586207	58	7.94312e-11
X	75925554	T	TA	Indel				intergenic_variant	MODIFIER					PASS	0	22	0.478261	23	0.00459493	0.586207	29	0.000233864
5	144504359	G	A	SNV			MAGI2	intron_variant	MODIFIER					PASS	0	41	0.416667	36	0.000124304	0.586207	29	9.58862e-07
5	204624590	G	C	SNV				intron_variant	MODIFIER					PASS	0	33	0.4	45	0.000487541	0.586207	29	8.07489e-06
4	347793598	G	T	SNV				intergenic_variant	MODIFIER					PASS	0	79	0.75	64	7.08948e-22	0.585714	70	1.6384e-15
2	104117834	GT	G	Indel				intergenic_variant	MODIFIER					multiallelic	0	47	0.444444	54	4.7103e-06	0.585714	70	1.4472e-09
4	261668063	GA	GAA	Indel				intergenic_variant	MODIFIER					clustered_events;multiallelic	0	33	0.870968	31	3.78359e-09	0.585366	41	3.05426e-09
1	51022756	TTCTC	T	Indel			SLC6A11	intron_variant	MODIFIER					PASS	0	42	0.75	48	1.16378e-12	0.585366	41	5.98526e-08
2	601787456	T	TA	Indel				intergenic_variant	MODIFIER					PASS	0	41	0.578947	57	1.12004e-08	0.585366	41	8.24303e-08
1	114002487	TA	T	Indel			PTPRD	intron_variant	MODIFIER					multiallelic	0	26	0.5625	48	2.00034e-08	0.585366	41	7.11566e-08
6	48094668	C	A	SNV				intergenic_variant	MODIFIER					PASS	0	56	0.511628	43	3.38436e-08	0.585366	41	9.90129e-10
1	47750132	TA	T	Indel				intergenic_variant	MODIFIER					PASS	0	58	0.769231	52	4.68012e-17	0.584906	53	4.04305e-11
6	16538660	G	GA	Indel			TBC1D19	downstream_gene_variant	MODIFIER					PASS	0	57	0.685185	54	3.84484e-14	0.584906	53	5.54186e-11
1	78188254	CA	C	Indel				intergenic_variant	MODIFIER					multiallelic	0	44	0.666667	48	2.59405e-11	0.584906	53	5.99298e-10
3	298211255	GT	G	Indel				intergenic_variant	MODIFIER					multiallelic	0	44	0.586207	58	6.74566e-09	0.584906	53	5.44293e-09
5	45627340	CT	C	Indel				intergenic_variant	MODIFIER					PASS	0	59	0.565217	69	7.50239e-12	0.584906	53	2.95976e-11
2	497491314	TA	T	Indel				intergenic_variant	MODIFIER					multiallelic	0	40	0.447368	38	4.84261e-08	0.584906	53	1.68819e-10
2	362799223	TA	T	Indel			BCL11B	intron_variant	MODIFIER					multiallelic	0	38	0.428571	28	0.000692838	0.584906	53	3.17768e-07
2	444176323	G	T	SNV			CNTRL	intron_variant	MODIFIER					PASS	0	44	0.310345	58	0.000577104	0.584906	53	4.54399e-09
3	381033601	C	CA	Indel			GULP1	intron_variant	MODIFIER					PASS	0	53	0.553571	56	8.06834e-10	0.584615	65	3.06103e-11
1	121162372	C	A	SNV			HS3ST4	intron_variant	MODIFIER					PASS	0	70	0.547945	73	3.94534e-13	0.584615	65	8.58853e-14
3	259220651	G	T	SNV			DMD	intron_variant	MODIFIER					PASS	0	58	0.46875	64	1.06433e-08	0.584615	65	4.95155e-12
5	205827173	TA	T	Indel				intergenic_variant	MODIFIER					PASS	0	38	0.76	25	5.85913e-09	0.583333	24	7.79419e-06
6	61940427	C	T	SNV				intergenic_variant	MODIFIER					PASS	0	53	0.723404	47	7.53722e-14	0.583333	48	5.63151e-10
2	621631759	ATC	A	Indel				intergenic_variant	MODIFIER					PASS	0	25	0.666667	21	4.52903e-05	0.583333	12	0.0028522
2	646707315	A	AT	Indel				intergenic_variant	MODIFIER					PASS	0	15	0.644444	45	0.000362789	0.583333	36	0.00198491
6	246357617	A	C	SNV				intergenic_variant	MODIFIER					clustered_events	0	67	0.615385	52	3.74991e-13	0.583333	60	6.64996e-13
1	545009042	C	A	SNV			ATXN1	intron_variant	MODIFIER					PASS	0	72	0.61039	77	4.84649e-16	0.583333	84	1.82496e-15
5	156015183	T	TA	Indel				intergenic_variant	MODIFIER					PASS	0	18	0.6	35	0.000447662	0.583333	24	0.001598
2	363399981	G	A	SNV				intergenic_variant	MODIFIER					PASS	0	68	0.539683	63	6.93233e-12	0.583333	48	7.74162e-12
1	294882781	T	A	SNV				intergenic_variant	MODIFIER					PASS	0	40	0.491228	57	1.16781e-06	0.583333	48	4.23678e-08
1	444291641	AT	A	Indel			HNF4G	intron_variant	MODIFIER					PASS	0	48	0.485294	68	5.0208e-08	0.583333	60	4.26908e-10
4	25806574	G	T	SNV			ELAVL4	intron_variant	MODIFIER					PASS	0	33	0.462963	54	3.74449e-05	0.583333	36	2.7076e-06
5	181457378	A	G	SNV			CHCHD3	intron_variant	MODIFIER					PASS	0	21	0.375	32	0.0186907	0.583333	24	0.000633315
2	232115174	G	A	SNV				intron_variant	MODIFIER					PASS	0	37	0.361702	47	0.000614305	0.583333	60	3.29881e-08
1	553327491	A	ATATATG	Indel				intergenic_variant	MODIFIER					multiallelic	0	24	0.322581	31	0.0251811	0.583333	24	3.13793e-05
X	66254475	C	T	SNV				intergenic_variant	MODIFIER					PASS	0	34	0.307692	26	0.0146434	0.583333	24	1.96762e-05
1	611603706	G	A	SNV			TMEM65	intron_variant	MODIFIER					PASS	0	63	0.515625	64	1.35309e-10	0.581818	55	7.07982e-12
2	188820204	G	T	SNV				intergenic_variant	MODIFIER					PASS	0	72	0.474576	59	4.54486e-10	0.581818	55	5.09227e-13
3	487543097	T	G	SNV				intergenic_variant	MODIFIER					PASS	0	47	0.344828	58	9.65784e-05	0.581818	55	1.36498e-09
6	53758884	T	A	SNV				intergenic_variant	MODIFIER					PASS	0	45	0.682927	41	1.27161e-10	0.581395	43	1.9628e-08
6	38994844	T	A	SNV			CLOCK	intron_variant	MODIFIER					PASS	0	57	0.644444	45	7.22996e-12	0.581395	43	5.82407e-10
1	201020681	AT	A	Indel				intergenic_variant	MODIFIER					PASS	0	49	0.508475	59	2.50803e-08	0.581395	43	5.76604e-09
1	217922277	CAT	C	Indel			PAX5	intron_variant	MODIFIER					PASS	0	35	0.410256	39	0.000360633	0.581395	43	5.44402e-07
1	196767129	G	T	SNV				intergenic_variant	MODIFIER					PASS	0	47	0.65	60	8.90272e-12	0.580645	62	5.62488e-10
5	163925521	AT	A	Indel			CTTNBP2	intron_variant	MODIFIER					PASS	0	32	0.647059	34	4.64726e-07	0.580645	31	9.0334e-06
1	701430985	ATTT	ATT	Indel			SGSM1	intron_variant	MODIFIER					clustered_events;multiallelic	0	22	0.615385	39	5.14864e-06	0.580645	31	3.54798e-05
X	43182818	GT	G	Indel				intergenic_variant	MODIFIER					PASS	0	31	0.5	26	0.00028685	0.580645	31	1.21626e-05
2	352469560	CACCTGT	C	Indel			AKT1	intron_variant	MODIFIER					PASS	0	55	0.441176	68	7.90463e-08	0.580645	62	3.01825e-11
5	6181402	TA	T	Indel				intergenic_variant	MODIFIER					PASS	0	39	0.540984	61	1.1115e-07	0.580247	81	2.83117e-09
1	206420329	G	A	SNV				intergenic_variant	MODIFIER					PASS	0	55	0.480769	52	5.15714e-08	0.58	50	2.50717e-10
2	366192030	C	A	SNV				intergenic_variant	MODIFIER					PASS	0	42	0.478261	46	3.36736e-06	0.58	50	1.85177e-08
2	94769018	GT	G	Indel				intergenic_variant	MODIFIER					PASS	0	67	0.353846	65	1.09275e-06	0.58	50	7.72233e-12
3	461093437	C	A	SNV			ROBO4	intron_variant	MODIFIER					PASS	0	49	0.425	80	4.20552e-07	0.57971	69	1.17315e-10
5	93197706	G	A	SNV			FAIM2	intron_variant	MODIFIER					PASS	0	55	0.42029	69	2.33265e-07	0.57971	69	1.16423e-11
2	609022397	T	A	SNV			KCNMA1	intron_variant	MODIFIER					PASS	0	58	0.629032	62	3.17344e-13	0.578947	57	2.81746e-11
2	382568489	GA	G	Indel				upstream_gene_variant	MODIFIER					clustered_events;multiallelic	0	39	0.609756	41	5.15354e-08	0.578947	38	5.57076e-07
3	343700981	A	AT	Indel				intergenic_variant	MODIFIER					PASS	0	52	0.603774	53	8.57333e-11	0.578947	38	8.51281e-09
1	391304002	GA	G	Indel			ADAMTS16	intron_variant	MODIFIER					PASS	0	55	0.566038	53	3.31217e-10	0.578947	57	7.55939e-11
3	486875262	C	T	SNV				intergenic_variant	MODIFIER					PASS	0	44	0.555556	54	1.86135e-08	0.578947	38	7.78239e-08
3	230344874	G	A	SNV				intergenic_variant	MODIFIER					PASS	0	57	0.546875	64	1.05515e-10	0.578947	57	3.90419e-11
5	143867632	T	G	SNV				intergenic_variant	MODIFIER					PASS	0	24	0.518519	27	0.000831168	0.578947	19	0.000693706
X	77526935	T	C	SNV				downstream_gene_variant	MODIFIER					PASS	0	24	0.512195	41	0.000296863	0.578947	19	0.000693706
2	399566814	T	C	SNV				intergenic_variant	MODIFIER					clustered_events	0	25	0.322581	31	0.0247299	0.578947	19	0.000549364
3	533096462	A	T	SNV				intergenic_variant	MODIFIER					PASS	0	47	0.296296	27	0.00496375	0.578947	38	3.30642e-08
3	218021903	GAA	GA	Indel				intergenic_variant	MODIFIER					clustered_events;multiallelic	0	28	0.227273	22	0.130956	0.578947	19	0.00121921
3	45304878	T	C	SNV			ZIC1	intron_variant	MODIFIER					PASS	0	44	0.226415	53	0.0101309	0.578947	57	3.66212e-09
1	488767594	C	A	SNV				intergenic_variant	MODIFIER					PASS	0	59	0.616667	60	8.02015e-13	0.578125	64	6.49385e-12
1	573500741	GGAGAGAGA	GGA	Indel				intergenic_variant	MODIFIER					multiallelic	0	42	0.767442	43	7.67229e-14	0.577778	45	2.79327e-09
5	174390443	T	A	SNV				intergenic_variant	MODIFIER					clustered_events	0	26	0.514286	35	0.000241456	0.577778	45	1.46556e-05
3	491852285	T	G	SNV				intergenic_variant	MODIFIER					PASS	0	38	0.5	30	3.40496e-05	0.577778	45	1.69761e-07
3	47042759	G	GTA	Indel				intergenic_variant	MODIFIER					PASS	0	37	0.45	40	6.17184e-05	0.577778	45	2.3986e-07
5	246913197	T	TTA	Indel				intergenic_variant	MODIFIER					PASS	0	33	0.395833	48	0.000464666	0.577778	45	1.01515e-06
5	65143104	CTT	CT	Indel				intergenic_variant	MODIFIER					multiallelic	0	55	0.370968	62	7.0411e-07	0.577778	45	4.66938e-10
1	424130765	GTA	G	Indel				intergenic_variant	MODIFIER					PASS	0	36	0.344828	29	0.00400874	0.577778	45	3.41379e-07
2	174399434	CT	C	Indel			CSMD1	intron_variant	MODIFIER					PASS	0	53	0.327586	58	7.07647e-05	0.577778	45	1.42273e-09
4	74668008	C	CTCT	Indel				intergenic_variant	MODIFIER					germline	0	39	0.729167	48	2.00135e-11	0.576923	52	4.92971e-08
3	580073287	A	G	SNV				intergenic_variant	MODIFIER					PASS	0	25	0.714286	21	1.1904e-05	0.576923	26	0.000171481
2	313800678	T	A	SNV				intergenic_variant	MODIFIER					PASS	0	57	0.542373	59	2.93589e-10	0.576923	52	1.11741e-10
3	412092613	TA	T	Indel				intergenic_variant	MODIFIER					PASS	0	50	0.511111	45	1.08089e-07	0.576923	52	1.03345e-09
3	91775199	GA	G	Indel				intergenic_variant	MODIFIER					PASS	0	48	0.491803	61	6.75005e-08	0.576923	52	2.02145e-09
4	343876747	C	A	SNV				intergenic_variant	MODIFIER					PASS	0	56	0.464286	56	5.85746e-08	0.576923	52	1.52021e-10
1	373645709	T	TTC	Indel				downstream_gene_variant	MODIFIER					PASS	0	25	0.448276	29	0.00249821	0.576923	26	0.000171481
X	48764015	TG	T	Indel				intergenic_variant	MODIFIER					PASS	0	32	0.433333	30	0.00078275	0.576923	26	2.54874e-05
3	128319743	GA	G	Indel				intergenic_variant	MODIFIER					PASS	0	50	0.294118	51	0.000613826	0.576923	52	1.03345e-09
3	180210153	T	G	SNV			ROBO1	intron_variant	MODIFIER					PASS	0	39	0.644737	76	8.01572e-11	0.576271	59	2.31503e-08
2	385777680	G	C	SNV				intergenic_variant	MODIFIER					PASS	0	60	0.468085	47	6.7579e-08	0.576271	59	1.2332e-11
5	115105472	G	T	SNV				intergenic_variant	MODIFIER					PASS	0	73	0.571429	70	3.66555e-14	0.575758	66	5.60173e-14
3	296308663	TTA	T	Indel				non_coding_transcript_exon_variant	MODIFIER					PASS	0	31	0.470588	34	0.000238324	0.575758	33	1.04529e-05
5	244848561	T	C	SNV			CDK6	intron_variant	MODIFIER					PASS	0	44	0.432836	67	2.50593e-06	0.575758	66	1.52792e-09
4	330778275	T	TA	Indel				intergenic_variant	MODIFIER					PASS	0	43	0.75	52	2.69544e-13	0.575	40	8.55061e-08
1	371637854	T	G	SNV				intergenic_variant	MODIFIER					PASS	0	51	0.641026	39	3.05844e-10	0.575	40	8.57985e-09
5	245983687	TC	T	Indel				intergenic_variant	MODIFIER					PASS	0	37	0.560976	41	8.60478e-07	0.575	40	5.56434e-07
X	71044105	T	C	SNV				intergenic_variant	MODIFIER					PASS	0	32	0.484848	33	0.000139038	0.575	40	2.95888e-06
2	658315108	AT	A	Indel				intergenic_variant	MODIFIER					PASS	0	23	0.483871	31	0.00159166	0.575	40	7.7498e-05
3	170926753	GA	G	Indel				intergenic_variant	MODIFIER					multiallelic	0	28	0.381818	55	0.00115143	0.575	40	7.54594e-06
4	243331455	GAAA	GA	Indel				intergenic_variant	MODIFIER					clustered_events;multiallelic	0	47	0.765957	47	8.02108e-10	0.574468	47	9.75433e-07
1	256294782	TC	T	Indel			TNRC18	intron_variant	MODIFIER					PASS	0	24	0.642857	42	4.99919e-06	0.574468	47	3.15652e-05
2	640740887	C	T	SNV			ARID5B	intron_variant	MODIFIER					PASS	0	28	0.632353	68	1.17443e-07	0.574468	47	6.31324e-06
3	115729297	A	T	SNV			KLF12	intron_variant	MODIFIER					PASS	0	41	0.594203	69	1.32422e-09	0.574468	47	5.30063e-08
1	466674362	C	CAT	Indel				intergenic_variant	MODIFIER					PASS	0	30	0.574468	47	2.92252e-06	0.574468	47	2.89912e-06
2	297385996	T	TA	Indel			STON2	intron_variant	MODIFIER					PASS	0	58	0.522388	67	2.59431e-10	0.574468	47	2.68064e-10
1	307411072	T	TA	Indel				intron_variant&non_coding_transcript_variant	MODIFIER					PASS	0	46	0.5	60	8.95876e-08	0.574468	47	1.0106e-08
3	81108753	TA	T	Indel				intergenic_variant	MODIFIER					PASS	0	36	0.432432	37	0.000180175	0.574468	47	3.06158e-07
3	327960724	T	TTA	Indel				intergenic_variant	MODIFIER					PASS	0	46	0.425	40	2.29296e-05	0.574468	47	1.0106e-08
2	97628816	C	T	SNV			RTN4	intron_variant	MODIFIER					PASS	0	52	0.564516	62	2.41869e-10	0.574074	54	4.5431e-10
3	406359460	A	T	SNV			B3GALT1	intron_variant	MODIFIER					PASS	0	54	0.540541	74	1.31276e-10	0.574074	54	2.37173e-10
3	596346144	GA	G	Indel				intergenic_variant	MODIFIER					PASS	0	59	0.461538	78	3.17955e-09	0.574074	54	4.94437e-11
3	185197014	T	A	SNV				intergenic_variant	MODIFIER					PASS	0	54	0.48	50	9.08975e-08	0.57377	61	7.84525e-11
2	278676018	C	A	SNV				intergenic_variant	MODIFIER					PASS	0	66	0.457627	59	5.39019e-09	0.57377	61	1.51841e-12
2	284734172	A	C	SNV			RPS6KA5	intron_variant	MODIFIER					PASS	0	54	0.410714	56	1.51866e-06	0.57377	61	7.84525e-11
2	299034484	G	C	SNV				intergenic_variant	MODIFIER					PASS	0	61	0.407407	54	5.30529e-07	0.57377	61	7.46404e-12
3	589226229	C	T	SNV				intergenic_variant	MODIFIER					PASS	0	52	0.369565	46	3.68493e-05	0.57377	61	1.57969e-10
2	526642626	GA	G	Indel				intergenic_variant	MODIFIER					PASS	0	53	0.333333	42	0.000189097	0.57377	61	1.11268e-10
2	174633348	T	A	SNV			CSMD1	intron_variant	MODIFIER					PASS	0	40	0.550725	69	2.30464e-08	0.573529	68	7.43794e-09
3	512906091	AT	A	Indel				intergenic_variant	MODIFIER					PASS	0	66	0.607843	51	1.12553e-12	0.573333	75	1.46187e-13
2	651833660	GA	G	Indel				intergenic_variant	MODIFIER					PASS	0	43	0.782609	46	1.20876e-13	0.571429	56	9.09916e-09
5	210414379	C	T	SNV				intergenic_variant	MODIFIER					clustered_events;haplotype	0	28	0.769231	13	2.58229e-05	0.571429	21	0.000215664
1	173328324	AC	A	Indel				intergenic_variant	MODIFIER					PASS	0	11	0.766667	30	0.000583778	0.571429	28	0.0173671
2	592761087	TA	T	Indel				intron_variant	MODIFIER					PASS	0	32	0.714286	35	2.07342e-08	0.571429	28	2.05405e-05
1	73236141	GT	G	Indel				intergenic_variant	MODIFIER					PASS	0	48	0.675	40	8.87126e-11	0.571429	35	7.10411e-08
1	474497535	G	A	SNV				intergenic_variant	MODIFIER					PASS	0	56	0.644068	59	4.01574e-13	0.571429	49	3.78774e-10
1	114378416	C	T	SNV			PTPRD	intron_variant	MODIFIER					PASS	0	59	0.626866	67	1.01482e-13	0.571429	77	1.65553e-12
3	601821131	GA	G	Indel				downstream_gene_variant	MODIFIER					PASS	0	64	0.614035	57	3.24332e-13	0.571429	49	3.94028e-11
6	23681524	G	A	SNV				intergenic_variant	MODIFIER					PASS	0	37	0.6	30	1.30966e-06	0.571429	14	0.000299328
3	346237180	T	C	SNV			LRP1B	intron_variant	MODIFIER					PASS	0	53	0.596154	52	1.18168e-10	0.571429	56	2.77047e-10
5	153289154	CT	C	Indel				intergenic_variant	MODIFIER					PASS	0	47	0.580645	31	1.61492e-07	0.571429	35	9.2074e-08
1	536999397	A	AAT	Indel				intergenic_variant	MODIFIER					PASS	0	14	0.565217	23	0.0090285	0.571429	28	0.00560359
5	280906997	T	G	SNV				intergenic_variant	MODIFIER					PASS	0	62	0.561644	73	1.95285e-12	0.571429	63	4.51299e-12
5	217133187	C	CAT	Indel				intergenic_variant	MODIFIER					PASS	0	19	0.555556	27	0.00156511	0.571429	21	0.00211238
2	469145134	G	T	SNV				intergenic_variant	MODIFIER					PASS	0	57	0.551724	29	1.19495e-07	0.571429	70	8.72602e-12
3	148286979	GCC	GC	Indel				intron_variant&non_coding_transcript_variant	MODIFIER					multiallelic	0	28	0.55	40	1.96e-05	0.571429	28	0.000161483
3	421977518	AT	ATT	Indel				intergenic_variant	MODIFIER					multiallelic	0	49	0.541667	72	5.33262e-18	0.571429	49	6.10407e-15
2	363846634	T	TA	Indel				intergenic_variant	MODIFIER					PASS	0	56	0.528302	53	2.35985e-09	0.571429	56	1.04624e-10
3	550478160	A	G	SNV				intergenic_variant	MODIFIER					PASS	0	43	0.52459	61	6.06572e-08	0.571429	49	2.33579e-08
3	195907785	G	GA	Indel				intergenic_variant	MODIFIER					PASS	0	25	0.5	30	0.000721339	0.571429	28	0.000148885
3	421479858	G	T	SNV				intergenic_variant	MODIFIER					PASS	0	60	0.490909	55	5.39199e-09	0.571429	63	8.72602e-12
6	50393965	A	T	SNV				intergenic_variant	MODIFIER					PASS	0	58	0.477273	44	1.06378e-07	0.571429	42	1.00398e-09
3	458071266	T	TA	Indel				intergenic_variant	MODIFIER					PASS	0	57	0.473684	57	2.37577e-08	0.571429	63	2.40452e-11
1	208379922	T	G	SNV				intergenic_variant	MODIFIER					PASS	0	53	0.465116	43	6.67423e-07	0.571429	56	2.77047e-10
1	361288523	C	T	SNV				intergenic_variant	MODIFIER					PASS	0	60	0.454545	66	1.19564e-08	0.571429	70	2.96936e-12
1	399520945	G	GTT	Indel			CTNND2	intron_variant	MODIFIER					PASS	0	65	0.439024	41	3.31859e-07	0.571429	63	1.70972e-12
3	193971660	T	A	SNV				intergenic_variant	MODIFIER					PASS	0	27	0.428571	35	0.00159804	0.571429	21	0.000272828
2	90714688	A	C	SNV				intergenic_variant	MODIFIER					PASS	0	61	0.419355	62	1.14324e-07	0.571429	35	3.22127e-09
1	199078072	T	G	SNV			MEGF10	intron_variant	MODIFIER					PASS	0	46	0.39726	73	5.50917e-06	0.571429	70	5.82534e-10
1	47513624	TA	AT	SNV			GRM7	intron_variant	MODIFIER					PASS	0	54	0.392857	56	3.61137e-06	0.571429	49	6.86985e-10
1	233700990	C	T	SNV			LLGL1	intron_variant	MODIFIER					PASS	0	52	0.392157	51	8.75851e-06	0.571429	77	2.52043e-11
6	46050474	G	A	SNV				intergenic_variant	MODIFIER					PASS	0	22	0.333333	30	0.0334823	0.571429	35	0.000186902
3	205371020	T	G	SNV				intergenic_variant	MODIFIER					PASS	0	29	0.322581	31	0.0142422	0.571429	14	0.000999959
3	133707657	T	A	SNV				intergenic_variant	MODIFIER					PASS	0	30	0	36	1	0.571429	21	0.000136526
2	592235961	TAA	TA	Indel			HPSE2	intron_variant	MODIFIER					multiallelic	0	42	0.509091	55	3.21016e-07	0.569444	72	3.69863e-10
1	352248186	A	T	SNV				intergenic_variant	MODIFIER					PASS	0	61	0.423077	78	2.12968e-08	0.569444	72	1.80902e-12
2	168465845	T	A	SNV				intergenic_variant	MODIFIER					PASS	0	45	0.322034	59	0.000308594	0.569444	72	8.08767e-10
2	442190156	C	T	SNV				intergenic_variant	MODIFIER					PASS	0	50	0.727273	44	4.76006e-13	0.569231	65	2.52814e-10
3	552394970	C	A	SNV				intergenic_variant	MODIFIER					PASS	0	57	0.530612	49	3.09039e-09	0.569231	65	2.06903e-11
3	551842891	G	A	SNV			LAPTM5	intron_variant	MODIFIER					PASS	0	53	0.516667	60	4.1507e-09	0.569231	65	8.49931e-11
4	185276215	G	A	SNV				intergenic_variant	MODIFIER					PASS	0	41	0.516129	62	1.68952e-07	0.569231	65	8.2494e-09
5	224870245	A	G	SNV				intergenic_variant	MODIFIER					PASS	0	50	0.431034	58	1.15604e-06	0.569231	65	2.52814e-10
3	256960808	A	T	SNV				intergenic_variant	MODIFIER					PASS	0	53	0.369231	65	6.86506e-06	0.569231	65	8.49931e-11
3	459113844	T	G	SNV				downstream_gene_variant	MODIFIER					PASS	0	53	0.538462	65	5.95879e-10	0.568965	58	2.36043e-10
3	191115765	A	G	SNV				intergenic_variant	MODIFIER					clustered_events	0	65	0.528302	53	2.09128e-10	0.568965	58	5.21426e-12
3	264741334	T	TA	Indel				intergenic_variant	MODIFIER					PASS	0	58	0.474576	59	1.35796e-08	0.568965	58	4.59252e-11
2	440234789	A	G	SNV				intergenic_variant	MODIFIER					clustered_events	0	73	0.648649	37	9.78975e-13	0.568627	51	2.71235e-12
3	92080661	A	C	SNV				intergenic_variant	MODIFIER					PASS	0	36	0.5	64	1.76483e-06	0.568627	51	2.5019e-07
2	378346382	T	G	SNV				intergenic_variant	MODIFIER					PASS	0	50	0.377358	53	2.04585e-05	0.568627	51	1.97006e-09
1	132071993	GTA	G	Indel				intergenic_variant	MODIFIER					PASS	0	37	0.581395	43	2.68755e-07	0.568182	44	4.18368e-07
2	333045714	TA	T	Indel			PACS2	intron_variant	MODIFIER					PASS	0	54	0.462963	54	1.31391e-07	0.568182	44	2.26184e-09
2	188135441	GT	G	Indel				intergenic_variant	MODIFIER					PASS	0	52	0.45283	53	4.04545e-07	0.568182	44	3.97943e-09
5	66004644	C	T	SNV				intergenic_variant	MODIFIER					PASS	0	45	0.390625	64	1.54667e-05	0.567901	81	4.00369e-10
6	144176424	G	C	SNV				intergenic_variant	MODIFIER					PASS	0	57	0.702703	37	2.22631e-12	0.567568	37	5.64473e-09
4	47744615	G	A	SNV				intergenic_variant	MODIFIER					multiallelic	0	29	0.666667	33	1.96211e-08	0.567568	37	4.91196e-07
5	135774606	CT	C	Indel				intergenic_variant	MODIFIER					PASS	0	29	0.580645	31	2.29305e-05	0.567568	37	1.52297e-05
1	424965077	TA	TAA	Indel				intergenic_variant	MODIFIER					multiallelic	0	44	0.5	50	3.25776e-05	0.567568	37	1.04956e-05
2	231545859	C	T	SNV				intergenic_variant	MODIFIER					PASS	0	65	0.5	52	1.48526e-09	0.567568	74	3.83261e-13
2	442743796	TG	T	Indel				intergenic_variant	MODIFIER					PASS	0	27	0.393939	33	0.00398294	0.567568	37	2.99785e-05
3	553732842	A	T	SNV				intergenic_variant	MODIFIER					PASS	0	63	0.46875	64	2.89809e-09	0.567164	67	2.28873e-12
2	361266332	C	CA	Indel			EVL	intron_variant	MODIFIER					PASS	0	53	0.412698	63	9.22105e-07	0.567164	67	7.49075e-11
1	671495739	CT	C	Indel				intergenic_variant	MODIFIER					PASS	0	49	0.36	75	1.40193e-05	0.567164	67	3.28547e-10
3	577953410	C	T	SNV				intron_variant	MODIFIER					PASS	0	58	0.291139	79	5.75255e-05	0.567164	67	1.2589e-11
6	58622658	C	T	SNV				intergenic_variant	MODIFIER					PASS	0	41	0.59375	32	3.44737e-07	0.566667	30	1.60281e-06
3	132417113	A	AT	Indel				intergenic_variant	MODIFIER					PASS	0	46	0.586957	46	6.06757e-09	0.566667	30	4.83849e-07
1	598129435	A	C	SNV				intergenic_variant	MODIFIER					PASS	0	60	0.580645	62	5.25834e-12	0.566667	60	2.00516e-11
1	629009418	TGG	TG	Indel				intergenic_variant	MODIFIER					multiallelic	0	23	0.571429	28	0.000176168	0.566667	30	0.000446282
1	334019762	A	T	SNV			PRKCB	intron_variant	MODIFIER					PASS	0	51	0.563636	55	9.84481e-10	0.566667	60	4.0179e-10
X	65555015	G	A	SNV				intergenic_variant	MODIFIER					PASS	0	29	0.511628	43	5.35787e-05	0.566667	30	3.95276e-05
1	591532513	T	C	SNV				intergenic_variant	MODIFIER					PASS	0	49	0.432432	37	1.45471e-05	0.566667	30	2.44084e-07
3	259655718	G	T	SNV			DMD	intron_variant	MODIFIER					PASS	0	64	0.365385	52	3.40269e-06	0.566667	60	5.70887e-12
4	31297340	A	G	SNV				intron_variant	MODIFIER					clustered_events	0	12	0.272727	22	0.295555	0.566667	30	0.0115845
3	200681030	A	T	SNV			FRMPD4	synonymous_variant	LOW	FRMPD4:p.Val617=	617	V	gtT/gtA	PASS	0	31	0	31	1	0.566667	30	2.2304e-05
5	196768487	C	A	SNV			CNTNAP2	intron_variant	MODIFIER					PASS	0	51	0.580645	62	1.24071e-10	0.566038	53	1.19316e-09
1	672999036	GAA	G	Indel				upstream_gene_variant	MODIFIER					multiallelic	0	49	0.574468	47	2.57087e-07	0.566038	53	7.8665e-09
6	109694428	C	G	SNV				intergenic_variant	MODIFIER					PASS	0	56	0.548387	62	1.75823e-10	0.566038	53	2.47739e-10
1	240271819	GA	G	Indel				intergenic_variant	MODIFIER					PASS	0	38	0.56	50	1.98874e-07	0.565217	46	2.59977e-07
X	37008761	CT	C	Indel				intergenic_variant	MODIFIER					PASS	0	28	0.516129	31	0.000198699	0.565217	23	0.000170271
2	357693165	GA	G	Indel				intergenic_variant	MODIFIER					PASS	0	39	0.508772	57	7.28762e-07	0.565217	46	1.85534e-07
5	212612376	A	AT	Indel			ADARB2	intron_variant	MODIFIER					PASS	0	33	0.488889	45	2.89438e-05	0.565217	23	5.29959e-05
5	169024155	T	C	SNV				intergenic_variant	MODIFIER					PASS	0	35	0.47619	21	0.00057595	0.565217	23	3.40162e-05
2	109703925	T	A	SNV				intergenic_variant	MODIFIER					PASS	0	58	0.568965	58	4.47967e-11	0.564516	62	3.21509e-11
1	701436522	TA	T	Indel			SGSM1	intron_variant	MODIFIER					PASS	0	41	0.538462	52	1.54695e-07	0.564516	62	1.43276e-08
4	74742716	C	T	SNV				intergenic_variant	MODIFIER					PASS	0	67	0.537037	54	5.75304e-11	0.564516	62	1.8342e-12
2	274963233	GAA	G	Indel				intergenic_variant	MODIFIER					multiallelic	0	49	0.469388	49	0.000239515	0.564516	62	8.0924e-06
3	441821805	A	G	SNV			SGCG	intron_variant	MODIFIER					PASS	0	57	0.444444	63	6.3206e-08	0.564516	62	4.48129e-11
3	53668440	GAA	G	Indel			SLC19A3	intron_variant	MODIFIER					PASS	0	49	0.6	50	5.24465e-10	0.564103	39	3.17493e-08
X	30769807	C	T	SNV			TENM1	intron_variant	MODIFIER					PASS	0	19	0.580645	31	0.000647252	0.564103	39	0.000514368
6	19287292	T	A	SNV				intergenic_variant	MODIFIER					PASS	0	52	0.72	50	6.1752e-14	0.563636	55	7.23154e-10
2	221195927	T	G	SNV				intergenic_variant	MODIFIER					PASS	0	52	0.507937	63	6.55936e-09	0.563636	55	7.23154e-10
1	538833869	G	T	SNV				intergenic_variant	MODIFIER					PASS	0	60	0.5	62	1.15616e-09	0.563636	55	5.97804e-11
3	191440601	G	A	SNV				intergenic_variant	MODIFIER					PASS	0	68	0.474359	78	1.02301e-10	0.563636	55	5.87259e-12
2	458191905	T	A	SNV				intergenic_variant	MODIFIER					PASS	0	47	0.408163	49	1.43181e-05	0.563636	55	3.84934e-09
1	520859033	C	CA	Indel				intergenic_variant	MODIFIER					PASS	0	63	0.46875	64	2.89809e-09	0.56338	71	1.64434e-12
1	704707409	A	T	SNV				intergenic_variant	MODIFIER					PASS	0	63	0.676768	99	1.16277e-18	0.5625	80	5.12158e-13
1	703879420	C	A	SNV				intergenic_variant	MODIFIER					PASS	0	40	0.583333	48	4.16369e-08	0.5625	64	1.95042e-08
2	107389305	T	C	SNV				intergenic_variant	MODIFIER					PASS	0	56	0.551282	78	1.95205e-11	0.5625	80	7.12971e-12
2	238331343	A	AT	Indel				intergenic_variant	MODIFIER					PASS	0	48	0.5	68	2.21633e-08	0.5625	48	8.55028e-09
2	417338023	A	T	SNV				downstream_gene_variant	MODIFIER					PASS	0	35	0.491525	59	4.93431e-06	0.5625	48	6.58646e-07
2	45634192	G	T	SNV			CPNE7	intron_variant	MODIFIER					PASS	0	90	0.472973	74	7.18437e-13	0.5625	64	2.1801e-15
3	91601868	C	A	SNV				intergenic_variant	MODIFIER					PASS	0	69	0.469388	49	6.70379e-09	0.5625	64	8.03379e-13
1	497828261	A	C	SNV				intergenic_variant	MODIFIER					PASS	0	57	0.450704	71	2.03008e-08	0.5625	64	3.80241e-11
5	206001272	T	TATA	Indel				intergenic_variant	MODIFIER					PASS	0	11	0.428571	28	0.0883959	0.5625	16	0.0389048
5	110018072	CT	C	Indel				intron_variant	MODIFIER					multiallelic	0	27	0.425926	54	0.000481226	0.5625	48	7.50573e-06
3	581210654	T	A	SNV				intergenic_variant	MODIFIER					PASS	0	36	0.421053	38	0.000232861	0.5625	32	4.56435e-06
3	182086730	TAC	TACAC	Indel				intergenic_variant	MODIFIER					multiallelic	0	49	0.372549	51	1.43564e-08	0.5625	32	2.29495e-09
2	483901455	G	A	SNV				intergenic_variant	MODIFIER					PASS	0	68	0.341463	41	2.26406e-05	0.5625	48	3.12536e-11
6	217731219	T	C	SNV			IMMP1L	intron_variant	MODIFIER					PASS	0	59	0.169811	53	0.0180388	0.5625	48	3.37976e-10
5	135017116	G	GA	Indel				intergenic_variant	MODIFIER					PASS	0	25	0	41	1	0.5625	32	0.00011571
5	22795098	A	T	SNV			PAH	downstream_gene_variant	MODIFIER					PASS	0	52	0.73913	46	4.85748e-14	0.561644	73	7.63505e-11
1	560342700	C	T	SNV				intron_variant	MODIFIER					PASS	0	68	0.470588	68	4.33739e-10	0.561644	73	2.57113e-13
1	474383505	T	TA	Indel				intergenic_variant	MODIFIER					PASS	0	55	0.753846	65	1.86983e-17	0.561404	57	2.29984e-10
3	31463456	GA	G	Indel				intergenic_variant	MODIFIER					PASS	0	53	0.636364	66	6.70175e-13	0.561404	57	4.38832e-10
4	80707129	G	A	SNV				intergenic_variant	MODIFIER					PASS	0	55	0.608696	69	1.42402e-12	0.561404	57	2.29984e-10
1	196523898	G	GT	Indel				intergenic_variant	MODIFIER					PASS	0	67	0.581818	55	2.09629e-12	0.561404	57	6.04145e-12
3	258662522	AT	A	Indel				intergenic_variant	MODIFIER					PASS	0	58	0.509804	51	5.56751e-09	0.561404	57	8.9346e-11
3	124655339	T	A	SNV				intergenic_variant	MODIFIER					PASS	0	56	0.491228	57	1.13367e-08	0.561404	57	1.67557e-10
5	189987243	T	C	SNV				intron_variant	MODIFIER					PASS	0	63	0.42623	61	5.50071e-08	0.561404	57	1.94734e-11
1	543180716	AT	A	Indel			RNF144B	intron_variant	MODIFIER					PASS	0	52	0.388889	54	7.73289e-06	0.561404	57	6.08781e-10
1	394726159	TA	T	Indel			ADCY2	intron_variant	MODIFIER					PASS	0	56	0.576923	52	1.48622e-10	0.560976	41	3.82197e-09
2	129708154	G	C	SNV				downstream_gene_variant	MODIFIER					PASS	0	47	0.52	75	5.43685e-09	0.560976	82	2.45243e-10
2	353093167	C	G	SNV				intergenic_variant	MODIFIER					PASS	0	71	0.348485	66	6.85198e-07	0.560976	82	2.54369e-14
1	491741486	TA	T	Indel			TMEM241	intron_variant	MODIFIER					PASS	0	52	0.54386	57	1.70721e-09	0.560606	66	1.87131e-10
5	42226773	AT	A	Indel				intergenic_variant	MODIFIER					PASS	0	55	0.440678	59	1.91351e-07	0.560606	66	6.4813e-11
1	116395156	A	C	SNV				intron_variant	MODIFIER					PASS	0	56	0.402985	67	5.56431e-07	0.560606	66	4.57902e-11
2	441608081	T	A	SNV				intergenic_variant	MODIFIER					PASS	0	58	0.25	48	0.00147964	0.560606	66	2.30053e-11
3	384175779	TA	T	Indel				intergenic_variant	MODIFIER					PASS	0	57	0.653333	75	7.15251e-15	0.56	50	4.63541e-10
2	392278494	C	T	SNV			EBF1	intron_variant	MODIFIER					PASS	0	27	0.642857	42	1.25594e-06	0.56	25	0.000177221
1	434289345	A	C	SNV				intergenic_variant	MODIFIER					PASS	0	58	0.534884	43	6.03741e-09	0.56	50	3.48237e-10
4	384660829	TAA	T	Indel				intron_variant	MODIFIER					multiallelic	0	50	0.533333	45	6.20022e-10	0.56	50	2.34429e-12
1	635032678	GC	G	Indel			PTP4A3	intron_variant	MODIFIER					PASS	0	17	0.518519	27	0.00565934	0.56	25	0.00306366
5	116583203	G	A	SNV			ABCC9	intron_variant	MODIFIER					PASS	0	70	0.517857	56	6.62334e-11	0.56	50	1.36798e-11
1	568031066	G	GA	Indel				intergenic_variant	MODIFIER					PASS	0	61	0.516129	62	3.10532e-10	0.56	50	1.50185e-10
3	135044644	A	G	SNV				intergenic_variant	MODIFIER					PASS	0	47	0.515625	64	1.88376e-08	0.56	50	9.74255e-09
2	600129624	A	AT	Indel			NRG3	intron_variant	MODIFIER					PASS	0	32	0.507246	69	4.22927e-06	0.56	50	1.79716e-06
5	65968107	A	C	SNV			SLC38A4	downstream_gene_variant	MODIFIER					PASS	0	53	0.473684	76	1.05692e-08	0.56	75	4.67526e-11
2	92604485	A	T	SNV				intergenic_variant	MODIFIER					PASS	0	52	0.462687	67	5.81179e-08	0.56	50	2.04149e-09
5	213829999	AT	A	Indel				intergenic_variant	MODIFIER					PASS	0	21	0.461538	13	0.0251604	0.56	25	0.000916805
X	28575375	A	G	SNV				intergenic_variant	MODIFIER					PASS	0	34	0.416667	36	0.000469339	0.56	25	3.18055e-05
1	150190534	G	T	SNV				intergenic_variant	MODIFIER					PASS	0	72	0.392857	84	6.98878e-09	0.56	75	5.72186e-14
6	96307327	C	A	SNV				intergenic_variant	MODIFIER					PASS	0	53	0.288462	52	0.000486369	0.56	25	6.55282e-07
6	60167881	C	T	SNV				intergenic_variant	MODIFIER					PASS	0	46	0.263158	38	0.00557657	0.56	25	2.45328e-06
1	272604606	AT	A	Indel				intergenic_variant	MODIFIER					PASS	0	48	0.649123	57	1.02583e-11	0.559322	59	2.03431e-09
3	475751243	C	T	SNV				intergenic_variant	MODIFIER					PASS	0	44	0.60274	73	1.38235e-10	0.559322	59	8.48699e-09
2	401923071	G	A	SNV			TENM2	intron_variant	MODIFIER					PASS	0	53	0.561404	57	4.30851e-10	0.559322	59	3.6994e-10
1	401217355	G	A	SNV				intergenic_variant	MODIFIER					PASS	0	56	0.544118	68	1.03752e-10	0.559322	59	1.39125e-10
2	445476346	T	A	SNV				intron_variant	MODIFIER					PASS	0	57	0.358974	39	5.69261e-05	0.559322	59	1.00914e-10
4	321006324	GC	G	Indel			TMEM94	intron_variant	MODIFIER					PASS	0	13	0.642857	28	0.00261668	0.558824	34	0.0074763
5	163116327	A	G	SNV			ST7	intron_variant	MODIFIER					PASS	0	21	0.555556	45	0.000215881	0.558824	34	0.000396238
1	453744281	A	T	SNV				intergenic_variant	MODIFIER					PASS	0	74	0.530864	81	1.40253e-13	0.558824	68	1.12375e-13
5	5108468	GA	G	Indel				intergenic_variant	MODIFIER					PASS	0	58	0.507692	65	8.58351e-10	0.558824	68	1.96444e-11
3	371522042	A	ATG	Indel				intergenic_variant	MODIFIER					clustered_events;multiallelic	0	21	0.478261	23	0.00492468	0.558824	34	3.43031e-05
1	443405235	TA	T	Indel				intergenic_variant	MODIFIER					PASS	0	41	0.428571	56	1.3819e-05	0.558824	34	9.44173e-07
4	279302580	AT	A	Indel			CPNE5	intron_variant	MODIFIER					PASS	0	25	0.322581	31	0.0247299	0.558824	34	0.000103322
3	231647808	A	T	SNV			PRDM15	intron_variant	MODIFIER					PASS	0	59	0.442308	52	1.59861e-07	0.558442	77	4.39865e-12
4	224275476	G	A	SNV			PGM3	intron_variant	MODIFIER					PASS	0	36	0.5	42	1.11414e-05	0.55814	43	1.0212e-06
3	191297214	GA	G	Indel				intergenic_variant	MODIFIER					PASS	0	39	0.44186	43	3.88104e-05	0.55814	43	3.85508e-07
1	357684385	ATT	AT	Indel				intergenic_variant	MODIFIER					multiallelic	0	46	0.421875	64	1.41166e-06	0.55814	43	1.02324e-08
4	341819762	CT	C	Indel				intergenic_variant	MODIFIER					PASS	0	24	0.411765	34	0.00469885	0.55814	43	6.87728e-05
5	21773493	A	ATG	Indel			GLT8D2	intron_variant	MODIFIER					PASS	0	32	0.365854	41	0.0019121	0.55814	43	3.91007e-06
6	123105384	T	C	SNV				intergenic_variant	MODIFIER					PASS	0	59	0.62963	54	1.10137e-12	0.557692	52	2.05439e-10
6	131790041	G	GT	Indel				intron_variant	MODIFIER					PASS	0	55	0.619048	42	1.43996e-10	0.557692	52	6.64854e-10
1	113909525	GT	G	Indel			PTPRD	intron_variant	MODIFIER					PASS	0	43	0.44898	49	6.49091e-06	0.557692	52	3.10619e-08
3	409738036	GT	G	Indel				intergenic_variant	MODIFIER					multiallelic	0	37	0.4375	64	5.91129e-05	0.557692	52	3.19498e-07
3	472297493	CA	C	Indel				intergenic_variant	MODIFIER					multiallelic	0	50	0.418182	55	6.81217e-06	0.557692	52	1.02481e-08
5	258803253	C	T	SNV				intron_variant	MODIFIER					PASS	0	63	0.569231	65	2.66653e-12	0.557377	61	1.25373e-11
3	133551407	A	C	SNV				intergenic_variant	MODIFIER					PASS	0	48	0.54386	57	6.21336e-09	0.557377	61	1.76707e-09
1	409782240	A	AAG	Indel			CDH18	intron_variant	MODIFIER					PASS	0	23	0.75	28	1.45123e-06	0.555556	27	0.000450027
1	61145187	GA	G	Indel			U6	upstream_gene_variant	MODIFIER					PASS	0	44	0.710526	38	8.66526e-11	0.555556	36	3.28856e-07
6	161830366	G	T	SNV			ADAMTS3	intron_variant	MODIFIER					PASS	0	47	0.707317	41	1.38878e-11	0.555556	36	1.51456e-07
1	271163155	T	C	SNV				intron_variant	MODIFIER					PASS	0	32	0.641026	39	2.44755e-07	0.555556	27	3.98685e-05
2	323703317	C	A	SNV			FUT8	intron_variant	MODIFIER					PASS	0	43	0.615385	39	1.48594e-08	0.555556	36	4.29284e-07
2	88436287	G	T	SNV				intergenic_variant	MODIFIER					PASS	0	70	0.608696	69	5.21811e-15	0.555556	63	1.21209e-12
1	602528267	CT	C	Indel				intergenic_variant	MODIFIER					PASS	0	50	0.605634	71	1.04686e-11	0.555556	54	2.58876e-09
1	540440034	TAAA	TA	Indel			CDKAL1	intron_variant	MODIFIER					multiallelic	0	19	0.6	30	9.77059e-05	0.555556	27	0.000953632
3	460346040	C	A	SNV			PKNOX2	intron_variant	MODIFIER					PASS	0	60	0.6	70	3.37946e-13	0.555556	63	2.6397e-11
4	91641358	G	A	SNV				intergenic_variant	MODIFIER					PASS	0	58	0.6	65	1.59561e-12	0.555556	63	5.05591e-11
X	67328690	A	T	SNV				intron_variant	MODIFIER					PASS	0	33	0.589744	39	1.36728e-06	0.555556	36	7.36583e-06
1	376827345	G	T	SNV				intergenic_variant	MODIFIER					PASS	0	66	0.586207	58	1.08248e-12	0.555556	63	4.03339e-12
3	216355610	TA	T	Indel				upstream_gene_variant	MODIFIER					PASS	0	36	0.586207	29	3.57109e-06	0.555556	27	1.50339e-05
X	1018522	GT	G	Indel				intergenic_variant	MODIFIER					PASS	0	27	0.578947	38	1.92494e-05	0.555556	27	0.000146463
1	229255990	A	C	SNV				intergenic_variant	MODIFIER					PASS	0	55	0.558824	68	5.46559e-11	0.555556	45	2.82064e-09
X	7423706	T	A	SNV				intergenic_variant	MODIFIER					clustered_events;haplotype	0	19	0.55	20	0.00368008	0.555556	27	0.00148972
2	271069704	A	G	SNV			HECTD1	intron_variant	MODIFIER					PASS	0	57	0.540541	74	4.54212e-11	0.555556	63	7.0166e-11
1	207674086	A	C	SNV				intergenic_variant	MODIFIER					PASS	0	68	0.536232	69	3.37482e-12	0.555556	72	4.88522e-13
1	3254290	G	A	SNV				intron_variant	MODIFIER					PASS	0	37	0.535714	28	1.90124e-05	0.555556	27	1.19127e-05
3	246422782	G	A	SNV				intergenic_variant	MODIFIER					PASS	0	65	0.521739	46	1.28422e-09	0.555556	63	5.47939e-12
2	207951876	AT	A	Indel				intergenic_variant	MODIFIER					PASS	0	22	0.513514	37	0.000703424	0.555556	27	0.000602032
3	479302307	C	A	SNV				intergenic_variant	MODIFIER					PASS	0	54	0.5	48	4.28059e-08	0.555556	45	3.71109e-09
5	255347166	C	A	SNV				intergenic_variant	MODIFIER					PASS	0	70	0.5	68	3.21758e-11	0.555556	54	7.46404e-12
5	213865516	T	C	SNV				intergenic_variant	MODIFIER					PASS	0	30	0.466667	30	0.000502753	0.555556	18	0.000399794
2	243077682	CT	C	Indel				intergenic_variant	MODIFIER					PASS	0	52	0.464286	56	1.60148e-07	0.555556	45	6.48374e-09
3	187995027	C	A	SNV				intergenic_variant	MODIFIER					PASS	0	51	0.462963	54	2.77181e-07	0.555556	45	8.59585e-09
1	97665683	C	A	SNV				intergenic_variant	MODIFIER					PASS	0	63	0.446154	65	1.0555e-08	0.555556	54	5.12535e-11
1	176563697	A	T	SNV				intergenic_variant	MODIFIER					PASS	0	45	0.440678	59	2.35699e-06	0.555556	63	4.62739e-09
1	558664276	G	T	SNV			FARS2	intron_variant	MODIFIER					PASS	0	48	0.414286	70	1.73991e-06	0.555556	63	1.54243e-09
2	588566267	GC	G	Indel			PDLIM1	intron_variant	MODIFIER					PASS	0	11	0.411765	17	0.143599	0.555556	27	0.0221977
1	422099260	A	G	SNV				intergenic_variant	MODIFIER					PASS	0	64	0.405797	69	6.57538e-08	0.555556	54	3.86666e-11
3	492480303	C	CA	Indel			CADM1	intron_variant	MODIFIER					PASS	0	40	0.362069	58	0.00019184	0.555556	54	7.72618e-08
X	70947455	T	C	SNV				intergenic_variant	MODIFIER					PASS	0	28	0.346154	26	0.0142298	0.555556	27	0.00011191
1	530610589	G	A	SNV				intergenic_variant	MODIFIER					clustered_events	0	19	0.333333	27	0.0587633	0.555556	36	0.00074939
2	132986773	CAT	C	Indel				intergenic_variant	MODIFIER					PASS	0	18	0.333333	30	0.0619619	0.555556	27	0.00204272
6	224242508	A	G	SNV				intergenic_variant	MODIFIER					PASS	0	28	0.3	30	0.0261191	0.555556	18	0.000588718
4	362360653	CAA	CA	Indel				intergenic_variant	MODIFIER					clustered_events;multiallelic	0	44	0.26	50	9.63973e-05	0.555556	36	6.87534e-08
4	278436622	AT	A	Indel			RNF8	upstream_gene_variant	MODIFIER					multiallelic	0	44	0.237288	59	0.00371806	0.555556	54	1.64532e-08
3	209380275	CTTT	CT	Indel				intergenic_variant	MODIFIER					multiallelic	0	28	0	22	1	0.555556	27	2.0801e-05
5	261543645	A	T	SNV				intergenic_variant	MODIFIER					PASS	0	47	0.56338	71	5.69565e-10	0.554054	74	7.71928e-10
3	24572037	C	T	SNV				intergenic_variant	MODIFIER					PASS	0	58	0.606557	61	1.98277e-12	0.553846	65	4.23161e-11
2	243201630	T	C	SNV				intergenic_variant	MODIFIER					PASS	0	66	0.492308	65	2.48559e-10	0.553846	65	3.24466e-12
1	236894767	T	TA	Indel				intergenic_variant	MODIFIER					PASS	0	42	0.444444	63	3.33681e-06	0.553846	65	1.28972e-08
1	392779894	G	C	SNV				intergenic_variant	MODIFIER					PASS	0	62	0.339286	56	1.15958e-05	0.553846	65	1.14538e-11
1	111682413	T	G	SNV			PTPRD	intron_variant	MODIFIER					PASS	0	61	0.584615	65	1.69101e-12	0.553571	56	7.16037e-11
2	94660402	G	A	SNV				intergenic_variant	MODIFIER					PASS	0	53	0.536232	69	4.29141e-10	0.553571	56	8.21603e-10
3	384469329	CA	C	Indel				intergenic_variant	MODIFIER					PASS	0	59	0.518519	54	1.57222e-09	0.553571	56	1.29604e-10
3	511276161	G	T	SNV			DLG2	intron_variant	MODIFIER					PASS	0	67	0.492063	63	2.58024e-10	0.553571	56	1.27917e-11
2	536135274	G	GA	Indel				intergenic_variant	MODIFIER					PASS	0	38	0.454545	77	3.27942e-06	0.553571	56	1.42491e-07
1	207403080	GA	G	Indel				intergenic_variant	MODIFIER					PASS	0	52	0.446154	65	1.71458e-07	0.553571	56	1.1319e-09
1	226817699	G	T	SNV				intron_variant	MODIFIER					PASS	0	54	0.410256	39	1.12017e-05	0.553571	56	5.9874e-10
1	174136003	A	G	SNV			XRCC4	intron_variant	MODIFIER					PASS	0	68	0.342466	73	9.40012e-07	0.553571	56	9.68338e-12
6	6391506	G	A	SNV				intergenic_variant	MODIFIER					PASS	0	57	0.301587	63	8.82221e-05	0.553571	56	2.36704e-10
6	116505934	A	G	SNV				intergenic_variant	MODIFIER					PASS	0	47	0.711111	45	3.57892e-12	0.553191	47	2.2289e-08
1	323530233	T	G	SNV				intergenic_variant	MODIFIER					PASS	0	52	0.517241	58	6.98878e-09	0.553191	47	5.08873e-09
2	91728881	T	TTA	Indel				intergenic_variant	MODIFIER					PASS	0	34	0.487179	39	4.09729e-05	0.553191	47	1.5425e-06
1	177998731	C	A	SNV				intergenic_variant	MODIFIER					PASS	0	44	0.466667	75	2.89097e-07	0.552941	85	1.15797e-09
2	291195915	TC	T	Indel				intergenic_variant	MODIFIER					PASS	0	55	0.571429	63	4.68563e-11	0.552632	76	3.28244e-11
1	629145138	AAT	A	Indel				intergenic_variant	MODIFIER					PASS	0	28	0.530612	49	2.54908e-05	0.552632	38	3.08034e-05
1	576622916	A	G	SNV				intergenic_variant	MODIFIER					PASS	0	51	0.469697	66	5.73405e-08	0.552632	76	1.48269e-10
2	93673805	T	C	SNV				intergenic_variant	MODIFIER					clustered_events	0	30	0.465116	43	0.000166974	0.552632	38	1.60475e-05
5	255807981	C	G	SNV				intergenic_variant	MODIFIER					PASS	0	67	0.410714	56	1.07838e-07	0.552632	76	4.73574e-13
2	648097202	GA	G	Indel			PCDH15	intron_variant	MODIFIER					PASS	0	23	0.326531	49	0.0181456	0.552632	38	0.000167962
2	490991156	CT	C	Indel				intergenic_variant	MODIFIER					PASS	0	55	0.652174	46	6.47898e-12	0.552239	67	9.90387e-11
3	281916686	T	A	SNV				intergenic_variant	MODIFIER					PASS	0	49	0.617021	47	3.47243e-10	0.552239	67	8.28116e-10
5	267004117	A	T	SNV				intergenic_variant	MODIFIER					PASS	0	50	0.581818	55	4.67236e-10	0.552239	67	5.75757e-10
5	146782425	TA	T	Indel				intron_variant	MODIFIER					PASS	0	24	0.777778	27	4.03744e-07	0.551724	29	0.000291705
2	441323743	A	T	SNV				intergenic_variant	MODIFIER					PASS	0	37	0.636364	33	1.53737e-07	0.551724	29	8.99943e-06
3	438101398	A	T	SNV				intergenic_variant	MODIFIER					PASS	0	38	0.596491	57	1.48432e-08	0.551724	58	1.28054e-07
3	438101403	T	G	SNV				intergenic_variant	MODIFIER					PASS	0	38	0.596491	57	1.48432e-08	0.551724	58	1.28054e-07
X	82495626	G	A	SNV			IQSEC2	upstream_gene_variant	MODIFIER					PASS	0	18	0.571429	28	0.00144294	0.551724	29	0.00187166
1	675238146	CAA	C	Indel				intergenic_variant	MODIFIER					multiallelic	0	49	0.517857	56	1.32428e-07	0.551724	29	3.13472e-07
3	375633611	T	G	SNV				intergenic_variant	MODIFIER					PASS	0	64	0.517241	58	2.31415e-10	0.551724	58	2.3394e-11
1	502216745	A	AAG	Indel				intergenic_variant	MODIFIER					PASS	0	30	0.5	22	0.000658564	0.551724	29	5.39643e-05
3	216167877	CA	C	Indel				intergenic_variant	MODIFIER					PASS	0	26	0.470588	34	0.000797218	0.551724	29	0.000163148
3	535387217	C	A	SNV				downstream_gene_variant	MODIFIER					PASS	0	70	0.451613	62	2.1043e-09	0.551724	58	4.24544e-12
2	231034657	T	TA	Indel				intergenic_variant	MODIFIER					PASS	0	81	0.450704	71	5.36348e-11	0.551724	58	2.29346e-13
1	613432334	C	T	SNV				intergenic_variant	MODIFIER					PASS	0	57	0.432836	67	8.34434e-08	0.551724	58	1.92758e-10
1	407633960	A	T	SNV				intergenic_variant	MODIFIER					PASS	0	50	0.6	65	3.3838e-11	0.551282	78	1.9606e-10
1	706362227	A	T	SNV			NIPSNAP1	intron_variant	MODIFIER					PASS	0	59	0.573333	75	1.82259e-12	0.551282	78	6.6357e-12
3	435799708	G	A	SNV			SLC7A1	intron_variant	MODIFIER					PASS	0	45	0.573333	75	4.70747e-10	0.551282	78	1.43683e-09
2	629844885	T	A	SNV			FBXO22	intron_variant	MODIFIER					PASS	0	30	0.636364	44	3.34799e-07	0.55102	49	5.84362e-06
1	634260701	GA	G	Indel				intergenic_variant	MODIFIER					PASS	0	34	0.5	60	4.58767e-06	0.55102	49	1.37314e-06
3	129500276	A	AT	Indel				intergenic_variant	MODIFIER					PASS	0	44	0.45614	57	1.78511e-06	0.55102	49	4.67745e-08
2	179338154	C	T	SNV				intergenic_variant	MODIFIER					PASS	0	68	0.569231	65	5.33044e-13	0.550725	69	1.14195e-12
3	345226311	C	A	SNV				intergenic_variant	MODIFIER					PASS	0	77	0.491525	59	4.45827e-11	0.550725	69	7.45872e-14
1	571495637	G	T	SNV				intergenic_variant	MODIFIER					PASS	0	58	0.454545	55	7.0107e-08	0.550725	69	3.01996e-11
2	525277616	A	C	SNV			RORA	intron_variant	MODIFIER					PASS	0	63	0.449275	69	5.61382e-09	0.550725	69	5.67809e-12
3	389514951	G	T	SNV				intergenic_variant	MODIFIER					clustered_events	0	32	0.711538	52	1.0661e-09	0.55	40	7.37592e-06
X	65540174	C	G	SNV				intergenic_variant	MODIFIER					PASS	0	29	0.619048	42	1.33654e-06	0.55	20	0.000353717
2	464421284	G	T	SNV				intergenic_variant	MODIFIER					clustered_events	0	16	0.517241	29	0.00688664	0.55	20	0.0077617
5	161923027	CT	C	Indel				intergenic_variant	MODIFIER					PASS	0	22	0.514286	35	0.000792281	0.55	20	0.00167274
1	593917956	T	G	SNV				intergenic_variant	MODIFIER					PASS	0	53	0.5	62	8.63422e-09	0.55	60	5.69773e-10
1	148222785	T	C	SNV			RAB3C	intron_variant	MODIFIER					PASS	0	41	0.464286	56	3.09275e-06	0.55	40	4.71604e-07
1	221300890	A	G	SNV				intergenic_variant	MODIFIER					PASS	0	34	0.53125	64	9.40197e-07	0.549296	71	2.63453e-07
5	2156218	C	G	SNV				intergenic_variant	MODIFIER					PASS	0	59	0.461538	52	5.64919e-08	0.549296	71	1.82015e-11
1	469608663	C	T	SNV				intergenic_variant	MODIFIER					PASS	0	70	0.460526	76	2.02549e-10	0.549296	71	4.95453e-13
1	304523588	C	A	SNV				intergenic_variant	MODIFIER					PASS	0	65	0.407895	76	2.47038e-08	0.549296	71	2.44398e-12
3	256512448	G	A	SNV				intron_variant	MODIFIER					PASS	0	46	0.636364	77	3.60899e-12	0.54902	51	2.07216e-08
1	425479718	CTTT	CTTTT	Indel				intergenic_variant	MODIFIER					multiallelic	0	54	0.466667	45	7.1142e-07	0.54902	51	1.66049e-09
1	233324908	C	T	SNV			DRC3	missense_variant	MODERATE	DRC3:p.Thr340Met	340	T/M	aCg/aTg	PASS	0	74	0.448718	78	1.37817e-10	0.54902	51	8.47847e-12
3	464290144	A	T	SNV				intergenic_variant	MODIFIER					PASS	0	44	0.4	45	5.18736e-05	0.54902	51	3.93739e-08
2	656285321	T	TA	Indel				intergenic_variant	MODIFIER					PASS	0	29	0.711111	45	1.5667e-08	0.548387	31	5.88611e-05
2	281440981	C	A	SNV			SLC24A4	intron_variant	MODIFIER					PASS	0	56	0.660377	53	4.54477e-13	0.548387	62	1.79648e-10
X	42116402	TG	CT	SNV				intron_variant	MODIFIER					PASS	0	34	0.578947	38	1.71433e-06	0.548387	31	1.50008e-05
1	36279324	TG	T	Indel				intergenic_variant	MODIFIER					PASS	0	20	0.575	40	0.000261134	0.548387	31	0.000891822
2	103449214	C	A	SNV				intergenic_variant	MODIFIER					PASS	0	73	0.531915	47	8.79351e-11	0.548387	62	1.06868e-12
X	64201447	C	A	SNV				intergenic_variant	MODIFIER					PASS	0	33	0.527778	36	1.95037e-05	0.548387	31	1.95732e-05
3	430143163	C	G	SNV				intergenic_variant	MODIFIER					PASS	0	57	0.52381	63	5.38059e-10	0.548387	62	1.30104e-10
1	41047131	C	A	SNV			CNTN4	intron_variant	MODIFIER					PASS	0	50	0.511111	45	1.08089e-07	0.548387	31	3.28509e-07
5	40992649	T	A	SNV				intergenic_variant	MODIFIER					PASS	0	54	0.460317	63	5.60518e-08	0.548387	62	3.44498e-10
X	40289219	T	A	SNV				intergenic_variant	MODIFIER					PASS	0	22	0.454545	22	0.00770421	0.548387	31	0.000473412
3	210749476	GT	G	Indel				intergenic_variant	MODIFIER					PASS	0	23	0.434783	23	0.00815322	0.548387	31	0.000346715
2	540733271	T	A	SNV				intergenic_variant	MODIFIER					clustered_events;haplotype	0	24	0.411765	17	0.0189798	0.548387	31	0.000254643
2	540733273	T	A	SNV				intergenic_variant	MODIFIER					clustered_events;haplotype	0	24	0.411765	17	0.0189798	0.548387	31	0.000254643
2	503469780	G	T	SNV			SCG3	downstream_gene_variant	MODIFIER					PASS	0	68	0.382353	68	1.29592e-07	0.548387	62	4.47513e-12
3	275285433	T	A	SNV				intergenic_variant	MODIFIER					PASS	0	55	0.375	56	6.9425e-06	0.548387	62	2.47983e-10
1	681765146	GA	G	Indel				intergenic_variant	MODIFIER					PASS	0	47	0.372549	51	5.13213e-05	0.548387	62	3.77513e-09
2	367115744	T	TG	Indel				intergenic_variant	MODIFIER					PASS	0	28	0.35	40	0.00600295	0.548387	31	7.82901e-05
3	485329365	C	A	SNV				intergenic_variant	MODIFIER					PASS	0	41	0.395833	48	8.58843e-05	0.547945	73	1.33254e-08
3	411698105	A	C	SNV				intergenic_variant	MODIFIER					PASS	0	45	0.74	50	3.33495e-13	0.547619	42	1.20026e-07
3	555922046	AG	A	Indel				intergenic_variant	MODIFIER					PASS	0	58	0.559524	84	2.59739e-12	0.547619	84	6.51019e-12
1	184773707	GA	G	Indel				intron_variant	MODIFIER					PASS	0	47	0.408163	49	1.43181e-05	0.547619	42	6.83212e-08
3	161060663	C	A	SNV				intergenic_variant	MODIFIER					PASS	0	64	0.557377	61	9.04182e-12	0.54717	53	8.1864e-11
5	132422341	A	G	SNV			FRMD4A	intron_variant	MODIFIER					PASS	0	71	0.470588	68	2.03616e-10	0.54717	53	1.287e-11
1	628643684	GAA	G	Indel				intergenic_variant	MODIFIER					multiallelic	0	39	0.422222	45	2.62342e-07	0.54717	53	7.42002e-12
3	507525207	GA	G	Indel			TENM4	intron_variant	MODIFIER					PASS	0	52	0.411765	51	3.60505e-06	0.54717	53	2.60145e-09
1	606828986	T	C	SNV			MTBP	intron_variant	MODIFIER					PASS	0	59	0.397436	78	1.66273e-07	0.54717	53	3.28547e-10
3	105932003	G	T	SNV			PCDH9	intron_variant	MODIFIER					PASS	0	44	0.392857	56	2.90817e-05	0.54717	53	3.33391e-08
2	470892433	C	A	SNV				intergenic_variant	MODIFIER					PASS	0	55	0.37931	58	4.77989e-06	0.54717	53	1.05189e-09
3	221753702	C	T	SNV				intergenic_variant	MODIFIER					PASS	0	52	0.305085	59	0.000197536	0.54717	53	2.60145e-09
2	118065866	A	C	SNV				intergenic_variant	MODIFIER					PASS	0	75	0.607143	84	6.29025e-17	0.546875	64	4.66338e-13
1	417636919	A	G	SNV				intergenic_variant	MODIFIER					PASS	0	68	0.5	48	1.59403e-09	0.546875	64	3.51633e-12
1	185806293	A	C	SNV				intergenic_variant	MODIFIER					PASS	0	65	0.446154	65	6.5196e-09	0.546875	64	8.66648e-12
3	222312079	G	T	SNV				intergenic_variant	MODIFIER					PASS	0	60	0.530303	66	9.31112e-11	0.546667	75	9.35138e-12
1	532583413	CT	C	Indel			ATP9B	intron_variant	MODIFIER					PASS	0	35	0.73913	46	1.2511e-10	0.545455	44	2.08915e-06
3	86790130	AT	A	Indel				intergenic_variant	MODIFIER					PASS	0	52	0.629032	62	3.31668e-12	0.545455	44	1.34118e-08
3	42624370	TA	T	Indel				intergenic_variant	MODIFIER					PASS	0	26	0.6	45	6.9835e-06	0.545455	22	0.00052365
6	207820447	G	A	SNV			NAV2	upstream_gene_variant	MODIFIER					PASS	0	52	0.595745	47	4.46901e-10	0.545455	44	1.34118e-08
5	135493790	GAA	GA	Indel				intergenic_variant	MODIFIER					multiallelic	0	27	0.571429	28	3.47506e-05	0.545455	22	0.000170775
5	267047107	T	TA	Indel				intergenic_variant	MODIFIER					PASS	0	54	0.557692	52	8.83557e-10	0.545455	66	2.45974e-10
2	307619136	CA	C	Indel			PAPLN	upstream_gene_variant	MODIFIER					PASS	0	33	0.551724	29	2.52163e-05	0.545455	33	1.58711e-05
3	495791437	TG	T	Indel				intergenic_variant	MODIFIER					PASS	0	38	0.55102	49	3.38163e-07	0.545455	33	4.17325e-06
5	167421598	G	A	SNV			KCND2	intron_variant	MODIFIER					PASS	0	43	0.538462	26	7.42904e-06	0.545455	22	1.67094e-05
1	429667380	T	A	SNV				intergenic_variant	MODIFIER					PASS	0	58	0.534483	58	4.15119e-10	0.545455	44	2.7784e-09
3	302625050	A	G	SNV				intergenic_variant	MODIFIER					PASS	0	40	0.534483	58	1.40483e-07	0.545455	66	3.982e-08
1	348294534	G	C	SNV			MTMR12	downstream_gene_variant	MODIFIER					PASS	0	55	0.528302	53	3.1273e-09	0.545455	66	1.75872e-10
1	411426686	AT	A	Indel				intergenic_variant	MODIFIER					PASS	0	52	0.520548	73	1.07244e-09	0.545455	44	1.34118e-08
3	507198422	GA	G	Indel			TENM4	intron_variant	MODIFIER					PASS	0	60	0.5	46	1.41493e-08	0.545455	55	1.9323e-10
3	425456114	C	A	SNV				intergenic_variant	MODIFIER					PASS	0	78	0.5	66	5.46148e-12	0.545455	55	1.59048e-12
2	236922344	AG	A	Indel			PHACTR3	intron_variant	MODIFIER					PASS	0	53	0.478261	46	2.24292e-07	0.545455	33	1.17481e-07
2	121489538	G	A	SNV			UNC5D	intron_variant	MODIFIER					multiallelic	0	31	0.477273	44	3.07112e-07	0.545455	33	3.32702e-07
3	271063986	GA	G	Indel				intergenic_variant	MODIFIER					PASS	0	32	0.464286	28	0.000445169	0.545455	22	0.000138673
3	443481118	A	C	SNV				intergenic_variant	MODIFIER					PASS	0	41	0.457627	59	3.27527e-06	0.545455	77	1.13559e-08
X	56015382	G	A	SNV			ATRX	intron_variant	MODIFIER					PASS	0	27	0.444444	18	0.00635802	0.545455	44	3.15652e-05
X	837327	G	T	SNV				intron_variant	MODIFIER					PASS	0	22	0.444444	27	0.00600513	0.545455	33	0.000424439
6	36720768	A	C	SNV				intron_variant	MODIFIER					clustered_events;haplotype	0	27	0.0909091	11	0.645162	0.545455	11	0.00523529
2	413144248	A	AT	Indel			ABLIM3	upstream_gene_variant	MODIFIER					PASS	0	69	0.512821	78	4.25367e-12	0.544118	68	1.63645e-12
3	351669557	C	T	SNV				intergenic_variant	MODIFIER					PASS	0	76	0.492308	65	1.89926e-11	0.544118	68	2.06425e-13
1	339716770	GA	G	Indel				intergenic_variant	MODIFIER					PASS	0	26	0.47619	63	0.000146637	0.544118	68	1.22442e-05
3	452140448	T	G	SNV			NTM	intron_variant	MODIFIER					PASS	0	58	0.463768	69	8.49487e-09	0.544118	68	5.43312e-11
1	516327294	T	G	SNV				intergenic_variant	MODIFIER					PASS	0	60	0.541667	48	8.85805e-10	0.54386	57	1.51992e-10
2	275097968	A	G	SNV				intergenic_variant	MODIFIER					PASS	0	38	0.458333	48	1.72373e-05	0.54386	57	2.04179e-07
1	503096127	C	A	SNV			PTPRM	intron_variant	MODIFIER					clustered_events	0	43	0.732143	56	4.07942e-13	0.543478	46	1.41217e-07
3	310477803	G	GCT	Indel				intergenic_variant	MODIFIER					clustered_events	0	33	0.477273	44	4.68439e-05	0.543478	46	3.53947e-06
5	41073106	T	TTC	Indel				intergenic_variant	MODIFIER					PASS	0	25	0.413793	29	0.00506552	0.543478	46	5.97447e-05
2	455477973	CAA	CA	Indel				intergenic_variant	MODIFIER					multiallelic	0	47	0.358974	39	7.90281e-05	0.543478	46	2.33333e-08
3	62780162	GA	G	Indel				intergenic_variant	MODIFIER					PASS	0	61	0.591837	49	2.37771e-11	0.54321	81	4.17543e-12
X	30444174	T	C	SNV			TENM1	intron_variant	MODIFIER					PASS	0	28	0.6	25	4.83781e-05	0.542857	35	5.71942e-05
X	67350692	T	C	SNV				intron_variant	MODIFIER					PASS	0	23	0.555556	27	0.00046963	0.542857	35	0.000276333
2	94249684	A	G	SNV				intergenic_variant	MODIFIER					PASS	0	56	0.553571	56	3.16267e-10	0.542857	70	9.01675e-11
1	236942994	A	AAC	Indel				intergenic_variant	MODIFIER					PASS	0	34	0.522727	44	6.9763e-06	0.542857	35	9.83423e-06
X	30173119	C	G	SNV			TENM1	intron_variant	MODIFIER					PASS	0	33	0.482759	29	0.000194232	0.542857	35	1.30819e-05
3	176756236	GA	G	Indel				intergenic_variant	MODIFIER					multiallelic	0	31	0.441176	34	0.000772413	0.542857	35	3.70645e-05
X	34901730	C	T	SNV			ENOX2	intron_variant	MODIFIER					PASS	0	37	0.423077	26	0.00069878	0.542857	35	4.29438e-06
3	39451610	T	C	SNV				intergenic_variant	MODIFIER					PASS	0	51	0.554054	74	1.61988e-10	0.542373	59	1.99415e-09
1	350842844	C	T	SNV				intergenic_variant	MODIFIER					PASS	0	52	0.544118	68	4.12272e-10	0.542373	59	1.43788e-09
1	595653789	TG	T	Indel				intergenic_variant	MODIFIER					PASS	0	42	0.491228	57	6.30882e-07	0.542373	59	4.27555e-08
3	8046934	G	A	SNV			LPP	intron_variant	MODIFIER					PASS	0	49	0.454545	55	6.28285e-07	0.542373	59	3.85357e-09
1	372238900	G	C	SNV				intergenic_variant	MODIFIER					PASS	0	72	0.435484	62	3.89195e-09	0.542373	59	3.983e-12
1	516916883	A	C	SNV				intergenic_variant	MODIFIER					PASS	0	61	0.414634	41	2.13726e-06	0.542373	59	8.94852e-11
3	260131864	C	T	SNV			DMD	intron_variant	MODIFIER					PASS	0	71	0.344828	58	1.79417e-06	0.542373	59	5.2217e-12
1	73705279	GGTGT	GGT	Indel				intergenic_variant	MODIFIER					multiallelic	0	25	0.791667	24	9.98517e-09	0.541667	24	1.03924e-05
2	441210639	C	T	SNV				intergenic_variant	MODIFIER					PASS	0	50	0.644444	45	7.5123e-11	0.541667	48	1.42123e-08
X	38909424	A	AAT	Indel				intron_variant	MODIFIER					PASS	0	25	0.636364	22	7.99346e-05	0.541667	24	0.000533618
1	658457502	G	T	SNV			CASP14	intron_variant	MODIFIER					PASS	0	61	0.633333	60	1.11234e-13	0.541667	72	1.4011e-11
1	389406123	G	T	SNV				intergenic_variant	MODIFIER					PASS	0	56	0.613636	44	8.85794e-11	0.541667	48	2.62829e-09
3	216200664	TA	T	Indel				intergenic_variant	MODIFIER					PASS	0	25	0.5625	32	0.000120375	0.541667	24	0.000533618
X	59993514	GT	G	Indel				intergenic_variant	MODIFIER					multiallelic	0	25	0.535714	28	0.000401317	0.541667	24	0.000462089
3	40827882	CT	C	Indel				intron_variant	MODIFIER					PASS	0	55	0.528302	53	3.1273e-09	0.541667	48	3.45975e-09
1	542769483	TA	T	Indel				intergenic_variant	MODIFIER					clustered_events	0	25	0.518519	27	0.000643318	0.541667	24	0.000533618
3	372995280	G	GT	Indel				intergenic_variant	MODIFIER					multiallelic	0	14	0.464286	28	0.000340744	0.541667	24	0.000769626
2	461357093	G	C	SNV				intergenic_variant	MODIFIER					PASS	0	59	0.459459	37	7.58506e-07	0.541667	48	1.17306e-09
5	228647334	G	T	SNV				intergenic_variant	MODIFIER					PASS	0	72	0.459016	61	9.46657e-10	0.541667	72	4.17916e-13
4	108981189	C	CTA	Indel				intergenic_variant	MODIFIER					clustered_events;multiallelic	0	18	0.444444	27	0.0578111	0.541667	24	0.0136892
2	461565918	C	CT	Indel				intergenic_variant	MODIFIER					PASS	0	15	0.419355	31	0.0350438	0.541667	24	0.00836267
3	117940868	T	C	SNV				intergenic_variant	MODIFIER					PASS	0	49	0.382979	47	3.27217e-05	0.541667	48	1.90234e-08
1	47961099	TG	T	Indel				intergenic_variant	MODIFIER					PASS	0	46	0.375	40	0.000142005	0.541667	48	4.63104e-08
3	258484555	AT	A	Indel				intergenic_variant	MODIFIER					PASS	0	58	0.340909	44	5.90951e-05	0.541667	72	3.86908e-11
6	32939539	G	T	SNV				intergenic_variant	MODIFIER					clustered_events;haplotype	0	10	0.24	25	0.422009	0.541667	24	0.0416623
5	114017139	C	T	SNV			PLCZ1	intron_variant	MODIFIER					PASS	0	34	0.482759	58	1.03244e-05	0.540984	61	7.53414e-07
1	412175567	T	G	SNV				intergenic_variant	MODIFIER					PASS	0	41	0.481481	54	1.73135e-06	0.540984	61	5.39605e-08
2	300036623	C	T	SNV			NRXN3	intron_variant	MODIFIER					PASS	0	52	0.466667	60	9.19828e-08	0.540984	61	1.19917e-09
3	264930190	C	A	SNV				intergenic_variant	MODIFIER					PASS	0	53	0.464286	56	1.24281e-07	0.540984	61	8.64481e-10
2	438315209	G	A	SNV			PAPPA	intron_variant	MODIFIER					PASS	0	66	0.435484	62	1.43647e-08	0.540984	61	1.62442e-11
5	93691954	C	G	SNV			SPATS2	intron_variant	MODIFIER					PASS	0	62	0.409091	66	1.11421e-07	0.540984	61	5.2757e-11
2	197670574	G	A	SNV			MEMO1	intron_variant	MODIFIER					PASS	0	73	0.370968	62	1.86419e-07	0.540984	61	2.27231e-12
5	250285765	C	A	SNV			TMEM108	intron_variant	MODIFIER					PASS	0	54	0.650794	63	2.53773e-13	0.540541	74	1.3438e-10
4	16201114	G	GC	Indel				intergenic_variant	MODIFIER					PASS	0	10	0.55814	43	0.021519	0.540541	37	0.0290593
1	408820080	AT	A	Indel				intergenic_variant	MODIFIER					PASS	0	48	0.46875	32	9.79391e-06	0.540541	74	1.21063e-09
X	72999164	C	T	SNV				intergenic_variant	MODIFIER					PASS	0	45	0.378378	37	0.000201027	0.540541	37	4.01049e-07
6	121966613	GT	G	Indel				intergenic_variant	MODIFIER					PASS	0	44	0.375	40	0.000197266	0.540541	37	5.19732e-07
3	232165182	AT	A	Indel			BACE2	intron_variant	MODIFIER					PASS	0	46	0.521277	94	1.96329e-09	0.54	50	3.78126e-08
1	629177634	GA	G	Indel				intergenic_variant	MODIFIER					PASS	0	54	0.491525	59	1.49554e-08	0.54	50	3.54073e-09
1	417771674	ATGTG	ATGTGTG	Indel				intergenic_variant	MODIFIER					multiallelic	0	31	0.488372	43	4.62476e-05	0.54	50	4.05304e-06
1	352659216	C	T	SNV				intergenic_variant	MODIFIER					clustered_events	0	39	0.47619	42	1.22418e-05	0.54	50	3.54379e-07
3	412926773	AT	A	Indel			KCNH7	intron_variant	MODIFIER					PASS	0	47	0.472727	55	4.37198e-07	0.54	50	2.78933e-08
3	337224735	A	C	SNV			NCKAP5	intron_variant	MODIFIER					PASS	0	46	0.461538	78	1.64921e-07	0.54	50	3.78126e-08
3	31822071	G	T	SNV				intergenic_variant	MODIFIER					PASS	0	55	0.433333	90	2.54928e-08	0.54	50	2.6638e-09
3	307734307	GA	G	Indel				intergenic_variant	MODIFIER					PASS	0	31	0.388889	36	0.00174001	0.54	50	5.63667e-06
1	361776845	C	T	SNV			MYO5B	intron_variant	MODIFIER					PASS	0	61	0.375	72	5.98499e-07	0.54	50	5.16801e-10
1	547654667	T	G	SNV				intergenic_variant	MODIFIER					PASS	0	68	0.753247	77	1.3532e-21	0.539683	63	7.09575e-12
5	132714399	G	C	SNV				intergenic_variant	MODIFIER					PASS	0	59	0.362069	58	5.26451e-06	0.539474	76	1.98095e-11
1	561066648	G	A	SNV				intergenic_variant	MODIFIER					PASS	0	65	0.507692	65	1.1423e-10	0.539216	102	1.52225e-13
X	9367933	AT	A	Indel				intron_variant	MODIFIER					clustered_events;multiallelic	0	25	0.709677	31	2.10008e-06	0.538462	26	0.000169652
2	451534107	CT	C	Indel				intergenic_variant	MODIFIER					multiallelic	0	41	0.693878	49	1.88252e-10	0.538462	52	2.86303e-07
3	372614452	C	T	SNV				intergenic_variant	MODIFIER					PASS	0	54	0.65	60	4.71062e-13	0.538462	52	2.77304e-09
1	54425910	G	T	SNV				intergenic_variant	MODIFIER					PASS	0	65	0.62963	54	1.47049e-13	0.538462	39	2.64087e-09
X	33084735	G	A	SNV				intergenic_variant	MODIFIER					PASS	0	21	0.62069	29	0.000146531	0.538462	26	0.00128735
3	396025127	A	AAT	Indel				intergenic_variant	MODIFIER					PASS	0	16	0.619048	21	0.00236634	0.538462	26	0.00560359
1	654756385	C	T	SNV				intron_variant	MODIFIER					PASS	0	35	0.6	50	9.73219e-08	0.538462	26	3.93226e-05
3	590757777	TC	T	Indel				downstream_gene_variant	MODIFIER					PASS	0	56	0.6	55	1.90702e-11	0.538462	52	1.55641e-09
5	187778107	G	GA	Indel				intron_variant	MODIFIER					PASS	0	52	0.57377	61	1.54493e-10	0.538462	52	4.99912e-09
3	266306716	GT	G	Indel				intergenic_variant	MODIFIER					PASS	0	37	0.566038	53	1.54585e-07	0.538462	39	2.80207e-06
2	259731646	G	A	SNV				intergenic_variant	MODIFIER					PASS	0	48	0.5625	80	1.70862e-10	0.538462	65	3.37666e-09
1	10682930	GTT	G	Indel				intergenic_variant	MODIFIER					multiallelic	0	47	0.53125	32	0.000126136	0.538462	26	5.97447e-05
5	204816589	G	A	SNV				intron_variant	MODIFIER					PASS	0	28	0.514286	35	0.000135862	0.538462	26	0.00020384
X	48139624	GA	G	Indel				intergenic_variant	MODIFIER					PASS	0	21	0.5	24	0.00350114	0.538462	26	0.00128735
3	566543531	AT	A	Indel				intergenic_variant	MODIFIER					clustered_events	0	42	0.482143	56	1.04953e-06	0.538462	52	1.12802e-07
4	159649072	T	A	SNV			PDE7B	intron_variant	MODIFIER					PASS	0	18	0.48	25	0.00939826	0.538462	26	0.00305552
2	168887836	G	T	SNV				intergenic_variant	MODIFIER					PASS	0	56	0.471429	70	8.45789e-09	0.538462	52	1.55641e-09
5	173265623	C	G	SNV				intergenic_variant	MODIFIER					PASS	0	28	0.466667	30	0.000779507	0.538462	26	0.00020384
3	55276999	A	G	SNV				intergenic_variant	MODIFIER					PASS	0	63	0.453125	64	7.69795e-09	0.538462	65	2.48411e-11
2	408318093	G	GT	Indel				intergenic_variant	MODIFIER					PASS	0	71	0.447761	67	1.12147e-09	0.538462	52	2.93149e-11
3	517658244	C	T	SNV				intergenic_variant	MODIFIER					PASS	0	58	0.445946	74	1.58302e-08	0.538462	39	1.24888e-08
1	411859514	C	A	SNV				intergenic_variant	MODIFIER					PASS	0	53	0.438596	57	4.24991e-07	0.538462	78	1.47326e-10
X	63558867	C	G	SNV				intergenic_variant	MODIFIER					PASS	0	33	0.409091	44	0.000396549	0.538462	26	6.18596e-05
2	266021545	G	T	SNV			CTDSPL2	intron_variant	MODIFIER					PASS	0	69	0.387755	49	6.84793e-07	0.538462	52	4.83329e-11
1	524037757	T	G	SNV				intergenic_variant	MODIFIER					PASS	0	70	0.326923	52	9.81713e-06	0.538462	39	9.30274e-10
6	141290372	T	C	SNV				intergenic_variant	MODIFIER					clustered_events;haplotype	0	31	0.263158	19	0.0699633	0.538462	13	0.00185958
6	141290374	A	C	SNV				intergenic_variant	MODIFIER					clustered_events;haplotype	0	30	0.263158	19	0.0750793	0.538462	13	0.00213247
1	599916502	A	C	SNV				intergenic_variant	MODIFIER					clustered_events	0	19	0.142857	14	0.522659	0.538462	26	0.00227918
X	30960461	T	C	SNV			TENM1	intron_variant	MODIFIER					PASS	0	29	0	35	1	0.538462	26	0.000159185
6	251662306	A	AT	Indel				intergenic_variant	MODIFIER					PASS	0	54	0.533333	60	1.12704e-09	0.537313	67	3.66912e-10
3	162440772	C	T	SNV			NAXD	intron_variant	MODIFIER					PASS	0	66	0.486111	72	1.54101e-10	0.537313	67	7.95492e-12
5	269266889	T	A	SNV				intergenic_variant	MODIFIER					PASS	0	57	0.640625	64	1.33379e-13	0.537037	54	9.12849e-10
1	140431078	T	C	SNV				intergenic_variant	MODIFIER					PASS	0	45	0.605634	71	9.07909e-11	0.537037	54	3.56982e-08
1	178750317	G	GA	Indel				intergenic_variant	MODIFIER					PASS	0	54	0.5	62	6.41355e-09	0.537037	54	2.19698e-09
1	466240389	A	G	SNV				intergenic_variant	MODIFIER					PASS	0	59	0.494253	87	1.6147e-10	0.537037	54	5.16636e-10
1	290456069	G	C	SNV				intergenic_variant	MODIFIER					PASS	0	66	0.461538	65	1.91175e-09	0.537037	54	7.67706e-11
3	371623530	CA	C	Indel				intergenic_variant	MODIFIER					PASS	0	37	0.423729	59	3.85438e-05	0.537037	54	5.30604e-07
2	396575026	G	A	SNV				intergenic_variant	MODIFIER					PASS	0	34	0.595745	47	2.52897e-07	0.536585	41	5.69004e-06
1	105165297	TA	T	Indel			CCDC171	intron_variant	MODIFIER					PASS	0	46	0.568965	58	2.65318e-09	0.536585	41	1.79866e-07
3	209075409	GT	G	Indel				intergenic_variant	MODIFIER					PASS	0	34	0.552632	38	4.66095e-06	0.536585	41	5.69004e-06
1	712038935	T	C	SNV			RTN4R	intron_variant	MODIFIER					PASS	0	35	0.434783	46	9.82487e-05	0.536585	41	4.204e-06
3	134178707	TAAAAA	TA	Indel				intergenic_variant	MODIFIER					clustered_events;multiallelic	0	37	0.414634	41	0.0476041	0.536585	41	0.0160664
2	319816424	C	T	SNV				intergenic_variant	MODIFIER					PASS	0	57	0.4	60	9.5076e-07	0.536585	41	1.10536e-08
2	602010216	C	G	SNV				intergenic_variant	MODIFIER					PASS	0	59	0.534483	58	3.09868e-10	0.536232	69	5.88176e-11
1	408926174	G	T	SNV				intergenic_variant	MODIFIER					PASS	0	60	0.469697	66	4.71263e-09	0.536232	69	4.24882e-11
2	173135981	A	G	SNV			CSMD1	intron_variant	MODIFIER					PASS	0	43	0.40678	59	1.69432e-05	0.536232	69	1.60776e-08
2	302957184	T	G	SNV			ANGEL1	intron_variant	MODIFIER					PASS	0	53	0.355932	59	1.90954e-05	0.536232	69	4.3711e-10
X	31792448	CA	C	Indel			TENM1	intron_variant	MODIFIER					multiallelic	0	26	0.722222	18	1.68645e-05	0.535714	28	0.000808604
3	565910596	C	A	SNV				intergenic_variant	MODIFIER					PASS	0	58	0.588235	68	2.34666e-12	0.535714	56	5.3557e-10
6	70462203	TCACACACACACTCACA	T	Indel			ZNF827	intron_variant	MODIFIER					PASS	0	20	0.578947	19	0.0019623	0.535714	28	0.00149863
X	18858704	CA	C	Indel				downstream_gene_variant	MODIFIER					PASS	0	25	0.571429	21	0.000461238	0.535714	28	0.000365368
5	144491201	A	AT	Indel			MAGI2	intron_variant	MODIFIER					PASS	0	30	0.552632	38	1.64977e-05	0.535714	28	9.86401e-05
5	182580682	C	T	SNV			EXOC4	intron_variant	MODIFIER					PASS	0	33	0.535714	28	4.90114e-05	0.535714	28	4.72849e-05
1	305212129	A	T	SNV			GRIN2A	intron_variant	MODIFIER					PASS	0	59	0.511628	43	1.68293e-08	0.535714	56	4.01555e-10
6	224109978	T	G	SNV				intergenic_variant	MODIFIER					PASS	0	54	0.411765	34	2.23381e-05	0.535714	28	5.7191e-07
5	135242893	AGCAT	A	Indel				intergenic_variant	MODIFIER					PASS	0	29	0.387097	31	0.00369839	0.535714	28	0.000127011
X	53557352	G	T	SNV				intergenic_variant	MODIFIER					PASS	0	19	0.354839	31	0.0378981	0.535714	28	0.00202367
4	192145962	AAT	A	Indel			MICAL1	upstream_gene_variant	MODIFIER					PASS	0	24	0.264706	34	0.0649973	0.535714	28	0.000480381
X	40734980	T	C	SNV				intergenic_variant	MODIFIER					PASS	0	31	0	26	1	0.535714	28	7.71013e-05
2	296740091	G	T	SNV				intergenic_variant	MODIFIER					PASS	0	54	0.552632	76	4.64616e-11	0.535211	71	2.64215e-10
2	148524564	TA	T	Indel				intergenic_variant	MODIFIER					PASS	0	21	0.695652	23	5.36493e-05	0.534884	43	0.000392966
1	676446713	AT	A	Indel				intergenic_variant	MODIFIER					multiallelic	0	43	0.546875	64	3.38606e-06	0.534884	43	0.000120032
2	230217611	A	T	SNV			DOK5	intron_variant	MODIFIER					clustered_events;multiallelic	0	49	0.535714	56	1.99807e-05	0.534884	43	4.76998e-05
1	444639157	A	C	SNV				intergenic_variant	MODIFIER					PASS	0	52	0.530612	49	1.20829e-08	0.534884	43	2.80133e-08
2	230217610	A	ATTT	Indel			DOK5	intron_variant	MODIFIER					clustered_events	0	54	0.508772	57	7.20445e-09	0.534884	43	1.67533e-08
5	272881337	CTT	CT	Indel				intergenic_variant	MODIFIER					multiallelic	0	38	0.5	42	2.82858e-06	0.534884	43	1.91198e-06
1	144144034	A	G	SNV				intergenic_variant	MODIFIER					PASS	0	60	0.478261	46	4.63398e-08	0.534884	43	3.81802e-09
2	615278538	G	T	SNV			UNC5B	intron_variant	MODIFIER					PASS	0	38	0.421875	64	2.42701e-05	0.534884	43	1.41302e-06
1	586529188	T	C	SNV				intergenic_variant	MODIFIER					PASS	0	36	0.4	45	0.000259118	0.534884	43	2.60099e-06
3	299181419	GT	G	Indel				intergenic_variant	MODIFIER					PASS	0	54	0.698113	53	6.23461e-14	0.534483	58	1.41304e-09
3	354790106	G	C	SNV				intergenic_variant	MODIFIER					PASS	0	74	0.68254	63	6.70575e-18	0.534483	58	5.12228e-12
1	247808971	G	C	SNV				intergenic_variant	MODIFIER					PASS	0	47	0.62069	58	8.21997e-11	0.534483	58	1.31547e-08
2	397990157	AT	A	Indel				intergenic_variant	MODIFIER					PASS	0	57	0.560606	66	3.16249e-11	0.534483	58	5.68712e-10
3	733685	G	T	SNV			FBXO39	downstream_gene_variant	MODIFIER					PASS	0	35	0.538462	52	1.22123e-06	0.534483	58	8.62538e-07
1	403432734	A	C	SNV				intron_variant	MODIFIER					PASS	0	57	0.492063	63	3.86191e-09	0.534483	58	5.68712e-10
3	178080465	AT	A	Indel			ROBO2	intron_variant	MODIFIER					PASS	0	53	0.581395	43	1.7503e-09	0.534247	73	3.21337e-10
2	189667930	A	G	SNV				intergenic_variant	MODIFIER					PASS	0	72	0.438356	73	8.30222e-10	0.534247	73	6.47619e-13
4	214165207	C	CAT	Indel				intergenic_variant	MODIFIER					PASS	0	22	0.84	25	1.67239e-07	0.533333	15	0.00521877
3	346791398	C	T	SNV			LRP1B	intron_variant	MODIFIER					PASS	0	61	0.673913	46	1.97295e-13	0.533333	60	1.38611e-10
1	37777702	A	AT	Indel				intergenic_variant	MODIFIER					PASS	0	54	0.634146	41	1.04154e-10	0.533333	45	1.24487e-08
1	434750392	CT	C	Indel				intergenic_variant	MODIFIER					PASS	0	19	0.566667	30	0.00095589	0.533333	30	0.0018149
3	439077720	C	A	SNV			WASF3	intron_variant	MODIFIER					clustered_events	0	63	0.551724	58	3.06583e-11	0.533333	60	7.74562e-11
1	572177779	G	T	SNV				intergenic_variant	MODIFIER					PASS	0	57	0.54386	57	3.6326e-10	0.533333	45	5.74954e-09
1	342256006	AAT	A	Indel				intergenic_variant	MODIFIER					multiallelic	0	33	0.529412	34	6.90312e-05	0.533333	30	9.39123e-05
3	473350251	C	CT	Indel				intron_variant&non_coding_transcript_variant	MODIFIER					PASS	0	49	0.523077	65	5.73961e-09	0.533333	60	5.72348e-09
4	274000832	CT	C	Indel				intergenic_variant	MODIFIER					multiallelic	0	34	0.515152	33	6.10602e-05	0.533333	30	7.06967e-05
2	230403746	C	A	SNV				intergenic_variant	MODIFIER					PASS	0	83	0.513889	72	1.77174e-13	0.533333	60	3.80582e-13
1	543022488	T	A	SNV				intergenic_variant	MODIFIER					PASS	0	63	0.5125	80	2.28529e-11	0.533333	75	9.0246e-12
3	507248772	GA	G	Indel			TENM4	intron_variant	MODIFIER					PASS	0	63	0.507937	63	2.62058e-10	0.533333	60	7.74562e-11
3	517215262	T	TA	Indel			NOX4	intron_variant	MODIFIER					PASS	0	50	0.5	60	2.6364e-08	0.533333	45	3.60035e-08
2	288738353	T	TTA	Indel				intergenic_variant	MODIFIER					PASS	0	52	0.5	66	7.56233e-09	0.533333	45	2.10993e-08
2	568191174	A	G	SNV				intergenic_variant	MODIFIER					PASS	0	60	0.5	76	2.21737e-10	0.533333	75	2.4559e-11
3	434315074	G	T	SNV				intergenic_variant	MODIFIER					PASS	0	64	0.47541	61	2.17406e-09	0.533333	45	1.03326e-09
2	400461617	TG	T	Indel				intergenic_variant	MODIFIER					PASS	0	21	0.432432	37	0.00532176	0.533333	30	0.000982839
3	596443572	CA	C	Indel			KLK6	downstream_gene_variant	MODIFIER					PASS	0	32	0.410256	39	0.00066341	0.533333	45	7.95282e-06
2	379159396	A	T	SNV				intergenic_variant	MODIFIER					clustered_events;haplotype	0	42	0.409091	44	6.02739e-05	0.533333	45	3.48451e-07
5	174819912	T	C	SNV			GRM8	intron_variant	MODIFIER					PASS	0	20	0.40625	32	0.0134853	0.533333	30	0.00133261
X	14197460	A	C	SNV				intergenic_variant	MODIFIER					PASS	0	26	0.333333	15	0.0564124	0.533333	15	0.0025741
6	149828645	G	A	SNV			KLHL8	intron_variant	MODIFIER					PASS	0	30	0.25	12	0.158089	0.533333	15	0.00134413
3	273091526	AATC	A	Indel				intergenic_variant	MODIFIER					PASS	0	47	0.508197	61	3.82965e-08	0.532468	77	2.23321e-09
2	35465940	C	CT	Indel				intergenic_variant	MODIFIER					PASS	0	92	0.316667	60	4.37918e-07	0.532468	77	1.23114e-15
1	268617264	T	A	SNV				intergenic_variant	MODIFIER					PASS	0	58	0.525424	59	6.30142e-10	0.532258	62	2.69972e-10
3	602733099	ATT	AT	Indel				intergenic_variant	MODIFIER					multiallelic	0	51	0.619048	63	2.86608e-12	0.531915	47	8.59585e-09
1	370656946	A	G	SNV				intergenic_variant	MODIFIER					PASS	0	61	0.550725	69	1.07299e-11	0.531915	47	1.5219e-09
4	273514083	AT	A	Indel				intergenic_variant	MODIFIER					PASS	0	48	0.519231	52	4.51047e-08	0.531915	47	4.88454e-08
4	179810561	T	C	SNV				intergenic_variant	MODIFIER					PASS	0	39	0.475	40	1.60295e-05	0.531915	47	7.19463e-07
1	290532640	CA	C	Indel				intergenic_variant	MODIFIER					PASS	0	55	0.453125	64	5.82994e-08	0.531915	47	7.15847e-09
3	385537162	A	C	SNV				intergenic_variant	MODIFIER					PASS	0	31	0.451613	31	0.000538634	0.531915	47	9.74046e-06
2	363560576	C	A	SNV				intergenic_variant	MODIFIER					PASS	0	46	0.444444	63	1.10931e-06	0.531915	47	8.71001e-08
4	445366586	T	C	SNV				intergenic_variant	MODIFIER					PASS	0	32	0.615385	52	1.35999e-07	0.53125	64	2.04891e-06
1	618139295	T	C	SNV				intergenic_variant	MODIFIER					PASS	0	61	0.555556	72	4.97766e-12	0.53125	64	8.71471e-11
2	171819382	G	T	SNV				intergenic_variant	MODIFIER					PASS	0	58	0.534483	58	4.15119e-10	0.53125	64	2.18797e-10
2	494037066	G	A	SNV			PSMB5	downstream_gene_variant	MODIFIER					PASS	0	55	0.507692	65	2.11663e-09	0.53125	64	5.62676e-10
2	113396128	T	G	SNV				intergenic_variant	MODIFIER					PASS	0	57	0.47541	61	1.31805e-08	0.53125	64	2.98535e-10
1	225331007	TG	T	Indel				intergenic_variant	MODIFIER					PASS	0	41	0.466667	60	2.03733e-06	0.53125	32	4.01622e-06
2	249668239	G	C	SNV				intergenic_variant	MODIFIER					PASS	0	62	0.466667	60	7.00217e-09	0.53125	64	6.45015e-11
1	68868144	A	G	SNV				intergenic_variant	MODIFIER					PASS	0	59	0.46	50	8.18623e-08	0.53125	32	8.69366e-08
3	508267263	A	T	SNV				intergenic_variant	MODIFIER					PASS	0	60	0.459016	61	1.60187e-08	0.53125	64	1.18209e-10
1	206916061	C	A	SNV				intergenic_variant	MODIFIER					PASS	0	61	0.449275	69	9.36339e-09	0.53125	64	8.71471e-11
6	34079376	T	C	SNV				intergenic_variant	MODIFIER					PASS	0	46	0.425	40	2.29296e-05	0.53125	32	1.278e-06
1	673312501	T	C	SNV				intron_variant	MODIFIER					PASS	0	49	0.423729	59	1.91276e-06	0.53125	64	4.06771e-09
4	86419158	A	AAAAG	Indel				intergenic_variant	MODIFIER					PASS	0	36	0.416667	36	0.000317819	0.53125	32	1.35253e-05
6	151203312	G	C	SNV				intergenic_variant	MODIFIER					PASS	0	55	0.384615	39	2.7217e-05	0.53125	32	1.90267e-07
6	176975247	C	G	SNV			ERI1	5_prime_utr_variant	MODIFIER					PASS	0	20	0.212121	33	0.197838	0.53125	32	0.00119481
1	697055205	AAGAG	AAG	Indel				intergenic_variant	MODIFIER					multiallelic	0	19	0.206897	29	0.313838	0.53125	32	0.00484948
[truncated: 22,863 more rows]
