# Supplementary material for: Tyrosine kinase targeting uncovers oncogenic pathway plasticity in Tasmanian devil transmissible cancers
Source: EMBO J. 2025 Nov 3;45(5):1426–59. doi: 10.1038/s44318-025-00603-0 (PMC12953634; doi:10.1038/s44318-025-00603-0)
Supplement: Supplementary file 6 — Dataset EV4 [file 44318_2025_603_MOESM6_ESM.zip › EMBOJ2025120337_Dataset_EV4/EMBOJ2025120337_Dataset_EV4.xlsx]

## Sheet: DFT1
EMBOJ2025120337
Schönbichler et al.
Dataset EV4: Regions of Copy Number Variations
sample	chr	start	end	segment length	copy number	status	genotype	GT uncertainty	WilcoxonRankSumTestPvalue	KolmogorovSmirnovPvalue
DFT1	1	3900000	4050000	150000	1	loss	A	-1	0.00274282	0.00502879
DFT1	1	9400000	9450000	50000	9	gain	-	-1	0.0832763	0
DFT1	1	28100000	28150000	50000	5	gain	AAABB	5.42838	0.083288	0.270068
DFT1	1	65950000	66000000	50000	4	gain	-	-1	0.0835233	0.270476
DFT1	1	67700000	67750000	50000	4	gain	-	-1	0.0834762	0.270395
DFT1	1	75500000	75600000	100000	3	gain	-	-1	0.0146543	0.0372382
DFT1	1	87450000	87500000	50000	6	gain	AAABBB	87.7427	0.0832763	0
DFT1	1	91800000	91850000	50000	4	gain	-	-1	0.0834879	0.270415
DFT1	1	119800000	119850000	50000	4	gain	-	-1	0.0834644	0.270374
DFT1	1	127000000	127050000	50000	2	neutral	AA	100	0.32722	0.572376
DFT1	1	135500000	135550000	50000	2	neutral	AA	100	0.665587	0.829934
DFT1	1	173250000	173300000	50000	4	gain	-	-1	0.0833468	0.27017
DFT1	1	178200000	178250000	50000	4	gain	AABB	30.973	0.083335	0.27015
DFT1	1	179350000	179400000	50000	4	gain	-	-1	0.0835233	0.270476
DFT1	1	188950000	197350000	8400000	2	neutral	AA	72.9025	0.000117578	0.00132028
DFT1	1	206300000	206350000	50000	4	gain	-	-1	0.0834997	0.270435
DFT1	1	231200000	231250000	50000	2	neutral	AA	54.8305	0.12476	0.335975
DFT1	1	241600000	241650000	50000	4	gain	-	-1	0.0834879	0.270415
DFT1	1	252500000	252550000	50000	4	gain	-	-1	0.0834173	0.270293
DFT1	1	252550000	252650000	100000	1	loss	A	-1	0.0148179	0.0380211
DFT1	1	264850000	273300000	8450000	3	gain	-	-1	2.07472e-111	1.62104e-145
DFT1	1	273300000	274500000	1200000	3	gain	AAB	0.221464	2.67995e-17	5.2866e-21
DFT1	1	274500000	286650000	12150000	1	loss	A	-1	4.912e-150	2.65189e-189
DFT1	1	286650000	286700000	50000	34	gain	-	-1	0.0832763	0
DFT1	1	286700000	286750000	50000	523	gain	-	-1	0.0832763	0
DFT1	1	299300000	299400000	100000	2	neutral	AA	75.768	0.92877	0.930549
DFT1	1	315550000	317050000	1500000	1	loss	A	-1	2.87769e-21	2.32418e-26
DFT1	1	317050000	317100000	50000	4	gain	-	-1	0.083535	0.270497
DFT1	1	317100000	347500000	30400000	1	loss	A	-1	0	0
DFT1	1	349000000	349100000	100000	145	gain	AAAAAAAAAAAAAAAAAAAAAAAAAAAAAAAAAAAAAAAAAAAAAAAAAAAAAAAAAAAAAAAAAAAAAAAAAAAAAAAAABBBBBBBBBBBBBBBBBBBBBBBBBBBBBBBBBBBBBBBBBBBBBBBBBBBBBBBBBBBBBBBB	100	0.0143096	0
DFT1	1	357100000	357150000	50000	8	gain	-	-1	0.0832763	0
DFT1	1	373350000	373400000	50000	4	gain	-	-1	0.083535	0.270497
DFT1	1	376550000	376600000	50000	4	gain	AABB	1.97014	0.0833821	0.270231
DFT1	1	387200000	387250000	50000	2	neutral	AA	100	0.70136	0.849807
DFT1	1	395050000	395100000	50000	36	gain	-	-1	0.0832763	0
DFT1	1	400700000	401000000	300000	1	loss	A	-1	2.27795e-05	1.28979e-05
DFT1	1	410950000	411000000	50000	4	gain	-	-1	0.0833938	0.270252
DFT1	1	413100000	414400000	1300000	2	neutral	AA	100	0.0809007	0.0299651
DFT1	1	419150000	419200000	50000	4	gain	AABB	65.014	0.083535	0.270497
DFT1	1	434100000	434300000	200000	2	neutral	AA	100	0.380225	0.439005
DFT1	1	441300000	441400000	100000	3	gain	-	-1	0.0146675	0.0372552
DFT1	1	455850000	456050000	200000	2	neutral	AA	76.4564	0.349789	0.528226
DFT1	1	469450000	476550000	7100000	2	neutral	AA	56.672	6.24808e-05	2.61314e-07
DFT1	1	476550000	476600000	50000	4	gain	-	-1	0.0833938	0.270252
DFT1	1	476600000	477350000	750000	2	neutral	AA	100	6.84714e-06	8.80976e-06
DFT1	1	481950000	482000000	50000	4	gain	-	-1	0.0835233	0.270476
DFT1	1	514000000	514050000	50000	4	gain	-	-1	0.0835822	0.270578
DFT1	1	537900000	537950000	50000	4	gain	-	-1	0.0835468	0.270517
DFT1	1	593250000	593300000	50000	2	neutral	AA	100	0.704591	0.851539
DFT1	1	609400000	609450000	50000	4	gain	-	-1	0.0833468	0.27017
DFT1	1	613650000	613700000	50000	4	gain	-	-1	0.0835586	0.270538
DFT1	1	640300000	640500000	200000	1	loss	A	-1	0.000540187	0.000684548
DFT1	1	640500000	640550000	50000	3	gain	-	-1	0.0837473	0.270865
DFT1	1	640550000	640650000	100000	1	loss	A	-1	0.0149792	0.0382582
DFT1	1	640650000	640700000	50000	4	gain	-	-1	0.0834879	0.270415
DFT1	1	640700000	640850000	150000	1	loss	A	-1	0.0027929	0.0051214
DFT1	1	642450000	642550000	100000	1	loss	A	-1	0.0143783	0.0367932
DFT1	1	651250000	651300000	50000	4	gain	-	-1	0.0833821	0.270231
DFT1	1	653600000	653900000	300000	1	loss	A	-1	0.00248254	0.000504628
DFT1	1	653900000	653950000	50000	4	gain	-	-1	0.0833468	0.27017
DFT1	1	658400000	658750000	350000	1	loss	A	-1	0.000574973	0.000145038
DFT1	1	668700000	668850000	150000	1	loss	A	-1	0.00274111	0.00502305
DFT1	1	687650000	698350000	10700000	3	gain	AAB	0.0829471	2.80026e-140	5.18472e-183
DFT1	1	698350000	698450000	100000	3	gain	-	-1	0.0145505	0.0371195
DFT1	1	703700000	704000000	300000	1	loss	A	-1	2.27877e-05	1.26993e-05
DFT1	1	706700000	706900000	200000	1	loss	A	-1	0.000543039	0.000680807
DFT1	1	708350000	708800000	450000	1	loss	A	-1	2.16063e-07	3.43715e-08
DFT1	1	712000000	712200000	200000	3	gain	-	-1	0.000546776	0.000687052
DFT1	1	712500000	716413629	3913629	1	loss	A	-1	1.71941e-50	6.66497e-64
DFT1	2	2450000	5000000	2550000	2	neutral	AA	54.6103	0.000247347	0.000205653
DFT1	2	7550000	7600000	50000	4	gain	-	-1	0.0834879	0.270415
DFT1	2	9500000	9600000	100000	11	gain	-	-1	0.0143096	0
DFT1	2	15400000	15850000	450000	3	gain	AAB	3.00203	2.52407e-07	4.3683e-08
DFT1	2	21800000	21850000	50000	4	gain	-	-1	0.0835233	0.270476
DFT1	2	24400000	25050000	650000	1	loss	A	-1	4.51334e-10	1.11203e-11
DFT1	2	32650000	32700000	50000	3	gain	-	-1	0.0836647	0.270722
DFT1	2	33250000	33300000	50000	5	gain	-	-1	0.083288	0.270068
DFT1	2	33300000	33650000	350000	2	neutral	AA	100	0.166926	0.424719
DFT1	2	33650000	33700000	50000	5	gain	-	-1	0.083288	0.270068
DFT1	2	33700000	33800000	100000	3	gain	-	-1	0.0195521	0.0512781
DFT1	2	33800000	33850000	50000	4	gain	-	-1	0.083335	0.27015
DFT1	2	38550000	38650000	100000	9	gain	-	-1	0.0143096	0
DFT1	2	38650000	38700000	50000	21	gain	-	-1	0.0832763	0
DFT1	2	38700000	38850000	150000	9	gain	-	-1	0.00270098	0
DFT1	2	40450000	41100000	650000	2	neutral	AA	100	0.293731	0.257662
DFT1	2	64950000	65000000	50000	3	gain	-	-1	0.084173	0.271602
DFT1	2	66150000	66200000	50000	9	gain	AAAAABBBB	0.838412	0.0832763	0
DFT1	2	72650000	72700000	50000	2	neutral	AA	100	0.394477	0.634269
DFT1	2	84300000	84350000	50000	3	gain	-	-1	0.0837827	0.270926
DFT1	2	105450000	105500000	50000	3	gain	-	-1	0.0841375	0.27154
DFT1	2	109500000	109550000	50000	3	gain	AAB	7.53958	0.0870197	0.276489
DFT1	2	111150000	111200000	50000	14	gain	-	-1	0.0832763	0
DFT1	2	116400000	116450000	50000	4	gain	-	-1	0.0835233	0.270476
DFT1	2	120350000	120400000	50000	3	gain	-	-1	0.0850059	0.273038
DFT1	2	165300000	165350000	50000	2	neutral	AA	100	0.823393	0.907658
DFT1	2	169150000	169250000	100000	3	gain	-	-1	0.0149157	0.0376193
DFT1	2	176650000	176700000	50000	4	gain	-	-1	0.0833585	0.27019
DFT1	2	182050000	182150000	100000	2	neutral	AA	69.5273	0.728328	0.74962
DFT1	2	183800000	183850000	50000	3	gain	AAA	100	0.0841138	0.271499
DFT1	2	191950000	192000000	50000	3	gain	-	-1	0.0840191	0.271335
DFT1	2	196100000	196150000	50000	2	neutral	AA	100	0.456213	0.685977
DFT1	2	211350000	211400000	50000	7	gain	-	-1	0.0832763	0
DFT1	2	221800000	221850000	50000	17	gain	-	-1	0.0832763	0
DFT1	2	241900000	267600000	25700000	1	loss	A	-1	0	0
DFT1	2	293600000	293650000	50000	3	gain	-	-1	0.0840072	0.271315
DFT1	2	303850000	303900000	50000	1	loss	A	-1	0.083535	0.270497
DFT1	2	322650000	324500000	1850000	1	loss	A	-1	1.90957e-24	1.87926e-29
DFT1	2	334150000	334250000	100000	3	gain	-	-1	0.0148332	0.0380557
DFT1	2	334250000	334300000	50000	10	gain	-	-1	0.0832763	0
DFT1	2	337850000	337900000	50000	2	neutral	AA	100	0.169288	0.397179
DFT1	2	339150000	339200000	50000	10	gain	-	-1	0.0832763	0
DFT1	2	341350000	341400000	50000	10	gain	-	-1	0.0832763	0
DFT1	2	344400000	344450000	50000	10	gain	AAAAAABBBB	90.3168	0.0832763	0
DFT1	2	355350000	355400000	50000	12	gain	-	-1	0.0832763	0
DFT1	2	378800000	378850000	50000	3	gain	-	-1	0.0840072	0.271315
DFT1	2	382200000	382250000	50000	3	gain	-	-1	0.0837473	0.270865
DFT1	2	397050000	397100000	50000	4	gain	-	-1	0.0836175	0.27064
DFT1	2	412450000	412500000	50000	3	gain	-	-1	0.0840072	0.271315
DFT1	2	414750000	414900000	150000	1	loss	A	-1	0.00274213	0.00501045
DFT1	2	426950000	427050000	100000	1	loss	A	-1	0.0145373	0.0371308
DFT1	2	434600000	434650000	50000	6	gain	AAABBB	19.5647	0.0832763	0
DFT1	2	444250000	444400000	150000	4	gain	-	-1	0.00272131	0.00500816
DFT1	2	455650000	455700000	50000	3	gain	-	-1	0.0847672	0.272627
DFT1	2	455700000	455750000	50000	10	gain	-	-1	0.0832763	0
DFT1	2	481600000	481700000	100000	1	loss	A	-1	0.0144867	0.0369111
DFT1	2	558050000	600900000	42850000	3	gain	AAB	0.0386677	0	0
DFT1	2	600900000	602700000	1800000	3	gain	AAB	0.54704	2.46599e-23	6.76864e-29
DFT1	2	602700000	609500000	6800000	3	gain	AAB	0.0706423	1.44737e-89	2.56566e-116
DFT1	2	624850000	625050000	200000	1	loss	A	-1	0.00054604	0.000688308
DFT1	2	661750000	662050000	300000	1	loss	A	-1	2.39e-05	1.38667e-05
DFT1	2	662750000	662751787	1787	0	loss	-	-1	0.0832763	0.270048
DFT1	3	1750000	2150000	400000	1	loss	A	-1	9.79553e-07	2.31467e-07
DFT1	3	25950000	26000000	50000	9	gain	AAAAABBBB	3.46772	0.0832763	0
DFT1	3	29800000	29850000	50000	2	neutral	AA	100	0.783079	0.890232
DFT1	3	73150000	126050000	52900000	1	loss	A	-1	0	0
DFT1	3	126050000	126100000	50000	27	gain	-	-1	0.0832763	0
DFT1	3	126100000	131500000	5400000	1	loss	A	-1	3.16546e-69	1.25222e-86
DFT1	3	131500000	131550000	50000	173	gain	-	-1	0.0832763	0
DFT1	3	131550000	137700000	6150000	1	loss	A	-1	1.28254e-81	1.11985e-103
DFT1	3	137700000	137750000	50000	4	gain	-	-1	0.0834997	0.270435
DFT1	3	137750000	154500000	16750000	1	loss	A	-1	4.33375e-216	2.13746e-280
DFT1	3	170200000	170250000	50000	4	gain	-	-1	0.0833468	0.27017
DFT1	3	170250000	170300000	50000	2	neutral	AA	100	0.118525	0.326738
DFT1	3	180900000	181050000	150000	2	neutral	AA	91.955	0.828074	0.788768
DFT1	3	189050000	189300000	250000	16	gain	-	-1	0.000107615	0
DFT1	3	192050000	192150000	100000	33	gain	-	-1	0.0143096	0
DFT1	3	192150000	195700000	3550000	1	loss	A	-1	7.63785e-46	8.1832e-59
DFT1	3	195700000	195750000	50000	4	gain	-	-1	0.0833468	0.27017
DFT1	3	195750000	216650000	20900000	1	loss	A	-1	1.69282e-268	0
DFT1	3	216650000	216950000	300000	45	gain	-	-1	2.21197e-05	0
DFT1	3	244650000	244700000	50000	6	gain	AAABBB	36.9586	0.0832763	0
DFT1	3	260900000	260950000	50000	2	neutral	AA	100	0.100292	0.298446
DFT1	3	260950000	261100000	150000	1	loss	A	-1	0.00343642	0.0062906
DFT1	3	284900000	284950000	50000	4	gain	-	-1	0.0833938	0.270252
DFT1	3	305600000	305650000	50000	2	neutral	AA	100	0.558641	0.762295
DFT1	3	314750000	314800000	50000	5	gain	-	-1	0.0832763	0
DFT1	3	317450000	317500000	50000	104	gain	-	-1	0.0832763	0
DFT1	3	347250000	347300000	50000	2	neutral	AA	100	0.539984	0.749253
DFT1	3	348550000	348800000	250000	0	loss	-	-1	0.000108571	9.30925e-05
DFT1	3	357350000	357550000	200000	18	gain	-	-1	0.000532364	0
DFT1	3	375050000	375100000	50000	4	gain	AABB	10.1344	0.0833468	0.27017
DFT1	3	402650000	402700000	50000	34	gain	-	-1	0.0832763	0
DFT1	3	427900000	428000000	100000	13	gain	-	-1	0.0143096	0
DFT1	3	460800000	460950000	150000	1	loss	A	-1	0.00274248	0.00504834
DFT1	3	478950000	479400000	450000	3	gain	AAB	8.01381	2.86209e-07	5.05994e-08
DFT1	3	504350000	504400000	50000	2	neutral	AA	100	0.447505	0.678964
DFT1	3	534200000	534550000	350000	1	loss	A	-1	4.7751e-06	1.82206e-06
DFT1	3	535650000	535700000	50000	7	gain	-	-1	0.0832763	0
DFT1	3	564300000	564350000	50000	2	neutral	AA	100	0.438055	0.671332
DFT1	3	594150000	594250000	100000	4	gain	-	-1	0.0143895	0.0368605
DFT1	3	594250000	594600000	350000	1	loss	A	-1	6.09871e-06	3.13003e-06
DFT1	3	597250000	597350000	100000	2	neutral	AA	100	0.68483	0.634375
DFT1	3	597350000	597650000	300000	1	loss	A	-1	2.31122e-05	1.28979e-05
DFT1	3	597650000	597700000	50000	5	gain	-	-1	0.083288	0.270068
DFT1	3	599000000	599300000	300000	2	neutral	AA	100	0.346631	0.0835883
DFT1	3	599350000	599500000	150000	4	gain	-	-1	0.00271792	0.00498989
DFT1	3	601100000	601300000	200000	1	loss	A	-1	0.000538403	0.000678737
DFT1	3	603300000	604000000	700000	1	loss	A	-1	1.36134e-10	7.36202e-12
DFT1	3	605800000	606200000	400000	1	loss	A	-1	9.79437e-07	2.30904e-07
DFT1	3	607000000	608350000	1350000	1	loss	A	-1	8.79532e-16	1.01987e-18
DFT1	3	610550000	610750000	200000	4	gain	-	-1	0.000534261	0.000673588
DFT1	3	610800000	610850000	50000	5	gain	-	-1	0.083288	0.270068
DFT1	4	12750000	12800000	50000	3	gain	-	-1	0.0847672	0.272627
DFT1	4	23150000	23200000	50000	3	gain	-	-1	0.0839599	0.271233
DFT1	4	23350000	23400000	50000	2	neutral	AA	100	0.737833	0.868723
DFT1	4	35550000	35600000	50000	3	gain	-	-1	0.0851972	0.273368
DFT1	4	35600000	35650000	50000	4	gain	-	-1	0.0833468	0.27017
DFT1	4	48900000	48950000	50000	4	gain	-	-1	0.0833938	0.270252
DFT1	4	50750000	50800000	50000	4	gain	-	-1	0.0834879	0.270415
DFT1	4	72200000	72250000	50000	4	gain	-	-1	0.0833233	0.270129
DFT1	4	76600000	76650000	50000	1	loss	A	-1	0.0861227	0.274956
DFT1	4	127400000	127550000	150000	1	loss	A	-1	0.00283075	0.00526087
DFT1	4	152300000	152350000	50000	3	gain	-	-1	0.0854008	0.273718
DFT1	4	158050000	158100000	50000	6	gain	-	-1	0.0832763	0
DFT1	4	158100000	158150000	50000	1	loss	A	-1	0.0841493	0.271561
DFT1	4	173650000	173750000	100000	2	neutral	AA	100	0.98887	0.832565
DFT1	4	173900000	173950000	50000	3	gain	-	-1	0.0848388	0.272751
DFT1	4	192550000	192600000	50000	2	neutral	AA	100	0.522373	0.736628
DFT1	4	218950000	219000000	50000	7	gain	-	-1	0.0832763	0
DFT1	4	243300000	243350000	50000	3	gain	-	-1	0.0850178	0.273059
DFT1	4	243450000	244700000	1250000	2	neutral	AA	96.9131	0.000554837	0.000355187
DFT1	4	244700000	244750000	50000	3	gain	-	-1	0.0841138	0.271499
DFT1	4	249150000	249300000	150000	1	loss	A	-1	0.00297762	0.00556412
DFT1	4	249300000	260800000	11500000	2	neutral	AA	100	0.0550796	0.0989572
DFT1	4	271150000	271250000	100000	1	loss	A	-1	0.0151558	0.0386366
DFT1	4	271400000	271450000	50000	3	gain	-	-1	0.0839599	0.271233
DFT1	4	285800000	285850000	50000	3	gain	-	-1	0.0836411	0.270681
DFT1	4	286950000	287000000	50000	3	gain	-	-1	0.0836765	0.270742
DFT1	4	287000000	287050000	50000	7	gain	-	-1	0.0832763	0
DFT1	4	287750000	287800000	50000	2	neutral	AA	100	0.180614	0.411632
DFT1	4	288900000	288950000	50000	3	gain	-	-1	0.0844935	0.272155
DFT1	4	293050000	293100000	50000	44	gain	-	-1	0.0832763	0
DFT1	4	302350000	302550000	200000	1	loss	A	-1	0.000556698	0.000709983
DFT1	4	308100000	308150000	50000	4	gain	AABB	33.0949	0.0834879	0.270415
DFT1	4	308650000	308750000	100000	3	gain	-	-1	0.0145355	0.0370687
DFT1	4	308800000	308900000	100000	18	gain	-	-1	0.0143096	0
DFT1	4	308900000	308950000	50000	4	gain	-	-1	0.0834879	0.270415
DFT1	4	320150000	320200000	50000	2	neutral	AA	55.216	0.330374	0.575433
DFT1	4	325250000	325300000	50000	8	gain	-	-1	0.0832763	0
DFT1	4	325450000	325500000	50000	3	gain	-	-1	0.0840191	0.271335
DFT1	4	329150000	329200000	50000	2	neutral	AA	100	0.120255	0.329312
DFT1	4	331100000	331150000	50000	2	neutral	AA	100	0.776599	0.887281
DFT1	4	335200000	335250000	50000	3	gain	-	-1	0.0837945	0.270946
DFT1	4	336500000	336550000	50000	0	loss	-	-1	0.0832763	0.270048
DFT1	4	343900000	343950000	50000	3	gain	-	-1	0.084173	0.271602
DFT1	4	346050000	346100000	50000	3	gain	-	-1	0.0840191	0.271335
DFT1	4	349500000	349600000	100000	2	neutral	AA	100	0.196547	0.407987
DFT1	4	349600000	349650000	50000	1	loss	A	-1	0.0838299	0.271008
DFT1	4	349650000	350450000	800000	2	neutral	AA	100	0.00174663	0.0223452
DFT1	4	357550000	358000000	450000	2	neutral	AA	59.0232	0.0828445	0.184474
DFT1	4	363950000	364000000	50000	7	gain	-	-1	0.0832763	0
DFT1	4	364000000	364050000	50000	4	gain	AABB	36.58	0.0833703	0.270211
DFT1	4	385800000	385850000	50000	3	gain	-	-1	0.0839954	0.271294
DFT1	4	398250000	398300000	50000	2	neutral	AA	100	0.26156	0.505465
DFT1	4	409250000	409300000	50000	2	neutral	AA	100	0.119548	0.328257
DFT1	4	411100000	411150000	50000	3	gain	-	-1	0.0846243	0.272381
DFT1	4	415450000	415700000	250000	2	neutral	AA	100	0.379766	0.509164
DFT1	4	427500000	427550000	50000	3	gain	-	-1	0.0840072	0.271315
DFT1	4	428700000	428750000	50000	2	neutral	AA	28.3738	0.301245	0.54676
DFT1	4	443100000	443150000	50000	2	neutral	AA	100	0.827735	0.909374
DFT1	4	443950000	444050000	100000	1	loss	A	-1	0.0148026	0.037952
DFT1	4	449800000	449900000	100000	1	loss	A	-1	0.0147378	0.0376879
DFT1	4	459100000	459200000	100000	1	loss	A	-1	0.0145731	0.0372722
DFT1	4	461000000	461100000	100000	1	loss	A	-1	0.0144361	0.0368774
DFT1	5	0	50000	50000	3	gain	-	-1	0.0839008	0.271131
DFT1	5	50000	800000	750000	3	gain	AAB	9.66194	2.28713e-11	2.33105e-13
DFT1	5	800000	850000	50000	8	gain	-	-1	0.0832763	0
DFT1	5	850000	2200000	1350000	3	gain	AAB	0.306072	3.21577e-19	1.1716e-23
DFT1	5	2200000	2250000	50000	5	gain	-	-1	0.0832763	0
DFT1	5	2250000	7650000	5400000	3	gain	AAB	0.189325	2.05019e-71	7.50242e-90
DFT1	5	7650000	7700000	50000	8	gain	-	-1	0.0832763	0
DFT1	5	7700000	7900000	200000	3	gain	AAB	37.5128	0.000568103	0.000704826
DFT1	5	7900000	7950000	50000	10	gain	-	-1	0.0832763	0
DFT1	5	7950000	8150000	200000	3	gain	AAB	0.899761	0.000569145	0.000701834
DFT1	5	8150000	8200000	50000	9	gain	-	-1	0.0832763	0
DFT1	5	8200000	9350000	1150000	3	gain	AAB	0.130455	1.39992e-16	3.38476e-20
DFT1	5	9350000	9400000	50000	11	gain	AAAAAAAABBB	43.7011	0.0832763	0
DFT1	5	9400000	30800000	21400000	3	gain	AAB	0.0324499	9.44117e-276	0
DFT1	5	30800000	30850000	50000	5	gain	-	-1	0.083288	0.270068
DFT1	5	30850000	31000000	150000	12	gain	-	-1	0.00270098	0
DFT1	5	31000000	31200000	200000	4	gain	AAAB	3.74567	0.000536229	0.000677704
DFT1	5	31200000	31600000	400000	6	gain	-	-1	9.65818e-07	2.25757e-07
DFT1	5	31600000	35800000	4200000	3	gain	AAB	0.172125	4.43777e-56	1.17724e-72
DFT1	5	35800000	37550000	1750000	3	gain	AAB	2.42583	7.1139e-24	2.7714e-29
DFT1	5	37550000	38950000	1400000	3	gain	AAB	24.2316	8.55294e-20	2.01207e-24
DFT1	5	38950000	39350000	400000	23	gain	-	-1	9.65475e-07	0
DFT1	5	39350000	54900000	15550000	3	gain	AAB	1.16962	1.259e-200	1.71777e-252
DFT1	5	54900000	57500000	2600000	3	gain	-	-1	8.77343e-32	3.95993e-39
DFT1	5	57500000	57600000	100000	42	gain	-	-1	0.0143096	0
DFT1	5	57600000	57700000	100000	3	gain	-	-1	0.015076	0.0379404
DFT1	5	57700000	57750000	50000	65	gain	-	-1	0.0832763	0
DFT1	5	57750000	77600000	19850000	3	gain	AAB	0.0655649	1.69427e-256	0
DFT1	5	77600000	78900000	1300000	3	gain	AAB	7.41303	6.51793e-13	1.54795e-17
DFT1	5	78900000	82600000	3700000	3	gain	AAB	1.36633	1.97098e-49	1.91985e-62
DFT1	5	82600000	82650000	50000	5	gain	-	-1	0.0832763	0
DFT1	5	82650000	93250000	10600000	3	gain	AAB	0.648069	7.85085e-136	1.0845e-176
DFT1	5	93250000	94750000	1500000	3	gain	-	-1	3.7399e-21	2.59872e-26
DFT1	5	94750000	94850000	100000	4	gain	-	-1	0.0143579	0.0367764
DFT1	5	94850000	94900000	50000	11	gain	-	-1	0.0832763	0
DFT1	5	94900000	101800000	6900000	3	gain	-	-1	1.1949e-90	1.16395e-117
DFT1	5	101800000	101850000	50000	41	gain	-	-1	0.0832763	0
DFT1	5	101850000	101950000	100000	411	gain	-	-1	0.0143096	0
DFT1	5	172250000	172300000	50000	4	gain	-	-1	0.0833821	0.270231
DFT1	5	224700000	224750000	50000	4	gain	-	-1	0.0835233	0.270476
DFT1	5	233900000	233950000	50000	9	gain	-	-1	0.0832763	0
DFT1	5	240450000	240500000	50000	1	loss	A	100	0.0878017	0.27782
DFT1	5	240500000	240550000	50000	4	gain	AAAB	59.3072	0.0834879	0.270415
DFT1	5	240550000	240600000	50000	8	gain	-	-1	0.0832763	0
DFT1	5	240600000	241300000	700000	1	loss	A	47.569	2.94107e-10	4.46129e-11
DFT1	5	244450000	244500000	50000	6	gain	-	-1	0.0832763	0
DFT1	5	249350000	249450000	100000	3	gain	AAB	34.9074	0.0145336	0.0371986
DFT1	5	258200000	258250000	50000	24	gain	-	-1	0.0832763	0
DFT1	5	275900000	276150000	250000	1	loss	A	-1	0.00011662	0.000110353
DFT1	5	287700000	288121652	421652	1	loss	A	-1	5.22953e-05	1.53711e-06
DFT1	6	0	200000	200000	3	gain	-	-1	0.000589845	0.000743472
DFT1	6	28250000	28300000	50000	2	neutral	AA	100	0.593805	0.785861
DFT1	6	56350000	56400000	50000	4	gain	-	-1	0.083335	0.27015
DFT1	6	56450000	56500000	50000	4	gain	-	-1	0.0836293	0.27066
DFT1	6	56750000	56800000	50000	4	gain	-	-1	0.083535	0.270497
DFT1	6	76650000	76700000	50000	6	gain	-	-1	0.0832763	0
DFT1	6	81650000	81800000	150000	1	loss	A	-1	0.00295077	0.00573784
DFT1	6	84950000	85000000	50000	2	neutral	AA	100	0.330161	0.575181
DFT1	6	89750000	90700000	950000	2	neutral	AA	100	0.000284341	1.46304e-05
DFT1	6	95450000	95800000	350000	1	loss	A	-1	1.62063e-05	7.08378e-05
DFT1	6	122150000	122200000	50000	10	gain	-	-1	0.0832763	0
DFT1	6	122200000	122250000	50000	466	gain	-	-1	0.0832763	0
DFT1	6	122900000	122950000	50000	3	gain	-	-1	0.0836411	0.270681
DFT1	6	124500000	124550000	50000	2	neutral	AA	100	0.902455	0.936781
DFT1	6	151250000	151300000	50000	5	gain	AAABB	36.31	0.083288	0.270068
DFT1	6	151700000	151750000	50000	4	gain	-	-1	0.0833821	0.270231
DFT1	6	152250000	152300000	50000	3	gain	AAB	39.5413	0.0837945	0.270946
DFT1	6	153000000	163900000	10900000	2	neutral	AA	100	2.02965e-12	5.86388e-12
DFT1	6	163900000	163950000	50000	3	gain	-	-1	0.0837473	0.270865
DFT1	6	163950000	169850000	5900000	2	neutral	AA	56.8972	2.33775e-14	2.33555e-18
DFT1	6	206300000	206550000	250000	1	loss	A	-1	0.000110599	9.37677e-05
DFT1	6	217850000	217900000	50000	2	neutral	AA	100	0.934897	0.946898
DFT1	6	220000000	220050000	50000	14	gain	-	-1	0.0832763	0
DFT1	6	223650000	223700000	50000	2	neutral	AA	100	0.147913	0.368758
DFT1	6	223950000	224000000	50000	2	neutral	AA	100	0.181669	0.412958
DFT1	6	224350000	224500000	150000	1	loss	A	-1	0.00275518	0.00507143
DFT1	6	228350000	228400000	50000	4	gain	-	-1	0.0834173	0.270293
DFT1	6	230150000	230200000	50000	3	gain	-	-1	0.084173	0.271602
DFT1	6	230200000	230250000	50000	5	gain	-	-1	0.0832763	0
DFT1	6	230250000	230300000	50000	3	gain	-	-1	0.0853049	0.273553
DFT1	6	233700000	233750000	50000	8	gain	-	-1	0.0832763	0
DFT1	6	235150000	235200000	50000	4	gain	-	-1	0.083535	0.270497
DFT1	6	240400000	241400000	1000000	3	gain	-	-1	1.38209e-14	1.89454e-17
DFT1	6	243950000	244000000	50000	5	gain	-	-1	0.083288	0.270068
DFT1	6	245750000	245850000	100000	3	gain	AAB	100	0.0148313	0.0380557
DFT1	6	251050000	251200000	150000	1	loss	A	-1	0.00319736	0.00658704
DFT1	6	251200000	251250000	50000	8	gain	-	-1	0.0832763	0
DFT1	6	251900000	252000000	100000	4	gain	-	-1	0.0144642	0.0370518
DFT1	6	252000000	252100000	100000	6	gain	-	-1	0.0143096	0
DFT1	6	252100000	252150000	50000	4	gain	-	-1	0.083335	0.27015
DFT1	6	252150000	252200000	50000	0	loss	-	-1	0.083335	0.27015
DFT1	6	253350000	253400000	50000	3	gain	-	-1	0.0837473	0.270865
DFT1	6	253950000	254250000	300000	1	loss	A	-1	2.24621e-05	1.27051e-05
DFT1	X	0	1650000	1650000	1	loss	A	-1	1.5095e-19	4.25424e-25
DFT1	X	1650000	1700000	50000	5	gain	-	-1	0.0832763	0
DFT1	X	2500000	3300000	800000	1	loss	A	-1	6.216e-12	2.21937e-13
DFT1	X	3300000	3350000	50000	24	gain	-	-1	0.0832763	0
DFT1	X	3350000	3400000	50000	1	loss	A	-1	0.0843984	0.271991
DFT1	X	3400000	3450000	50000	12	gain	-	-1	0.0832763	0
DFT1	X	3450000	4500000	1050000	1	loss	A	-1	1.55827e-08	4.41768e-12
DFT1	X	4500000	4750000	250000	6	gain	-	-1	0.0198303	0.00337719
DFT1	X	4750000	8100000	3350000	1	loss	A	-1	3.46401e-40	6.72843e-52
DFT1	X	8100000	8200000	100000	4	gain	-	-1	0.014438	0.0370236
DFT1	X	8200000	11100000	2900000	1	loss	A	-1	2.48226e-29	4.85051e-38
DFT1	X	11100000	11150000	50000	327	gain	-	-1	0.0832763	0
DFT1	X	11150000	11600000	450000	3	gain	-	-1	3.26408e-07	1.0742e-07
DFT1	X	11600000	13250000	1650000	1	loss	A	-1	4.13342e-23	4.71505e-27
DFT1	X	13250000	15400000	2150000	3	gain	-	-1	1.01094e-29	3.61948e-37
DFT1	X	15400000	20200000	4800000	3	gain	AAB	1.32409	5.24612e-64	1.1224e-80
DFT1	X	22500000	22700000	200000	9	gain	-	-1	0.0511979	0.0222256
DFT1	X	38050000	38100000	50000	2	neutral	AA	100	0.170087	0.398212
DFT1	X	40500000	40550000	50000	8	gain	AAAABBBB	100	0.0832763	0
DFT1	X	50450000	50500000	50000	2	neutral	AA	100	0.640227	0.814945
DFT1	X	52650000	52750000	100000	17	gain	-	-1	0.0143281	0.0366925
DFT1	X	53950000	54050000	100000	6	gain	-	-1	0.0143096	0
DFT1	X	78300000	78400000	100000	2	neutral	AA	100	0.164044	0.235661

## Sheet: DFT1_R1
EMBOJ2025120337
Schönbichler et al.
Dataset EV4: Regions of Copy Number Variations
sample	chr	start	end	segment length	copy number	status	genotype	GT uncertainty	WilcoxonRankSumTestPvalue	KolmogorovSmirnovPvalue
DFT1_R1	1	3900000	4050000	150000	1	loss	A	-1	0.0027485	0.00503773
DFT1_R1	1	9400000	9450000	50000	11	gain	-	-1	0.0832879	0.270068
DFT1_R1	1	28100000	28150000	50000	6	gain	AAABBB	4.91074	0.0833231	0.270129
DFT1_R1	1	65950000	66000000	50000	4	gain	-	-1	0.0835225	0.270475
DFT1_R1	1	67700000	67750000	50000	4	gain	-	-1	0.0835342	0.270495
DFT1_R1	1	75500000	75600000	100000	3	gain	-	-1	0.0148087	0.0375366
DFT1_R1	1	87450000	87500000	50000	7	gain	AAAABBB	100	0.0833114	0.270109
DFT1_R1	1	91800000	91850000	50000	4	gain	-	-1	0.0834873	0.270414
DFT1_R1	1	119800000	119850000	50000	4	gain	-	-1	0.0834403	0.270332
DFT1_R1	1	135500000	135550000	50000	2	neutral	AA	100	0.618324	0.801601
DFT1_R1	1	140900000	146350000	5450000	2	neutral	AA	100	1.92499e-05	0.00015469
DFT1_R1	1	173250000	173300000	50000	4	gain	-	-1	0.0834051	0.270271
DFT1_R1	1	178200000	178250000	50000	4	gain	AABB	37.8064	0.0833817	0.270231
DFT1_R1	1	179350000	179400000	50000	4	gain	-	-1	0.0836282	0.270658
DFT1_R1	1	206300000	206350000	50000	4	gain	-	-1	0.0836282	0.270658
DFT1_R1	1	241600000	241650000	50000	4	gain	-	-1	0.0834873	0.270414
DFT1_R1	1	241700000	242150000	450000	2	neutral	AA	60.5959	0.95124	0.857671
DFT1_R1	1	252500000	252550000	50000	4	gain	-	-1	0.0834873	0.270414
DFT1_R1	1	252550000	252650000	100000	1	loss	A	-1	0.0147839	0.0379249
DFT1_R1	1	264850000	273300000	8450000	4	gain	-	-1	8.8375e-112	2.24481e-146
DFT1_R1	1	273300000	274500000	1200000	4	gain	AAAB	0.27677	2.33206e-17	3.86956e-21
DFT1_R1	1	274500000	276050000	1550000	1	loss	A	-1	2.21688e-21	2.00041e-25
DFT1_R1	1	276050000	276100000	50000	3	gain	-	-1	0.0837929	0.270944
DFT1_R1	1	276100000	286650000	10550000	1	loss	A	-1	3.58186e-133	4.78143e-171
DFT1_R1	1	286650000	286700000	50000	28	gain	-	-1	0.0832879	0.270068
DFT1_R1	1	286700000	286750000	50000	454	gain	-	-1	0.0832762	0
DFT1_R1	1	286750000	286850000	100000	2	neutral	AA	100	0.0181677	0.0450706
DFT1_R1	1	305550000	305600000	50000	4	gain	-	-1	0.0834873	0.270414
DFT1_R1	1	307000000	307050000	50000	4	gain	AABB	32.1262	0.0834169	0.270292
DFT1_R1	1	315550000	317050000	1500000	1	loss	A	-1	2.9882e-21	2.43568e-26
DFT1_R1	1	317050000	317100000	50000	3	gain	-	-1	0.0838635	0.271066
DFT1_R1	1	317100000	343250000	26150000	1	loss	A	-1	0	0
DFT1_R1	1	343250000	343300000	50000	3	gain	-	-1	0.0853584	0.273645
DFT1_R1	1	343300000	347500000	4200000	1	loss	A	-1	2.09689e-56	1.12751e-72
DFT1_R1	1	349000000	349100000	100000	114	gain	AAAAAAAAAAAAAAAAAAAAAAAAAAAAAAAAAAAAAAAAAAAAAAAAAAAAAAAAAAABBBBBBBBBBBBBBBBBBBBBBBBBBBBBBBBBBBBBBBBBBBBBBBBBBBBBBB	100	0.0143114	0.0366422
DFT1_R1	1	357100000	357150000	50000	8	gain	-	-1	0.0832997	0.270088
DFT1_R1	1	395050000	395100000	50000	24	gain	-	-1	0.0832879	0.270068
DFT1_R1	1	400700000	401000000	300000	1	loss	A	-1	2.28155e-05	1.29666e-05
DFT1_R1	1	410950000	411000000	50000	4	gain	-	-1	0.0834403	0.270332
DFT1_R1	1	413700000	413800000	100000	3	gain	-	-1	0.0147232	0.0373494
DFT1_R1	1	441300000	441400000	100000	4	gain	-	-1	0.0145235	0.037163
DFT1_R1	1	469450000	506150000	36700000	2	neutral	AA	33.3234	4.65601e-20	1.60042e-18
DFT1_R1	1	548900000	549250000	350000	1	loss	A	-1	5.10776e-06	1.89336e-06
DFT1_R1	1	609400000	609450000	50000	4	gain	-	-1	0.0833817	0.270231
DFT1_R1	1	640300000	640500000	200000	1	loss	A	-1	0.000541284	0.000687003
DFT1_R1	1	642350000	642550000	200000	1	loss	A	-1	0.000646936	0.000968379
DFT1_R1	1	651250000	651350000	100000	3	gain	-	-1	0.014956	0.0385198
DFT1_R1	1	653600000	653900000	300000	1	loss	A	-1	0.0019833	0.000503218
DFT1_R1	1	653900000	653950000	50000	4	gain	-	-1	0.0833934	0.270251
DFT1_R1	1	658400000	658750000	350000	1	loss	A	-1	0.000767833	9.45704e-05
DFT1_R1	1	668700000	668850000	150000	1	loss	A	-1	0.00274576	0.00503315
DFT1_R1	1	669400000	669450000	50000	2	neutral	AA	100	0.817348	0.905132
DFT1_R1	1	687650000	698350000	10700000	4	gain	AAAB	0.0925723	7.15964e-141	7.54635e-185
DFT1_R1	1	698350000	698450000	100000	4	gain	-	-1	0.0143762	0.0367648
DFT1_R1	1	703700000	704000000	300000	1	loss	A	-1	2.29852e-05	1.28141e-05
DFT1_R1	1	706700000	706900000	200000	1	loss	A	-1	0.00054673	0.000684298
DFT1_R1	1	708350000	708800000	450000	1	loss	A	-1	2.18605e-07	3.51399e-08
DFT1_R1	1	711850000	711950000	100000	1	loss	A	-1	0.015235	0.0390521
DFT1_R1	1	711950000	712200000	250000	4	gain	-	-1	0.000111298	9.79697e-05
DFT1_R1	1	712500000	716413629	3913629	1	loss	A	-1	1.57585e-50	2.72162e-64
DFT1_R1	2	4950000	5000000	50000	2	neutral	AA	100	0.219273	0.45832
DFT1_R1	2	7550000	7600000	50000	4	gain	-	-1	0.0834873	0.270414
DFT1_R1	2	9500000	9600000	100000	11	gain	-	-1	0.0143151	0.0366478
DFT1_R1	2	15400000	15850000	450000	3	gain	AAB	3.27389	2.64722e-07	4.53198e-08
DFT1_R1	2	21800000	21850000	50000	4	gain	-	-1	0.0836282	0.270658
DFT1_R1	2	24400000	25050000	650000	1	loss	A	-1	4.54255e-10	1.12276e-11
DFT1_R1	2	32650000	32700000	50000	4	gain	-	-1	0.0837458	0.270862
DFT1_R1	2	33250000	33300000	50000	5	gain	-	-1	0.0833348	0.270149
DFT1_R1	2	33300000	33350000	50000	2	neutral	AA	100	0.221639	0.461044
DFT1_R1	2	33650000	33700000	50000	5	gain	-	-1	0.0833348	0.270149
DFT1_R1	2	33700000	33800000	100000	3	gain	-	-1	0.0194575	0.0508705
DFT1_R1	2	33800000	33850000	50000	4	gain	-	-1	0.0833465	0.27017
DFT1_R1	2	38550000	38650000	100000	10	gain	-	-1	0.0143133	0.0366422
DFT1_R1	2	38650000	38700000	50000	21	gain	-	-1	0.0832879	0.270068
DFT1_R1	2	38700000	38850000	150000	9	gain	-	-1	0.00270232	0.00496146
DFT1_R1	2	66150000	66200000	50000	6	gain	AAABBB	0.945323	0.0833231	0.270129
DFT1_R1	2	84300000	84350000	50000	4	gain	-	-1	0.0835695	0.270556
DFT1_R1	2	105400000	105450000	50000	2	neutral	AA	100	0.460695	0.689593
DFT1_R1	2	105450000	105500000	50000	3	gain	-	-1	0.0862343	0.275147
DFT1_R1	2	111150000	111200000	50000	16	gain	-	-1	0.0832879	0.270068
DFT1_R1	2	116400000	116450000	50000	5	gain	-	-1	0.0833348	0.270149
DFT1_R1	2	119650000	119700000	50000	2	neutral	AA	100	0.462256	0.690804
DFT1_R1	2	165300000	165500000	200000	2	neutral	AA	100	0.0401376	0.235478
DFT1_R1	2	176650000	176700000	50000	5	gain	-	-1	0.0833231	0.270129
DFT1_R1	2	182100000	182150000	50000	2	neutral	AA	100	0.229611	0.47025
DFT1_R1	2	196100000	196150000	50000	2	neutral	AA	100	0.873623	0.926882
DFT1_R1	2	211350000	211400000	50000	8	gain	-	-1	0.0832879	0.270068
DFT1_R1	2	221800000	221850000	50000	9	gain	-	-1	0.0832879	0.270068
DFT1_R1	2	241900000	267600000	25700000	1	loss	A	-1	0	0
DFT1_R1	2	303850000	303900000	50000	1	loss	A	-1	0.083546	0.270516
DFT1_R1	2	322650000	324500000	1850000	1	loss	A	-1	1.09758e-23	7.54511e-30
DFT1_R1	2	329000000	329050000	50000	2	neutral	AA	100	0.717627	0.85848
DFT1_R1	2	334150000	334250000	100000	3	gain	-	-1	0.014822	0.0379881
DFT1_R1	2	334250000	334300000	50000	10	gain	-	-1	0.0832879	0.270068
DFT1_R1	2	337850000	337900000	50000	2	neutral	AA	100	0.141692	0.360173
DFT1_R1	2	339150000	339200000	50000	9	gain	-	-1	0.0832879	0.270068
DFT1_R1	2	341350000	341400000	50000	8	gain	-	-1	0.0832879	0.270068
DFT1_R1	2	344400000	344450000	50000	7	gain	AAAABBB	25.2775	0.0832997	0.270088
DFT1_R1	2	355350000	355400000	50000	9	gain	-	-1	0.0832879	0.270068
DFT1_R1	2	382200000	382250000	50000	4	gain	-	-1	0.0834873	0.270414
DFT1_R1	2	397050000	397100000	50000	4	gain	-	-1	0.0835695	0.270556
DFT1_R1	2	414750000	414900000	150000	1	loss	A	-1	0.00275501	0.00503086
DFT1_R1	2	434600000	434650000	50000	5	gain	AAABB	18.6845	0.0833348	0.270149
DFT1_R1	2	442100000	442150000	50000	2	neutral	AA	100	0.362207	0.605267
DFT1_R1	2	444250000	444400000	150000	4	gain	-	-1	0.00272974	0.00502857
DFT1_R1	2	453950000	454050000	100000	1	loss	A	-1	0.0145591	0.0370224
DFT1_R1	2	454050000	454100000	50000	1	loss	A	100	0.0865721	0.275725
DFT1_R1	2	455650000	455700000	50000	3	gain	-	-1	0.0854301	0.273768
DFT1_R1	2	455700000	455750000	50000	10	gain	-	-1	0.0832879	0.270068
DFT1_R1	2	558050000	558200000	150000	3	gain	AAB	100	0.00287637	0.00518998
DFT1_R1	2	558200000	600900000	42700000	3	gain	AAB	0.0400843	0	0
DFT1_R1	2	600900000	602700000	1800000	3	gain	AAB	0.59923	1.39592e-23	6.57917e-29
DFT1_R1	2	602700000	609300000	6600000	3	gain	AAB	0.0734114	8.12883e-87	2.46673e-112
DFT1_R1	2	609300000	609500000	200000	3	gain	AAB	69.0768	0.000573686	0.000710076
DFT1_R1	2	611750000	612250000	500000	1	loss	A	-1	4.66515e-08	4.4574e-09
DFT1_R1	2	624850000	625100000	250000	1	loss	A	-1	0.000115586	0.000104585
DFT1_R1	2	630500000	630550000	50000	2	neutral	AA	54.796	0.886517	0.931394
DFT1_R1	2	661750000	662050000	300000	1	loss	A	-1	2.39942e-05	1.39183e-05
DFT1_R1	2	662050000	662750000	700000	2	neutral	AA	100	0.0107722	0.00121851
DFT1_R1	2	662750000	662751787	1787	0	loss	-	-1	0.0832762	0.270048
DFT1_R1	3	1750000	2150000	400000	1	loss	A	-1	9.8252e-07	2.33848e-07
DFT1_R1	3	25950000	26000000	50000	11	gain	AAAAAABBBBB	6.77153	0.0832879	0.270068
DFT1_R1	3	29800000	29850000	50000	2	neutral	AA	100	0.638679	0.814025
DFT1_R1	3	73150000	126050000	52900000	1	loss	A	-1	0	0
DFT1_R1	3	126050000	126100000	50000	18	gain	-	-1	0.0832879	0.270068
DFT1_R1	3	126100000	131500000	5400000	1	loss	A	-1	2.57303e-69	3.72627e-89
DFT1_R1	3	131500000	131550000	50000	126	gain	-	-1	0.0832762	0
DFT1_R1	3	131550000	137700000	6150000	1	loss	A	-1	1.21943e-81	4.3326e-104
DFT1_R1	3	137700000	137750000	50000	4	gain	-	-1	0.0834873	0.270414
DFT1_R1	3	137750000	154500000	16750000	1	loss	A	-1	1.26882e-215	5.99043e-281
DFT1_R1	3	170200000	170250000	50000	4	gain	-	-1	0.0833934	0.270251
DFT1_R1	3	170250000	170300000	50000	2	neutral	AA	100	0.110177	0.31402
DFT1_R1	3	181000000	181050000	50000	2	neutral	AA	100	0.100373	0.298576
DFT1_R1	3	189050000	189300000	250000	16	gain	-	-1	0.00010768	9.09552e-05
DFT1_R1	3	192050000	192150000	100000	32	gain	-	-1	0.0143133	0.0366478
DFT1_R1	3	192150000	195700000	3550000	1	loss	A	-1	2.0419e-45	9.08497e-59
DFT1_R1	3	195700000	195750000	50000	4	gain	-	-1	0.0836987	0.270781
DFT1_R1	3	195750000	216650000	20900000	1	loss	A	-1	2.21124e-268	0
DFT1_R1	3	216650000	216950000	300000	46	gain	-	-1	2.21249e-05	1.23108e-05
DFT1_R1	3	244650000	244700000	50000	5	gain	AAABB	25.6363	0.0833348	0.270149
DFT1_R1	3	284900000	284950000	50000	4	gain	-	-1	0.0833817	0.270231
DFT1_R1	3	292100000	292150000	50000	2	neutral	AA	100	0.516936	0.732653
DFT1_R1	3	314750000	314800000	50000	5	gain	-	-1	0.0833231	0.270129
DFT1_R1	3	317450000	317500000	50000	69	gain	-	-1	0.0832762	0
DFT1_R1	3	348600000	348800000	200000	0	loss	-	-1	0.000533015	0.000673376
DFT1_R1	3	357350000	357550000	200000	18	gain	-	-1	0.000532559	0.000671537
DFT1_R1	3	375050000	375100000	50000	4	gain	AABB	8.39307	0.0833817	0.270231
DFT1_R1	3	402650000	402700000	50000	23	gain	-	-1	0.0832879	0.270068
DFT1_R1	3	427900000	428000000	100000	13	gain	-	-1	0.0143133	0.0366422
DFT1_R1	3	460800000	460950000	150000	1	loss	A	-1	0.00275124	0.00506417
DFT1_R1	3	478950000	479400000	450000	3	gain	AAB	12.5429	3.03826e-07	5.43321e-08
DFT1_R1	3	483500000	483550000	50000	2	neutral	AA	100	0.419077	0.655383
DFT1_R1	3	506900000	507100000	200000	1	loss	A	-1	0.000551958	0.000706858
DFT1_R1	3	518700000	518750000	50000	2	neutral	AA	100	0.711148	0.855059
DFT1_R1	3	534200000	534550000	350000	1	loss	A	-1	4.78588e-06	1.82446e-06
DFT1_R1	3	535650000	535700000	50000	7	gain	-	-1	0.0832997	0.270088
DFT1_R1	3	576600000	576650000	50000	2	neutral	AA	100	0.265828	0.510091
DFT1_R1	3	594150000	594250000	100000	4	gain	-	-1	0.0144283	0.0369607
DFT1_R1	3	594250000	594600000	350000	1	loss	A	-1	5.37107e-06	2.22747e-06
DFT1_R1	3	597350000	597650000	300000	1	loss	A	-1	2.32975e-05	1.30316e-05
DFT1_R1	3	597650000	597700000	50000	5	gain	-	-1	0.0833348	0.270149
DFT1_R1	3	599350000	599500000	150000	4	gain	-	-1	0.00272464	0.00499889
DFT1_R1	3	601100000	601300000	200000	1	loss	A	-1	0.000538844	0.000679744
DFT1_R1	3	603300000	604000000	700000	1	loss	A	-1	1.17312e-10	3.26413e-12
DFT1_R1	3	605800000	606200000	400000	1	loss	A	-1	9.83683e-07	2.32715e-07
DFT1_R1	3	607000000	608350000	1350000	1	loss	A	-1	3.14906e-16	7.90778e-19
DFT1_R1	3	610550000	610750000	200000	4	gain	-	-1	0.000535758	0.000675014
DFT1_R1	3	610800000	610850000	50000	5	gain	-	-1	0.0833348	0.270149
DFT1_R1	4	3450000	3500000	50000	3	gain	AAA	100	0.0855258	0.273933
DFT1_R1	4	12750000	12800000	50000	3	gain	-	-1	0.0848815	0.272824
DFT1_R1	4	23150000	23200000	50000	3	gain	-	-1	0.0849886	0.273009
DFT1_R1	4	35550000	35600000	50000	3	gain	-	-1	0.0858494	0.274488
DFT1_R1	4	35600000	35650000	50000	4	gain	-	-1	0.0833934	0.270251
DFT1_R1	4	41650000	41950000	300000	2	neutral	AA	22.092	0.574165	0.546995
DFT1_R1	4	48900000	48950000	50000	4	gain	-	-1	0.0834403	0.270332
DFT1_R1	4	50750000	50800000	50000	4	gain	-	-1	0.0834286	0.270312
DFT1_R1	4	52650000	52700000	50000	2	neutral	AA	100	0.102819	0.302485
DFT1_R1	4	61450000	61900000	450000	1	loss	A	-1	2.18631e-07	3.22037e-08
DFT1_R1	4	72200000	72250000	50000	4	gain	-	-1	0.0833817	0.270231
DFT1_R1	4	127400000	127550000	150000	1	loss	A	-1	0.00285894	0.00533676
DFT1_R1	4	152300000	152350000	50000	3	gain	-	-1	0.0853106	0.273563
DFT1_R1	4	158050000	158100000	50000	6	gain	-	-1	0.0833231	0.270129
DFT1_R1	4	158100000	158150000	50000	1	loss	A	-1	0.0843239	0.271862
DFT1_R1	4	173900000	173950000	50000	3	gain	-	-1	0.085466	0.27383
DFT1_R1	4	175800000	175850000	50000	2	neutral	AA	100	0.796133	0.89604
DFT1_R1	4	192550000	192600000	50000	2	neutral	AA	100	0.567277	0.76828
DFT1_R1	4	201000000	201050000	50000	2	neutral	AA	100	0.114794	0.321095
DFT1_R1	4	215950000	216000000	50000	1	loss	A	-1	0.0844305	0.272046
DFT1_R1	4	218950000	219000000	50000	4	gain	-	-1	0.08364	0.270679
DFT1_R1	4	226100000	226150000	50000	3	gain	-	-1	0.0855019	0.273892
DFT1_R1	4	243300000	243350000	50000	3	gain	-	-1	0.0851912	0.273358
DFT1_R1	4	244700000	244750000	50000	3	gain	-	-1	0.0840286	0.271352
DFT1_R1	4	249150000	249300000	150000	1	loss	A	-1	0.00290468	0.00527425
DFT1_R1	4	257050000	257100000	50000	3	gain	-	-1	0.0854899	0.273871
DFT1_R1	4	271150000	271250000	100000	1	loss	A	-1	0.0149772	0.0380686
DFT1_R1	4	271400000	271450000	50000	3	gain	-	-1	0.0843831	0.271965
DFT1_R1	4	283100000	283150000	50000	2	neutral	AA	100	0.448414	0.679702
DFT1_R1	4	302350000	302550000	200000	1	loss	A	-1	0.000558864	0.000709646
DFT1_R1	4	308650000	308750000	100000	3	gain	-	-1	0.0145798	0.0371011
DFT1_R1	4	308800000	308950000	150000	14	gain	-	-1	0.00270941	0.00498525
DFT1_R1	4	313950000	314000000	50000	2	neutral	AA	100	0.208499	0.445676
DFT1_R1	4	329150000	329200000	50000	1	loss	A	-1	0.0862222	0.275127
DFT1_R1	4	335100000	335150000	50000	2	neutral	AA	100	0.451966	0.682672
DFT1_R1	4	350750000	351050000	300000	1	loss	A	-1	2.95296e-05	3.09705e-05
DFT1_R1	4	433550000	433800000	250000	1	loss	A	-1	0.0106437	0.0494731
DFT1_R1	4	461000000	461100000	100000	1	loss	A	-1	0.0144749	0.0369887
DFT1_R1	5	0	50000	50000	3	gain	-	-1	0.0841584	0.271576
DFT1_R1	5	50000	800000	750000	3	gain	AAB	7.13534	2.39239e-11	2.47667e-13
DFT1_R1	5	800000	850000	50000	10	gain	-	-1	0.0832879	0.270068
DFT1_R1	5	850000	7650000	6800000	3	gain	AAB	0.125566	2.98347e-89	2.49621e-113
DFT1_R1	5	7650000	7700000	50000	7	gain	-	-1	0.0832997	0.270088
DFT1_R1	5	7700000	7900000	200000	3	gain	AAB	22.0104	0.000581128	0.000713307
DFT1_R1	5	7900000	7950000	50000	10	gain	-	-1	0.0832879	0.270068
DFT1_R1	5	7950000	8150000	200000	3	gain	AAB	0.98387	0.000574943	0.000709002
DFT1_R1	5	8150000	8200000	50000	9	gain	-	-1	0.0832879	0.270068
DFT1_R1	5	8200000	9350000	1150000	3	gain	AAB	0.128548	1.49574e-16	3.79036e-20
DFT1_R1	5	9350000	9400000	50000	13	gain	AAAAAAAAABBBB	88.6645	0.0832879	0.270068
DFT1_R1	5	9400000	12950000	3550000	3	gain	AAB	0.0768306	1.28352e-47	2.81087e-61
DFT1_R1	5	12950000	13000000	50000	3	gain	-	-1	0.0847389	0.272579
DFT1_R1	5	13000000	30800000	17800000	3	gain	AAB	0.0591285	3.73281e-229	1.65605e-293
DFT1_R1	5	30800000	31050000	250000	7	gain	-	-1	0.000107797	9.10588e-05
DFT1_R1	5	31050000	31200000	150000	4	gain	AAAB	2.85482	0.00273008	0.005016
DFT1_R1	5	31200000	31600000	400000	6	gain	-	-1	9.69245e-07	2.26304e-07
DFT1_R1	5	31600000	38950000	7350000	3	gain	AAB	0.162849	2.37736e-96	1.66801e-125
DFT1_R1	5	38950000	39350000	400000	23	gain	-	-1	9.66154e-07	2.25755e-07
DFT1_R1	5	39350000	57500000	18150000	3	gain	AAB	1.128	1.16497e-228	6.40949e-286
DFT1_R1	5	57500000	57600000	100000	35	gain	-	-1	0.0143114	0.0366422
DFT1_R1	5	57600000	57700000	100000	3	gain	-	-1	0.0152663	0.0380686
DFT1_R1	5	57700000	57750000	50000	54	gain	-	-1	0.0832762	0
DFT1_R1	5	57750000	68250000	10500000	3	gain	AAB	0.106284	8.86568e-137	3.71479e-179
DFT1_R1	5	68250000	68550000	300000	3	gain	-	-1	2.40343e-05	1.32947e-05
DFT1_R1	5	68550000	70800000	2250000	3	gain	AAB	1.32305	8.01232e-31	4.62431e-39
DFT1_R1	5	70800000	84750000	13950000	3	gain	AAB	0.160906	7.30972e-174	1.56088e-226
DFT1_R1	5	84750000	88700000	3950000	3	gain	-	-1	3.01766e-50	6.86346e-65
DFT1_R1	5	88700000	89650000	950000	3	gain	AAA	100	6.56898e-14	9.63267e-17
DFT1_R1	5	89650000	93000000	3350000	3	gain	AAB	3.23191	5.07657e-45	1.51966e-57
DFT1_R1	5	93000000	93200000	200000	3	gain	-	-1	0.00056592	0.000704507
DFT1_R1	5	93200000	94750000	1550000	3	gain	AAB	80.0951	9.24238e-22	3.84107e-27
DFT1_R1	5	94750000	94850000	100000	4	gain	-	-1	0.0143762	0.0368095
DFT1_R1	5	94850000	94900000	50000	12	gain	-	-1	0.0832879	0.270068
DFT1_R1	5	94900000	101800000	6900000	3	gain	-	-1	4.79572e-90	4.46314e-115
DFT1_R1	5	101800000	101950000	150000	267	gain	-	-1	0.00270097	0
DFT1_R1	5	184600000	184650000	50000	2	neutral	AA	100	0.512818	0.729589
DFT1_R1	5	204800000	205100000	300000	1	loss	A	-1	2.32975e-05	1.29312e-05
DFT1_R1	5	217250000	217300000	50000	2	neutral	AA	100	0.551081	0.757162
DFT1_R1	5	233900000	233950000	50000	9	gain	-	-1	0.0832879	0.270068
DFT1_R1	5	240500000	240600000	100000	7	gain	AAAABBB	40.4153	0.0143207	0.0366645
DFT1_R1	5	244450000	244500000	50000	7	gain	-	-1	0.0832997	0.270088
DFT1_R1	5	249350000	249450000	100000	4	gain	AABB	13.3131	0.0143521	0.0367369
DFT1_R1	5	258200000	258250000	50000	17	gain	-	-1	0.0832879	0.270068
DFT1_R1	5	261600000	262050000	450000	1	loss	A	-1	2.22181e-07	3.67289e-08
DFT1_R1	5	274400000	274450000	50000	2	neutral	AA	100	0.820748	0.906508
DFT1_R1	5	287700000	288121652	421652	1	loss	A	-1	5.19027e-05	1.52257e-06
DFT1_R1	6	0	200000	200000	3	gain	-	-1	0.000603922	0.000756134
DFT1_R1	6	56350000	56400000	50000	5	gain	-	-1	0.0833348	0.270149
DFT1_R1	6	56450000	56500000	50000	4	gain	-	-1	0.0837223	0.270821
DFT1_R1	6	56750000	56800000	50000	4	gain	-	-1	0.0835812	0.270577
DFT1_R1	6	76650000	76700000	50000	6	gain	-	-1	0.0833231	0.270129
DFT1_R1	6	81650000	81800000	150000	1	loss	A	-1	0.00283597	0.00532831
DFT1_R1	6	110250000	110400000	150000	2	neutral	AA	88.1951	0.395639	0.804013
DFT1_R1	6	122150000	122200000	50000	8	gain	-	-1	0.0832879	0.270068
DFT1_R1	6	122200000	122250000	50000	361	gain	-	-1	0.0832762	0
DFT1_R1	6	122900000	122950000	50000	4	gain	-	-1	0.0835695	0.270556
DFT1_R1	6	124500000	124550000	50000	2	neutral	AA	100	0.551674	0.757468
DFT1_R1	6	142900000	143000000	100000	2	neutral	AA	100	0.590302	0.480389
DFT1_R1	6	149700000	149750000	50000	2	neutral	AA	36.6795	0.309478	0.554975
DFT1_R1	6	151250000	151300000	50000	5	gain	AAABB	31.6433	0.0833348	0.270149
DFT1_R1	6	151700000	151750000	50000	4	gain	-	-1	0.0834169	0.270292
DFT1_R1	6	152250000	152300000	50000	3	gain	AAB	100	0.0838871	0.271107
DFT1_R1	6	163900000	163950000	50000	3	gain	-	-1	0.0838282	0.271005
DFT1_R1	6	206300000	206550000	250000	1	loss	A	-1	0.000110843	9.4508e-05
DFT1_R1	6	220000000	220050000	50000	14	gain	-	-1	0.0832879	0.270068
DFT1_R1	6	224350000	224500000	150000	1	loss	A	-1	0.00275672	0.00507108
DFT1_R1	6	228350000	228400000	50000	4	gain	-	-1	0.0834286	0.270312
DFT1_R1	6	230150000	230200000	50000	3	gain	-	-1	0.0845253	0.27221
DFT1_R1	6	230200000	230250000	50000	5	gain	-	-1	0.0833231	0.270129
DFT1_R1	6	233650000	233700000	50000	3	gain	AAB	44.2538	0.0861139	0.274941
DFT1_R1	6	233700000	233750000	50000	8	gain	-	-1	0.0832879	0.270068
DFT1_R1	6	233750000	236900000	3150000	2	neutral	AA	100	0.950279	0.00898713
DFT1_R1	6	240400000	241400000	1000000	3	gain	-	-1	1.53771e-14	2.49112e-17
DFT1_R1	6	243950000	244000000	50000	5	gain	-	-1	0.0833348	0.270149
DFT1_R1	6	245800000	245850000	50000	4	gain	-	-1	0.0837105	0.270801
DFT1_R1	6	246800000	246850000	50000	3	gain	-	-1	0.0843003	0.271822
DFT1_R1	6	251050000	251200000	150000	1	loss	A	-1	0.00300408	0.00587233
DFT1_R1	6	251200000	251250000	50000	9	gain	-	-1	0.0832879	0.270068
DFT1_R1	6	251900000	252000000	100000	4	gain	-	-1	0.0145216	0.0372025
DFT1_R1	6	252000000	252100000	100000	6	gain	-	-1	0.0143244	0.0366589
DFT1_R1	6	252100000	252150000	50000	4	gain	-	-1	0.0833817	0.270231
DFT1_R1	6	252150000	252200000	50000	0	loss	-	-1	0.0833465	0.27017
DFT1_R1	6	253350000	253400000	50000	4	gain	-	-1	0.0837458	0.270862
DFT1_R1	6	253950000	254250000	300000	1	loss	A	-1	2.25255e-05	1.28141e-05
DFT1_R1	X	0	1650000	1650000	1	loss	A	-1	1.14215e-19	3.0081e-25
DFT1_R1	X	1650000	1700000	50000	5	gain	-	-1	0.0833231	0.270129
DFT1_R1	X	2500000	3300000	800000	1	loss	A	-1	5.34749e-12	6.9889e-14
DFT1_R1	X	3300000	3350000	50000	16	gain	-	-1	0.0832879	0.270068
DFT1_R1	X	3350000	3400000	50000	1	loss	A	-1	0.0845608	0.272271
DFT1_R1	X	3400000	3450000	50000	13	gain	-	-1	0.0832879	0.270068
DFT1_R1	X	3450000	4500000	1050000	1	loss	A	-1	1.51986e-08	5.04941e-13
DFT1_R1	X	4500000	4750000	250000	6	gain	-	-1	0.0198779	0.00339861
DFT1_R1	X	4750000	8100000	3350000	1	loss	A	-1	2.72071e-40	7.87944e-53
DFT1_R1	X	8100000	8200000	100000	4	gain	-	-1	0.0145291	0.0372759
DFT1_R1	X	8200000	11100000	2900000	1	loss	A	-1	3.83249e-29	1.16296e-39
DFT1_R1	X	11100000	11150000	50000	260	gain	-	-1	0.0832762	0
DFT1_R1	X	11150000	11600000	450000	3	gain	-	-1	2.35947e-07	4.14183e-08
DFT1_R1	X	11600000	13250000	1650000	1	loss	A	-1	4.24123e-23	3.28273e-27
DFT1_R1	X	13250000	15400000	2150000	4	gain	-	-1	7.88532e-30	1.45199e-37
DFT1_R1	X	15400000	20200000	4800000	4	gain	AAAB	1.60279	2.34201e-64	1.00298e-82
DFT1_R1	X	22500000	22700000	200000	8	gain	-	-1	0.0481183	0.0222357
DFT1_R1	X	40500000	40550000	50000	7	gain	AAAABBB	27.2535	0.0832997	0.270088
DFT1_R1	X	50450000	50500000	50000	2	neutral	AA	100	0.680083	0.838112
DFT1_R1	X	52650000	52750000	100000	17	gain	-	-1	0.0143373	0.0367146
DFT1_R1	X	53950000	54050000	100000	6	gain	-	-1	0.0143244	0.0366589

## Sheet: DFT1_R2
EMBOJ2025120337
Schönbichler et al.
Dataset EV4: Regions of Copy Number Variations
sample	chr	start	end	segment length	copy number	status	genotype	GT uncertainty	WilcoxonRankSumTestPvalue	KolmogorovSmirnovPvalue
DFT1_R2	1	3900000	4050000	150000	1	loss	A	-1	0.00273157	0.00501165
DFT1_R2	1	9400000	9450000	50000	10	gain	-	-1	0.0832763	0
DFT1_R2	1	28100000	28150000	50000	6	gain	AAABBB	4.29427	0.0832763	0
DFT1_R2	1	65950000	66000000	50000	4	gain	-	-1	0.0835118	0.270456
DFT1_R2	1	67700000	67750000	50000	4	gain	-	-1	0.0835118	0.270456
DFT1_R2	1	75500000	75600000	100000	3	gain	-	-1	0.0146433	0.0372899
DFT1_R2	1	87450000	87500000	50000	6	gain	AAABBB	49.8133	0.0832763	0
DFT1_R2	1	91800000	91850000	50000	4	gain	-	-1	0.0834528	0.270354
DFT1_R2	1	119800000	119850000	50000	4	gain	-	-1	0.0833586	0.270191
DFT1_R2	1	135500000	135550000	50000	2	neutral	AA	100	0.242581	0.484777
DFT1_R2	1	173250000	173300000	50000	4	gain	-	-1	0.0833469	0.27017
DFT1_R2	1	178200000	178250000	50000	4	gain	AABB	20.0991	0.0833233	0.270129
DFT1_R2	1	241600000	241650000	50000	4	gain	-	-1	0.0834528	0.270354
DFT1_R2	1	241650000	241750000	100000	2	neutral	AA	100	0.348732	0.705165
DFT1_R2	1	242100000	242150000	50000	2	neutral	AA	100	0.293841	0.539236
DFT1_R2	1	252500000	252550000	50000	4	gain	-	-1	0.0834528	0.270354
DFT1_R2	1	252550000	252650000	100000	1	loss	A	-1	0.0148031	0.0380168
DFT1_R2	1	264850000	273300000	8450000	4	gain	-	-1	8.01964e-112	1.79599e-146
DFT1_R2	1	273300000	274500000	1200000	4	gain	AAAB	0.243987	2.29478e-17	3.62807e-21
DFT1_R2	1	274500000	276050000	1550000	1	loss	A	-1	1.44795e-21	1.95938e-25
DFT1_R2	1	276050000	276100000	50000	4	gain	-	-1	0.0836415	0.270681
DFT1_R2	1	276100000	286650000	10550000	1	loss	A	-1	1.99995e-133	2.27775e-172
DFT1_R2	1	286650000	286700000	50000	23	gain	-	-1	0.0832763	0
DFT1_R2	1	286700000	286750000	50000	427	gain	-	-1	0.0832763	0
DFT1_R2	1	286750000	286850000	100000	2	neutral	AA	100	0.0227009	0.0594415
DFT1_R2	1	295800000	295850000	50000	4	gain	AABB	28.3203	0.0835353	0.270497
DFT1_R2	1	305550000	305600000	50000	4	gain	-	-1	0.0835	0.270436
DFT1_R2	1	307000000	307050000	50000	4	gain	AABB	45.4383	0.0833586	0.270191
DFT1_R2	1	315550000	317050000	1500000	1	loss	A	-1	2.79061e-21	2.32488e-26
DFT1_R2	1	317050000	317100000	50000	3	gain	-	-1	0.084174	0.271603
DFT1_R2	1	317100000	343250000	26150000	1	loss	A	-1	0	0
DFT1_R2	1	343250000	343300000	50000	3	gain	-	-1	0.0853671	0.27366
DFT1_R2	1	343300000	347500000	4200000	1	loss	A	-1	1.76114e-56	1.07873e-72
DFT1_R2	1	349000000	349100000	100000	104	gain	AAAAAAAAAAAAAAAAAAAAAAAAAAAAAAAAAAAAAAAAAAAAAAAAAAAAAAAAABBBBBBBBBBBBBBBBBBBBBBBBBBBBBBBBBBBBBBBBBBBBBBB	100	0.0143096	0
DFT1_R2	1	357100000	357150000	50000	8	gain	-	-1	0.0832763	0
DFT1_R2	1	376550000	376600000	50000	4	gain	AABB	1.7036	0.0833351	0.27015
DFT1_R2	1	395050000	395100000	50000	30	gain	-	-1	0.0832763	0
DFT1_R2	1	400700000	401000000	300000	1	loss	A	-1	2.25842e-05	1.27463e-05
DFT1_R2	1	410950000	411000000	50000	4	gain	-	-1	0.0833351	0.27015
DFT1_R2	1	413700000	413800000	100000	3	gain	-	-1	0.0146736	0.0373524
DFT1_R2	1	419150000	419200000	50000	4	gain	AABB	42.1814	0.0835707	0.270559
DFT1_R2	1	441300000	441400000	100000	4	gain	-	-1	0.0144756	0.0370297
DFT1_R2	1	469450000	475650000	6200000	2	neutral	AA	54.787	0.751128	0.510579
DFT1_R2	1	476550000	476600000	50000	4	gain	-	-1	0.0834528	0.270354
DFT1_R2	1	514000000	514050000	50000	4	gain	-	-1	0.0835	0.270436
DFT1_R2	1	524200000	524250000	50000	4	gain	-	-1	0.0836179	0.27064
DFT1_R2	1	544450000	544500000	50000	2	neutral	AA	36.7511	0.490788	0.713112
DFT1_R2	1	548900000	549250000	350000	1	loss	A	-1	6.31943e-06	2.78453e-06
DFT1_R2	1	554650000	554700000	50000	4	gain	-	-1	0.0835353	0.270497
DFT1_R2	1	609400000	609450000	50000	4	gain	-	-1	0.0833469	0.27017
DFT1_R2	1	613650000	613700000	50000	4	gain	-	-1	0.0836179	0.27064
DFT1_R2	1	640300000	640500000	200000	1	loss	A	-1	0.000538674	0.000683104
DFT1_R2	1	642450000	642550000	100000	1	loss	A	-1	0.0143635	0.0367542
DFT1_R2	1	651250000	651300000	50000	4	gain	-	-1	0.0833586	0.270191
DFT1_R2	1	653600000	653900000	300000	1	loss	A	-1	0.00227147	0.000501593
DFT1_R2	1	653900000	653950000	50000	4	gain	-	-1	0.0833469	0.27017
DFT1_R2	1	658400000	658750000	350000	1	loss	A	-1	0.000357166	0.000101211
DFT1_R2	1	668700000	668850000	150000	1	loss	A	-1	0.00273191	0.00501509
DFT1_R2	1	687650000	698350000	10700000	4	gain	AAAB	0.0944276	6.51333e-141	5.18263e-185
DFT1_R2	1	698350000	698450000	100000	4	gain	-	-1	0.0143654	0.036743
DFT1_R2	1	703700000	704000000	300000	1	loss	A	-1	2.26875e-05	1.27114e-05
DFT1_R2	1	704000000	706700000	2700000	2	neutral	AA	100	0.62296	0.75227
DFT1_R2	1	706700000	706900000	200000	1	loss	A	-1	0.000541256	0.000678953
DFT1_R2	1	708350000	708800000	450000	1	loss	A	-1	2.14525e-07	3.4778e-08
DFT1_R2	1	711850000	711950000	100000	1	loss	A	-1	0.0151411	0.0389266
DFT1_R2	1	711950000	712200000	250000	4	gain	-	-1	0.000110308	9.60825e-05
DFT1_R2	1	712500000	716413629	3913629	1	loss	A	-1	1.5167e-50	5.52829e-64
DFT1_R2	2	2450000	5000000	2550000	2	neutral	AA	54.5886	8.24146e-10	5.05337e-09
DFT1_R2	2	7550000	7600000	50000	4	gain	-	-1	0.083394	0.270252
DFT1_R2	2	9200000	9250000	50000	2	neutral	AA	100	0.196079	0.430793
DFT1_R2	2	9500000	9600000	100000	11	gain	-	-1	0.0143096	0
DFT1_R2	2	15400000	15500000	100000	3	gain	-	-1	0.0151002	0.0379131
DFT1_R2	2	15500000	15650000	150000	3	gain	AAB	4.6705	0.00287247	0.00519688
DFT1_R2	2	15650000	15700000	50000	3	gain	-	-1	0.0854511	0.273804
DFT1_R2	2	15700000	15850000	150000	3	gain	AAB	25.4745	0.00303009	0.00559007
DFT1_R2	2	21800000	21850000	50000	4	gain	-	-1	0.0835353	0.270497
DFT1_R2	2	24400000	25050000	650000	1	loss	A	-1	4.46427e-10	1.10445e-11
DFT1_R2	2	32650000	32700000	50000	3	gain	-	-1	0.0836651	0.270722
DFT1_R2	2	33250000	33300000	50000	5	gain	-	-1	0.083288	0.270068
DFT1_R2	2	33300000	33350000	50000	2	neutral	AA	100	0.171673	0.400255
DFT1_R2	2	33650000	33700000	50000	5	gain	-	-1	0.083288	0.270068
DFT1_R2	2	33700000	33800000	100000	3	gain	-	-1	0.0197917	0.0520497
DFT1_R2	2	33800000	33850000	50000	4	gain	-	-1	0.0832998	0.270088
DFT1_R2	2	38550000	38650000	100000	10	gain	-	-1	0.0143096	0
DFT1_R2	2	38650000	38700000	50000	21	gain	-	-1	0.0832763	0
DFT1_R2	2	38700000	38850000	150000	9	gain	-	-1	0.00270098	0
DFT1_R2	2	66150000	66200000	50000	7	gain	AAAABBB	0.678293	0.0832763	0
DFT1_R2	2	72550000	72700000	150000	2	neutral	AA	82.5881	0.117079	0.38222
DFT1_R2	2	84300000	84350000	50000	4	gain	-	-1	0.0835	0.270436
DFT1_R2	2	104800000	104850000	50000	2	neutral	AA	100	0.107156	0.309324
DFT1_R2	2	105450000	105500000	50000	3	gain	-	-1	0.0838778	0.271091
DFT1_R2	2	111150000	111200000	50000	16	gain	-	-1	0.0832763	0
DFT1_R2	2	116400000	116450000	50000	5	gain	-	-1	0.0832998	0.270088
DFT1_R2	2	120350000	120400000	50000	3	gain	-	-1	0.0837123	0.270804
DFT1_R2	2	165300000	165350000	50000	2	neutral	AA	100	0.43942	0.672343
DFT1_R2	2	169150000	169250000	100000	3	gain	-	-1	0.0149578	0.0378153
DFT1_R2	2	169500000	169850000	350000	2	neutral	AA	53.1112	0.0114239	0.0504123
DFT1_R2	2	176650000	176700000	50000	5	gain	-	-1	0.083288	0.270068
DFT1_R2	2	182100000	182150000	50000	2	neutral	AA	100	0.620767	0.803024
DFT1_R2	2	183800000	183850000	50000	3	gain	AAA	100	0.0839488	0.271214
DFT1_R2	2	191950000	192000000	50000	3	gain	-	-1	0.0841265	0.271521
DFT1_R2	2	211350000	211400000	50000	7	gain	-	-1	0.0832763	0
DFT1_R2	2	221800000	221850000	50000	13	gain	-	-1	0.0832763	0
DFT1_R2	2	241900000	267600000	25700000	1	loss	A	-1	0	0
DFT1_R2	2	293600000	293650000	50000	3	gain	-	-1	0.0839488	0.271214
DFT1_R2	2	303850000	303900000	50000	1	loss	A	-1	0.0834175	0.270293
DFT1_R2	2	322650000	324550000	1900000	1	loss	A	-1	1.34748e-24	8.0091e-31
DFT1_R2	2	334150000	334250000	100000	3	gain	-	-1	0.0147859	0.0379073
DFT1_R2	2	334250000	334300000	50000	10	gain	-	-1	0.0832763	0
DFT1_R2	2	339150000	339200000	50000	8	gain	-	-1	0.0832763	0
DFT1_R2	2	341350000	341400000	50000	7	gain	-	-1	0.0832763	0
DFT1_R2	2	344400000	344450000	50000	8	gain	AAAABBBB	100	0.0832763	0
DFT1_R2	2	355350000	355400000	50000	11	gain	-	-1	0.0832763	0
DFT1_R2	2	378800000	378850000	50000	3	gain	-	-1	0.0837714	0.270906
DFT1_R2	2	382200000	382250000	50000	4	gain	-	-1	0.0834411	0.270334
DFT1_R2	2	397050000	397100000	50000	4	gain	-	-1	0.0835	0.270436
DFT1_R2	2	412450000	412500000	50000	3	gain	-	-1	0.0838423	0.271029
DFT1_R2	2	414750000	414900000	150000	1	loss	A	-1	0.00273294	0.00500135
DFT1_R2	2	426950000	427050000	100000	1	loss	A	-1	0.0144981	0.0370692
DFT1_R2	2	434600000	434650000	50000	5	gain	AAABB	18.8844	0.0832763	0
DFT1_R2	2	444250000	444400000	150000	4	gain	-	-1	0.00272202	0.00501051
DFT1_R2	2	453950000	454100000	150000	1	loss	A	-1	0.00298237	0.00561418
DFT1_R2	2	455650000	455700000	50000	3	gain	-	-1	0.0852831	0.273516
DFT1_R2	2	455700000	455750000	50000	10	gain	-	-1	0.0832763	0
DFT1_R2	2	481600000	481700000	100000	1	loss	A	-1	0.0144325	0.0368215
DFT1_R2	2	502400000	502450000	50000	2	neutral	AA	54.579	0.295012	0.540443
DFT1_R2	2	516500000	516550000	50000	2	neutral	AA	100	0.572809	0.771994
DFT1_R2	2	518100000	518150000	50000	2	neutral	AA	100	0.322729	0.568003
DFT1_R2	2	558050000	558150000	100000	3	gain	-	-1	0.0148414	0.0377292
DFT1_R2	2	558150000	600900000	42750000	3	gain	AAB	0.0406712	0	0
DFT1_R2	2	600900000	602700000	1800000	3	gain	AAB	0.569489	1.81281e-23	9.9161e-29
DFT1_R2	2	602700000	609350000	6650000	3	gain	AAB	0.0715851	1.38189e-87	8.36773e-113
DFT1_R2	2	609350000	609550000	200000	3	gain	-	-1	0.000573163	0.000711971
DFT1_R2	2	611750000	612250000	500000	1	loss	A	-1	4.55532e-08	4.37811e-09
DFT1_R2	2	624850000	625050000	200000	1	loss	A	-1	0.000543451	0.000686233
DFT1_R2	2	661750000	662050000	300000	1	loss	A	-1	2.39421e-05	1.40527e-05
DFT1_R2	2	662050000	662750000	700000	2	neutral	AA	100	0.0458074	0.00236882
DFT1_R2	2	662750000	662751787	1787	0	loss	-	-1	0.0832763	0.270048
DFT1_R2	3	1750000	2150000	400000	1	loss	A	-1	9.76319e-07	2.3091e-07
DFT1_R2	3	25950000	26000000	50000	10	gain	AAAAAABBBB	14.598	0.0832763	0
DFT1_R2	3	29800000	29850000	50000	2	neutral	AA	100	0.759841	0.879459
DFT1_R2	3	73150000	126050000	52900000	1	loss	A	-1	0	0
DFT1_R2	3	126050000	126100000	50000	23	gain	-	-1	0.0832763	0
DFT1_R2	3	126100000	128150000	2050000	1	loss	A	-1	1.94964e-28	4.4625e-35
DFT1_R2	3	128150000	128200000	50000	3	gain	-	-1	0.0844472	0.272075
DFT1_R2	3	128200000	131500000	3300000	1	loss	A	-1	9.5455e-45	2.59139e-56
DFT1_R2	3	131500000	131550000	50000	112	gain	-	-1	0.0832763	0
DFT1_R2	3	131550000	137700000	6150000	1	loss	A	-1	9.49429e-82	3.55176e-104
DFT1_R2	3	137700000	137750000	50000	4	gain	-	-1	0.0834411	0.270334
DFT1_R2	3	137750000	154500000	16750000	1	loss	A	-1	7.47184e-216	1.8774e-281
DFT1_R2	3	170200000	170250000	50000	4	gain	-	-1	0.0833351	0.27015
DFT1_R2	3	170250000	170300000	50000	2	neutral	AA	100	0.111106	0.315464
DFT1_R2	3	181000000	181050000	50000	2	neutral	AA	100	0.102857	0.302558
DFT1_R2	3	189050000	189300000	250000	16	gain	-	-1	0.000107615	0
DFT1_R2	3	192050000	192150000	100000	31	gain	-	-1	0.0143096	0
DFT1_R2	3	192150000	195700000	3550000	1	loss	A	-1	1.69402e-45	5.50358e-59
DFT1_R2	3	195700000	195750000	50000	3	gain	-	-1	0.0841384	0.271542
DFT1_R2	3	195750000	216650000	20900000	1	loss	A	-1	6.80336e-269	0
DFT1_R2	3	216650000	216950000	300000	45	gain	-	-1	2.21197e-05	0
DFT1_R2	3	244650000	244700000	50000	5	gain	AAABB	13.9325	0.0832763	0
DFT1_R2	3	281050000	281200000	150000	1	loss	A	-1	0.00272066	0.00499107
DFT1_R2	3	284900000	284950000	50000	4	gain	-	-1	0.0833469	0.27017
DFT1_R2	3	292100000	292150000	50000	2	neutral	AA	100	0.509365	0.727079
DFT1_R2	3	298100000	298150000	50000	1	loss	A	-1	0.0846377	0.272404
DFT1_R2	3	305600000	305650000	50000	2	neutral	AA	100	0.784275	0.890771
DFT1_R2	3	314750000	314800000	50000	5	gain	-	-1	0.0832763	0
DFT1_R2	3	317450000	317500000	50000	89	gain	-	-1	0.0832763	0
DFT1_R2	3	347250000	347300000	50000	2	neutral	AA	100	0.268437	0.512805
DFT1_R2	3	348550000	348800000	250000	0	loss	-	-1	0.000108375	9.26351e-05
DFT1_R2	3	357350000	357550000	200000	18	gain	-	-1	0.000532365	0
DFT1_R2	3	375050000	375100000	50000	4	gain	AABB	10.2524	0.0833469	0.27017
DFT1_R2	3	388650000	388700000	50000	2	neutral	AA	100	0.337537	0.58224
DFT1_R2	3	402650000	402700000	50000	29	gain	-	-1	0.0832763	0
DFT1_R2	3	427900000	428000000	100000	13	gain	-	-1	0.0143096	0
DFT1_R2	3	443600000	460800000	17200000	2	neutral	AA	100	5.56969e-07	4.2853e-07
DFT1_R2	3	460800000	460950000	150000	1	loss	A	-1	0.0027391	0.00504383
DFT1_R2	3	460950000	461450000	500000	2	neutral	AA	100	0.879026	0.990576
DFT1_R2	3	478950000	479400000	450000	3	gain	AAB	14.8549	2.96431e-07	5.25452e-08
DFT1_R2	3	506900000	507150000	250000	1	loss	A	-1	0.000125204	0.000121139
DFT1_R2	3	534200000	534550000	350000	1	loss	A	-1	4.76108e-06	1.83391e-06
DFT1_R2	3	535650000	535700000	50000	8	gain	-	-1	0.0832763	0
DFT1_R2	3	564300000	564350000	50000	2	neutral	AA	100	0.935484	0.947033
DFT1_R2	3	594150000	594250000	100000	4	gain	-	-1	0.0143914	0.036872
DFT1_R2	3	594250000	594600000	350000	1	loss	A	-1	5.3707e-06	2.24195e-06
DFT1_R2	3	597350000	597650000	300000	1	loss	A	-1	2.29696e-05	1.29339e-05
DFT1_R2	3	597650000	597700000	50000	5	gain	-	-1	0.083288	0.270068
DFT1_R2	3	599350000	599500000	150000	4	gain	-	-1	0.00272066	0.00499221
DFT1_R2	3	601100000	601300000	200000	1	loss	A	-1	0.000536826	0.000677092
DFT1_R2	3	603300000	604000000	700000	1	loss	A	-1	1.1602e-10	3.00174e-12
DFT1_R2	3	605800000	606200000	400000	1	loss	A	-1	9.77015e-07	2.30488e-07
DFT1_R2	3	607000000	608350000	1350000	1	loss	A	-1	5.16682e-16	8.919e-19
DFT1_R2	3	609650000	609950000	300000	1	loss	A	-1	2.7802e-05	1.9544e-05
DFT1_R2	3	610550000	610750000	200000	4	gain	-	-1	0.000534788	0.000674413
DFT1_R2	3	610800000	610850000	50000	5	gain	-	-1	0.0832763	0
DFT1_R2	4	11950000	12150000	200000	2	neutral	AA	100	0.684868	0.973645
DFT1_R2	4	41650000	41700000	50000	2	neutral	AA	34.8712	0.903816	0.93726
DFT1_R2	4	52650000	52700000	50000	2	neutral	AA	100	0.0985354	0.295612
DFT1_R2	4	61400000	61900000	500000	1	loss	A	-1	6.15377e-06	2.06399e-07
DFT1_R2	4	71500000	71550000	50000	2	neutral	AA	100	0.449986	0.680976
DFT1_R2	4	73000000	73050000	50000	2	neutral	AA	100	0.708635	0.853679
DFT1_R2	4	87700000	87750000	50000	2	neutral	AA	100	0.0939637	0.288138
DFT1_R2	4	96000000	96650000	650000	2	neutral	AA	100	0.965475	0.6947
DFT1_R2	4	117900000	117950000	50000	2	neutral	AA	100	0.473031	0.69937
DFT1_R2	4	127400000	127550000	150000	1	loss	A	-1	0.00282384	0.00526
DFT1_R2	4	139500000	139550000	50000	2	neutral	AA	100	0.273295	0.517939
DFT1_R2	4	152300000	152350000	50000	3	gain	-	-1	0.0852352	0.273433
DFT1_R2	4	158050000	158100000	50000	6	gain	-	-1	0.0832763	0
DFT1_R2	4	158100000	158150000	50000	1	loss	A	-1	0.0841265	0.271521
DFT1_R2	4	167700000	167750000	50000	2	neutral	AA	100	0.134237	0.349688
DFT1_R2	4	170050000	170100000	50000	2	neutral	AA	100	0.890176	0.932628
DFT1_R2	4	171800000	171850000	50000	2	neutral	AA	100	0.205116	0.441652
DFT1_R2	4	173900000	173950000	50000	3	gain	-	-1	0.0846496	0.272425
DFT1_R2	4	175800000	175850000	50000	2	neutral	AA	100	0.251043	0.49407
DFT1_R2	4	183700000	192600000	8900000	2	neutral	AA	69.6086	0.072031	0.0613204
DFT1_R2	4	218950000	219000000	50000	5	gain	-	-1	0.083288	0.270068
DFT1_R2	4	243300000	243350000	50000	3	gain	-	-1	0.0848643	0.272795
DFT1_R2	4	243450000	244700000	1250000	2	neutral	AA	64.1094	9.93232e-05	5.32802e-05
DFT1_R2	4	244700000	244750000	50000	3	gain	-	-1	0.0839488	0.271214
DFT1_R2	4	249150000	249300000	150000	1	loss	A	-1	0.00290989	0.00532988
DFT1_R2	4	249300000	260800000	11500000	2	neutral	AA	100	0.0384357	0.0457048
DFT1_R2	4	271150000	271250000	100000	1	loss	A	-1	0.0149048	0.0379707
DFT1_R2	4	271400000	271450000	50000	3	gain	-	-1	0.0840554	0.271398
DFT1_R2	4	285800000	285850000	50000	4	gain	-	-1	0.0835943	0.2706
DFT1_R2	4	286950000	287000000	50000	3	gain	-	-1	0.0838069	0.270968
DFT1_R2	4	287000000	287050000	50000	7	gain	-	-1	0.0832763	0
DFT1_R2	4	287750000	288050000	300000	2	neutral	AA	100	0.159643	0.296188
DFT1_R2	4	288900000	288950000	50000	3	gain	-	-1	0.0841384	0.271542
DFT1_R2	4	293050000	293100000	50000	27	gain	-	-1	0.0832763	0
DFT1_R2	4	302350000	302550000	200000	1	loss	A	-1	0.000553598	0.000703792
DFT1_R2	4	308100000	308150000	50000	3	gain	AAB	44.2267	0.0843996	0.271993
DFT1_R2	4	308650000	308750000	100000	3	gain	-	-1	0.0145338	0.0370466
DFT1_R2	4	308800000	308900000	100000	18	gain	-	-1	0.0143096	0
DFT1_R2	4	308900000	308950000	50000	4	gain	-	-1	0.0835353	0.270497
DFT1_R2	4	309950000	310350000	400000	2	neutral	AA	100	0.0286653	0.0550631
DFT1_R2	4	320150000	320200000	50000	2	neutral	AA	54.6244	0.656564	0.824713
DFT1_R2	4	321350000	321400000	50000	2	neutral	AA	100	0.417885	0.654406
DFT1_R2	4	325250000	325300000	50000	8	gain	-	-1	0.0832763	0
DFT1_R2	4	325450000	325500000	50000	3	gain	-	-1	0.0840199	0.271337
DFT1_R2	4	329150000	329250000	100000	1	loss	A	-1	0.0147211	0.037712
DFT1_R2	4	330400000	330450000	50000	2	neutral	AA	100	0.247555	0.490319
DFT1_R2	4	331100000	331150000	50000	2	neutral	AA	100	0.677075	0.836517
DFT1_R2	4	335600000	335650000	50000	2	neutral	AA	100	0.448502	0.679854
DFT1_R2	4	336500000	336550000	50000	0	loss	-	-1	0.0832763	0.270048
DFT1_R2	4	336550000	336650000	100000	1	loss	A	-1	0.0243122	0.0674407
DFT1_R2	4	341150000	341200000	50000	3	gain	-	-1	0.0862225	0.275127
DFT1_R2	4	343900000	343950000	50000	3	gain	-	-1	0.0841621	0.271583
DFT1_R2	4	346050000	346100000	50000	3	gain	-	-1	0.0839962	0.271296
DFT1_R2	4	348900000	348950000	50000	2	neutral	AA	100	0.421214	0.657268
DFT1_R2	4	350800000	351050000	250000	1	loss	A	-1	0.000120663	9.99165e-05
DFT1_R2	4	363050000	363150000	100000	2	neutral	AA	100	0.262934	0.620732
DFT1_R2	4	363950000	364000000	50000	7	gain	-	-1	0.0832763	0
DFT1_R2	4	364000000	364050000	50000	4	gain	AABB	44.3481	0.0833822	0.270232
DFT1_R2	4	368800000	368850000	50000	2	neutral	AA	100	0.44075	0.673435
DFT1_R2	4	380450000	380900000	450000	2	neutral	AA	100	0.782658	0.963565
DFT1_R2	4	385800000	385850000	50000	3	gain	-	-1	0.0838542	0.27105
DFT1_R2	4	396000000	396050000	50000	1	loss	A	-1	0.0864162	0.275458
DFT1_R2	4	396050000	396100000	50000	3	gain	AAB	70.5586	0.0872312	0.276849
DFT1_R2	4	401750000	401800000	50000	2	neutral	AA	100	0.524874	0.73843
DFT1_R2	4	403200000	403400000	200000	1	loss	A	-1	0.000621296	0.000797358
DFT1_R2	4	427500000	427550000	50000	3	gain	-	-1	0.0841384	0.271542
DFT1_R2	4	443950000	444050000	100000	1	loss	A	-1	0.0147688	0.0378383
DFT1_R2	4	446900000	446950000	50000	2	neutral	AA	100	0.591402	0.784292
DFT1_R2	4	449800000	449900000	100000	1	loss	A	-1	0.0145866	0.0373524
DFT1_R2	4	459100000	459200000	100000	1	loss	A	-1	0.0145225	0.0371596
DFT1_R2	4	461000000	461100000	100000	1	loss	A	-1	0.0144026	0.0368159
DFT1_R2	5	0	50000	50000	3	gain	-	-1	0.0840673	0.271419
DFT1_R2	5	50000	100000	50000	3	gain	AAB	21.4638	0.0845067	0.272178
DFT1_R2	5	100000	150000	50000	5	gain	-	-1	0.083288	0.270068
DFT1_R2	5	150000	800000	650000	3	gain	AAB	9.85031	4.96012e-10	1.23991e-11
DFT1_R2	5	800000	850000	50000	9	gain	-	-1	0.0832763	0
DFT1_R2	5	850000	2200000	1350000	3	gain	AAB	0.335199	3.31025e-19	1.23383e-23
DFT1_R2	5	2200000	2250000	50000	5	gain	-	-1	0.0832763	0
DFT1_R2	5	2250000	7650000	5400000	3	gain	AAB	0.205275	2.60007e-71	1.4238e-89
DFT1_R2	5	7650000	7700000	50000	7	gain	-	-1	0.0832763	0
DFT1_R2	5	7700000	7900000	200000	3	gain	AAB	16.2765	0.000572254	0.00070701
DFT1_R2	5	7900000	7950000	50000	10	gain	-	-1	0.0832763	0
DFT1_R2	5	7950000	8150000	200000	3	gain	AAB	1.01611	0.000569603	0.00070315
DFT1_R2	5	8150000	8200000	50000	9	gain	-	-1	0.0832763	0
DFT1_R2	5	8200000	9350000	1150000	3	gain	AAB	0.137363	1.44044e-16	3.6375e-20
DFT1_R2	5	9350000	9400000	50000	12	gain	AAAAAAAABBBB	64.436	0.0832763	0
DFT1_R2	5	9400000	29200000	19800000	3	gain	AAB	0.0345346	4.1325e-255	0
DFT1_R2	5	29200000	29250000	50000	3	gain	-	-1	0.0848285	0.272733
DFT1_R2	5	29250000	30800000	1550000	3	gain	AAB	0.914718	8.63133e-22	3.97765e-27
DFT1_R2	5	30800000	31050000	250000	7	gain	-	-1	0.000107642	9.09211e-05
DFT1_R2	5	31050000	31200000	150000	4	gain	AAAB	2.73345	0.00272713	0.00501624
DFT1_R2	5	31200000	31600000	400000	6	gain	-	-1	9.65821e-07	2.25758e-07
DFT1_R2	5	31600000	38950000	7350000	3	gain	AAB	0.164765	1.64799e-96	6.37056e-126
DFT1_R2	5	38950000	39350000	400000	23	gain	-	-1	9.65477e-07	0
DFT1_R2	5	39350000	43450000	4100000	3	gain	AAB	1.24686	2.39651e-54	1.28261e-67
DFT1_R2	5	43450000	43500000	50000	4	gain	-	-1	0.0833233	0.270129
DFT1_R2	5	43500000	54100000	10600000	3	gain	-	-1	1.72907e-137	4.06552e-171
DFT1_R2	5	54100000	57450000	3350000	3	gain	AAB	100	5.04208e-43	1.89001e-52
DFT1_R2	5	57500000	57600000	100000	30	gain	-	-1	0.0143096	0
DFT1_R2	5	57600000	57700000	100000	3	gain	-	-1	0.0150885	0.037798
DFT1_R2	5	57700000	57750000	50000	51	gain	-	-1	0.0832763	0
DFT1_R2	5	57750000	77600000	19850000	3	gain	AAB	0.0695169	2.30125e-256	0
DFT1_R2	5	77600000	78900000	1300000	3	gain	AAB	6.41989	3.38629e-12	1.55812e-17
DFT1_R2	5	78900000	79600000	700000	3	gain	AAB	6.63333	1.41322e-10	3.58146e-12
DFT1_R2	5	79600000	79650000	50000	3	gain	AAA	72.1506	0.0850915	0.273186
DFT1_R2	5	79650000	82600000	2950000	3	gain	AAB	2.13001	9.57489e-40	2.32587e-49
DFT1_R2	5	82600000	82650000	50000	5	gain	-	-1	0.0832763	0
DFT1_R2	5	82650000	93250000	10600000	3	gain	AAB	0.602128	9.00793e-136	5.61335e-177
DFT1_R2	5	93250000	94750000	1500000	3	gain	-	-1	3.77109e-21	2.64766e-26
DFT1_R2	5	94750000	94850000	100000	4	gain	-	-1	0.0143635	0.0367934
DFT1_R2	5	94850000	94900000	50000	12	gain	-	-1	0.0832763	0
DFT1_R2	5	94900000	100600000	5700000	3	gain	-	-1	5.75754e-74	7.05997e-95
DFT1_R2	5	100600000	100650000	50000	4	gain	-	-1	0.0832998	0.270088
DFT1_R2	5	100650000	101800000	1150000	3	gain	-	-1	1.73656e-16	3.87304e-20
DFT1_R2	5	101800000	101850000	50000	30	gain	-	-1	0.0832763	0
DFT1_R2	5	101850000	101950000	100000	299	gain	-	-1	0.0143096	0
DFT1_R2	5	172250000	172300000	50000	4	gain	-	-1	0.0836061	0.27062
DFT1_R2	5	204800000	205100000	300000	1	loss	A	-1	2.50912e-05	1.40336e-05
DFT1_R2	5	217250000	217300000	50000	2	neutral	AA	100	0.274613	0.519432
DFT1_R2	5	224700000	224750000	50000	4	gain	-	-1	0.0834528	0.270354
DFT1_R2	5	233900000	233950000	50000	9	gain	-	-1	0.0832763	0
DFT1_R2	5	240500000	240600000	100000	7	gain	AAAABBB	58.927	0.0143114	0.0366422
DFT1_R2	5	244450000	244500000	50000	7	gain	-	-1	0.0832763	0
DFT1_R2	5	249350000	249450000	100000	4	gain	AABB	35.6341	0.0143337	0.0367038
DFT1_R2	5	258200000	258250000	50000	20	gain	-	-1	0.0832763	0
DFT1_R2	5	261650000	262050000	400000	1	loss	A	-1	1.07244e-06	2.47059e-07
DFT1_R2	5	275900000	276150000	250000	1	loss	A	-1	0.000113243	0.000101791
DFT1_R2	5	287700000	288121652	421652	1	loss	A	-1	5.16835e-05	1.50502e-06
DFT1_R2	6	0	200000	200000	3	gain	-	-1	0.000593768	0.000747168
DFT1_R2	6	56350000	56400000	50000	5	gain	-	-1	0.083288	0.270068
DFT1_R2	6	56450000	56500000	50000	4	gain	-	-1	0.0835471	0.270518
DFT1_R2	6	56750000	56800000	50000	4	gain	-	-1	0.0835471	0.270518
DFT1_R2	6	76650000	76700000	50000	6	gain	-	-1	0.0832763	0
DFT1_R2	6	81650000	81800000	150000	1	loss	A	-1	0.0028256	0.0053311
DFT1_R2	6	84950000	85000000	50000	2	neutral	AA	100	0.197465	0.432462
DFT1_R2	6	104050000	104100000	50000	2	neutral	AA	100	0.262976	0.506998
DFT1_R2	6	114700000	114750000	50000	2	neutral	AA	100	0.803987	0.899537
DFT1_R2	6	122150000	122200000	50000	7	gain	-	-1	0.0832763	0
DFT1_R2	6	122200000	122250000	50000	340	gain	-	-1	0.0832763	0
DFT1_R2	6	122900000	122950000	50000	4	gain	-	-1	0.0835471	0.270518
DFT1_R2	6	151250000	151300000	50000	5	gain	AAABB	29.6134	0.083288	0.270068
DFT1_R2	6	151700000	151750000	50000	4	gain	-	-1	0.0833469	0.27017
DFT1_R2	6	152250000	152300000	50000	3	gain	AAB	100	0.0837123	0.270804
DFT1_R2	6	163900000	163950000	50000	4	gain	-	-1	0.0836179	0.27064
DFT1_R2	6	169800000	169850000	50000	2	neutral	AA	36.9339	0.94087	0.94858
DFT1_R2	6	206300000	206550000	250000	1	loss	A	-1	0.000109908	9.35214e-05
DFT1_R2	6	220000000	220050000	50000	14	gain	-	-1	0.0832763	0
DFT1_R2	6	224350000	224500000	150000	1	loss	A	-1	0.00274355	0.00504844
DFT1_R2	6	228350000	228400000	50000	4	gain	-	-1	0.083394	0.270252
DFT1_R2	6	230150000	230200000	50000	3	gain	-	-1	0.0844948	0.272157
DFT1_R2	6	230200000	230250000	50000	5	gain	-	-1	0.0832763	0
DFT1_R2	6	233700000	233750000	50000	8	gain	-	-1	0.0832763	0
DFT1_R2	6	240400000	241400000	1000000	3	gain	-	-1	1.44568e-14	2.35947e-17
DFT1_R2	6	243950000	244000000	50000	5	gain	-	-1	0.0832763	0
DFT1_R2	6	245800000	245850000	50000	4	gain	-	-1	0.0836297	0.270661
DFT1_R2	6	246800000	246850000	50000	3	gain	-	-1	0.0840554	0.271398
DFT1_R2	6	251050000	251200000	150000	1	loss	A	-1	0.00292295	0.00563327
DFT1_R2	6	251200000	251250000	50000	9	gain	-	-1	0.0832763	0
DFT1_R2	6	251900000	252000000	100000	4	gain	-	-1	0.0144718	0.0370805
DFT1_R2	6	252000000	252100000	100000	6	gain	-	-1	0.0143096	0
DFT1_R2	6	252100000	252150000	50000	4	gain	-	-1	0.0833233	0.270129
DFT1_R2	6	252150000	252200000	50000	1	loss	A	-1	0.0833351	0.27015
DFT1_R2	6	253350000	253400000	50000	3	gain	-	-1	0.0837714	0.270906
DFT1_R2	6	253950000	254250000	300000	1	loss	A	-1	2.2414e-05	1.27288e-05
DFT1_R2	X	0	1650000	1650000	1	loss	A	-1	1.81466e-19	2.52269e-25
DFT1_R2	X	1650000	1700000	50000	5	gain	-	-1	0.0832763	0
DFT1_R2	X	1700000	3300000	1600000	1	loss	A	-1	3.85647e-09	1.48705e-16
DFT1_R2	X	3300000	3350000	50000	20	gain	-	-1	0.0832763	0
DFT1_R2	X	3350000	3400000	50000	1	loss	A	-1	0.0841503	0.271562
DFT1_R2	X	3400000	3450000	50000	13	gain	-	-1	0.0832763	0
DFT1_R2	X	3450000	4500000	1050000	1	loss	A	-1	8.29987e-09	8.18672e-13
DFT1_R2	X	4500000	4750000	250000	6	gain	-	-1	0.0198253	0.00338858
DFT1_R2	X	4750000	8100000	3350000	1	loss	A	-1	3.25195e-40	3.56323e-52
DFT1_R2	X	8100000	8200000	100000	5	gain	-	-1	0.0144194	0.0369677
DFT1_R2	X	8200000	11100000	2900000	1	loss	A	-1	1.79954e-28	1.11424e-39
DFT1_R2	X	11100000	11150000	50000	247	gain	-	-1	0.0832763	0
DFT1_R2	X	11150000	11600000	450000	3	gain	-	-1	2.31382e-07	3.93252e-08
DFT1_R2	X	11600000	13250000	1650000	1	loss	A	-1	3.73754e-23	8.28751e-28
DFT1_R2	X	13250000	15400000	2150000	4	gain	-	-1	7.65139e-30	1.23945e-37
DFT1_R2	X	15400000	20200000	4800000	4	gain	AAAB	1.6554	2.22826e-64	7.1478e-83
DFT1_R2	X	22500000	22700000	200000	8	gain	-	-1	0.0484277	0.0222256
DFT1_R2	X	40500000	40550000	50000	7	gain	AAAABBB	24.7121	0.0832763	0
DFT1_R2	X	52650000	52700000	50000	30	gain	-	-1	0.0832763	0
DFT1_R2	X	53950000	54050000	100000	6	gain	-	-1	0.0143096	0
DFT1_R2	X	82350000	82450000	100000	1	loss	A	-1	0.0148204	0.0379937

## Sheet: DFT2
EMBOJ2025120337
Schönbichler et al.
Dataset EV4: Regions of Copy Number Variations
sample	chr	start	end	segment length	copy number	status	genotype	GT uncertainty	WilcoxonRankSumTestPvalue	KolmogorovSmirnovPvalue
DFT2	1	9400000	9450000	50000	16	gain	AAAAAAAAAABBBBBB	100	0.0832759	0.270047
DFT2	1	28100000	28150000	50000	8	gain	AAAABBBB	27.2816	0.0832759	0.270047
DFT2	1	38000000	38050000	50000	3	gain	AAB	42.7805	0.0836533	0.270702
DFT2	1	46050000	46100000	50000	3	gain	AAB	28.642	0.0835388	0.270504
DFT2	1	49850000	49900000	50000	7	gain	-	-1	0.0832759	0.270047
DFT2	1	65950000	66000000	50000	4	gain	AAAB	22.8842	0.0833102	0.270107
DFT2	1	67700000	67750000	50000	4	gain	AABB	1.22096	0.0832988	0.270087
DFT2	1	68050000	68100000	50000	3	gain	AAB	4.84156	0.0836075	0.270623
DFT2	1	70000000	70050000	50000	4	gain	AAAB	30.4439	0.0833673	0.270206
DFT2	1	75500000	75600000	100000	3	gain	AAB	53.7987	0.0144997	0.0370562
DFT2	1	85250000	85300000	50000	5	gain	AAAAB	85.6409	0.0832759	0.270047
DFT2	1	85300000	85350000	50000	12	gain	AAAAAAAAABBB	100	0.0832759	0.270047
DFT2	1	85350000	85400000	50000	4	gain	AAAA	4.7863	0.0832759	0.270047
DFT2	1	85400000	85450000	50000	2	neutral	AA	36.3786	0.200312	0.435959
DFT2	1	87450000	87500000	50000	10	gain	AAAAAABBBB	100	0.0832759	0.270047
DFT2	1	91800000	91850000	50000	4	gain	AABB	2.24353	0.0832988	0.270087
DFT2	1	106650000	108750000	2100000	1	loss	A	-1	4.28555e-29	1.3408e-36
DFT2	1	111300000	111450000	150000	3	gain	AAB	1.40405	0.00291331	0.00535269
DFT2	1	112900000	112950000	50000	4	gain	AABB	0.762651	0.083493	0.270424
DFT2	1	118850000	118900000	50000	3	gain	AAB	12.3903	0.083596	0.270603
DFT2	1	119800000	119850000	50000	4	gain	AABB	44.1976	0.0832988	0.270087
DFT2	1	124250000	124300000	50000	4	gain	AABB	25.0555	0.0833673	0.270206
DFT2	1	136400000	136500000	100000	3	gain	AAA	100	0.0144233	0.0368322
DFT2	1	137500000	137550000	50000	3	gain	AAB	100	0.0835045	0.270444
DFT2	1	137550000	138100000	550000	2	neutral	AA	46.7308	0.0134499	0.084462
DFT2	1	138100000	138150000	50000	3	gain	AAB	100	0.0835388	0.270504
DFT2	1	173050000	173250000	200000	2	neutral	AA	100	0.18894	0.0978973
DFT2	1	173250000	173300000	50000	5	gain	AAAAB	13.5286	0.0832759	0.270047
DFT2	1	176950000	177000000	50000	3	gain	AAB	42.1448	0.0840895	0.271457
DFT2	1	177250000	177300000	50000	3	gain	AAB	27.5427	0.0835388	0.270504
DFT2	1	178200000	178250000	50000	5	gain	AAABB	62.1128	0.0832759	0.270047
DFT2	1	178700000	178750000	50000	3	gain	AAB	100	0.0835617	0.270543
DFT2	1	179150000	179200000	50000	3	gain	AAB	12.7468	0.0837679	0.270901
DFT2	1	179200000	179350000	150000	2	neutral	AA	22.5476	0.455643	0.665289
DFT2	1	179350000	179400000	50000	4	gain	AAAA	74.0564	0.0832988	0.270087
DFT2	1	187500000	187550000	50000	3	gain	AAB	48.7093	0.0836418	0.270682
DFT2	1	193100000	193400000	300000	3	gain	AAB	12.5909	0.000122803	0.000324124
DFT2	1	199600000	199650000	50000	3	gain	AAA	51.6536	0.0834816	0.270404
DFT2	1	201250000	201300000	50000	4	gain	AAAB	14.3491	0.0833216	0.270127
DFT2	1	206300000	206350000	50000	4	gain	AABB	69.5605	0.0833102	0.270107
DFT2	1	207800000	207850000	50000	3	gain	AAB	47.3774	0.0835846	0.270583
DFT2	1	223850000	223900000	50000	3	gain	AAB	16.5596	0.0835388	0.270504
DFT2	1	234450000	234500000	50000	5	gain	AAABB	5.26204	0.0832759	0.270047
DFT2	1	237800000	237850000	50000	4	gain	AAAA	44.2287	0.0834587	0.270365
DFT2	1	241600000	241650000	50000	4	gain	AAAA	54.7001	0.0832759	0.270047
DFT2	1	248250000	248300000	50000	3	gain	AAB	28.2469	0.083596	0.270603
DFT2	1	252500000	252550000	50000	4	gain	AAAB	18.833	0.0832759	0.270047
DFT2	1	252550000	252650000	100000	1	loss	A	-1	0.0147623	0.037897
DFT2	1	276050000	276100000	50000	5	gain	AAAAA	12.6198	0.0832759	0.270047
DFT2	1	280600000	280700000	100000	2	neutral	AA	65.0493	0.524559	0.901656
DFT2	1	280700000	280750000	50000	3	gain	AAA	44.1349	0.083596	0.270603
DFT2	1	286650000	286700000	50000	26	gain	AAAAAAAAAAAAAAAAAABBBBBBBB	100	0.0832759	0.270047
DFT2	1	286700000	286750000	50000	378	gain	AAAAAAAAAAAAAAAAAAAAAAAAAAAAAAAAAAAAAAAAAAAAAAAAAAAAAAAAAAAAAAAAAAAAAAAAAAAAAAAAAAAAAAAAAAAAAAAAAAAAAAAAAAAAAAAAAAAAAAAAAAAAAAAAAAAAAAAAAAAAAAAAAAAAAAAAAAAAAAAAAAAAAAAAAAAAAAAAAAAAAAAAAAAAAAAAAAAAAAAAAAAAAAAAAAAAAAAAAAAAAAAAAAAAAAAAAAAAAAAAAAAAAAABBBBBBBBBBBBBBBBBBBBBBBBBBBBBBBBBBBBBBBBBBBBBBBBBBBBBBBBBBBBBBBBBBBBBBBBBBBBBBBBBBBBBBBBBBBBBBBBBBBBBBBBBBBBBBBBBBBBBBBBBBBBBBBBBBB	100	0.0832759	0.270047
DFT2	1	291350000	291400000	50000	3	gain	AAB	52.2293	0.083596	0.270603
DFT2	1	291400000	292550000	1150000	2	neutral	AA	22.6984	0.157376	0.14021
DFT2	1	295800000	295850000	50000	4	gain	AAAB	26.9926	0.0833102	0.270107
DFT2	1	305550000	305600000	50000	4	gain	AABB	64.4328	0.0832988	0.270087
DFT2	1	306000000	306050000	50000	4	gain	AAAB	47.6103	0.0833673	0.270206
DFT2	1	307000000	307050000	50000	4	gain	AABB	25.3985	0.0832759	0.270047
DFT2	1	313900000	315200000	1300000	1	loss	A	-1	1.23565e-18	8.53356e-23
DFT2	1	317050000	317100000	50000	4	gain	AABB	28.7015	0.0832759	0.270047
DFT2	1	327500000	328800000	1300000	3	gain	AAB	0.189413	1.40402e-18	7.23685e-23
DFT2	1	343250000	343300000	50000	4	gain	AABB	59.3172	0.0833102	0.270107
DFT2	1	349000000	349100000	100000	93	gain	AAAAAAAAAAAAAAAAAAAAAAAAAAAAAAAAAAAAAAAAAAAAAAAAAAAAAABBBBBBBBBBBBBBBBBBBBBBBBBBBBBBBBBBBBBBB	100	0.0143095	0.0366365
DFT2	1	350100000	350150000	50000	3	gain	AAB	39.9306	0.0838826	0.271099
DFT2	1	357100000	357150000	50000	6	gain	AAAABB	3.75884	0.0832759	0.270047
DFT2	1	359150000	359200000	50000	3	gain	AAB	33.6507	0.0836876	0.270762
DFT2	1	373050000	373100000	50000	3	gain	AAB	40.2341	0.0835388	0.270504
DFT2	1	373100000	373350000	250000	2	neutral	AA	100	0.277768	0.395934
DFT2	1	373350000	373400000	50000	4	gain	AAAB	42.2995	0.0832988	0.270087
DFT2	1	373400000	376550000	3150000	2	neutral	AA	9.82591	0.0102178	0.0401668
DFT2	1	376550000	376600000	50000	4	gain	AAAB	39.1681	0.0832759	0.270047
DFT2	1	376600000	377200000	600000	2	neutral	AA	100	0.793745	0.210724
DFT2	1	377200000	377250000	50000	3	gain	AAB	20.3205	0.083596	0.270603
DFT2	1	390050000	390100000	50000	3	gain	AAB	35.019	0.0835388	0.270504
DFT2	1	401300000	401350000	50000	3	gain	-	-1	0.0836876	0.270762
DFT2	1	410950000	411000000	50000	4	gain	AABB	100	0.0832759	0.270047
DFT2	1	411900000	411950000	50000	4	gain	-	-1	0.0833673	0.270206
DFT2	1	413700000	413800000	100000	3	gain	AAB	0.191877	0.0145161	0.0370617
DFT2	1	417850000	417900000	50000	3	gain	AAB	42.4705	0.0836418	0.270682
DFT2	1	417900000	419150000	1250000	2	neutral	AA	34.2685	0.529089	0.140775
DFT2	1	419150000	419200000	50000	4	gain	-	-1	0.0833102	0.270107
DFT2	1	432500000	432550000	50000	4	gain	-	-1	0.0833673	0.270206
DFT2	1	439450000	439500000	50000	3	gain	AAB	69.1584	0.0835846	0.270583
DFT2	1	439500000	441650000	2150000	2	neutral	AA	28.6935	0.146503	0.0665595
DFT2	1	441650000	441700000	50000	3	gain	AAA	61.5087	0.0835388	0.270504
DFT2	1	457000000	457050000	50000	3	gain	-	-1	0.083596	0.270603
DFT2	1	464300000	464350000	50000	4	gain	-	-1	0.0834244	0.270305
DFT2	1	469500000	469550000	50000	3	gain	AAB	100	0.0836418	0.270682
DFT2	1	469550000	476550000	7000000	2	neutral	AA	91.8671	1.40743e-08	4.79745e-07
DFT2	1	476550000	476600000	50000	4	gain	AAAB	94.7976	0.0832759	0.270047
DFT2	1	481950000	482000000	50000	4	gain	-	-1	0.0832988	0.270087
DFT2	1	484350000	484400000	50000	3	gain	AAB	49.2924	0.0836876	0.270762
DFT2	1	493600000	493650000	50000	3	gain	AAB	17.4471	0.0836075	0.270623
DFT2	1	508350000	508400000	50000	3	gain	AAA	100	0.0835045	0.270444
DFT2	1	508400000	508850000	450000	2	neutral	AA	54.5678	0.0157766	0.0159318
DFT2	1	508850000	508900000	50000	3	gain	AAA	19.6801	0.083596	0.270603
DFT2	1	514000000	514050000	50000	4	gain	-	-1	0.0832988	0.270087
DFT2	1	516650000	516700000	50000	3	gain	AAB	13.2732	0.0836876	0.270762
DFT2	1	516700000	521500000	4800000	2	neutral	AA	100	3.53031e-07	1.91635e-06
DFT2	1	521500000	521550000	50000	4	gain	-	-1	0.0833216	0.270127
DFT2	1	524200000	524250000	50000	4	gain	-	-1	0.0833216	0.270127
DFT2	1	554650000	554700000	50000	4	gain	-	-1	0.0832759	0.270047
DFT2	1	575500000	575600000	100000	3	gain	AAB	0.750875	0.0145106	0.0370891
DFT2	1	590800000	590850000	50000	4	gain	AAAA	10.5752	0.0833444	0.270166
DFT2	1	598800000	598850000	50000	4	gain	AABB	64.4162	0.0832759	0.270047
DFT2	1	609400000	609450000	50000	4	gain	AABB	0.329885	0.0832759	0.270047
DFT2	1	613650000	613700000	50000	4	gain	AAAB	100	0.0833102	0.270107
DFT2	1	622050000	622100000	50000	4	gain	AAAB	43.6217	0.0834244	0.270305
DFT2	1	640300000	640850000	550000	1	loss	A	-1	1.28445e-08	1.67081e-09
DFT2	1	642450000	642550000	100000	1	loss	A	-1	0.014351	0.0367396
DFT2	1	644900000	645000000	100000	1	loss	A	-1	0.0160634	0.0418478
DFT2	1	645000000	645050000	50000	3	gain	AAB	0.463333	0.0835846	0.270583
DFT2	1	651250000	651300000	50000	4	gain	AAAB	0.222707	0.0832759	0.270047
DFT2	1	651300000	653900000	2600000	2	neutral	AA	3.71827	0.00297187	0.00046356
DFT2	1	653900000	653950000	50000	4	gain	AAAB	44.9174	0.0833216	0.270127
DFT2	1	711400000	711450000	50000	4	gain	AAAB	5.05963	0.0832988	0.270087
DFT2	1	711450000	711550000	100000	3	gain	AAB	0.446669	0.0162036	0.0396463
DFT2	1	711550000	711600000	50000	5	gain	AAABB	0.680735	0.0832759	0.270047
DFT2	1	713350000	713400000	50000	5	gain	AAABB	6.00138	0.0832759	0.270047
DFT2	1	713950000	714000000	50000	5	gain	AAABB	7.72247	0.0832759	0.270047
DFT2	1	714000000	714100000	100000	3	gain	AAB	0.198877	0.0147327	0.0377632
DFT2	1	715950000	716000000	50000	4	gain	AAAB	50.3028	0.0834587	0.270365
DFT2	2	0	1400000	1400000	3	gain	AAB	0.245681	6.13693e-20	1.40775e-24
DFT2	2	1400000	7550000	6150000	3	gain	AAB	0.0378076	2.53325e-81	1.81907e-105
DFT2	2	7550000	7600000	50000	5	gain	AAABB	57.5407	0.0832759	0.270047
DFT2	2	7600000	9500000	1900000	3	gain	AAB	0.0695339	2.01266e-26	3.77875e-33
DFT2	2	9500000	9600000	100000	12	gain	AAAAAAAABBBB	4.38721	0.0143095	0.0366365
DFT2	2	9600000	21800000	12200000	3	gain	AAB	0.0486495	2.6154e-156	6.63597e-200
DFT2	2	21800000	21850000	50000	6	gain	AAABBB	0.115918	0.0832759	0.270047
DFT2	2	21850000	32650000	10800000	3	gain	AAB	0.0485462	6.06318e-139	1.95607e-176
DFT2	2	32650000	32700000	50000	5	gain	AAABB	0.450389	0.0832759	0.270047
DFT2	2	32700000	33250000	550000	3	gain	AAB	1.84237	1.29086e-08	2.02049e-09
DFT2	2	33250000	33300000	50000	7	gain	AAAAABB	1.83191	0.0832759	0.270047
DFT2	2	33300000	33650000	350000	3	gain	AAB	3.47485	5.04308e-06	1.80611e-06
DFT2	2	33650000	33700000	50000	7	gain	AAAAABB	0.224341	0.0832759	0.270047
DFT2	2	33700000	33800000	100000	4	gain	AABB	0.415259	0.01436	0.0367886
DFT2	2	33800000	33850000	50000	7	gain	AAAABBB	2.4568	0.0832759	0.270047
DFT2	2	33850000	38550000	4700000	3	gain	AAB	0.0420533	1.28153e-60	3.5943e-79
DFT2	2	38550000	38850000	300000	14	gain	AAAAAAAAABBBBB	0.436039	2.21189e-05	1.23048e-05
DFT2	2	38850000	68950000	30100000	3	gain	AAB	0.0245934	0	0
DFT2	2	68950000	69800000	850000	3	gain	AAB	0.0827791	1.93302e-09	8.11728e-11
DFT2	2	69800000	86400000	16600000	3	gain	AAB	0.0240636	2.77803e-213	3.98477e-274
DFT2	2	111150000	111200000	50000	5	gain	-	-1	0.0832759	0.270047
DFT2	2	116400000	116450000	50000	4	gain	AAAB	94.4621	0.0832759	0.270047
DFT2	2	176650000	176700000	50000	6	gain	AAAABB	15.3358	0.0832759	0.270047
DFT2	2	211350000	211400000	50000	11	gain	AAAAAABBBBB	54.4754	0.0832759	0.270047
DFT2	2	221800000	221850000	50000	9	gain	-	-1	0.0832759	0.270047
DFT2	2	334150000	334250000	100000	3	gain	AAB	0.104848	0.0147106	0.0378245
DFT2	2	334250000	334300000	50000	10	gain	AAAAAAABBB	3.34751	0.0832759	0.270047
DFT2	2	339150000	339200000	50000	7	gain	AAAAAAB	100	0.0832759	0.270047
DFT2	2	341350000	341400000	50000	8	gain	AAAAABBB	43.2161	0.0832759	0.270047
DFT2	2	355650000	355700000	50000	4	gain	-	-1	0.0832759	0.270047
DFT2	2	361850000	362350000	500000	2	neutral	AA	14.9838	0.00466803	0.0116767
DFT2	2	397050000	397100000	50000	4	gain	AAAB	5.68522	0.0833102	0.270107
DFT2	2	414750000	414900000	150000	1	loss	A	-1	0.00274625	0.00501895
DFT2	2	444250000	444400000	150000	4	gain	AABB	2.10725	0.0027085	0.00498454
DFT2	2	444700000	445100000	400000	2	neutral	AA	5.01883	0.272109	0.155071
DFT2	2	455700000	455750000	50000	9	gain	AAAAAABBB	4.89809	0.0832759	0.270047
DFT2	2	495500000	495850000	350000	2	neutral	AA	1.2639	0.243359	0.063726
DFT2	2	495850000	495900000	50000	3	gain	AAB	20.835	0.0836876	0.270762
DFT2	2	495900000	495950000	50000	13	gain	AAAAAAAABBBBB	3.61183	0.0832759	0.270047
DFT2	2	509850000	510250000	400000	2	neutral	AA	36.3786	0.844124	0.896986
DFT2	2	571750000	571800000	50000	4	gain	AABB	27.3234	0.0833102	0.270107
DFT2	2	622400000	656300000	33900000	1	loss	A	-1	0	0
DFT2	2	656300000	656350000	50000	4	gain	AAAB	56.9538	0.0833102	0.270107
DFT2	2	656350000	662750000	6400000	1	loss	A	-1	5.72169e-85	4.76213e-110
DFT2	2	662750000	662751787	1787	0	loss	-	-1	0.0832759	0.270047
DFT2	3	1750000	2150000	400000	1	loss	A	-1	9.81574e-07	2.3238e-07
DFT2	3	20300000	25550000	5250000	2	neutral	AA	6.86527	0.246558	0.124423
DFT2	3	25550000	25700000	150000	1	loss	A	-1	0.00271839	0.0050145
DFT2	3	25700000	25800000	100000	2	neutral	AA	30.7741	0.608889	0.835288
DFT2	3	25950000	26000000	50000	17	gain	AAAAAAAAAAABBBBBB	46.8108	0.0832759	0.270047
DFT2	3	94300000	94800000	500000	2	neutral	AA	20.8323	0.000593411	0.000712539
DFT2	3	102600000	102700000	100000	2	neutral	AA	27.2858	0.222681	0.452321
DFT2	3	128150000	128200000	50000	4	gain	AAAB	47.5539	0.0832759	0.270047
DFT2	3	131500000	131550000	50000	118	gain	AAAAAAAAAAAAAAAAAAAAAAAAAAAAAAAAAAAAAAAAAAAAAAAAAAAAAAAAAAAAAAAAAABBBBBBBBBBBBBBBBBBBBBBBBBBBBBBBBBBBBBBBBBBBBBBBBBBBB	100	0.0832759	0.270047
DFT2	3	137700000	137750000	50000	5	gain	AAAAB	56.5924	0.0832759	0.270047
DFT2	3	140700000	142100000	1400000	2	neutral	AA	14.1554	0.018159	0.00669273
DFT2	3	147450000	147950000	500000	2	neutral	AA	39.856	0.804425	0.454717
DFT2	3	160400000	160550000	150000	3	gain	AAB	0.212617	0.00276698	0.00514166
DFT2	3	170200000	170250000	50000	4	gain	AAAB	2.01011	0.0832759	0.270047
DFT2	3	189050000	189300000	250000	18	gain	AAAAAAAAAAABBBBBBB	0.932177	0.000107612	9.08839e-05
DFT2	3	192050000	192150000	100000	25	gain	AAAAAAAAAAAAAAAABBBBBBBBB	4.71256	0.0143095	0.0366365
DFT2	3	192150000	194200000	2050000	1	loss	A	-1	1.78858e-28	6.68517e-36
DFT2	3	194200000	194250000	50000	3	gain	-	-1	0.0843775	0.271955
DFT2	3	194250000	216650000	22400000	1	loss	A	-1	5.31369e-286	0
DFT2	3	216650000	216950000	300000	42	gain	AAAAAAAAAAAAAAAAAAAAAAAAAABBBBBBBBBBBBBBBB	10.1975	2.21189e-05	1.23048e-05
DFT2	3	221850000	222200000	350000	1	loss	A	-1	4.75604e-06	1.74915e-06
DFT2	3	263000000	263750000	750000	2	neutral	AA	14.9507	0.587796	0.260632
DFT2	3	279150000	279200000	50000	4	gain	AABB	0.866817	0.0832759	0.270047
DFT2	3	284900000	284950000	50000	4	gain	AABB	47.4044	0.0832759	0.270047
DFT2	3	308750000	308800000	50000	4	gain	AABB	22.0875	0.0832759	0.270047
DFT2	3	314750000	314800000	50000	5	gain	AAABB	0.404192	0.0832759	0.270047
DFT2	3	317150000	317450000	300000	2	neutral	AA	17.9729	0.0493999	0.148416
DFT2	3	317450000	317500000	50000	7	gain	AAAAABB	28.8095	0.0832759	0.270047
DFT2	3	357350000	357550000	200000	14	gain	AAAAAAAAABBBBB	1.55187	0.000532354	0.000671323
DFT2	3	375050000	375100000	50000	5	gain	AAABB	1.33175	0.0832759	0.270047
DFT2	3	382450000	382500000	50000	4	gain	AAAB	36.1831	0.0832759	0.270047
DFT2	3	402650000	402700000	50000	4	gain	AABB	23.8068	0.0832759	0.270047
DFT2	3	427900000	428000000	100000	10	gain	AAAAAABBBB	0.635614	0.0143095	0.0366365
DFT2	3	460800000	460950000	150000	1	loss	A	-1	0.00274925	0.0050603
DFT2	3	533900000	534200000	300000	2	neutral	AA	33.169	0.418145	0.369333
DFT2	3	534200000	534550000	350000	1	loss	A	-1	4.83369e-06	1.90963e-06
DFT2	3	535650000	535700000	50000	7	gain	AAAAABB	1.36723	0.0832759	0.270047
DFT2	3	577900000	585050000	7150000	1	loss	A	-1	9.89615e-95	6.27133e-122
DFT2	3	594150000	594250000	100000	3	gain	AAB	0.159898	0.0146424	0.0374856
DFT2	3	594250000	594550000	300000	1	loss	A	-1	2.2978e-05	1.29775e-05
DFT2	3	597350000	597650000	300000	1	loss	A	-1	2.33066e-05	1.30236e-05
DFT2	3	597650000	597700000	50000	5	gain	AAABB	1.03269	0.0832759	0.270047
DFT2	3	599350000	599500000	150000	5	gain	AAABB	0.262876	0.00270094	0.00495916
DFT2	3	599500000	599550000	50000	3	gain	AAB	7.63708	0.0836533	0.270702
DFT2	3	601100000	601300000	200000	1	loss	A	-1	0.000538348	0.00068133
DFT2	3	603250000	604000000	750000	1	loss	A	-1	3.23852e-11	1.70011e-12
DFT2	3	605800000	606200000	400000	1	loss	A	-1	9.8067e-07	2.33206e-07
DFT2	3	607000000	608050000	1050000	1	loss	A	-1	8.98196e-13	3.73714e-15
DFT2	3	610550000	610750000	200000	4	gain	AABB	1.03728	0.000532354	0.000671323
DFT2	3	610800000	610850000	50000	5	gain	AAABB	4.0003	0.0832759	0.270047
DFT2	3	611300000	611347268	47268	3	gain	-	-1	0.0882185	0.278527
DFT2	4	450000	500000	50000	4	gain	AAAB	68.5828	0.0832759	0.270047
DFT2	4	750000	800000	50000	5	gain	AAABB	71.0749	0.0832759	0.270047
DFT2	4	13650000	13700000	50000	3	gain	-	-1	0.0843198	0.271856
DFT2	4	13700000	14300000	600000	4	gain	AAAB	10.998	1.98208e-09	7.59061e-11
DFT2	4	35550000	35600000	50000	3	gain	AAB	0.854923	0.0868165	0.276143
DFT2	4	35600000	35650000	50000	4	gain	AABB	0.97722	0.0832873	0.270067
DFT2	4	38950000	40000000	1050000	1	loss	A	-1	2.17678e-15	1.24955e-18
DFT2	4	48900000	48950000	50000	3	gain	AAB	0.364374	0.0836418	0.270682
DFT2	4	50750000	50800000	50000	4	gain	AAAB	28.0387	0.0833102	0.270107
DFT2	4	72200000	72250000	50000	4	gain	AAAB	100	0.0832988	0.270087
DFT2	4	141500000	142850000	1350000	3	gain	AAB	0.713512	4.29586e-19	2.01269e-23
DFT2	4	158050000	158100000	50000	5	gain	AAABB	0.477498	0.0832759	0.270047
DFT2	4	173900000	173950000	50000	3	gain	AAB	37.3102	0.0850952	0.273193
DFT2	4	218950000	219000000	50000	4	gain	-	-1	0.0834587	0.270365
DFT2	4	244700000	244750000	50000	4	gain	-	-1	0.0834701	0.270384
DFT2	4	271400000	271450000	50000	3	gain	AAB	6.38837	0.0837106	0.270801
DFT2	4	282600000	282900000	300000	1	loss	A	-1	3.66004e-05	7.15705e-05
DFT2	4	285800000	285850000	50000	4	gain	AABB	35.8426	0.0834587	0.270365
DFT2	4	286950000	287000000	50000	3	gain	AAB	0.25446	0.084147	0.271557
DFT2	4	287000000	287050000	50000	6	gain	AAAABB	0.461889	0.0832759	0.270047
DFT2	4	288900000	288950000	50000	4	gain	-	-1	0.0832759	0.270047
DFT2	4	293050000	293100000	50000	28	gain	AAAAAAAAAAAAAAAAAAAABBBBBBBB	100	0.0832759	0.270047
DFT2	4	308650000	308750000	100000	3	gain	AAB	0.208555	0.0148812	0.0378356
DFT2	4	308800000	308900000	100000	16	gain	AAAAAAAAAABBBBBB	1.40897	0.0143095	0.0366365
DFT2	4	308900000	308950000	50000	3	gain	AAB	1.77421	0.083596	0.270603
DFT2	4	325250000	325300000	50000	7	gain	AAAAABB	34.5777	0.0832759	0.270047
DFT2	4	336500000	336550000	50000	0	loss	-	-1	0.0832759	0.270047
DFT2	4	343900000	343950000	50000	3	gain	AAA	100	0.0837106	0.270801
DFT2	4	346050000	346100000	50000	5	gain	AAAAB	33.557	0.0832759	0.270047
DFT2	4	353400000	355500000	2100000	2	neutral	AA	8.25307	1.39351e-17	1.75022e-19
DFT2	4	363950000	364000000	50000	6	gain	AAAABB	58.5501	0.0832759	0.270047
DFT2	4	364000000	364050000	50000	4	gain	AAAB	36.0012	0.0834701	0.270384
DFT2	4	385800000	385850000	50000	3	gain	AAB	14.8656	0.0835388	0.270504
DFT2	4	461000000	461100000	100000	1	loss	A	-1	0.014369	0.0367396
DFT2	4	462200000	462250000	50000	4	gain	AABB	14.2959	0.0833673	0.270206
DFT2	5	100000	150000	50000	5	gain	AAABB	0.647101	0.0832759	0.270047
DFT2	5	800000	850000	50000	13	gain	AAAAAAAAABBBB	50.263	0.0832759	0.270047
DFT2	5	7650000	7700000	50000	5	gain	AAABB	24.718	0.0832759	0.270047
DFT2	5	7900000	7950000	50000	8	gain	AAAAAABB	100	0.0832759	0.270047
DFT2	5	8150000	8200000	50000	6	gain	AAAABB	3.88171	0.0832759	0.270047
DFT2	5	9350000	9400000	50000	18	gain	AAAAAAAAAAABBBBBBB	39.8736	0.0832759	0.270047
DFT2	5	30800000	30850000	50000	3	gain	AAB	10.1866	0.0841355	0.271537
DFT2	5	30850000	31000000	150000	8	gain	AAAAABBB	2.97237	0.00270094	0.00495916
DFT2	5	31000000	31500000	500000	3	gain	AAB	0.534742	5.88187e-08	1.14722e-08
DFT2	5	31500000	31600000	100000	4	gain	AABB	3.43482	0.0143095	0.0366365
DFT2	5	32300000	33600000	1300000	3	gain	AAB	3.59168	1.44694e-18	8.71521e-23
DFT2	5	33600000	33650000	50000	2	neutral	AA	94.1912	0.0909546	0.283136
DFT2	5	38950000	39350000	400000	14	gain	AAAAAAAAABBBBB	0.391136	9.65414e-07	2.25604e-07
DFT2	5	57500000	57600000	100000	28	gain	AAAAAAAAAAAAAAAAAABBBBBBBBBB	13.603	0.0143095	0.0366365
DFT2	5	57700000	57750000	50000	46	gain	AAAAAAAAAAAAAAAAAAAAAAAAAAAAAAAAAAAAAAAAAAAAAB	100	0.0832759	0.270047
DFT2	5	94850000	94900000	50000	8	gain	AAAAABBB	3.05229	0.0832759	0.270047
DFT2	5	101800000	101850000	50000	31	gain	AAAAAAAAAAAAAAAAAAABBBBBBBBBBBB	100	0.0832759	0.270047
DFT2	5	101850000	101950000	100000	278	gain	AAAAAAAAAAAAAAAAAAAAAAAAAAAAAAAAAAAAAAAAAAAAAAAAAAAAAAAAAAAAAAAAAAAAAAAAAAAAAAAAAAAAAAAAAAAAAAAAAAAAAAAAAAAAAAAAAAAAAAAAAAAAAAAAAAAAAAAAAAAAAAAAAAAAAAAAAAAAAAAAAAAAAAAAAAAAAAAAAAABBBBBBBBBBBBBBBBBBBBBBBBBBBBBBBBBBBBBBBBBBBBBBBBBBBBBBBBBBBBBBBBBBBBBBBBBBBBBBBBBBBBBBBBBBBBBBBBBBB	100	0.0143095	0.0366365
DFT2	5	133850000	140450000	6600000	1	loss	A	-1	1.26804e-87	4.24902e-114
DFT2	5	140450000	141450000	1000000	0	loss	-	-1	9.59928e-15	8.62339e-18
DFT2	5	141450000	175250000	33800000	1	loss	A	-1	0	0
DFT2	5	179650000	187000000	7350000	1	loss	A	-1	2.83114e-97	7.92745e-126
DFT2	5	202800000	214100000	11300000	1	loss	A	-1	2.68912e-148	5.27634e-193
DFT2	5	214650000	215150000	500000	1	loss	A	-1	4.69664e-08	4.79635e-09
DFT2	5	230450000	232600000	2150000	2	neutral	AA	100	0.789809	0.157966
DFT2	5	232600000	233900000	1300000	1	loss	A	-1	3.70717e-16	2.99011e-21
DFT2	5	233900000	233950000	50000	5	gain	AAABB	0.532925	0.0832759	0.270047
DFT2	5	233950000	236100000	2150000	1	loss	A	-1	9.02251e-30	1.38062e-37
DFT2	5	240500000	240600000	100000	7	gain	AAAABBB	1.68975	0.0143095	0.0366365
DFT2	5	244450000	244500000	50000	6	gain	AAAABB	2.32073	0.0832759	0.270047
DFT2	5	249350000	249450000	100000	5	gain	AAABB	0.490678	0.0143095	0.0366365
DFT2	5	287300000	287350000	50000	4	gain	AABB	28.6915	0.0832759	0.270047
DFT2	5	288100000	288121652	21652	1	loss	A	-1	0.0835731	0.270563
DFT2	6	0	200000	200000	3	gain	AAB	0.155747	0.000595682	0.000754284
DFT2	6	3100000	3150000	50000	5	gain	AAABB	32.5114	0.0832759	0.270047
DFT2	6	33400000	33550000	150000	1	loss	A	-1	0.00280648	0.00518164
DFT2	6	37900000	38250000	350000	4	gain	AAAB	19.8444	4.61711e-06	1.69041e-06
DFT2	6	56350000	56400000	50000	5	gain	AAABB	71.6693	0.0832759	0.270047
DFT2	6	56450000	56500000	50000	4	gain	AABB	10.0326	0.0832988	0.270087
DFT2	6	76650000	76700000	50000	6	gain	AAAABB	50.313	0.0832759	0.270047
DFT2	6	81650000	81800000	150000	1	loss	A	-1	0.0028184	0.00525433
DFT2	6	99300000	99350000	50000	4	gain	-	-1	0.0832759	0.270047
DFT2	6	101450000	101750000	300000	4	gain	AAAB	71.2461	2.22016e-05	1.24809e-05
DFT2	6	101750000	101800000	50000	3	gain	AAA	100	0.0853277	0.273593
DFT2	6	111350000	111550000	200000	2	neutral	AA	27.3075	0.521406	0.317518
DFT2	6	122150000	122200000	50000	8	gain	AAAAAABB	9.79277	0.0832759	0.270047
DFT2	6	122200000	122250000	50000	318	gain	AAAAAAAAAAAAAAAAAAAAAAAAAAAAAAAAAAAAAAAAAAAAAAAAAAAAAAAAAAAAAAAAAAAAAAAAAAAAAAAAAAAAAAAAAAAAAAAAAAAAAAAAAAAAAAAAAAAAAAAAAAAAAAAAAAAAAAAAAAAAAAAAAAAAAAAAAAAAAAAAAAAAAAAAAAAAAAAAAAAAAAAAAAAAAAAAAAAAAAAAAAAAAAAAAABBBBBBBBBBBBBBBBBBBBBBBBBBBBBBBBBBBBBBBBBBBBBBBBBBBBBBBBBBBBBBBBBBBBBBBBBBBBBBBBBBBBBBBBBBBBBBBBBBBBBBBBBBBB	100	0.0832759	0.270047
DFT2	6	122900000	122950000	50000	4	gain	AABB	40.9651	0.0833102	0.270107
DFT2	6	143900000	147400000	3500000	2	neutral	AA	8.19526	0.111697	0.00511665
DFT2	6	151250000	151300000	50000	5	gain	AAAAB	41.0331	0.0832759	0.270047
DFT2	6	151700000	151750000	50000	4	gain	AAAA	100	0.0832759	0.270047
DFT2	6	152250000	152300000	50000	4	gain	AABB	100	0.0833673	0.270206
DFT2	6	163900000	163950000	50000	4	gain	AABB	20.0432	0.0833216	0.270127
DFT2	6	206300000	206550000	250000	1	loss	A	-1	0.000110303	9.38552e-05
DFT2	6	220000000	220050000	50000	16	gain	AAAAAAAAABBBBBBB	10.3346	0.0832759	0.270047
DFT2	6	224350000	224500000	150000	1	loss	A	-1	0.00275392	0.0050794
DFT2	6	228350000	228400000	50000	4	gain	AAAB	17.7996	0.0832759	0.270047
DFT2	6	233650000	233700000	50000	3	gain	AAB	0.373508	0.085888	0.274554
DFT2	6	233700000	233750000	50000	9	gain	AAAAAABBB	1.49048	0.0832759	0.270047
DFT2	6	238850000	239200000	350000	2	neutral	AA	21.8271	0.905146	0.879538
DFT2	6	243950000	244000000	50000	5	gain	AAABB	1.40479	0.0832759	0.270047
DFT2	6	245750000	245850000	100000	3	gain	AAB	0.0913904	0.0147605	0.0379753
DFT2	6	246800000	246900000	100000	3	gain	AAB	0.264636	0.0148161	0.0380425
DFT2	6	251050000	251200000	150000	1	loss	A	-1	0.00283242	0.00530916
DFT2	6	251200000	251250000	50000	7	gain	AAAABBB	0.200409	0.0832759	0.270047
DFT2	6	251900000	252000000	100000	4	gain	AABB	0.333505	0.0143781	0.0368376
DFT2	6	252000000	252100000	100000	6	gain	AAAABB	0.950226	0.0143095	0.0366365
DFT2	6	252100000	252150000	50000	4	gain	AABB	1.40112	0.0832759	0.270047
DFT2	6	252150000	252200000	50000	0	loss	-	-1	0.0832873	0.270067
DFT2	6	253350000	253400000	50000	3	gain	AAB	0.31902	0.0834701	0.270384
DFT2	6	253950000	254250000	300000	1	loss	A	-1	2.25091e-05	1.28744e-05
DFT2	X	0	1650000	1650000	1	loss	A	-1	8.10735e-17	1.74467e-21
DFT2	X	1650000	1700000	50000	6	gain	AAAABB	1.2893	0.0832759	0.270047
DFT2	X	1700000	1750000	50000	1	loss	A	-1	0.0838712	0.27108
DFT2	X	1750000	1800000	50000	5	gain	AAABB	1.78731	0.0832759	0.270047
DFT2	X	1800000	2000000	200000	1	loss	A	-1	0.000534069	0.000674909
DFT2	X	2250000	2300000	50000	5	gain	AAABB	0.684994	0.0832759	0.270047
DFT2	X	2500000	3400000	900000	1	loss	A	-1	7.04028e-11	1.0158e-13
DFT2	X	3400000	3450000	50000	13	gain	AAAAAAAABBBBB	0.524159	0.0832759	0.270047
DFT2	X	3650000	3700000	50000	4	gain	AAAB	3.15188	0.0833102	0.270107
DFT2	X	3700000	4500000	800000	1	loss	A	-1	5.77876e-07	2.64659e-09
DFT2	X	4500000	4550000	50000	6	gain	AAAABB	0.445592	0.0832759	0.270047
DFT2	X	4600000	4700000	100000	8	gain	AAAAABBB	0.251289	0.0143095	0.0366365
DFT2	X	4700000	4800000	100000	3	gain	AAB	0.116962	0.0148719	0.0383011
DFT2	X	4800000	8050000	3250000	1	loss	A	-1	5.19982e-44	6.54136e-54
DFT2	X	8050000	8150000	100000	3	gain	AAB	0.395631	0.0151916	0.0391666
DFT2	X	8150000	8200000	50000	6	gain	AAAABB	0.38852	0.0832759	0.270047
DFT2	X	8200000	8400000	200000	1	loss	A	-1	0.00056792	0.000758284
DFT2	X	8400000	8450000	50000	4	gain	AAAB	19.0967	0.0832759	0.270047
DFT2	X	8450000	8500000	50000	3	gain	AAB	0.728794	0.0882424	0.278568
DFT2	X	8500000	11100000	2600000	1	loss	A	-1	3.0805e-30	8.74633e-37
DFT2	X	11100000	11150000	50000	215	gain	AAAAAAAAAAAAAAAAAAAAAAAAAAAAAAAAAAAAAAAAAAAAAAAAAAAAAAAAAAAAAAAAAAAAAAAAAAAAAAAAAAAAAAAAAAAAAAAAAAAAAAAAAAAAAAAAAAAAAAAAAAAAAAAAAAAAAAAAABBBBBBBBBBBBBBBBBBBBBBBBBBBBBBBBBBBBBBBBBBBBBBBBBBBBBBBBBBBBBBBBBBBBBBBBBBBBBB	100	0.0832759	0.270047
DFT2	X	11150000	22500000	11350000	1	loss	A	-1	3.56773e-146	1.03112e-186
DFT2	X	22500000	22550000	50000	5	gain	AAABB	0.276125	0.0832759	0.270047
DFT2	X	22550000	22600000	50000	1	loss	A	-1	0.0836533	0.270702
DFT2	X	22600000	22650000	50000	5	gain	AAABB	22.2935	0.0832759	0.270047
DFT2	X	22650000	22700000	50000	3	gain	AAB	1.53732	0.0838826	0.271099
DFT2	X	22700000	27700000	5000000	1	loss	A	-1	3.70599e-64	3.37201e-80
DFT2	X	27700000	27750000	50000	3	gain	AAB	1.30278	0.0840435	0.271378
DFT2	X	27750000	27800000	50000	9	gain	AAAAAABBB	39.0446	0.0832759	0.270047
DFT2	X	27800000	40500000	12700000	1	loss	A	-1	1.44681e-163	1.17764e-212
DFT2	X	40500000	40550000	50000	4	gain	AABB	14.8872	0.0833102	0.270107
DFT2	X	40550000	46350000	5800000	1	loss	A	-1	2.86267e-76	3.6075e-93
DFT2	X	46350000	46400000	50000	3	gain	AAA	99.4651	0.084147	0.271557
DFT2	X	46400000	52650000	6250000	1	loss	A	-1	1.47195e-81	4.45306e-106
DFT2	X	52650000	52700000	50000	15	gain	AAAAAAAAAABBBBB	3.05846	0.0832759	0.270047
DFT2	X	52700000	53950000	1250000	1	loss	A	-1	3.19743e-13	4.2058e-14
DFT2	X	53950000	54050000	100000	3	gain	AAB	0.218276	0.0145343	0.0370726
DFT2	X	54050000	78550000	24500000	1	loss	A	-1	1.21766e-293	0
DFT2	X	78550000	78750000	200000	3	gain	AAB	0.10106	0.0949828	0.0329368
DFT2	X	78750000	83081154	4331154	1	loss	A	-1	2.52105e-56	4.99459e-71

## Sheet: DFT2_R1
EMBOJ2025120337
Schönbichler et al.
Dataset EV4Appendix Table S4: Regions of Copy Number Variations
sample	chr	start	end	segment length	copy number	status	genotype	GT uncertainty	WilcoxonRankSumTestPvalue	KolmogorovSmirnovPvalue
DFT2_R1	1	0	9400000	9400000	3	loss	AAB	0.0791101	1.61666e-116	8.61092e-148
DFT2_R1	1	9400000	9450000	50000	15	gain	AAAAAAAAAABBBBB	100	0.0832851	0
DFT2_R1	1	9450000	28100000	18650000	3	loss	AAB	0.020315	4.11212e-214	1.84603e-280
DFT2_R1	1	28100000	28150000	50000	8	gain	AAAAABBB	2.63579	0.0833467	0.270162
DFT2_R1	1	28150000	49850000	21700000	3	loss	AAB	0.0158198	6.93804e-249	2.51281e-293
DFT2_R1	1	49850000	49900000	50000	16	gain	-	-1	0.0832851	0
DFT2_R1	1	49900000	82650000	32750000	3	loss	AAB	0.0158146	0	0
DFT2_R1	1	87450000	87500000	50000	9	gain	AAAAABBBB	5.78216	0.0832851	0
DFT2_R1	1	106650000	108750000	2100000	2	loss	AB	41.4119	5.01648e-29	1.73514e-36
DFT2_R1	1	173250000	173300000	50000	9	gain	AAAAAABBB	30.8835	0.0832851	0
DFT2_R1	1	176050000	176950000	900000	4	neutral	AAAB	40.1624	2.43258e-05	2.45675e-05
DFT2_R1	1	178200000	178250000	50000	9	gain	AAAAAABBB	72.0569	0.0832851	0
DFT2_R1	1	276050000	276100000	50000	9	gain	AAAAAAAAA	40.1028	0.0832851	0
DFT2_R1	1	280600000	286650000	6050000	4	neutral	AAAB	2.98277	9.93257e-12	2.05201e-15
DFT2_R1	1	286650000	286750000	100000	380	gain	AAAAAAAAAAAAAAAAAAAAAAAAAAAAAAAAAAAAAAAAAAAAAAAAAAAAAAAAAAAAAAAAAAAAAAAAAAAAAAAAAAAAAAAAAAAAAAAAAAAAAAAAAAAAAAAAAAAAAAAAAAAAAAAAAAAAAAAAAAAAAAAAAAAAAAAAAAAAAAAAAAAAAAAAAAAAAAAAAAAAAAAAAAAAAAAAAAAAAAAAAAAAAAAAAAAAAAAAAAAAAAAAAAAAAAAAAAAAAAAAAAAAABBBBBBBBBBBBBBBBBBBBBBBBBBBBBBBBBBBBBBBBBBBBBBBBBBBBBBBBBBBBBBBBBBBBBBBBBBBBBBBBBBBBBBBBBBBBBBBBBBBBBBBBBBBBBBBBBBBBBBBBBBBBBBBBBBBBBBB	100	0.0143124	0
DFT2_R1	1	286750000	293050000	6300000	4	neutral	AAAB	7.26835	0.00227227	0.00154411
DFT2_R1	1	307000000	307050000	50000	9	gain	AAAAABBBB	25.7931	0.0832851	0
DFT2_R1	1	313900000	315200000	1300000	2	loss	AB	32.1405	1.29309e-18	8.88737e-23
DFT2_R1	1	317050000	317100000	50000	8	gain	AAAAABBB	55.2864	0.0832851	0
DFT2_R1	1	327500000	327550000	50000	7	gain	AAAAABB	54.4406	0.0834908	0.270412
DFT2_R1	1	327550000	328800000	1250000	7	gain	AAAAABB	0.499243	5.18292e-18	4.28391e-22
DFT2_R1	1	328800000	349000000	20200000	4	neutral	AAAB	0.0314229	0.00424931	0.00526798
DFT2_R1	1	349000000	349100000	100000	160	gain	AAAAAAAAAAAAAAAAAAAAAAAAAAAAAAAAAAAAAAAAAAAAAAAAAAAAAAAAAAAAAAAAAAAAAAAAAAAAAAAAAAAAAAAAAAAAAAAAAAAAAAAAABBBBBBBBBBBBBBBBBBBBBBBBBBBBBBBBBBBBBBBBBBBBBBBBBBBBBBB	100	0.0143124	0
DFT2_R1	1	349100000	357100000	8000000	4	neutral	AAAB	100	0.0068107	0.0172088
DFT2_R1	1	357100000	357150000	50000	12	gain	AAAAAAAABBBB	22.3194	0.0832851	0
DFT2_R1	1	357150000	366000000	8850000	4	neutral	AAAB	0.105366	0.0761717	0.00682707
DFT2_R1	1	366000000	376550000	10550000	4	neutral	AAAB	3.5641	0.103877	0.00980066
DFT2_R1	1	376550000	376600000	50000	8	gain	AAAAAABB	100	0.0832851	0
DFT2_R1	1	376600000	395050000	18450000	4	neutral	AAAB	1.37045	0.642387	0.111545
DFT2_R1	1	395050000	395100000	50000	12	gain	AAAAAAABBBBB	78.1874	0.0832851	0
DFT2_R1	1	395100000	410950000	15850000	4	neutral	AAAB	2.82348	2.18884e-08	1.86245e-09
DFT2_R1	1	410950000	411000000	50000	8	gain	AAAAABBB	100	0.0832851	0
DFT2_R1	1	476550000	476600000	50000	8	gain	AAAAAABB	55.6341	0.0833262	0.270127
DFT2_R1	1	476600000	518150000	41550000	4	neutral	AAAB	0.920314	2.76679e-28	3.29076e-26
DFT2_R1	1	518400000	609400000	91000000	4	neutral	AAAB	0.00792641	2.20047e-39	1.37283e-35
DFT2_R1	1	609400000	609450000	50000	8	gain	AAAAABBB	1.24411	0.0832851	0
DFT2_R1	1	609450000	640300000	30850000	4	neutral	AAAB	0.0288488	1.00595e-21	4.55566e-16
DFT2_R1	1	640300000	640850000	550000	2	loss	AB	0.928492	1.35682e-08	1.98425e-09
DFT2_R1	1	640850000	651250000	10400000	4	neutral	AAAB	0.171843	6.08568e-24	2.78635e-26
DFT2_R1	1	651250000	651300000	50000	8	gain	AAAAABBB	0.14782	0.0832851	0
DFT2_R1	1	651300000	701750000	50450000	4	neutral	AAAB	0.0124629	1.07033e-24	1.94594e-22
DFT2_R1	1	701800000	711400000	9600000	5	gain	AAABB	0.0312126	1.08421e-118	3.33606e-148
DFT2_R1	1	711400000	711550000	150000	6	gain	AAAABB	0.359036	0.00276941	0.00507673
DFT2_R1	1	711550000	711600000	50000	11	gain	AAAAAAABBBB	1.45881	0.0832851	0
DFT2_R1	1	711600000	713350000	1750000	5	gain	AAABB	0.40062	1.99194e-23	3.62808e-28
DFT2_R1	1	713350000	713400000	50000	11	gain	AAAAAAABBBB	31.3208	0.0832851	0
DFT2_R1	1	713400000	713950000	550000	5	gain	AAABB	0.166978	4.09807e-06	5.0314e-08
DFT2_R1	1	713950000	714100000	150000	9	gain	AAAAAABBB	0.41736	0.00271074	0.00499031
DFT2_R1	1	714100000	716413629	2313629	5	gain	AAABB	0.0903649	1.18671e-20	5.77869e-28
DFT2_R1	2	0	7550000	7550000	5	gain	AAABB	0.0327562	3.41562e-95	1.52911e-118
DFT2_R1	2	7550000	7600000	50000	9	gain	AAAAAAABB	29.0813	0.0832851	0
DFT2_R1	2	7600000	9500000	1900000	5	gain	AAABB	0.0656826	1.81753e-25	6.1298e-32
DFT2_R1	2	9500000	9600000	100000	21	gain	AAAAAAAAAAAAABBBBBBBB	6.74721	0.0143124	0
DFT2_R1	2	9600000	21800000	12200000	5	gain	AAABB	0.0441496	3.02553e-141	3.984e-177
DFT2_R1	2	21800000	21850000	50000	9	gain	AAAAABBBB	0.120402	0.0832851	0
DFT2_R1	2	21850000	31950000	10100000	5	gain	AAABB	0.0487259	2.1762e-116	3.51514e-144
DFT2_R1	2	31950000	32300000	350000	5	gain	-	-1	8.94104e-06	3.23067e-06
DFT2_R1	2	32300000	32650000	350000	4	neutral	AAAB	15.0545	0.0599188	0.291268
DFT2_R1	2	32650000	32700000	50000	7	gain	AAAABBB	1.5755	0.0835732	0.270555
DFT2_R1	2	33250000	33300000	50000	9	gain	AAAAAABBB	0.62684	0.0832851	0
DFT2_R1	2	33300000	33650000	350000	4	neutral	AAAB	3.5462	0.307881	0.393788
DFT2_R1	2	33650000	33700000	50000	10	gain	AAAAAAABBB	0.234335	0.0832851	0
DFT2_R1	2	33700000	33800000	100000	5	gain	AAABB	0.301764	0.0171771	0.0440831
DFT2_R1	2	33800000	33850000	50000	9	gain	AAAAAABBB	1.04952	0.0832851	0
DFT2_R1	2	33850000	38550000	4700000	4	neutral	AAAB	0.0671273	9.93538e-20	5.17659e-17
DFT2_R1	2	38550000	38650000	100000	18	gain	AAAAAAAAAAAABBBBBB	7.6068	0.0143124	0
DFT2_R1	2	38650000	38700000	50000	41	gain	AAAAAAAAAAAAAAAAAAAAAAAAAABBBBBBBBBBBBBBB	12.7544	0.0832851	0
DFT2_R1	2	38700000	38850000	150000	18	gain	AAAAAAAAAAABBBBBBB	0.968902	0.00270186	0
DFT2_R1	2	38850000	59550000	20700000	4	neutral	AAAB	0.064129	7.25628e-30	4.53667e-24
DFT2_R1	2	59800000	60100000	300000	3	loss	AAB	16.1273	0.0143454	0.0210631
DFT2_R1	2	60100000	68950000	8850000	5	gain	AAABB	0.0540959	2.22922e-99	1.45167e-116
DFT2_R1	2	69800000	86300000	16500000	5	gain	AAABB	0.0269474	1.65153e-196	1.37827e-248
DFT2_R1	2	86300000	86400000	100000	5	gain	AAABB	7.89811	0.0172114	0.0427806
DFT2_R1	2	111150000	111200000	50000	9	gain	-	-1	0.0832851	0
DFT2_R1	2	116400000	116450000	50000	9	gain	AAAAAAABB	77.2895	0.0832851	0
DFT2_R1	2	176650000	176700000	50000	8	gain	AAAAABBB	83.4455	0.0832851	0
DFT2_R1	2	211350000	211400000	50000	11	gain	AAAAAABBBBB	25.4643	0.0832851	0
DFT2_R1	2	221800000	221850000	50000	12	gain	-	-1	0.0832851	0
DFT2_R1	2	278000000	278100000	100000	3	loss	-	-1	0.0663297	0.204393
DFT2_R1	2	278100000	278300000	200000	4	neutral	AAAB	35.4934	0.00259524	0.00585176
DFT2_R1	2	278300000	278900000	600000	4	neutral	AAAA	100	0.0487046	0.00443679
DFT2_R1	2	293600000	293650000	50000	7	gain	AAAABBB	100	0.0839035	0.271128
DFT2_R1	2	334150000	334250000	100000	6	gain	AAAABB	0.138136	0.0149944	0.0385481
DFT2_R1	2	334250000	334300000	50000	20	gain	AAAAAAAAAAAAABBBBBBB	1.48584	0.0832851	0
DFT2_R1	2	339150000	339200000	50000	13	gain	AAAAAAAAAAAAA	37.8128	0.0832851	0
DFT2_R1	2	341350000	341400000	50000	13	gain	AAAAAAABBBBBB	23.4438	0.0832851	0
DFT2_R1	2	355650000	355700000	50000	7	gain	-	-1	0.0836763	0.270734
DFT2_R1	2	361850000	362350000	500000	4	neutral	AAAB	100	0.442357	0.304895
DFT2_R1	2	397050000	397100000	50000	7	gain	AAAAABB	60.3558	0.0834702	0.270377
DFT2_R1	2	414750000	414900000	150000	2	loss	AB	5.60516	0.00275674	0.00503234
DFT2_R1	2	439150000	439300000	150000	3	loss	AAB	25.4422	0.00303092	0.00533793
DFT2_R1	2	439300000	439350000	50000	3	loss	-	-1	0.0875639	0.277408
DFT2_R1	2	439350000	444250000	4900000	3	loss	AAB	0.749424	3.09307e-63	8.78655e-79
DFT2_R1	2	444250000	444400000	150000	6	gain	AAABBB	2.19018	0.00292436	0.00542339
DFT2_R1	2	444400000	455700000	11300000	3	loss	AAB	0.0443364	4.69671e-136	7.79985e-165
DFT2_R1	2	455700000	455750000	50000	15	gain	AAAAAAAAABBBBBB	33.9119	0.0832851	0
DFT2_R1	2	455750000	493150000	37400000	3	loss	AAB	0.0322956	0	0
DFT2_R1	2	493150000	493750000	600000	4	neutral	AAAB	9.09581	0.0629174	0.043784
DFT2_R1	2	550500000	571750000	21250000	5	gain	AAABB	0.0204122	5.79638e-255	3.95253e-293
DFT2_R1	2	571750000	571800000	50000	8	gain	AAAAABBB	100	0.0832851	0
DFT2_R1	2	571800000	601000000	29200000	5	gain	AAABB	0.0197134	0	0
DFT2_R1	2	601100000	622400000	21300000	4	neutral	AAAB	0.021628	1.86158e-06	4.21291e-08
DFT2_R1	2	622400000	624800000	2400000	3	loss	AAB	0.0589677	2.79372e-25	1.69453e-35
DFT2_R1	2	624800000	625200000	400000	2	loss	AB	0.241377	1.03127e-06	2.49814e-07
DFT2_R1	2	625200000	651250000	26050000	3	loss	AAB	0.181953	0	0
DFT2_R1	2	651250000	651400000	150000	0	loss	-	-1	0.00270186	0.00496048
DFT2_R1	2	651400000	656300000	4900000	3	loss	AAB	6.57531	2.68942e-63	6.12391e-81
DFT2_R1	2	656300000	656350000	50000	8	gain	AAAAABBB	6.98958	0.0833262	0.270127
DFT2_R1	2	656350000	661800000	5450000	3	loss	AAB	19.7083	1.88297e-70	1.05497e-89
DFT2_R1	2	661800000	662050000	250000	2	loss	AA	9.15267	0.000109742	9.38421e-05
DFT2_R1	2	662050000	662750000	700000	3	loss	AAB	0.110049	8.99715e-10	7.504e-10
DFT2_R1	2	662750000	662751787	1787	0	loss	-	-1	0.0832851	0.270055
DFT2_R1	3	1750000	2150000	400000	1	loss	A	-1	9.855e-07	2.3412e-07
DFT2_R1	3	20300000	25550000	5250000	4	neutral	AAAB	35.9496	6.97089e-13	5.5881e-11
DFT2_R1	3	25550000	25700000	150000	1	loss	A	-1	0.00272203	0.00502632
DFT2_R1	3	25700000	25750000	50000	4	neutral	AAAB	22.5546	0.552326	0.757899
DFT2_R1	3	25950000	26000000	50000	16	gain	AAAAAAAAAABBBBBB	8.61176	0.0832851	0
DFT2_R1	3	126050000	126100000	50000	11	gain	AAAAAAABBBB	13.3521	0.0832851	0
DFT2_R1	3	128150000	128200000	50000	8	gain	AAAAAABB	100	0.0833467	0.270162
DFT2_R1	3	131500000	131550000	50000	199	gain	AAAAAAAAAAAAAAAAAAAAAAAAAAAAAAAAAAAAAAAAAAAAAAAAAAAAAAAAAAAAAAAAAAAAAAAAAAAAAAAAAAAAAAAAAAAAAAAAAAAAAAAAAAAAAAAABBBBBBBBBBBBBBBBBBBBBBBBBBBBBBBBBBBBBBBBBBBBBBBBBBBBBBBBBBBBBBBBBBBBBBBBBBBBBBBBBBBBBBB	100	0.0832851	0
DFT2_R1	3	137700000	137750000	50000	10	gain	AAAAAAABBB	94.6223	0.0832851	0
DFT2_R1	3	160400000	160550000	150000	6	gain	AAAABB	0.377592	0.0028354	0.00524952
DFT2_R1	3	170200000	170250000	50000	9	gain	AAAAAABBB	2.14497	0.0832851	0
DFT2_R1	3	189050000	189300000	250000	33	gain	AAAAAAAAAAAAAAAAAAAAABBBBBBBBBBBB	8.14623	0.000107694	0
DFT2_R1	3	192050000	192150000	100000	48	gain	AAAAAAAAAAAAAAAAAAAAAAAAAAAAAAABBBBBBBBBBBBBBBBB	24.1249	0.0143124	0
DFT2_R1	3	192150000	192200000	50000	2	loss	AB	45.1867	0.0839448	0.271199
DFT2_R1	3	192200000	192250000	50000	2	loss	-	-1	0.0838621	0.271056
DFT2_R1	3	192250000	216350000	24100000	2	loss	AA	2.83413	1.64286e-293	0
DFT2_R1	3	216350000	216550000	200000	2	loss	-	-1	0.000547564	0.000684646
DFT2_R1	3	216550000	216650000	100000	3	loss	AAB	2.07377	0.0259677	0.0729022
DFT2_R1	3	216650000	216950000	300000	80	gain	AAAAAAAAAAAAAAAAAAAAAAAAAAAAAAAAAAAAAAAAAAAAAAAAABBBBBBBBBBBBBBBBBBBBBBBBBBBBBBB	100	2.21416e-05	0
DFT2_R1	3	221850000	222200000	350000	2	loss	AA	9.62748	4.77892e-06	1.74645e-06
DFT2_R1	3	284900000	284950000	50000	9	gain	AAAAABBBB	100	0.0832851	0
DFT2_R1	3	314750000	314800000	50000	10	gain	AAAAAABBBB	1.09853	0.0832851	0
DFT2_R1	3	317450000	317500000	50000	33	gain	AAAAAAAAAAAAAAAAAAAAAAAAAAABBBBBB	100	0.0832851	0
DFT2_R1	3	348550000	348800000	250000	2	loss	AB	11.3321	0.000116086	0.000103321
DFT2_R1	3	357350000	357550000	200000	28	gain	AAAAAAAAAAAAAAAAABBBBBBBBBBB	0.75753	0.000532634	0
DFT2_R1	3	375050000	375100000	50000	9	gain	AAAAABBBB	2.51628	0.0832851	0
DFT2_R1	3	402650000	402700000	50000	14	gain	AAAAAAAABBBBBB	100	0.0832851	0
DFT2_R1	3	427900000	428000000	100000	20	gain	AAAAAAAAAAAABBBBBBBB	7.29704	0.0143124	0
DFT2_R1	3	460800000	460950000	150000	2	loss	AB	15.5332	0.00276639	0.00509906
DFT2_R1	3	534250000	534550000	300000	2	loss	AA	18.6191	2.26587e-05	1.26572e-05
DFT2_R1	3	535650000	535700000	50000	14	gain	AAAAAAAAABBBBB	0.692134	0.0832851	0
DFT2_R1	3	577900000	578350000	450000	2	loss	AB	18.0053	2.35066e-07	4.49637e-08
DFT2_R1	3	578350000	578450000	100000	2	loss	-	-1	0.0145344	0.0369939
DFT2_R1	3	578450000	585050000	6600000	2	loss	AA	22.7799	2.18076e-87	3.26717e-114
DFT2_R1	3	594150000	594250000	100000	6	gain	AAAABB	0.282787	0.0147895	0.0377791
DFT2_R1	3	594250000	594550000	300000	2	loss	AB	0.289559	2.32359e-05	1.30782e-05
DFT2_R1	3	597350000	597650000	300000	2	loss	AB	0.142665	2.34412e-05	1.31199e-05
DFT2_R1	3	597650000	597700000	50000	9	gain	AAAAAABBB	2.1721	0.0832851	0
DFT2_R1	3	599350000	599500000	150000	10	gain	AAAAAABBBB	1.43858	0.00270186	0
DFT2_R1	3	601100000	601300000	200000	2	loss	AB	1.98842	0.000538837	0.000680647
DFT2_R1	3	602750000	603300000	550000	3	loss	AAB	0.120451	0.00011966	0.000152084
DFT2_R1	3	603300000	604000000	700000	2	loss	AB	0.315882	1.33769e-10	6.92014e-12
DFT2_R1	3	605800000	606200000	400000	1	loss	A	-1	9.87752e-07	2.3713e-07
DFT2_R1	3	607000000	608050000	1050000	2	loss	AB	0.262727	1.18344e-13	3.52037e-15
DFT2_R1	3	610550000	610750000	200000	8	gain	AAAAABBB	0.346183	0.000532634	0
DFT2_R1	3	610800000	610850000	50000	10	gain	AAAAAAABBB	21.5986	0.0832851	0
DFT2_R1	3	611300000	611347268	47268	5	gain	-	-1	0.0906237	0.282574
DFT2_R1	4	0	450000	450000	4	neutral	AAAB	2.51482	0.0381327	0.113348
DFT2_R1	4	450000	500000	50000	8	gain	AAAAAABB	10.6155	0.0834496	0.270341
DFT2_R1	4	500000	750000	250000	4	neutral	AAAB	32.6938	0.914795	0.847041
DFT2_R1	4	750000	800000	50000	8	gain	AAAAAABB	48.3688	0.0832851	0
DFT2_R1	4	800000	13650000	12850000	4	neutral	AAAB	0.0249798	6.75634e-05	5.15816e-06
DFT2_R1	4	13650000	13700000	50000	8	gain	-	-1	0.0834085	0.270269
DFT2_R1	4	13700000	14300000	600000	10	gain	AAAAAAABBB	27.3209	1.98923e-09	0
DFT2_R1	4	14300000	30200000	15900000	4	neutral	AAAB	0.027229	2.98586e-08	1.31215e-08
DFT2_R1	4	30600000	35550000	4950000	4	neutral	AAAB	0.306647	0.0388466	0.059095
DFT2_R1	4	35550000	35650000	100000	7	gain	AAAABBB	0.23405	0.0146366	0.0376189
DFT2_R1	4	35650000	38950000	3300000	4	neutral	AAAB	1.89124	0.057642	0.102303
DFT2_R1	4	38950000	40000000	1050000	1	loss	A	-1	2.14567e-15	1.22801e-18
DFT2_R1	4	40000000	48900000	8900000	4	neutral	AAAB	0.0808977	2.61394e-15	2.9512e-15
DFT2_R1	4	48900000	48950000	50000	7	gain	AAAABBB	0.87927	0.0834702	0.270377
DFT2_R1	4	48950000	50750000	1800000	4	neutral	AAAB	2.57655	0.000265203	9.92228e-05
DFT2_R1	4	50750000	50800000	50000	8	gain	AAAAABBB	100	0.0833467	0.270162
DFT2_R1	4	50800000	72200000	21400000	4	neutral	AAAB	0.0306824	0.0467198	0.0810046
DFT2_R1	4	72200000	72250000	50000	8	gain	AAAAABBB	100	0.0832851	0
DFT2_R1	4	72250000	136700000	64450000	4	neutral	AAAB	0.0163528	8.33162e-05	2.23282e-05
DFT2_R1	4	141350000	141500000	150000	4	neutral	AAAB	2.67578	0.139383	0.158462
DFT2_R1	4	141500000	142750000	1250000	7	gain	AAAAAAB	2.96114	5.21655e-18	4.70196e-22
DFT2_R1	4	142750000	142800000	50000	7	gain	-	-1	0.0839035	0.271128
DFT2_R1	4	142800000	142850000	50000	7	gain	AAAABBB	91.7078	0.0835938	0.270591
DFT2_R1	4	142850000	158050000	15200000	4	neutral	AAAB	0.0475518	0.304122	0.443508
DFT2_R1	4	158050000	158100000	50000	12	gain	AAAAAAABBBBB	0.709839	0.0832851	0
DFT2_R1	4	158100000	197150000	39050000	4	neutral	AAAB	0.0439664	0.463188	0.856935
DFT2_R1	4	197150000	197350000	200000	4	neutral	AAAB	12.4903	0.0274256	0.0722976
DFT2_R1	4	197350000	198350000	1000000	3	loss	AAB	0.298743	2.54844e-14	2.15877e-17
DFT2_R1	4	198350000	198400000	50000	3	loss	-	-1	0.0851724	0.273317
DFT2_R1	4	198400000	198700000	300000	3	loss	AAB	28.7899	2.79401e-05	1.53315e-05
DFT2_R1	4	198700000	207750000	9050000	4	neutral	AAAB	0.0582894	1.32403e-14	2.31374e-11
DFT2_R1	4	207950000	208200000	250000	4	neutral	AAAB	100	0.00629923	0.00372159
DFT2_R1	4	209700000	244700000	35000000	4	neutral	AAAB	0.0394374	2.3711e-36	1.36546e-27
DFT2_R1	4	244700000	244750000	50000	7	gain	-	-1	0.083532	0.270484
DFT2_R1	4	244750000	250100000	5350000	4	neutral	AAAB	2.60522	1.81311e-31	5.55855e-29
DFT2_R1	4	250100000	277150000	27050000	4	neutral	AAAB	0.0367708	5.04334e-19	3.50671e-19
DFT2_R1	4	277600000	282600000	5000000	4	neutral	AAAB	0.733603	0.0240736	0.000166787
DFT2_R1	4	282600000	282900000	300000	2	loss	AB	21.4315	0.000176428	0.00050249
DFT2_R1	4	282900000	286950000	4050000	4	neutral	AAAB	0.27245	0.347234	0.192545
DFT2_R1	4	286950000	287000000	50000	7	gain	AAAAABB	0.75429	0.0839035	0.271128
DFT2_R1	4	287000000	287050000	50000	13	gain	AAAAAAAABBBBB	1.57528	0.0832851	0
DFT2_R1	4	287050000	293050000	6000000	4	neutral	AAAB	0.161678	2.24824e-06	1.86182e-05
DFT2_R1	4	293050000	293100000	50000	45	gain	AAAAAAAAAAAAAAAAAAAAAAAAAAAAAAAAAAAAAABBBBBBB	88.9863	0.0832851	0
DFT2_R1	4	293100000	296050000	2950000	4	neutral	AAAB	1.44318	2.67727e-11	5.96078e-12
DFT2_R1	4	296950000	308550000	11600000	4	neutral	AAAB	0.0680596	4.7099e-05	4.07391e-05
DFT2_R1	4	308600000	308650000	50000	5	gain	AAABB	3.15236	0.0936785	0.287659
DFT2_R1	4	308650000	308750000	100000	6	gain	AAABBB	0.516553	0.0146499	0.03734
DFT2_R1	4	308800000	308900000	100000	34	gain	AAAAAAAAAAAAAAAAAAAABBBBBBBBBBBBBB	15.0243	0.0143124	0
DFT2_R1	4	308900000	308950000	50000	7	gain	AAAAABB	18.0942	0.083532	0.270484
DFT2_R1	4	308950000	309000000	50000	3	loss	AAB	0.854587	0.0938142	0.287883
DFT2_R1	4	309000000	325250000	16250000	4	neutral	AAAB	0.147711	3.39426e-05	1.0251e-05
DFT2_R1	4	325250000	325300000	50000	13	gain	AAAAAAAAABBBB	27.2463	0.0832851	0
DFT2_R1	4	325300000	331200000	5900000	4	neutral	AAAB	0.531953	3.8809e-05	1.90875e-05
DFT2_R1	4	334050000	336500000	2450000	4	neutral	AAAB	4.70776	0.0842339	0.0354669
DFT2_R1	4	336500000	336550000	50000	0	loss	-	-1	0.0832851	0.270055
DFT2_R1	4	338300000	339950000	1650000	4	neutral	AAAA	4.74627	0.459067	0.0439909
DFT2_R1	4	340000000	353350000	13350000	4	neutral	AAAB	9.76154	0.0429421	0.0654955
DFT2_R1	4	353400000	363950000	10550000	4	neutral	AAAB	0.190983	0.00898004	0.000379962
DFT2_R1	4	363950000	364000000	50000	13	gain	AAAAAAAABBBBB	100	0.0832851	0
DFT2_R1	4	364000000	364050000	50000	8	gain	AAAAABBB	100	0.0833673	0.270198
DFT2_R1	4	364050000	382250000	18200000	4	neutral	AAAB	0.0566031	0.0166565	0.0493127
DFT2_R1	4	382600000	385950000	3350000	4	neutral	AAAB	0.203971	6.63918e-05	2.86495e-06
DFT2_R1	4	386050000	389300000	3250000	4	neutral	AAAB	5.9713	0.000114687	1.00449e-05
DFT2_R1	4	389350000	393750000	4400000	4	neutral	AAAB	2.13643	0.0110957	0.0817114
DFT2_R1	4	393800000	394050000	250000	5	gain	AAABB	0.152646	0.0172064	0.00613773
DFT2_R1	4	394100000	464895054	70795054	4	neutral	AAAB	0.0143863	0.973613	0.0452721
DFT2_R1	5	800000	850000	50000	13	gain	AAAAAAAABBBBB	17.4449	0.0832851	0
DFT2_R1	5	2200000	2250000	50000	7	gain	AAAABBB	0.69424	0.0838415	0.27102
DFT2_R1	5	7650000	7700000	50000	10	gain	AAAAAAABBB	6.7955	0.0832851	0
DFT2_R1	5	7900000	7950000	50000	15	gain	AAAAAAAAAABBBBB	100	0.0832851	0
DFT2_R1	5	8150000	8200000	50000	13	gain	AAAAAAAABBBBB	9.39213	0.0832851	0
DFT2_R1	5	9350000	9400000	50000	15	gain	AAAAAAAAABBBBBB	14.9839	0.0832851	0
DFT2_R1	5	30800000	30850000	50000	6	gain	AAAABB	90.8931	0.0841726	0.271593
DFT2_R1	5	30850000	30900000	50000	9	gain	AAAAAABBB	2.78494	0.0832851	0
DFT2_R1	5	30900000	31000000	100000	16	gain	AAAAAAAAABBBBBBB	2.57857	0.0143124	0
DFT2_R1	5	31000000	31200000	200000	5	gain	AAABB	0.949888	0.000691367	0.000932954
DFT2_R1	5	31200000	31300000	100000	8	gain	AAAAABBB	4.06581	0.0143189	0.0366604
DFT2_R1	5	31300000	31500000	200000	6	gain	AAABBB	1.92661	0.000569656	0.000714774
DFT2_R1	5	31500000	31600000	100000	9	gain	AAAAABBBB	3.30386	0.0143124	0
DFT2_R1	5	32300000	33600000	1300000	6	gain	AAAABB	3.33751	1.76145e-18	9.85478e-23
DFT2_R1	5	35350000	35400000	50000	4	neutral	AAAA	72.6859	0.887429	0.931701
DFT2_R1	5	38950000	39350000	400000	27	gain	AAAAAAAAAAAAAAAAABBBBBBBBBB	0.933114	9.67064e-07	0
DFT2_R1	5	48800000	49000000	200000	4	neutral	AAAA	96.8905	0.76318	0.997987
DFT2_R1	5	57500000	57600000	100000	48	gain	AAAAAAAAAAAAAAAAAAAAAAAAAAAAAABBBBBBBBBBBBBBBBBB	79.5616	0.0143124	0
DFT2_R1	5	57700000	57750000	50000	88	gain	AAAAAAAAAAAAAAAAAAAAAAAAAAAAAAAAAAAAAAAAAAAAAAAAAAAAAAAAAAAAAAAAAAAAAAAAAAAAAAAAAAAAABBB	49.4006	0.0832851	0
DFT2_R1	5	79400000	79450000	50000	6	gain	AAAAAA	30.1331	0.0851096	0.273209
DFT2_R1	5	79450000	79500000	50000	4	neutral	AAAA	28.2933	0.206051	0.442758
DFT2_R1	5	86750000	86800000	50000	7	gain	AAAAABB	13.366	0.0837795	0.270913
DFT2_R1	5	94750000	94850000	100000	6	gain	AAAABB	5.49799	0.0162298	0.0419493
DFT2_R1	5	94850000	94900000	50000	15	gain	AAAAAAAAAABBBBB	7.25714	0.0832851	0
DFT2_R1	5	100600000	100650000	50000	7	gain	AAAAAAA	28.0161	0.0834702	0.270377
DFT2_R1	5	101800000	101850000	50000	56	gain	AAAAAAAAAAAAAAAAAAAAAAAAAAAAAAAAAAABBBBBBBBBBBBBBBBBBBBB	100	0.0832851	0
DFT2_R1	5	101850000	101950000	100000	513	gain	AAAAAAAAAAAAAAAAAAAAAAAAAAAAAAAAAAAAAAAAAAAAAAAAAAAAAAAAAAAAAAAAAAAAAAAAAAAAAAAAAAAAAAAAAAAAAAAAAAAAAAAAAAAAAAAAAAAAAAAAAAAAAAAAAAAAAAAAAAAAAAAAAAAAAAAAAAAAAAAAAAAAAAAAAAAAAAAAAAAAAAAAAAAAAAAAAAAAAAAAAAAAAAAAAAAAAAAAAAAAAAAAAAAAAAAAAAAAAAAAAAAAAAAAAAAAAAAAAAAAAAAAAAAAAAAAAAAAAAAAAAAAAAAAAAAAAAAAAAAAAAAAAAAAAAAAAAAAAAAAAAAAAAAAAAAAABBBBBBBBBBBBBBBBBBBBBBBBBBBBBBBBBBBBBBBBBBBBBBBBBBBBBBBBBBBBBBBBBB…	100	0.0143124	0
DFT2_R1	5	113400000	113500000	100000	2	loss	AA	84.6994	0.0145904	0.0371023
DFT2_R1	5	126450000	126500000	50000	4	neutral	AAAB	100	0.2746	0.519303
DFT2_R1	5	126500000	128450000	1950000	3	loss	AAB	1.81442	1.10561e-16	1.58496e-19
DFT2_R1	5	133850000	133950000	100000	2	loss	-	-1	0.0145476	0.0370333
DFT2_R1	5	133950000	140450000	6500000	2	loss	AB	2.93759	4.497e-86	8.86578e-112
DFT2_R1	5	140450000	141450000	1000000	0	loss	-	-1	9.69108e-15	8.72608e-18
DFT2_R1	5	141450000	165050000	23600000	2	loss	AB	7.03772	1.00343e-293	0
DFT2_R1	5	165050000	165200000	150000	0	loss	-	-1	0.00270186	0.00496048
DFT2_R1	5	165200000	174100000	8900000	2	loss	AB	8.49545	8.50614e-117	5.68667e-149
DFT2_R1	5	174100000	174150000	50000	2	loss	-	-1	0.0838828	0.271092
DFT2_R1	5	174150000	175250000	1100000	2	loss	AB	18.3621	5.24582e-16	1.79635e-19
DFT2_R1	5	178550000	178600000	50000	7	gain	AAAABBB	0.0702354	0.0836763	0.270734
DFT2_R1	5	179650000	185850000	6200000	2	loss	AB	8.84318	3.61803e-82	1.53762e-106
DFT2_R1	5	185850000	186550000	700000	2	loss	-	-1	1.02474e-10	1.52361e-12
DFT2_R1	5	186550000	187000000	450000	2	loss	AB	9.35064	2.28057e-07	3.96891e-08
DFT2_R1	5	194550000	194600000	50000	7	gain	AAAAABB	85.1312	0.0836763	0.270734
DFT2_R1	5	202800000	202850000	50000	3	loss	AAA	100	0.0858442	0.274471
DFT2_R1	5	202850000	202900000	50000	2	loss	-	-1	0.0839862	0.271271
DFT2_R1	5	202900000	214100000	11200000	2	loss	AA	41.1513	2.0063e-146	2.55799e-190
DFT2_R1	5	214650000	215100000	450000	2	loss	AA	49.8541	2.1889e-07	3.40278e-08
DFT2_R1	5	215100000	215150000	50000	2	loss	-	-1	0.0848381	0.272742
DFT2_R1	5	224700000	224750000	50000	7	gain	AAAAABB	6.75527	0.0834702	0.270377
DFT2_R1	5	231050000	232600000	1550000	4	neutral	AAAB	45.8659	0.0270575	0.0429917
DFT2_R1	5	232600000	233900000	1300000	2	loss	AA	18.0633	3.68695e-16	3.18511e-21
DFT2_R1	5	233900000	233950000	50000	10	gain	AAAAAABBBB	8.39248	0.0832851	0
DFT2_R1	5	233950000	234000000	50000	2	loss	AA	14.5928	0.0842556	0.271737
DFT2_R1	5	234000000	234450000	450000	2	loss	-	-1	2.14862e-07	3.18602e-08
DFT2_R1	5	234450000	236100000	1650000	2	loss	AB	6.4978	3.34924e-23	6.02048e-29
DFT2_R1	5	240500000	240550000	50000	9	gain	AAAAAABBB	2.86835	0.0832851	0
DFT2_R1	5	240550000	240600000	50000	18	gain	AAAAAAAAAAABBBBBBB	3.30772	0.0832851	0
DFT2_R1	5	244450000	244500000	50000	13	gain	AAAAAAAABBBBB	6.6102	0.0832851	0
DFT2_R1	5	244500000	246000000	1500000	4	neutral	AAAA	14.0296	0.60555	0.478834
DFT2_R1	5	246000000	246100000	100000	6	gain	AAABBB	0.426905	0.0148665	0.0380104
DFT2_R1	5	249350000	249450000	100000	9	gain	AAAAAABBB	1.60707	0.0143124	0
DFT2_R1	5	251350000	251400000	50000	5	gain	-	-1	0.0886825	0.279305
DFT2_R1	5	251400000	251700000	300000	4	neutral	AAAA	12.2943	0.0956209	0.222622
DFT2_R1	5	258200000	258250000	50000	8	gain	AAAAABBB	30.0987	0.0832851	0
DFT2_R1	5	287300000	287350000	50000	7	gain	AAAABBB	34.3587	0.083635	0.270663
DFT2_R1	5	287500000	288000000	500000	4	neutral	AAAB	5.23441	0.000118711	0.000537201
DFT2_R1	5	288000000	288050000	50000	7	gain	AAAAABB	11.2599	0.0839448	0.271199
DFT2_R1	5	288050000	288100000	50000	5	gain	AAABB	49.7116	0.0964216	0.292167
DFT2_R1	5	288100000	288121652	21652	2	loss	-	-1	0.0838001	0.270949
DFT2_R1	6	200000	3100000	2900000	3	loss	AAB	2.3297	2.2816e-38	6.83693e-47
DFT2_R1	6	3100000	3150000	50000	7	gain	AAAABBB	28.0253	0.0836763	0.270734
DFT2_R1	6	3150000	36150000	33000000	3	loss	AAB	0.0207727	0	0
DFT2_R1	6	36150000	36200000	50000	6	gain	AAAAAB	99.5975	0.0868174	0.276136
DFT2_R1	6	36200000	37800000	1600000	3	loss	AAB	0.192319	1.58641e-17	1.5964e-22
DFT2_R1	6	37800000	37900000	100000	3	loss	-	-1	0.0153563	0.0385992
DFT2_R1	6	37900000	38000000	100000	10	gain	-	-1	0.0143124	0
DFT2_R1	6	38000000	38150000	150000	10	gain	AAAAAAAAAB	82.6211	0.00270186	0
DFT2_R1	6	38150000	38200000	50000	10	gain	-	-1	0.0832851	0
DFT2_R1	6	38200000	38250000	50000	7	gain	-	-1	0.0834702	0.270377
DFT2_R1	6	38250000	56350000	18100000	3	loss	AAB	0.0160787	2.1534e-218	7.827e-278
DFT2_R1	6	56350000	56400000	50000	9	gain	AAAAAAABB	100	0.0832851	0
DFT2_R1	6	56400000	56450000	50000	3	loss	AAB	32.6362	0.0868812	0.276245
DFT2_R1	6	56450000	56500000	50000	6	gain	AAAABB	99.9239	0.0841726	0.271593
DFT2_R1	6	56500000	76650000	20150000	3	loss	AAB	0.041618	2.14375e-241	1.69222e-294
DFT2_R1	6	76650000	76700000	50000	9	gain	AAAAABBBB	27.7846	0.0832851	0
DFT2_R1	6	76700000	88200000	11500000	3	loss	AAB	0.110079	1.64934e-145	1.64153e-184
DFT2_R1	6	88200000	88250000	50000	6	gain	AAAABB	36.2759	0.0866475	0.275846
DFT2_R1	6	88250000	92000000	3750000	3	loss	AAB	0.30959	3.10697e-49	3.81259e-62
DFT2_R1	6	92000000	92450000	450000	3	loss	-	-1	3.90129e-07	5.19499e-08
DFT2_R1	6	92450000	96000000	3550000	3	loss	AAB	2.31105	5.46283e-46	2.25859e-52
DFT2_R1	6	96000000	96100000	100000	2	loss	-	-1	0.0148229	0.0374493
DFT2_R1	6	96100000	99300000	3200000	3	loss	AAB	1.49042	8.98042e-42	1.17567e-50
DFT2_R1	6	99300000	99350000	50000	6	gain	-	-1	0.0852561	0.273461
DFT2_R1	6	99350000	100550000	1200000	3	loss	AAB	5.86324	6.85642e-17	5.62975e-20
DFT2_R1	6	100550000	101450000	900000	3	loss	AAB	3.75565	4.9711e-13	1.79048e-14
DFT2_R1	6	101450000	101500000	50000	7	gain	-	-1	0.0834702	0.270377
DFT2_R1	6	101500000	101750000	250000	10	gain	AAAAAAAAAB	100	0.000107694	0
DFT2_R1	6	101750000	101800000	50000	6	gain	AAAABB	16.9021	0.0843593	0.271916
DFT2_R1	6	101800000	111700000	9900000	4	neutral	AAAB	0.167681	3.39736e-07	3.15097e-07
DFT2_R1	6	111700000	111750000	50000	3	loss	-	-1	0.114572	0.320749
DFT2_R1	6	111750000	112250000	500000	4	neutral	AAAB	56.2869	0.00721947	0.0145852
DFT2_R1	6	112250000	122150000	9900000	3	loss	AAB	0.124907	3.29086e-126	5.82896e-159
DFT2_R1	6	122150000	122200000	50000	11	gain	AAAAAAABBBB	75.5854	0.0832851	0
DFT2_R1	6	122200000	122250000	50000	591	gain	AAAAAAAAAAAAAAAAAAAAAAAAAAAAAAAAAAAAAAAAAAAAAAAAAAAAAAAAAAAAAAAAAAAAAAAAAAAAAAAAAAAAAAAAAAAAAAAAAAAAAAAAAAAAAAAAAAAAAAAAAAAAAAAAAAAAAAAAAAAAAAAAAAAAAAAAAAAAAAAAAAAAAAAAAAAAAAAAAAAAAAAAAAAAAAAAAAAAAAAAAAAAAAAAAAAAAAAAAAAAAAAAAAAAAAAAAAAAAAAAAAAAAAAAAAAAAAAAAAAAAAAAAAAAAAAAAAAAAAAAAAAAAAAAAAAAAAAAAAAAAAAAAAAAAAAAAAAAAAAAAAAAAAAAAAAAAAAAAAAAAAAAAAAAAAAAAAAAAAAAAAAAAAAAAAAAAAAAAAAAAAAAAABBBBBBBBBBBBB…	100	0.0832851	0
DFT2_R1	6	122250000	122900000	650000	3	loss	AAB	2.74518	1.67775e-07	4.80117e-09
DFT2_R1	6	122900000	122950000	50000	7	gain	AAAAABB	100	0.0838415	0.27102
DFT2_R1	6	122950000	125900000	2950000	3	loss	AAB	1.20588	1.51031e-38	1.50781e-47
DFT2_R1	6	125900000	125950000	50000	6	gain	AAAAAB	45.7184	0.0864779	0.275556
DFT2_R1	6	125950000	151250000	25300000	3	loss	AAB	0.0148118	2.08218e-293	0
DFT2_R1	6	151250000	151300000	50000	9	gain	AAAAAABBB	35.4367	0.0832851	0
DFT2_R1	6	151300000	151700000	400000	3	loss	AAB	28.3297	1.47177e-06	3.61566e-07
DFT2_R1	6	151700000	151750000	50000	8	gain	AAAAABBB	99.8346	0.0832851	0
DFT2_R1	6	151750000	152250000	500000	3	loss	-	-1	7.01543e-08	8.04452e-09
DFT2_R1	6	152250000	152300000	50000	6	gain	AAAABB	37.4154	0.0851305	0.273245
DFT2_R1	6	152300000	163900000	11600000	3	loss	AAB	0.0708804	9.2135e-140	5.0832e-174
DFT2_R1	6	163900000	163950000	50000	6	gain	AAAABB	19.9026	0.0846296	0.272382
DFT2_R1	6	163950000	181500000	17550000	3	loss	AAB	0.0780275	4.35847e-210	6.40892e-262
DFT2_R1	6	181500000	181600000	100000	3	loss	-	-1	0.016046	0.0392271
DFT2_R1	6	181600000	182950000	1350000	3	loss	AAA	100	3.50867e-16	1.81891e-21
DFT2_R1	6	182950000	183050000	100000	3	loss	-	-1	0.0161322	0.0396227
DFT2_R1	6	183050000	206300000	23250000	3	loss	AAB	0.017605	8.32359e-290	0
DFT2_R1	6	206300000	206550000	250000	1	loss	A	-1	0.00010884	9.1987e-05
DFT2_R1	6	206550000	220000000	13450000	3	loss	AAB	0.0705888	4.80888e-165	3.02126e-214
DFT2_R1	6	220000000	220050000	50000	30	gain	AAAAAAAAAAAAAAAAAAAABBBBBBBBBB	22.6532	0.0832851	0
DFT2_R1	6	220050000	224350000	4300000	3	loss	AAB	0.0508269	2.07896e-53	3.52691e-66
DFT2_R1	6	224350000	224500000	150000	1	loss	A	-1	0.00272024	0.00499829
DFT2_R1	6	224500000	227750000	3250000	3	loss	AAB	0.0911179	6.19122e-40	1.28202e-49
DFT2_R1	6	227750000	227800000	50000	6	gain	AAAABB	2.21016	0.0861817	0.27505
DFT2_R1	6	227800000	228350000	550000	3	loss	AAB	5.89053	1.75786e-08	3.78253e-09
DFT2_R1	6	228350000	228400000	50000	8	gain	AAAAAAAA	67.0381	0.0834496	0.270341
DFT2_R1	6	228400000	231750000	3350000	3	loss	AAB	0.0573873	5.0963e-43	3.18251e-54
DFT2_R1	6	231750000	231800000	50000	3	loss	-	-1	0.101859	0.300947
DFT2_R1	6	231800000	233650000	1850000	4	neutral	AAAB	0.459011	1.196e-09	3.48977e-09
DFT2_R1	6	233650000	233700000	50000	5	gain	AAABB	11.6427	0.0869876	0.276427
DFT2_R1	6	233700000	233750000	50000	17	gain	AAAAAAAAAAABBBBBB	27.252	0.0832851	0
DFT2_R1	6	233750000	241100000	7350000	3	loss	AAB	0.0419368	2.15516e-88	5.19646e-110
DFT2_R1	6	241100000	241200000	100000	3	loss	AAB	46.0968	0.0152978	0.0388863
DFT2_R1	6	241200000	243950000	2750000	4	neutral	AAAB	0.244574	0.00376393	1.16882e-05
DFT2_R1	6	243950000	244000000	50000	10	gain	AAAAAAABBB	44.2595	0.0832851	0
DFT2_R1	6	244000000	245750000	1750000	4	neutral	AAAB	0.381409	6.47748e-07	4.04028e-06
DFT2_R1	6	245750000	245850000	100000	6	gain	AAAABB	0.216902	0.0148933	0.0383038
DFT2_R1	6	246800000	246900000	100000	6	gain	AAABBB	0.255604	0.0149135	0.0382328
DFT2_R1	6	246900000	250950000	4050000	4	neutral	AAAB	2.13932	0.00278191	0.000740722
DFT2_R1	6	251050000	251200000	150000	2	loss	AB	0.454045	0.00284902	0.00533369
DFT2_R1	6	251200000	251250000	50000	15	gain	AAAAAAAAABBBBBB	2.93087	0.0832851	0
DFT2_R1	6	251250000	251900000	650000	4	neutral	AAAB	2.85856	0.33908	0.484694
DFT2_R1	6	251900000	252000000	100000	7	gain	AAAABBB	0.322791	0.0144753	0.037132
DFT2_R1	6	252000000	252100000	100000	11	gain	AAAAAAABBBB	0.87531	0.0143124	0
DFT2_R1	6	252100000	252150000	50000	8	gain	AAAAABBB	6.45993	0.0832851	0
DFT2_R1	6	252150000	252200000	50000	1	loss	A	-1	0.0832851	0.270055
DFT2_R1	6	253350000	253400000	50000	7	gain	AAAABBB	0.645246	0.0836144	0.270627
DFT2_R1	6	253950000	254200000	250000	1	loss	A	-1	0.000108495	9.21095e-05
DFT2_R1	6	254200000	254300000	100000	3	loss	AAA	41.8104	0.015315	0.0389584
DFT2_R1	X	0	1650000	1650000	2	loss	AB	0.376325	2.4944e-21	2.48429e-25
DFT2_R1	X	1650000	1700000	50000	11	gain	AAAAAAAABBB	5.93259	0.0832851	0
DFT2_R1	X	1700000	1750000	50000	2	loss	AB	16.8229	0.0835938	0.270591
DFT2_R1	X	1750000	1800000	50000	9	gain	AAAAAABBB	3.72666	0.0832851	0
DFT2_R1	X	1800000	2000000	200000	1	loss	A	-1	0.000533319	0.000672716
DFT2_R1	X	2000000	2250000	250000	3	loss	AAB	0.202104	0.463371	0.078511
DFT2_R1	X	2250000	2300000	50000	9	gain	AAAAAABBB	3.9162	0.0832851	0
DFT2_R1	X	2300000	2500000	200000	4	neutral	AAAB	0.880215	0.908509	0.295941
DFT2_R1	X	2500000	3300000	800000	2	loss	AB	0.319315	4.97578e-12	4.08452e-14
DFT2_R1	X	3300000	3350000	50000	8	gain	AAAAABBB	16.0278	0.0832851	0
DFT2_R1	X	3350000	3400000	50000	2	loss	AB	0.74703	0.0844632	0.272095
DFT2_R1	X	3400000	3450000	50000	25	gain	AAAAAAAAAAAAAAAABBBBBBBBB	3.73832	0.0832851	0
DFT2_R1	X	3450000	3650000	200000	3	loss	AAB	0.206153	0.00302305	0.0239661
DFT2_R1	X	3650000	3700000	50000	7	gain	AAAABBB	100	0.0836763	0.270734
DFT2_R1	X	3700000	4500000	800000	2	loss	AB	0.307615	1.49772e-09	2.11502e-12
DFT2_R1	X	4500000	4550000	50000	11	gain	AAAAAAABBBB	0.637333	0.0832851	0
DFT2_R1	X	4550000	4600000	50000	3	loss	AAB	0.896863	0.0865203	0.275629
DFT2_R1	X	4600000	4700000	100000	16	gain	AAAAAAAAAABBBBBB	0.488104	0.0143124	0
DFT2_R1	X	4700000	4800000	100000	6	gain	AAAABB	0.153324	0.0153633	0.0394974
DFT2_R1	X	4800000	8050000	3250000	2	loss	AB	0.267232	5.4931e-44	1.24548e-54
DFT2_R1	X	8050000	8150000	100000	6	gain	AAAABB	0.440607	0.0157683	0.0406805
DFT2_R1	X	8150000	8200000	50000	12	gain	AAAAAAAABBBB	0.759195	0.0832851	0
DFT2_R1	X	8200000	8400000	200000	2	loss	AB	0.799132	0.0005754	0.000774693
DFT2_R1	X	8400000	8500000	100000	7	gain	AAAABBB	2.59476	0.015236	0.0394349
DFT2_R1	X	8500000	11150000	2650000	2	loss	AB	0.263794	2.76457e-30	2.45096e-37
DFT2_R1	X	11150000	22500000	11350000	2	loss	AB	0.0916579	9.71717e-146	1.95165e-186
DFT2_R1	X	22500000	22550000	50000	10	gain	AAAAAABBBB	16.9978	0.0832851	0
DFT2_R1	X	22550000	22600000	50000	2	loss	AB	0.901507	0.0838828	0.271092
DFT2_R1	X	22600000	22650000	50000	11	gain	AAAAAAABBBB	2.24053	0.0832851	0
DFT2_R1	X	22650000	22700000	50000	6	gain	AAAABB	1.91381	0.0845672	0.272275
DFT2_R1	X	22700000	32500000	9800000	2	loss	AB	0.220158	9.05938e-125	9.2807e-159
DFT2_R1	X	32500000	32650000	150000	2	loss	-	-1	0.00274353	0.00502632
DFT2_R1	X	32650000	33050000	400000	2	loss	AA	27.2839	9.97841e-07	2.32629e-07
DFT2_R1	X	33050000	33200000	150000	2	loss	-	-1	0.00274413	0.00501629
DFT2_R1	X	33200000	40500000	7300000	2	loss	AB	0.55849	1.90672e-96	3.80055e-126
DFT2_R1	X	40500000	40550000	50000	7	gain	AAAABBB	6.82614	0.0835938	0.270591
DFT2_R1	X	40550000	52650000	12100000	2	loss	AB	0.195049	4.93635e-154	8.74619e-197
DFT2_R1	X	52650000	52700000	50000	29	gain	AAAAAAAAAAAAAAAAAAABBBBBBBBBB	8.55691	0.0832851	0
DFT2_R1	X	52700000	53950000	1250000	2	loss	AB	0.335527	9.3029e-15	3.90365e-16
DFT2_R1	X	53950000	54050000	100000	6	gain	AAAABB	0.361893	0.0148899	0.0375789
DFT2_R1	X	54050000	78450000	24400000	2	loss	AB	0.231234	1.08789e-293	0
DFT2_R1	X	78700000	78750000	50000	7	gain	AAAAABB	3.03335	0.0839035	0.271128
DFT2_R1	X	78750000	83081154	4331154	2	loss	AB	0.190716	1.49244e-56	2.70657e-71

## Sheet: DFT2_R2
EMBOJ2025120337
Schönbichler et al.
Dataset EV4: Regions of Copy Number Variations
sample	chr	start	end	segment length	copy number	status	genotype	GT uncertainty	WilcoxonRankSumTestPvalue	KolmogorovSmirnovPvalue
DFT2_R2	1	0	9400000	9400000	3	loss	AAB	0.0803586	1.9358e-116	4.44259e-147
DFT2_R2	1	9400000	9450000	50000	17	gain	AAAAAAAAAAABBBBBB	100	0.0832872	0
DFT2_R2	1	9450000	28100000	18650000	3	loss	AAB	0.0212037	3.3267e-212	6.45903e-277
DFT2_R2	1	28100000	28150000	50000	9	gain	AAAAAABBB	2.80043	0.0832872	0
DFT2_R2	1	28150000	38000000	9850000	3	loss	AAB	0.0538921	9.53137e-120	8.11263e-149
DFT2_R2	1	38000000	38050000	50000	6	gain	AAABBB	100	0.0857689	0.27434
DFT2_R2	1	38050000	46050000	8000000	3	loss	AAB	0.0298953	3.85561e-94	1.81688e-118
DFT2_R2	1	46050000	46100000	50000	6	gain	AAAABB	34.8599	0.0850505	0.273106
DFT2_R2	1	46100000	49850000	3750000	3	loss	AAB	0.102287	1.17731e-44	2.15664e-52
DFT2_R2	1	49850000	49900000	50000	15	gain	-	-1	0.0832872	0
DFT2_R2	1	49900000	65950000	16050000	3	loss	AAB	0.050383	4.00379e-195	2.5882e-246
DFT2_R2	1	65950000	66000000	50000	7	gain	AAAAABB	23.548	0.0836284	0.270649
DFT2_R2	1	66000000	67700000	1700000	3	loss	AAB	0.125912	7.1692e-21	1.69308e-24
DFT2_R2	1	67700000	67750000	50000	7	gain	AAAAABB	2.06267	0.0834008	0.270254
DFT2_R2	1	67750000	68050000	300000	3	loss	AAB	0.306054	3.83552e-05	4.58547e-05
DFT2_R2	1	68050000	68100000	50000	6	gain	AAAABB	1.3114	0.0851892	0.273344
DFT2_R2	1	68100000	70000000	1900000	3	loss	AAB	0.041659	6.6431e-20	3.60465e-24
DFT2_R2	1	70000000	70050000	50000	6	gain	AAAAAA	100	0.0838336	0.271005
DFT2_R2	1	70050000	75500000	5450000	3	loss	AAB	0.316666	1.67806e-66	3.37491e-80
DFT2_R2	1	75500000	75600000	100000	5	gain	AAABB	43.4068	0.0154856	0.0388221
DFT2_R2	1	75600000	82600000	7000000	3	loss	AAB	0.225562	2.47026e-78	2.81368e-97
DFT2_R2	1	82600000	82650000	50000	3	loss	AAB	55.4969	0.100928	0.299457
DFT2_R2	1	87450000	87500000	50000	10	gain	AAAAABBBBB	100	0.0832872	0
DFT2_R2	1	91800000	91850000	50000	8	gain	AAAAABBB	0.48831	0.0833326	0.270136
DFT2_R2	1	106650000	108750000	2100000	2	loss	AB	100	5.22852e-29	1.56683e-36
DFT2_R2	1	112900000	112950000	50000	7	gain	AAAABBB	0.8658	0.0836284	0.270649
DFT2_R2	1	118850000	118900000	50000	7	gain	AAAABBB	3.1881	0.0836739	0.270728
DFT2_R2	1	119800000	119850000	50000	8	gain	AAAAABBB	100	0.0833099	0.270097
DFT2_R2	1	124250000	124300000	50000	7	gain	AAAABBB	29.3237	0.0834918	0.270412
DFT2_R2	1	136400000	136500000	100000	6	gain	AAABBB	55.4478	0.0144642	0.0368907
DFT2_R2	1	137500000	137550000	50000	7	gain	AAAABBB	50.8934	0.0835145	0.270452
DFT2_R2	1	137550000	138200000	650000	4	neutral	AAAB	8.70403	0.183825	0.283864
DFT2_R2	1	173050000	173250000	200000	4	neutral	AAAA	85.4833	0.370983	0.415699
DFT2_R2	1	173250000	173300000	50000	9	gain	AAAAAABBB	19.3484	0.0832872	0
DFT2_R2	1	177250000	177300000	50000	7	gain	AAAAABB	33.8461	0.0836739	0.270728
DFT2_R2	1	178200000	178250000	50000	9	gain	AAAAABBBB	73.6675	0.0832872	0
DFT2_R2	1	178700000	178750000	50000	7	gain	-	-1	0.0835145	0.270452
DFT2_R2	1	178750000	179350000	600000	4	neutral	AAAB	7.60682	0.433683	0.175583
DFT2_R2	1	179350000	179400000	50000	8	gain	AAAAABBB	26.1787	0.0833554	0.270175
DFT2_R2	1	187500000	187550000	50000	7	gain	AAAAABB	100	0.0836512	0.270689
DFT2_R2	1	193100000	193400000	300000	5	gain	AAABB	8.77179	0.00280866	0.0189337
DFT2_R2	1	199600000	199650000	50000	7	gain	AAAABBB	28.0928	0.0835145	0.270452
DFT2_R2	1	201250000	201300000	50000	7	gain	AAAAABB	19.5539	0.0833781	0.270215
DFT2_R2	1	206300000	206350000	50000	7	gain	AAAABBB	61.9926	0.0833781	0.270215
DFT2_R2	1	207800000	207850000	50000	7	gain	AAAAABB	85.3025	0.0836739	0.270728
DFT2_R2	1	223850000	223900000	50000	7	gain	AAAABBB	11.8849	0.0836739	0.270728
DFT2_R2	1	237800000	237850000	50000	7	gain	AAAAABB	43.306	0.0835601	0.270531
DFT2_R2	1	241600000	241650000	50000	8	gain	AAAAABBB	86.5526	0.0832872	0
DFT2_R2	1	248250000	248300000	50000	7	gain	AAAABBB	100	0.0836967	0.270768
DFT2_R2	1	252500000	252550000	50000	8	gain	AAAAABBB	0.370398	0.0832872	0
DFT2_R2	1	252550000	252650000	100000	2	loss	AB	0.621622	0.0149337	0.0383255
DFT2_R2	1	276050000	276100000	50000	9	gain	AAAAAAAAA	83.5112	0.0832872	0
DFT2_R2	1	280700000	280750000	50000	7	gain	AAAAAAB	100	0.0836739	0.270728
DFT2_R2	1	280750000	286650000	5900000	4	neutral	AAAB	3.94904	0.0551789	0.0116933
DFT2_R2	1	286650000	286700000	50000	53	gain	AAAAAAAAAAAAAAAAAAAAAAAAAAAAAAAAAABBBBBBBBBBBBBBBBBBB	100	0.0832872	0
DFT2_R2	1	286700000	286750000	50000	766	gain	AAAAAAAAAAAAAAAAAAAAAAAAAAAAAAAAAAAAAAAAAAAAAAAAAAAAAAAAAAAAAAAAAAAAAAAAAAAAAAAAAAAAAAAAAAAAAAAAAAAAAAAAAAAAAAAAAAAAAAAAAAAAAAAAAAAAAAAAAAAAAAAAAAAAAAAAAAAAAAAAAAAAAAAAAAAAAAAAAAAAAAAAAAAAAAAAAAAAAAAAAAAAAAAAAAAAAAAAAAAAAAAAAAAAAAAAAAAAAAAAAAAAAAAAAAAAAAAAAAAAAAAAAAAAAAAAAAAAAAAAAAAAAAAAAAAAAAAAAAAAAAAAAAAAAAAAAAAAAAAAAAAAAAAAAAAAAAAAAAAAAAAAAAAAAAAAAAAAAAAAAAAAAAAAAAAAAAAAAAAAAAAAAAAAAAAAAAAAAAA…	100	0.0832872	0
DFT2_R2	1	286750000	291350000	4600000	4	neutral	AAAB	100	0.0377459	0.00512738
DFT2_R2	1	291350000	291400000	50000	7	gain	AAAABBB	100	0.0836284	0.270649
DFT2_R2	1	295800000	295850000	50000	7	gain	AAAAABB	10.9151	0.0833781	0.270215
DFT2_R2	1	295850000	297350000	1500000	4	neutral	AAAB	4.07529	0.206713	0.101962
DFT2_R2	1	305550000	305600000	50000	8	gain	AAAABBBB	100	0.0833099	0.270097
DFT2_R2	1	306000000	306050000	50000	7	gain	AAAABBB	42.9485	0.0834008	0.270254
DFT2_R2	1	307000000	307050000	50000	9	gain	AAAAABBBB	22.2915	0.0832872	0
DFT2_R2	1	313900000	315200000	1300000	2	loss	AB	74.3461	1.32919e-18	8.34936e-23
DFT2_R2	1	317050000	317100000	50000	8	gain	AAAABBBB	37.3217	0.0832872	0
DFT2_R2	1	327500000	328800000	1300000	7	gain	AAAAABB	0.468744	1.11196e-18	5.70056e-23
DFT2_R2	1	328800000	343250000	14450000	4	neutral	AAAB	0.0371169	0.000158627	0.00277427
DFT2_R2	1	343250000	343300000	50000	8	gain	AAAAABBB	100	0.0833099	0.270097
DFT2_R2	1	343300000	349000000	5700000	4	neutral	AAAB	0.310546	0.000111325	0.00095148
DFT2_R2	1	349000000	349100000	100000	183	gain	AAAAAAAAAAAAAAAAAAAAAAAAAAAAAAAAAAAAAAAAAAAAAAAAAAAAAAAAAAAAAAAAAAAAAAAAAAAAAAAAAAAAAAAAAAAAAAAAAAAAAAAAAAAAAAABBBBBBBBBBBBBBBBBBBBBBBBBBBBBBBBBBBBBBBBBBBBBBBBBBBBBBBBBBBBBBBBBBBBBBBB	100	0.014313	0
DFT2_R2	1	349100000	357100000	8000000	4	neutral	AAAB	3.4949	0.000369351	0.000573913
DFT2_R2	1	357100000	357150000	50000	14	gain	AAAAAAAAABBBBB	100	0.0832872	0
DFT2_R2	1	357150000	373050000	15900000	4	neutral	AAAB	0.10524	0.452616	0.157421
DFT2_R2	1	373050000	373100000	50000	7	gain	AAAAAAA	38.255	0.0836739	0.270728
DFT2_R2	1	373100000	373350000	250000	4	neutral	AAAB	100	0.649994	0.893801
DFT2_R2	1	373350000	373400000	50000	7	gain	AAAAABB	100	0.0833781	0.270215
DFT2_R2	1	373400000	376100000	2700000	4	neutral	AAAB	8.5398	0.907351	0.0579485
DFT2_R2	1	376550000	376600000	50000	9	gain	AAAAAABBB	76.4549	0.0832872	0
DFT2_R2	1	376600000	390050000	13450000	4	neutral	AAAB	7.0921	0.00020024	0.00166648
DFT2_R2	1	390050000	390100000	50000	7	gain	AAAAABB	53.5209	0.0835145	0.270452
DFT2_R2	1	390100000	395050000	4950000	4	neutral	AAAB	4.21519	0.843726	0.80528
DFT2_R2	1	395050000	395100000	50000	11	gain	AAAAAABBBBB	100	0.0832872	0
DFT2_R2	1	395100000	410950000	15850000	4	neutral	AAAB	11.2843	3.40815e-11	9.84221e-11
DFT2_R2	1	410950000	411000000	50000	8	gain	AAAAAABB	100	0.0832872	0
DFT2_R2	1	411000000	411900000	900000	4	neutral	AAAB	100	0.150289	0.0903611
DFT2_R2	1	411900000	411950000	50000	7	gain	-	-1	0.0834008	0.270254
DFT2_R2	1	411950000	413700000	1750000	4	neutral	AAAB	14.4309	0.167837	0.280771
DFT2_R2	1	413700000	413800000	100000	7	gain	AAAABBB	0.117748	0.0144715	0.0370539
DFT2_R2	1	413800000	417850000	4050000	4	neutral	AAAB	3.21262	0.000205399	5.94494e-05
DFT2_R2	1	417850000	417900000	50000	6	gain	AAAABB	100	0.0837423	0.270847
DFT2_R2	1	417900000	419150000	1250000	4	neutral	AAAB	10.9982	0.750775	0.509471
DFT2_R2	1	419150000	419200000	50000	7	gain	-	-1	0.0833781	0.270215
DFT2_R2	1	419200000	420650000	1450000	4	neutral	AAAB	4.22646	4.664e-10	1.5606e-09
DFT2_R2	1	432500000	432550000	50000	7	gain	-	-1	0.0834463	0.270333
DFT2_R2	1	432550000	439450000	6900000	4	neutral	AAAB	1.99692	0.375024	0.103056
DFT2_R2	1	439450000	439500000	50000	7	gain	AAAABBB	55.7844	0.0836512	0.270689
DFT2_R2	1	439500000	441650000	2150000	4	neutral	AAAB	21.7916	0.796755	0.719289
DFT2_R2	1	441650000	441700000	50000	7	gain	AAAAAAB	50.8172	0.0836284	0.270649
DFT2_R2	1	457000000	457050000	50000	7	gain	-	-1	0.0836739	0.270728
DFT2_R2	1	457050000	464300000	7250000	4	neutral	AAAB	5.83732	0.272332	0.37093
DFT2_R2	1	464300000	464350000	50000	7	gain	-	-1	0.0835145	0.270452
DFT2_R2	1	464350000	476550000	12200000	4	neutral	AAAB	2.66666	0.111486	0.324482
DFT2_R2	1	476550000	476600000	50000	8	gain	AAAAAABB	38.7419	0.0832872	0
DFT2_R2	1	476600000	481950000	5350000	4	neutral	AAAB	3.42087	2.11212e-09	2.22099e-09
DFT2_R2	1	481950000	482000000	50000	8	gain	-	-1	0.0833554	0.270175
DFT2_R2	1	482000000	493600000	11600000	4	neutral	AAAB	4.87717	0.00291247	0.0102529
DFT2_R2	1	493600000	493650000	50000	7	gain	AAAAABB	26.2799	0.0836739	0.270728
DFT2_R2	1	493650000	508350000	14700000	4	neutral	AAAB	3.12079	4.26502e-29	6.76356e-24
DFT2_R2	1	508350000	508400000	50000	7	gain	AAAAABB	28.2241	0.0836056	0.27061
DFT2_R2	1	508400000	514000000	5600000	4	neutral	AAAB	11.9952	0.726272	0.46624
DFT2_R2	1	514000000	514050000	50000	8	gain	-	-1	0.0833326	0.270136
DFT2_R2	1	514050000	521500000	7450000	4	neutral	AAAB	2.34356	0.25662	0.156505
DFT2_R2	1	521500000	521550000	50000	7	gain	AAAAAAA	36.229	0.0836739	0.270728
DFT2_R2	1	521550000	524200000	2650000	4	neutral	AAAB	8.25392	9.18904e-07	8.35952e-06
DFT2_R2	1	524200000	524250000	50000	7	gain	-	-1	0.0833781	0.270215
DFT2_R2	1	524250000	537900000	13650000	4	neutral	AAAB	12.2726	2.69117e-08	2.2391e-06
DFT2_R2	1	537900000	537950000	50000	7	gain	AAAABBB	1.69835	0.0835145	0.270452
DFT2_R2	1	537950000	549050000	11100000	4	neutral	AAAB	4.17258	3.25295e-14	5.75211e-11
DFT2_R2	1	549050000	554650000	5600000	4	neutral	AAAB	0.0765988	0.0283164	0.00978473
DFT2_R2	1	554650000	554700000	50000	8	gain	-	-1	0.0833099	0.270097
DFT2_R2	1	554700000	575500000	20800000	4	neutral	AAAB	0.0452903	2.36758e-11	9.27954e-12
DFT2_R2	1	575500000	575600000	100000	6	gain	AAAABB	0.886344	0.0145404	0.0371411
DFT2_R2	1	575600000	590800000	15200000	4	neutral	AAAB	0.0521828	8.31827e-27	2.33168e-23
DFT2_R2	1	590800000	590850000	50000	7	gain	AAAAABB	17.7442	0.0834008	0.270254
DFT2_R2	1	590850000	609400000	18550000	4	neutral	AAAB	0.0143559	0.04801	0.0111224
DFT2_R2	1	609400000	609450000	50000	8	gain	AAAAABBB	1.39714	0.0832872	0
DFT2_R2	1	609450000	613650000	4200000	4	neutral	AAAB	0.452049	6.36501e-19	2.7876e-15
DFT2_R2	1	613650000	613700000	50000	7	gain	AAAAABB	43.1399	0.0833781	0.270215
DFT2_R2	1	613700000	622050000	8350000	4	neutral	AAAB	0.0549394	4.068e-10	4.0269e-10
DFT2_R2	1	622050000	622100000	50000	7	gain	AAAAABB	13.0913	0.0835145	0.270452
DFT2_R2	1	622100000	640300000	18200000	4	neutral	AAAB	0.0752825	1.70811e-10	7.21419e-08
DFT2_R2	1	640300000	640850000	550000	2	loss	AB	1.35264	1.50379e-08	3.19763e-09
DFT2_R2	1	640850000	642450000	1600000	4	neutral	AAAB	0.28609	8.13645e-06	6.22118e-06
DFT2_R2	1	642450000	642550000	100000	2	loss	AB	3.33066	0.0143957	0.0368582
DFT2_R2	1	644900000	645000000	100000	2	loss	AB	8.32996	0.0159684	0.041486
DFT2_R2	1	645000000	645050000	50000	7	gain	AAAABBB	0.824792	0.0835145	0.270452
DFT2_R2	1	645050000	651250000	6200000	4	neutral	AAAB	0.264848	3.67529e-22	2.74794e-22
DFT2_R2	1	651250000	651300000	50000	8	gain	AAAAABBB	0.145312	0.0832872	0
DFT2_R2	1	651300000	653900000	2600000	4	neutral	AAAB	0.384028	0.00054345	0.000829139
DFT2_R2	1	653900000	653950000	50000	8	gain	AAAAAABB	41.9928	0.0832872	0
DFT2_R2	1	653950000	701800000	47850000	4	neutral	AAAB	0.013413	8.55776e-45	2.318e-37
DFT2_R2	1	701800000	701900000	100000	5	gain	AAABB	45.6884	0.0181706	0.0423107
DFT2_R2	1	701900000	711400000	9500000	5	gain	AAABB	0.0318751	4.6949e-118	8.99807e-149
DFT2_R2	1	711400000	711450000	50000	10	gain	AAAAAABBBB	7.97168	0.0832872	0
DFT2_R2	1	711450000	711550000	100000	6	gain	AAAABB	1.68701	0.0144462	0.0368473
DFT2_R2	1	711550000	711600000	50000	11	gain	AAAAAAABBBB	9.42887	0.0832872	0
DFT2_R2	1	711600000	713350000	1750000	5	gain	AAABB	0.38281	1.25513e-23	3.35286e-29
DFT2_R2	1	713350000	713400000	50000	12	gain	AAAAAAAABBBB	2.17509	0.0832872	0
DFT2_R2	1	713400000	713750000	350000	5	gain	AAABB	0.258767	6.19095e-06	2.23535e-06
DFT2_R2	1	713750000	713800000	50000	2	loss	AA	100	0.0849582	0.272947
DFT2_R2	1	713800000	713950000	150000	5	gain	AAABB	0.400751	0.00314406	0.00574413
DFT2_R2	1	713950000	714000000	50000	10	gain	AAAAAABBBB	15.4153	0.0832872	0
DFT2_R2	1	714000000	714100000	100000	8	gain	AAAAABBB	0.312612	0.0143381	0.0367174
DFT2_R2	1	714100000	716413629	2313629	5	gain	AAABB	0.0931578	4.03162e-22	7.0931e-29
DFT2_R2	2	0	21750000	21750000	5	gain	AAABB	0.0153018	4.2473e-260	0
DFT2_R2	2	21750000	21850000	100000	8	gain	AAAABBBB	0.185885	0.0145404	0.0373271
DFT2_R2	2	21850000	25700000	3850000	5	gain	AAABB	0.17032	1.44187e-47	4.94657e-60
DFT2_R2	2	25700000	25800000	100000	5	gain	-	-1	0.0164622	0.0403573
DFT2_R2	2	25800000	26950000	1150000	5	gain	AAAAB	11.4688	3.05321e-12	7.42106e-14
DFT2_R2	2	26950000	33650000	6700000	5	gain	AAABB	0.0548841	5.76482e-78	1.59358e-99
DFT2_R2	2	33650000	33800000	150000	7	gain	AAAABBB	14.4482	0.0028091	0.00530194
DFT2_R2	2	33800000	33850000	50000	11	gain	AAAAAAABBBB	0.526082	0.0832872	0
DFT2_R2	2	33850000	38550000	4700000	5	gain	AAABB	0.0588627	1.55121e-57	3.09638e-72
DFT2_R2	2	38550000	38800000	250000	21	gain	AAAAAAAAAAAAAABBBBBBB	47.9436	0.000107713	0
DFT2_R2	2	38800000	61000000	22200000	5	gain	AAABB	0.0458854	5.20606e-255	0
DFT2_R2	2	61000000	61050000	50000	5	gain	-	-1	0.0926797	0.286002
DFT2_R2	2	61050000	69100000	8050000	5	gain	AAABB	0.0482812	2.87716e-91	1.75612e-111
DFT2_R2	2	69750000	86400000	16650000	5	gain	AAABB	0.0269033	4.99933e-199	1.02212e-255
DFT2_R2	2	111150000	111200000	50000	9	gain	-	-1	0.0832872	0
DFT2_R2	2	116400000	116450000	50000	9	gain	AAAAAAABB	34.7163	0.0832872	0
DFT2_R2	2	120350000	120400000	50000	7	gain	AAAABBB	18.2678	0.0834463	0.270333
DFT2_R2	2	127050000	127450000	400000	4	neutral	AAAB	10.0321	0.241177	0.366658
DFT2_R2	2	163700000	164950000	1250000	4	neutral	AAAB	7.15599	5.22767e-05	0.000173846
DFT2_R2	2	176650000	176700000	50000	9	gain	AAAAAABBB	9.90536	0.0832872	0
DFT2_R2	2	211350000	211400000	50000	12	gain	AAAAAAABBBBB	43.1848	0.0832872	0
DFT2_R2	2	221800000	221850000	50000	15	gain	-	-1	0.0832872	0
DFT2_R2	2	278000000	278100000	100000	3	loss	-	-1	0.167648	0.535863
DFT2_R2	2	278100000	279100000	1000000	4	neutral	AAAB	13.8625	0.0563972	0.108164
DFT2_R2	2	292050000	292150000	100000	3	loss	-	-1	0.0310125	0.0847242
DFT2_R2	2	292150000	292200000	50000	4	neutral	AAAA	75.2155	0.261359	0.505238
DFT2_R2	2	334150000	334250000	100000	6	gain	AAAABB	0.123374	0.0147635	0.0379456
DFT2_R2	2	334250000	334300000	50000	20	gain	AAAAAAAAAAAAABBBBBBB	1.4276	0.0832872	0
DFT2_R2	2	339150000	339200000	50000	14	gain	AAAAAAAAAAAAAA	100	0.0832872	0
DFT2_R2	2	341350000	341400000	50000	15	gain	AAAAAAAAABBBBBB	100	0.0832872	0
DFT2_R2	2	355650000	355700000	50000	7	gain	-	-1	0.0833781	0.270215
DFT2_R2	2	397050000	397100000	50000	7	gain	AAAAABB	6.60586	0.0833781	0.270215
DFT2_R2	2	414750000	414900000	150000	2	loss	AA	13.418	0.00276144	0.00504025
DFT2_R2	2	432100000	432500000	400000	4	neutral	AAAB	24.7658	0.408817	0.760928
DFT2_R2	2	444250000	444400000	150000	8	gain	AAAABBBB	3.46701	0.00272371	0.00502249
DFT2_R2	2	455700000	455750000	50000	18	gain	AAAAAAAAAAABBBBBBB	5.42604	0.0832872	0
DFT2_R2	2	550500000	552300000	1800000	5	gain	AAABB	1.5159	2.37707e-24	1.9446e-30
DFT2_R2	2	552300000	571750000	19450000	5	gain	AAABB	0.0212806	9.15324e-235	2.81466e-293
DFT2_R2	2	571750000	571800000	50000	8	gain	AAAAABBB	91.4519	0.0832872	0
DFT2_R2	2	571800000	601050000	29250000	5	gain	AAABB	0.0199672	0	0
DFT2_R2	2	601250000	622400000	21150000	4	neutral	AAAB	0.0223346	3.50377e-08	4.2064e-08
DFT2_R2	2	622400000	624800000	2400000	3	loss	AAB	0.0597797	1.74158e-25	1.24029e-35
DFT2_R2	2	624800000	625200000	400000	2	loss	AB	0.276982	1.03461e-06	2.51077e-07
DFT2_R2	2	625200000	651250000	26050000	3	loss	AAB	0.17206	0	0
DFT2_R2	2	651250000	651400000	150000	0	loss	-	-1	0.00270208	0.00496079
DFT2_R2	2	651400000	656300000	4900000	3	loss	AAB	10.7202	2.2545e-63	2.36346e-81
DFT2_R2	2	656300000	656350000	50000	8	gain	AAAAABBB	6.21568	0.0832872	0
DFT2_R2	2	656350000	661800000	5450000	3	loss	AAB	7.89255	3.74346e-70	5.41846e-88
DFT2_R2	2	661800000	662050000	250000	2	loss	AB	12.8562	0.000109927	9.42356e-05
DFT2_R2	2	662050000	662750000	700000	3	loss	AAB	0.0969802	2.01707e-09	3.50962e-09
DFT2_R2	2	662750000	662751787	1787	0	loss	-	-1	0.0832872	0.270057
DFT2_R2	3	0	1750000	1750000	5	gain	AAABB	0.323802	1.02361e-06	1.08805e-11
DFT2_R2	3	1750000	2150000	400000	2	loss	AB	1.29983	1.00221e-06	2.41248e-07
DFT2_R2	3	2150000	19900000	17750000	5	gain	AAABB	0.0267458	1.40418e-202	1.43334e-262
DFT2_R2	3	20300000	25550000	5250000	5	gain	AAABB	2.89538	5.79187e-46	6.70616e-56
DFT2_R2	3	25550000	25700000	150000	1	loss	A	-1	0.0027402	0.00508265
DFT2_R2	3	25700000	25950000	250000	5	gain	AAABB	85.7243	0.000231082	0.000197437
DFT2_R2	3	25950000	26000000	50000	19	gain	AAAAAAAAAAAABBBBBBB	12.3933	0.0832872	0
DFT2_R2	3	26000000	26800000	800000	5	gain	AAABB	19.3839	1.95375e-11	8.86027e-14
DFT2_R2	3	42850000	82900000	40050000	5	gain	AAABB	0.0126353	0	0
DFT2_R2	3	126050000	126100000	50000	11	gain	AAAAAAABBBB	58.8934	0.0832872	0
DFT2_R2	3	131500000	131550000	50000	230	gain	AAAAAAAAAAAAAAAAAAAAAAAAAAAAAAAAAAAAAAAAAAAAAAAAAAAAAAAAAAAAAAAAAAAAAAAAAAAAAAAAAAAAAAAAAAAAAAAAAAAAAAAAAAAAAAAAAAAAAAAAABBBBBBBBBBBBBBBBBBBBBBBBBBBBBBBBBBBBBBBBBBBBBBBBBBBBBBBBBBBBBBBBBBBBBBBBBBBBBBBBBBBBBBBBBBBBBBBBBBBBBBBBBBBBB	100	0.0832872	0
DFT2_R2	3	137700000	137750000	50000	10	gain	AAAAAAAABB	100	0.0832872	0
DFT2_R2	3	160400000	160550000	150000	6	gain	AAAABB	0.318157	0.00278887	0.00519581
DFT2_R2	3	170200000	170250000	50000	8	gain	AAAAABBB	0.305136	0.0832872	0
DFT2_R2	3	189050000	189300000	250000	34	gain	AAAAAAAAAAAAAAAAAAAAABBBBBBBBBBBBB	3.31914	0.000107713	0
DFT2_R2	3	191400000	192050000	650000	4	neutral	AAAB	16.691	0.354191	0.358278
DFT2_R2	3	192050000	192150000	100000	50	gain	AAAAAAAAAAAAAAAAAAAAAAAAAAAAAAAAABBBBBBBBBBBBBBBBB	25.4197	0.014313	0
DFT2_R2	3	192150000	195700000	3550000	2	loss	AA	6.73874	1.0716e-45	1.43891e-59
DFT2_R2	3	195700000	195750000	50000	6	gain	-	-1	0.0838793	0.271084
DFT2_R2	3	195750000	216350000	20600000	2	loss	AB	6.05117	9.54098e-265	0
DFT2_R2	3	216350000	216550000	200000	2	loss	-	-1	0.000549868	0.000688119
DFT2_R2	3	216550000	216650000	100000	3	loss	AAB	4.07941	0.105427	0.34456
DFT2_R2	3	216650000	216950000	300000	82	gain	AAAAAAAAAAAAAAAAAAAAAAAAAAAAAAAAAAAAAAAAAAAAAAAAAABBBBBBBBBBBBBBBBBBBBBBBBBBBBBBBB	57.422	2.21469e-05	0
DFT2_R2	3	221850000	222200000	350000	2	loss	AA	11.0546	4.83095e-06	1.78638e-06
DFT2_R2	3	263450000	264050000	600000	4	neutral	AAAA	13.642	0.537986	0.277306
DFT2_R2	3	284900000	284950000	50000	9	gain	AAAAABBBB	39.4185	0.0832872	0
DFT2_R2	3	314750000	314800000	50000	11	gain	AAAAAAABBBB	2.30056	0.0832872	0
DFT2_R2	3	317450000	317500000	50000	31	gain	AAAAAAAAAAAAAAAAAAAAAAAAAABBBBB	68.8458	0.0832872	0
DFT2_R2	3	357350000	357550000	200000	28	gain	AAAAAAAAAAAAAAAAABBBBBBBBBBB	1.05392	0.000532699	0
DFT2_R2	3	375050000	375100000	50000	9	gain	AAAAABBBB	2.26276	0.0832872	0
DFT2_R2	3	402650000	402700000	50000	14	gain	AAAAAAAABBBBBB	100	0.0832872	0
DFT2_R2	3	412000000	412050000	50000	3	loss	-	-1	0.108119	0.310816
DFT2_R2	3	427900000	428000000	100000	20	gain	AAAAAAAAAAAABBBBBBBB	3.39827	0.014313	0
DFT2_R2	3	533050000	534200000	1150000	4	neutral	AAAB	6.62215	0.870457	0.459012
DFT2_R2	3	534200000	534550000	350000	2	loss	AA	19.2201	4.90032e-06	1.93925e-06
DFT2_R2	3	535650000	535700000	50000	14	gain	AAAAAAAAABBBBB	0.632296	0.0832872	0
DFT2_R2	3	535700000	535900000	200000	4	neutral	AAAB	27.7312	0.295761	0.327163
DFT2_R2	3	577900000	585050000	7150000	2	loss	AB	21.9978	2.36164e-94	1.059e-121
DFT2_R2	3	594150000	594250000	100000	6	gain	AAAABB	0.264031	0.0146717	0.037536
DFT2_R2	3	594250000	594550000	300000	2	loss	AB	0.301235	2.33645e-05	1.31405e-05
DFT2_R2	3	597350000	597650000	300000	2	loss	AB	0.122538	2.37185e-05	1.3327e-05
DFT2_R2	3	597650000	597700000	50000	9	gain	AAAAAABBB	1.92005	0.0832872	0
DFT2_R2	3	598050000	598900000	850000	4	neutral	AAAB	0.386873	0.173769	0.520546
DFT2_R2	3	599350000	599500000	150000	10	gain	AAAAAABBBB	4.6376	0.00270208	0
DFT2_R2	3	601100000	601400000	300000	2	loss	AB	2.55595	3.75791e-05	7.92458e-05
DFT2_R2	3	602750000	604000000	1250000	3	loss	AAB	0.115201	2.837e-13	9.35896e-15
DFT2_R2	3	605800000	606200000	400000	1	loss	A	-1	9.90342e-07	2.3731e-07
DFT2_R2	3	607000000	608050000	1050000	2	loss	AB	0.303722	1.80273e-13	3.79792e-15
DFT2_R2	3	610550000	610750000	200000	8	gain	AAAAABBB	0.365665	0.000532699	0
DFT2_R2	3	610800000	610850000	50000	10	gain	AAAAAAABBB	34.4792	0.0832872	0
DFT2_R2	3	611300000	611347268	47268	5	gain	-	-1	0.0902796	0.281995
DFT2_R2	4	0	450000	450000	3	loss	AAB	3.82341	1.08388e-06	4.93015e-07
DFT2_R2	4	450000	500000	50000	7	gain	AAAAAAB	100	0.0833781	0.270215
DFT2_R2	4	500000	750000	250000	3	loss	AAA	36.172	0.00019072	0.000167567
DFT2_R2	4	750000	800000	50000	8	gain	AAAAAAAB	100	0.0832872	0
DFT2_R2	4	800000	13650000	12850000	3	loss	AAA	0.519041	1.15824e-137	1.39344e-169
DFT2_R2	4	13650000	13700000	50000	7	gain	-	-1	0.0834918	0.270412
DFT2_R2	4	13700000	14300000	600000	10	gain	AAAAAAABBB	27.457	1.99091e-09	0
DFT2_R2	4	14300000	26700000	12400000	3	loss	AAA	0.127355	4.43316e-145	3.81909e-182
DFT2_R2	4	26700000	26750000	50000	3	loss	-	-1	0.0960186	0.291506
DFT2_R2	4	26750000	26900000	150000	3	loss	AAB	100	0.00339977	0.00619024
DFT2_R2	4	26900000	27200000	300000	3	loss	-	-1	5.81812e-05	3.95451e-05
DFT2_R2	4	27200000	29350000	2150000	3	loss	AAB	4.33559	7.87347e-27	2.33332e-32
DFT2_R2	4	29350000	29400000	50000	3	loss	AAB	7.77505	0.112352	0.317358
DFT2_R2	4	29400000	35550000	6150000	4	neutral	AAAB	0.188831	0.000943588	0.00545724
DFT2_R2	4	35550000	35600000	50000	6	gain	AAABBB	0.998236	0.0849813	0.272987
DFT2_R2	4	35600000	35650000	50000	9	gain	AAAAAABBB	2.60423	0.0832872	0
DFT2_R2	4	35650000	38950000	3300000	4	neutral	AAAB	1.62953	0.0608862	0.119864
DFT2_R2	4	38950000	40000000	1050000	1	loss	A	-1	2.14685e-15	1.23268e-18
DFT2_R2	4	40000000	48900000	8900000	4	neutral	AAAB	0.0788028	7.63443e-08	2.94292e-08
DFT2_R2	4	48900000	48950000	50000	7	gain	AAAABBB	0.875408	0.0833781	0.270215
DFT2_R2	4	48950000	50750000	1800000	4	neutral	AAAB	2.59425	0.00448087	0.00240058
DFT2_R2	4	50750000	50800000	50000	8	gain	AAAAAABB	100	0.0832872	0
DFT2_R2	4	50800000	72200000	21400000	4	neutral	AAAB	0.0310894	0.169374	0.156775
DFT2_R2	4	72200000	72250000	50000	8	gain	AAAAABBB	81.5301	0.0832872	0
DFT2_R2	4	72250000	141500000	69250000	4	neutral	AAAB	0.0166333	7.59426e-06	1.14736e-07
DFT2_R2	4	141500000	142850000	1350000	7	gain	AAAAAAB	2.25316	2.45731e-19	8.29777e-24
DFT2_R2	4	142850000	158050000	15200000	4	neutral	AAAB	0.0481466	0.516537	0.646734
DFT2_R2	4	158050000	158100000	50000	12	gain	AAAAAAABBBBB	0.647012	0.0832872	0
DFT2_R2	4	158100000	197300000	39200000	4	neutral	AAAB	0.0450933	0.201725	0.175521
DFT2_R2	4	197350000	198650000	1300000	3	loss	AAB	0.280569	3.50479e-18	1.6852e-22
DFT2_R2	4	198650000	198700000	50000	3	loss	-	-1	0.0858619	0.2745
DFT2_R2	4	198700000	218950000	20250000	4	neutral	AAAB	0.0471694	3.60634e-25	6.64809e-18
DFT2_R2	4	218950000	219000000	50000	7	gain	-	-1	0.0834918	0.270412
DFT2_R2	4	219000000	244700000	25700000	4	neutral	AAAB	0.0513317	1.2154e-07	3.66368e-06
DFT2_R2	4	244700000	244750000	50000	7	gain	-	-1	0.0834008	0.270254
DFT2_R2	4	244750000	271400000	26650000	4	neutral	AAAB	0.0410537	9.21822e-15	1.29406e-15
DFT2_R2	4	271400000	271450000	50000	7	gain	AAAABBB	26.3991	0.0835145	0.270452
DFT2_R2	4	271450000	282600000	11150000	4	neutral	AAAB	0.279589	0.234976	0.0810992
DFT2_R2	4	282600000	282800000	200000	2	loss	AA	100	0.000546238	0.000701181
DFT2_R2	4	285800000	285850000	50000	7	gain	AAAABBB	19.8294	0.0834008	0.270254
DFT2_R2	4	285850000	286950000	1100000	4	neutral	AAAB	0.256197	0.674225	0.338047
DFT2_R2	4	286950000	287000000	50000	7	gain	AAAAABB	1.12908	0.0834918	0.270412
DFT2_R2	4	287000000	287050000	50000	13	gain	AAAAAAAABBBBB	1.45959	0.0832872	0
DFT2_R2	4	287050000	293050000	6000000	4	neutral	AAAB	0.167805	0.0432709	0.0415515
DFT2_R2	4	293050000	293100000	50000	54	gain	AAAAAAAAAAAAAAAAAAAAAAAAAAAAAAAAAAAAAAABBBBBBBBBBBBBBB	39.9531	0.0832872	0
DFT2_R2	4	293100000	308650000	15550000	4	neutral	AAAB	0.0704603	0.0164579	0.0128984
DFT2_R2	4	308650000	308750000	100000	7	gain	AAAABBB	0.367272	0.0144498	0.036945
DFT2_R2	4	308800000	308900000	100000	35	gain	AAAAAAAAAAAAAAAAAAAAABBBBBBBBBBBBBB	2.62431	0.014313	0
DFT2_R2	4	308900000	308950000	50000	7	gain	AAAABBB	4.54988	0.0833781	0.270215
DFT2_R2	4	308950000	325250000	16300000	4	neutral	AAAB	0.168956	0.20744	0.01516
DFT2_R2	4	325250000	325300000	50000	14	gain	AAAAAAAAAABBBB	100	0.0832872	0
DFT2_R2	4	325300000	336500000	11200000	4	neutral	AAAB	1.99628	0.282558	0.0526301
DFT2_R2	4	336500000	336550000	50000	0	loss	-	-1	0.0832872	0.270057
DFT2_R2	4	343900000	343950000	50000	7	gain	AAAAABB	18.5221	0.0836056	0.27061
DFT2_R2	4	343950000	348850000	4900000	4	neutral	AAAB	4.79704	0.00311233	0.000278525
DFT2_R2	4	353400000	363950000	10550000	4	neutral	AAAB	0.183993	0.000249072	1.00533e-05
DFT2_R2	4	363950000	364000000	50000	13	gain	AAAAAAAABBBBB	100	0.0832872	0
DFT2_R2	4	364000000	364050000	50000	8	gain	AAAAABBB	96.2532	0.0833099	0.270097
DFT2_R2	4	364050000	385800000	21750000	4	neutral	AAAB	0.0416619	0.0012991	0.00241662
DFT2_R2	4	385800000	385850000	50000	7	gain	AAAAABB	90.849	0.083469	0.270373
DFT2_R2	4	385850000	461000000	75150000	4	neutral	AAAB	0.0169462	0.000176125	2.969e-06
DFT2_R2	4	461000000	461100000	100000	2	loss	AA	21.8378	0.0144968	0.0370212
DFT2_R2	4	461100000	464895054	3795054	4	neutral	AAAB	0.176013	0.110889	0.0947777
DFT2_R2	5	0	800000	800000	5	gain	AAABB	0.108866	1.01758e-11	7.36404e-14
DFT2_R2	5	800000	850000	50000	15	gain	AAAAAAAAAABBBBB	7.15404	0.0832872	0
DFT2_R2	5	850000	2200000	1350000	5	gain	AAABB	0.159224	2.23506e-18	1.49054e-22
DFT2_R2	5	2200000	2250000	50000	8	gain	AAAAABBB	1.30028	0.0832872	0
DFT2_R2	5	2250000	7650000	5400000	5	gain	AAABB	0.102769	3.83016e-63	2.24225e-81
DFT2_R2	5	7650000	7700000	50000	13	gain	AAAAAAAAABBBB	8.26453	0.0832872	0
DFT2_R2	5	7700000	7900000	200000	5	gain	AAABB	33.6841	0.000736001	0.000843746
DFT2_R2	5	7900000	7950000	50000	18	gain	AAAAAAAAAAAAAABBBB	100	0.0832872	0
DFT2_R2	5	7950000	8150000	200000	5	gain	AAABB	31.2	0.000783136	0.000906561
DFT2_R2	5	8150000	8200000	50000	15	gain	AAAAAAAAAABBBBB	100	0.0832872	0
DFT2_R2	5	8200000	9350000	1150000	5	gain	AAABB	3.45319	6.99806e-16	5.62728e-19
DFT2_R2	5	9350000	9400000	50000	18	gain	AAAAAAAAAABBBBBBBB	100	0.0832872	0
DFT2_R2	5	9400000	30800000	21400000	5	gain	AAABB	0.0206968	2.21825e-253	1.25897e-293
DFT2_R2	5	30800000	30850000	50000	8	gain	AAAAABBB	9.86231	0.0833099	0.270097
DFT2_R2	5	30850000	31000000	150000	18	gain	AAAAAAAAAABBBBBBBB	8.28471	0.00270208	0
DFT2_R2	5	31000000	31200000	200000	6	gain	AAABBB	4.5792	0.000567551	0.000733141
DFT2_R2	5	31200000	31300000	100000	10	gain	AAAAAABBBB	52.7489	0.014313	0
DFT2_R2	5	31300000	31500000	200000	7	gain	AAAABBB	0.727585	0.000535357	0.000675285
DFT2_R2	5	31500000	31600000	100000	11	gain	AAAAAAABBBB	3.16599	0.014313	0
DFT2_R2	5	31600000	32300000	700000	5	gain	AAABB	7.46943	4.05608e-10	6.62304e-12
DFT2_R2	5	32300000	33600000	1300000	7	gain	AAAABBB	11.3238	1.17133e-18	6.54113e-23
DFT2_R2	5	33600000	38950000	5350000	5	gain	AAABB	0.233053	1.85514e-66	2.96022e-84
DFT2_R2	5	38950000	39350000	400000	33	gain	AAAAAAAAAAAAAAAAAAAAABBBBBBBBBBBB	2.21798	9.67453e-07	0
DFT2_R2	5	39350000	57500000	18150000	5	gain	AAABB	0.021658	1.22548e-167	6.38443e-208
DFT2_R2	5	57500000	57600000	100000	55	gain	AAAAAAAAAAAAAAAAAAAAAAAAAAAAAAAAAABBBBBBBBBBBBBBBBBBBBB	100	0.014313	0
DFT2_R2	5	57600000	57700000	100000	5	gain	AAABB	31.421	0.0195537	0.0450646
DFT2_R2	5	57700000	57750000	50000	93	gain	AAAAAAAAAAAAAAAAAAAAAAAAAAAAAAAAAAAAAAAAAAAAAAAAAAAAAAAAAAAAAAAAAAAAAAAAAAAAAAAAAAAAAAAAAABBB	43.0346	0.0832872	0
DFT2_R2	5	57750000	89550000	31800000	5	gain	AAABB	0.017124	0	0
DFT2_R2	5	94750000	94850000	100000	6	gain	AAAABB	4.96524	0.0154664	0.0400297
DFT2_R2	5	94850000	94900000	50000	17	gain	AAAAAAAAAAABBBBBB	9.85722	0.0832872	0
DFT2_R2	5	100600000	100650000	50000	7	gain	AAAAABB	100	0.0833781	0.270215
DFT2_R2	5	101800000	101850000	50000	64	gain	AAAAAAAAAAAAAAAAAAAAAAAAAAAAAAAAAAAAAAABBBBBBBBBBBBBBBBBBBBBBBBB	100	0.0832872	0
DFT2_R2	5	101850000	101950000	100000	575	gain	AAAAAAAAAAAAAAAAAAAAAAAAAAAAAAAAAAAAAAAAAAAAAAAAAAAAAAAAAAAAAAAAAAAAAAAAAAAAAAAAAAAAAAAAAAAAAAAAAAAAAAAAAAAAAAAAAAAAAAAAAAAAAAAAAAAAAAAAAAAAAAAAAAAAAAAAAAAAAAAAAAAAAAAAAAAAAAAAAAAAAAAAAAAAAAAAAAAAAAAAAAAAAAAAAAAAAAAAAAAAAAAAAAAAAAAAAAAAAAAAAAAAAAAAAAAAAAAAAAAAAAAAAAAAAAAAAAAAAAAAAAAAAAAAAAAAAAAAAAAAAAAAAAAAAAAAAAAAAAAAAAAAAAAAAAAAAAAAAAAAAAAAAAAAAAAAAAAAAAAAAAAAAAAAAAAAAAABBBBBBBBBBBBBBBBBBBBBBBB…	100	0.014313	0
DFT2_R2	5	116800000	117300000	500000	4	neutral	AAAB	38.8185	0.0980287	0.149294
DFT2_R2	5	133850000	134000000	150000	2	loss	AB	76.302	0.00277011	0.00505137
DFT2_R2	5	134000000	134550000	550000	2	loss	-	-1	1.00559e-08	5.97608e-10
DFT2_R2	5	134550000	140450000	5900000	2	loss	AB	2.30995	2.92399e-78	1.21075e-101
DFT2_R2	5	140450000	141450000	1000000	0	loss	-	-1	9.71284e-15	8.75046e-18
DFT2_R2	5	141450000	165050000	23600000	2	loss	AA	13.2669	4.32295e-293	0
DFT2_R2	5	165050000	165200000	150000	0	loss	-	-1	0.00270208	0.00496079
DFT2_R2	5	165200000	174100000	8900000	2	loss	AB	3.25328	1.29602e-116	5.45498e-149
DFT2_R2	5	174100000	174150000	50000	2	loss	-	-1	0.0841995	0.271638
DFT2_R2	5	174150000	175250000	1100000	2	loss	AB	19.303	5.38098e-16	1.8413e-19
DFT2_R2	5	179650000	182300000	2650000	2	loss	AB	7.66321	3.12583e-36	3.2428e-46
DFT2_R2	5	182300000	182400000	100000	2	loss	-	-1	0.0145041	0.0369559
DFT2_R2	5	182400000	186950000	4550000	2	loss	AA	95.6038	8.94606e-61	3.51989e-78
DFT2_R2	5	186950000	187000000	50000	3	loss	AAB	35.1547	0.0889786	0.279804
DFT2_R2	5	194550000	194600000	50000	7	gain	AAAAABB	83.5737	0.0834008	0.270254
DFT2_R2	5	202800000	203200000	400000	2	loss	AB	8.13978	1.04388e-06	2.53445e-07
DFT2_R2	5	203200000	203400000	200000	2	loss	-	-1	0.000548439	0.000685695
DFT2_R2	5	203400000	214100000	10700000	2	loss	AA	19.7169	7.52017e-140	1.06127e-181
DFT2_R2	5	214650000	215100000	450000	2	loss	AB	100	2.21932e-07	3.54386e-08
DFT2_R2	5	215100000	215150000	50000	2	loss	-	-1	0.0849582	0.272947
DFT2_R2	5	224700000	224750000	50000	8	gain	AAAAABBB	13.7403	0.0833554	0.270175
DFT2_R2	5	232600000	233900000	1300000	2	loss	AA	99.9819	3.89814e-16	3.22461e-21
DFT2_R2	5	233900000	233950000	50000	10	gain	AAAAAABBBB	1.90488	0.0832872	0
DFT2_R2	5	233950000	236100000	2150000	2	loss	AB	11.7334	1.02773e-29	1.52576e-37
DFT2_R2	5	239750000	240500000	750000	4	neutral	AAAB	11.4377	0.393548	0.241452
DFT2_R2	5	240500000	240550000	50000	9	gain	AAAAAABBB	4.00167	0.0832872	0
DFT2_R2	5	240550000	240600000	50000	18	gain	AAAAAAAAAAABBBBBBB	40.3643	0.0832872	0
DFT2_R2	5	240600000	240700000	100000	4	neutral	AAAB	13.1371	0.758944	0.770384
DFT2_R2	5	244450000	244500000	50000	13	gain	AAAAAAAABBBBB	5.50081	0.0832872	0
DFT2_R2	5	246000000	246100000	100000	6	gain	AAABBB	0.413193	0.0146534	0.037558
DFT2_R2	5	249350000	249450000	100000	9	gain	AAAAAABBB	1.5474	0.014313	0
DFT2_R2	5	258200000	258250000	50000	8	gain	AAAAABBB	100	0.0832872	0
DFT2_R2	5	274900000	276300000	1400000	3	loss	AAB	0.248876	4.01881e-16	1.48815e-20
DFT2_R2	5	276300000	287300000	11000000	3	loss	AAB	0.0390311	1.74311e-126	4.64588e-162
DFT2_R2	5	287300000	287350000	50000	7	gain	AAAABBB	15.96	0.0836739	0.270728
DFT2_R2	5	287350000	288100000	750000	3	loss	AAB	2.12818	0.000393804	0.000132929
DFT2_R2	5	288100000	288121652	21652	2	loss	-	-1	0.083469	0.270373
DFT2_R2	6	200000	3100000	2900000	3	loss	AAB	1.76425	2.3691e-38	1.89366e-47
DFT2_R2	6	3100000	3150000	50000	7	gain	AAAAABB	50.3095	0.0833781	0.270215
DFT2_R2	6	3150000	18800000	15650000	3	loss	AAB	0.0429725	2.24334e-193	4.84103e-250
DFT2_R2	6	18800000	20900000	2100000	3	loss	AAB	13.1376	1.34753e-27	1.07081e-30
DFT2_R2	6	20900000	21550000	650000	3	loss	-	-1	7.72451e-10	1.82056e-11
DFT2_R2	6	21550000	37800000	16250000	3	loss	AAB	0.035442	2.28088e-193	9.43032e-247
DFT2_R2	6	37800000	37900000	100000	3	loss	-	-1	0.0155974	0.0388561
DFT2_R2	6	37900000	38000000	100000	9	gain	-	-1	0.014313	0
DFT2_R2	6	38000000	38150000	150000	10	gain	AAAAAAAAAA	36.3786	0.00270208	0
DFT2_R2	6	38150000	38200000	50000	10	gain	-	-1	0.0832872	0
DFT2_R2	6	38200000	38250000	50000	7	gain	-	-1	0.0833781	0.270215
DFT2_R2	6	38250000	56350000	18100000	3	loss	AAB	0.016246	1.93111e-215	6.2292e-275
DFT2_R2	6	56350000	56400000	50000	9	gain	AAAAAABBB	17.5256	0.0832872	0
DFT2_R2	6	56400000	56450000	50000	3	loss	AAB	39.941	0.0872203	0.276821
DFT2_R2	6	56450000	56500000	50000	7	gain	AAAAABB	16.5192	0.0836739	0.270728
DFT2_R2	6	56500000	56750000	250000	3	loss	AAB	9.23735	0.000130787	0.00010775
DFT2_R2	6	56750000	56800000	50000	6	gain	AAAABB	27.8077	0.0854902	0.273862
DFT2_R2	6	56800000	76650000	19850000	3	loss	AAB	0.0461186	1.41543e-237	2.4208e-293
DFT2_R2	6	76650000	76700000	50000	9	gain	AAAAAABBB	100	0.0832872	0
DFT2_R2	6	76700000	86600000	9900000	3	loss	AAB	0.114172	1.06704e-125	2.50799e-158
DFT2_R2	6	86600000	86850000	250000	3	loss	-	-1	0.000145633	0.000121758
DFT2_R2	6	86850000	88200000	1350000	3	loss	AAB	4.21278	7.47804e-19	4.52621e-23
DFT2_R2	6	88200000	88250000	50000	6	gain	AAAABB	21.8749	0.0850967	0.273185
DFT2_R2	6	88250000	92000000	3750000	3	loss	AAB	0.336281	3.6758e-49	7.31976e-62
DFT2_R2	6	92000000	92450000	450000	3	loss	-	-1	3.41064e-07	4.71941e-08
DFT2_R2	6	92450000	99300000	6850000	3	loss	AAB	1.13766	1.34157e-86	7.30796e-104
DFT2_R2	6	99300000	99350000	50000	6	gain	-	-1	0.0841308	0.271519
DFT2_R2	6	99350000	101450000	2100000	3	loss	AAB	1.85388	3.51357e-28	1.30482e-32
DFT2_R2	6	101450000	101500000	50000	7	gain	-	-1	0.0834918	0.270412
DFT2_R2	6	101500000	101650000	150000	10	gain	-	-1	0.00270208	0
DFT2_R2	6	101650000	101750000	100000	10	gain	AAAAAAAAAA	100	0.014313	0
DFT2_R2	6	101750000	101800000	50000	6	gain	AAAABB	100	0.083925	0.271163
DFT2_R2	6	101800000	111900000	10100000	4	neutral	AAAB	0.172102	5.29605e-05	3.58669e-05
DFT2_R2	6	111900000	111950000	50000	6	gain	AAAABB	42.8058	0.083925	0.271163
DFT2_R2	6	111950000	112200000	250000	4	neutral	AAAB	13.4889	0.0203117	0.0266404
DFT2_R2	6	112200000	122150000	9950000	3	loss	AAB	0.127874	2.09326e-126	1.09287e-157
DFT2_R2	6	122150000	122200000	50000	14	gain	AAAAAAAAABBBBB	7.20602	0.0832872	0
DFT2_R2	6	122200000	122250000	50000	667	gain	AAAAAAAAAAAAAAAAAAAAAAAAAAAAAAAAAAAAAAAAAAAAAAAAAAAAAAAAAAAAAAAAAAAAAAAAAAAAAAAAAAAAAAAAAAAAAAAAAAAAAAAAAAAAAAAAAAAAAAAAAAAAAAAAAAAAAAAAAAAAAAAAAAAAAAAAAAAAAAAAAAAAAAAAAAAAAAAAAAAAAAAAAAAAAAAAAAAAAAAAAAAAAAAAAAAAAAAAAAAAAAAAAAAAAAAAAAAAAAAAAAAAAAAAAAAAAAAAAAAAAAAAAAAAAAAAAAAAAAAAAAAAAAAAAAAAAAAAAAAAAAAAAAAAAAAAAAAAAAAAAAAAAAAAAAAAAAAAAAAAAAAAAAAAAAAAAAAAAAAAAAAAAAAAAAAAAAAAAAAAAAAAAAAAAAAAAAAAAAA…	100	0.0832872	0
DFT2_R2	6	122250000	122900000	650000	3	loss	AAB	3.18806	9.5338e-07	7.3286e-08
DFT2_R2	6	122900000	122950000	50000	7	gain	AAAAABB	50.4561	0.0836739	0.270728
DFT2_R2	6	122950000	144300000	21350000	3	loss	AAB	0.0161107	4.08438e-243	9.84642e-293
DFT2_R2	6	144300000	144350000	50000	3	loss	-	-1	0.088191	0.278471
DFT2_R2	6	144350000	144450000	100000	3	loss	AAA	36.1561	0.0168657	0.0413779
DFT2_R2	6	144450000	144500000	50000	3	loss	-	-1	0.0879534	0.278068
DFT2_R2	6	144500000	151250000	6750000	3	loss	AAB	0.157624	1.0444e-86	2.3054e-110
DFT2_R2	6	151250000	151300000	50000	9	gain	AAAAAABBB	53.6639	0.0832872	0
DFT2_R2	6	151300000	151700000	400000	3	loss	AAB	19.0544	1.4675e-06	3.68976e-07
DFT2_R2	6	151700000	151750000	50000	8	gain	AAAAAABB	100	0.0832872	0
DFT2_R2	6	151750000	152250000	500000	3	loss	-	-1	6.95224e-08	7.0912e-09
DFT2_R2	6	152250000	152300000	50000	6	gain	AAAABB	38.175	0.0843829	0.271955
DFT2_R2	6	152300000	163900000	11600000	3	loss	AAB	0.0745394	1.15094e-138	1.32144e-174
DFT2_R2	6	163900000	163950000	50000	6	gain	AAAABB	29.0774	0.084085	0.27144
DFT2_R2	6	163950000	206300000	42350000	3	loss	AAB	0.0151454	0	0
DFT2_R2	6	206300000	206550000	250000	1	loss	A	-1	0.000108878	9.21122e-05
DFT2_R2	6	206550000	206750000	200000	3	loss	AAB	13.1835	0.00063697	0.000775012
DFT2_R2	6	206750000	206800000	50000	3	loss	-	-1	0.0882624	0.278592
DFT2_R2	6	206800000	220000000	13200000	3	loss	AAB	0.0718338	2.37801e-160	1.20157e-207
DFT2_R2	6	220000000	220050000	50000	32	gain	AAAAAAAAAAAAAAAAAAAAAABBBBBBBBBB	27.5014	0.0832872	0
DFT2_R2	6	220050000	228350000	8300000	3	loss	AAB	0.0325848	1.17005e-97	4.69547e-124
DFT2_R2	6	228350000	228400000	50000	8	gain	AAAAAABB	100	0.0833554	0.270175
DFT2_R2	6	228400000	231550000	3150000	3	loss	AAB	0.0623484	1.1291e-40	1.13371e-50
DFT2_R2	6	231550000	231800000	250000	3	loss	AAB	1.16517	0.000145733	0.000129301
DFT2_R2	6	231800000	233650000	1850000	4	neutral	AAAB	0.451967	7.31775e-06	5.6839e-07
DFT2_R2	6	233650000	233700000	50000	5	gain	AAABB	0.341931	0.0865156	0.275619
DFT2_R2	6	233700000	233750000	50000	17	gain	AAAAAAAAAABBBBBBB	69.1781	0.0832872	0
DFT2_R2	6	233750000	241150000	7400000	3	loss	AAB	0.0430731	1.29862e-86	3.34435e-111
DFT2_R2	6	241150000	241200000	50000	3	loss	AAB	100	0.0904008	0.282198
DFT2_R2	6	241200000	243950000	2750000	4	neutral	AAAB	0.243884	0.000719472	3.8927e-05
DFT2_R2	6	243950000	244000000	50000	10	gain	AAAAAAABBB	2.87921	0.0832872	0
DFT2_R2	6	244000000	245750000	1750000	4	neutral	AAAB	0.303403	0.000248779	0.000152516
DFT2_R2	6	245750000	245850000	100000	6	gain	AAAABB	0.234124	0.0147267	0.0378456
DFT2_R2	6	246700000	246800000	100000	4	neutral	AAAB	2.79732	0.543479	0.918168
DFT2_R2	6	246800000	246900000	100000	6	gain	AAABBB	0.298762	0.014841	0.0380459
DFT2_R2	6	248350000	250950000	2600000	4	neutral	AAAB	2.23758	1.87514e-05	6.44404e-05
DFT2_R2	6	251050000	251200000	150000	2	loss	AB	0.539801	0.00285477	0.00532762
DFT2_R2	6	251200000	251250000	50000	15	gain	AAAAAAAAABBBBBB	0.780369	0.0832872	0
DFT2_R2	6	251250000	251900000	650000	4	neutral	AAAB	39.4536	0.819548	0.909149
DFT2_R2	6	251900000	252000000	100000	7	gain	AAAABBB	0.337328	0.0143813	0.0368473
DFT2_R2	6	252000000	252100000	100000	11	gain	AAAAAAABBBB	0.839171	0.014313	0
DFT2_R2	6	252100000	252150000	50000	8	gain	AAAAABBB	1.10341	0.0832872	0
DFT2_R2	6	252150000	252200000	50000	1	loss	A	-1	0.0833099	0.270097
DFT2_R2	6	252600000	253350000	750000	4	neutral	AAAB	1.49811	0.00231398	0.0219456
DFT2_R2	6	253350000	253400000	50000	7	gain	AAAABBB	0.82193	0.0834235	0.270294
DFT2_R2	6	253950000	254250000	300000	1	loss	A	-1	2.26822e-05	1.30597e-05
DFT2_R2	X	0	1650000	1650000	2	loss	AB	0.32205	2.84184e-20	3.13745e-25
DFT2_R2	X	1650000	1700000	50000	11	gain	AAAAAAAABBB	4.31853	0.0832872	0
DFT2_R2	X	1700000	1750000	50000	2	loss	AA	8.82466	0.0836967	0.270768
DFT2_R2	X	1750000	1800000	50000	9	gain	AAAAAABBB	2.02356	0.0832872	0
DFT2_R2	X	1800000	2000000	200000	1	loss	A	-1	0.000533584	0.000672904
DFT2_R2	X	2000000	2250000	250000	3	loss	AAB	0.331462	0.507655	0.0964803
DFT2_R2	X	2250000	2300000	50000	9	gain	AAAAAABBB	0.880518	0.0832872	0
DFT2_R2	X	2300000	2500000	200000	5	gain	AAABB	0.583135	0.808704	0.285816
DFT2_R2	X	2500000	3300000	800000	2	loss	AB	0.324938	5.29027e-12	5.86654e-14
DFT2_R2	X	3300000	3350000	50000	8	gain	AAAAABBB	8.5239	0.0832872	0
DFT2_R2	X	3350000	3400000	50000	2	loss	AB	0.581794	0.0846586	0.272431
DFT2_R2	X	3400000	3450000	50000	25	gain	AAAAAAAAAAAAAAAABBBBBBBBB	7.16164	0.0832872	0
DFT2_R2	X	3450000	3650000	200000	3	loss	AAB	0.209651	0.0096771	0.0300498
DFT2_R2	X	3650000	3700000	50000	7	gain	AAAABBB	23.8112	0.0834918	0.270412
DFT2_R2	X	3700000	4500000	800000	2	loss	AB	0.356605	1.55585e-09	2.17228e-12
DFT2_R2	X	4500000	4550000	50000	12	gain	AAAAAAAABBBB	1.3084	0.0832872	0
DFT2_R2	X	4550000	4600000	50000	3	loss	AAB	1.45885	0.0866561	0.275859
DFT2_R2	X	4600000	4700000	100000	16	gain	AAAAAAAAAABBBBBB	0.582286	0.014313	0
DFT2_R2	X	4700000	4800000	100000	6	gain	AAAABB	0.210524	0.0152529	0.0392898
DFT2_R2	X	4800000	8050000	3250000	2	loss	AB	0.282183	6.19424e-44	2.42817e-54
DFT2_R2	X	8050000	8150000	100000	6	gain	AAAABB	0.448489	0.0154626	0.0399482
DFT2_R2	X	8150000	8200000	50000	12	gain	AAAAAAAABBBB	0.669148	0.0832872	0
DFT2_R2	X	8200000	8400000	200000	2	loss	AB	0.88949	0.000578086	0.000770501
DFT2_R2	X	8400000	8500000	100000	7	gain	AAAABBB	1.63041	0.0149971	0.0387087
DFT2_R2	X	8500000	11100000	2600000	2	loss	AB	0.290981	5.44789e-31	1.07809e-37
DFT2_R2	X	11100000	11150000	50000	450	gain	AAAAAAAAAAAAAAAAAAAAAAAAAAAAAAAAAAAAAAAAAAAAAAAAAAAAAAAAAAAAAAAAAAAAAAAAAAAAAAAAAAAAAAAAAAAAAAAAAAAAAAAAAAAAAAAAAAAAAAAAAAAAAAAAAAAAAAAAAAAAAAAAAAAAAAAAAAAAAAAAAAAAAAAAAAAAAAAAAAAAAAAAAAAAAAAAAAAAAAAAAAAAAAAAAAAAAAAAAAAAAAAAAAAAAAAAAAAAAAAAAAAAAAAAAAAAAAAAAAAAAABBBBBBBBBBBBBBBBBBBBBBBBBBBBBBBBBBBBBBBBBBBBBBBBBBBBBBBBBBBBBBBBBBBBBBBBBBBBBBBBBBBBBBBBBBBBBBBBBBBBBBBBBBBBBBBBBBBBBBBBBBBBBBBBBBBBBBBBB…	100	0.0832872	0
DFT2_R2	X	11150000	16300000	5150000	2	loss	AB	0.092134	6.72235e-66	1.67644e-83
DFT2_R2	X	16300000	16350000	50000	2	loss	-	-1	0.0837423	0.270847
DFT2_R2	X	16350000	16550000	200000	2	loss	AA	7.45176	0.000547726	0.000685292
DFT2_R2	X	16550000	16600000	50000	2	loss	-	-1	0.0839021	0.271123
DFT2_R2	X	16600000	22500000	5900000	2	loss	AB	0.744805	3.03808e-78	8.37078e-100
DFT2_R2	X	22500000	22550000	50000	10	gain	AAAAAABBBB	1.54987	0.0832872	0
DFT2_R2	X	22550000	22600000	50000	2	loss	AB	0.800013	0.083788	0.270926
DFT2_R2	X	22600000	22650000	50000	11	gain	AAAAAAABBBB	2.03461	0.0832872	0
DFT2_R2	X	22650000	22700000	50000	6	gain	AAAABB	2.40925	0.083788	0.270926
DFT2_R2	X	22700000	29350000	6650000	2	loss	AB	0.247106	1.61977e-85	5.06351e-109
DFT2_R2	X	29350000	29450000	100000	2	loss	-	-1	0.0145585	0.0370103
DFT2_R2	X	29450000	30800000	1350000	2	loss	AA	4.53151	5.62417e-17	4.60968e-22
DFT2_R2	X	30800000	30850000	50000	2	loss	-	-1	0.0839021	0.271123
DFT2_R2	X	30850000	40500000	9650000	2	loss	AB	0.473015	2.01616e-126	2.90217e-163
DFT2_R2	X	40500000	40550000	50000	7	gain	AAAABBB	11.3658	0.0833554	0.270175
DFT2_R2	X	40550000	52650000	12100000	2	loss	AB	0.207764	2.78285e-153	1.12898e-195
DFT2_R2	X	52650000	52700000	50000	29	gain	AAAAAAAAAAAAAAAAAAABBBBBBBBBB	9.70992	0.0832872	0
DFT2_R2	X	52700000	53950000	1250000	2	loss	AB	0.421581	1.46517e-14	9.7903e-15
DFT2_R2	X	53950000	54050000	100000	6	gain	AAAABB	0.568729	0.0146351	0.0371629
DFT2_R2	X	54050000	54700000	650000	2	loss	AB	0.908913	1.6752e-07	5.96877e-09
DFT2_R2	X	54700000	54900000	200000	2	loss	-	-1	0.000551561	0.000688524
DFT2_R2	X	54900000	59250000	4350000	2	loss	AA	20.127	3.24563e-58	6.54031e-75
DFT2_R2	X	59250000	59500000	250000	2	loss	-	-1	0.000111975	9.37521e-05
DFT2_R2	X	59500000	67900000	8400000	2	loss	AB	0.826286	9.64085e-108	7.33696e-141
DFT2_R2	X	67900000	73850000	5950000	2	loss	AB	3.37304	8.30096e-79	3.2516e-100
DFT2_R2	X	73850000	74000000	150000	2	loss	-	-1	0.00278015	0.00507817
DFT2_R2	X	74000000	78450000	4450000	2	loss	AB	0.635153	1.49062e-56	1.75968e-71
DFT2_R2	X	78700000	78750000	50000	7	gain	AAAAABB	4.36593	0.0835145	0.270452
DFT2_R2	X	78750000	83081154	4331154	2	loss	AB	0.208772	5.499e-56	1.08682e-70
