# Supplementary material for: Tyrosine kinase targeting uncovers oncogenic pathway plasticity in Tasmanian devil transmissible cancers
Source: EMBO J. 2025 Nov 3;45(5):1426–59. doi: 10.1038/s44318-025-00603-0 (PMC12953634; doi:10.1038/s44318-025-00603-0)
Supplement: Supplementary file 6 — Dataset EV4 [file 44318_2025_603_MOESM6_ESM.zip › EMBOJ2025120337_Dataset_EV4/README.txt]

EMBOJ2025120337 
Schönbichler et al. 

Dataset EV4

Tab 1: Regions of Copy Number Variations DFT1
Tab 2: Regions of Copy Number Variations DFT1_R1
Tab 3: Regions of Copy Number Variations DFT1_R2 
Tab 4: Regions of Copy Number Variations DFT2
Tab 5: Regions of Copy Number Variations DFT2_R1
Tab 6: Regions of Copy Number Variations DFT2_R2
