# Supplementary material for: Tyrosine kinase targeting uncovers oncogenic pathway plasticity in Tasmanian devil transmissible cancers
Source: EMBO J. 2025 Nov 3;45(5):1426–59. doi: 10.1038/s44318-025-00603-0 (PMC12953634; doi:10.1038/s44318-025-00603-0)
Supplement: Supplementary file 7 — Dataset EV5 [file 44318_2025_603_MOESM7_ESM.zip]

Archive with 3 entries (2 files):
- EMBOJ2025120337_Dataset_EV5/
- EMBOJ2025120337_Dataset_EV5/EMBOJ2025120337_Dataset_EV5.xlsx
- EMBOJ2025120337_Dataset_EV5/README.txt
