# Supplementary material for: Tyrosine kinase targeting uncovers oncogenic pathway plasticity in Tasmanian devil transmissible cancers
Source: EMBO J. 2025 Nov 3;45(5):1426–59. doi: 10.1038/s44318-025-00603-0 (PMC12953634; doi:10.1038/s44318-025-00603-0)
Supplement: Supplementary file 7 — Dataset EV5 [file 44318_2025_603_MOESM7_ESM.zip › EMBOJ2025120337_Dataset_EV5/EMBOJ2025120337_Dataset_EV5.xlsx]

## Sheet: ControlFreec
EMBOJ2025120337
Schönbichler et al.
Dataset_EV5: Goodness of fit measures (Residual Sum of Squares and percent of genome explained by the ploidy model) produced by ControlFREEC using SNVs called from DFT1 and DFT2 with allele frequencies between 25 and 75% in the parental lines with different ploidies from 1 to 4.
	DFT2 P		DFT2 R1		DFT 2 R2
Ploidy	RSS	% Genome explained	RSS	% Genome explained	RSS	% Genome explained
1	0.165178	0.922413	0.568031	0.966036	0.188835	0.965398
2	0.14679	1	0.376229	0.822403	0.170681	0.788378
3	0.147128	0.923999	0.367411	0.961851	0.166817	0.891441
4	0.144741	0.843772	0.361474	0.995835	0.163489	0.964092
In bold the lowest RSS and highest genome explained percentages, respectively, are indicated

## Sheet: nQuack
EMBOJ2025120337
Schönbichler et al.
Dataset_EV5: nQuack results for ploidy tests with 10000 randomly chosen SNVs from each chromosome and a normal mixture model with uniform distributions and using model type fixed_3 (variable mixture proportion and variance).
sample	chromosome	log likelihood	BIC	mixture	variance type	distribution
DFT2_P	1	5792.75	-11576.3	diploid	fixed_3	normal-uniform
DFT2_P	1	3663.99	-7300.35	tetraploid	fixed_3	normal-uniform
DFT2_P	1	2964.23	-5910.03	triploid	fixed_3	normal-uniform
DFT2_P	2	5081.25	-10153.3	diploid	fixed_3	normal-uniform
DFT2_P	2	3224.33	-6421.03	tetraploid	fixed_3	normal-uniform
DFT2_P	2	3002.31	-5986.21	triploid	fixed_3	normal-uniform
DFT2_P	3	6004.78	-12000.4	diploid	fixed_3	normal-uniform
DFT2_P	3	3692.61	-7357.59	tetraploid	fixed_3	normal-uniform
DFT2_P	3	3038.24	-6058.06	triploid	fixed_3	normal-uniform
DFT2_P	4	5424.9	-10840.6	diploid	fixed_3	normal-uniform
DFT2_P	4	3142.82	-6267.22	triploid	fixed_3	normal-uniform
DFT2_P	4	3121.36	-6215.09	tetraploid	fixed_3	normal-uniform
DFT2_P	5	5201.04	-10392.9	diploid	fixed_3	normal-uniform
DFT2_P	5	3312.83	-6598.04	tetraploid	fixed_3	normal-uniform
DFT2_P	5	2976.67	-5934.92	triploid	fixed_3	normal-uniform
DFT2_P	6	5758.62	-11508	diploid	fixed_3	normal-uniform
DFT2_P	6	3643.22	-7258.82	tetraploid	fixed_3	normal-uniform
DFT2_P	6	3004.99	-5991.55	triploid	fixed_3	normal-uniform
DFT2_R1	1	2304.87	-4582.1	tetraploid	fixed_3	normal-uniform
DFT2_R1	1	2296.77	-4575.12	triploid	fixed_3	normal-uniform
DFT2_R1	1	2191.2	-4373.19	diploid	fixed_3	normal-uniform
DFT2_R1	2	4348.64	-8688.07	diploid	fixed_3	normal-uniform
DFT2_R1	2	2806.14	-5584.66	tetraploid	fixed_3	normal-uniform
DFT2_R1	2	2684.82	-5351.23	triploid	fixed_3	normal-uniform
DFT2_R1	3	5704.19	-11399.2	diploid	fixed_3	normal-uniform
DFT2_R1	3	3682.01	-7336.38	tetraploid	fixed_3	normal-uniform
DFT2_R1	3	2745.85	-5473.27	triploid	fixed_3	normal-uniform
DFT2_R1	4	3111.52	-6195.42	tetraploid	fixed_3	normal-uniform
DFT2_R1	4	1629.47	-3240.52	triploid	fixed_3	normal-uniform
DFT2_R1	4	152.804	-296.398	diploid	fixed_3	normal-uniform
DFT2_R1	5	4670.55	-9331.88	diploid	fixed_3	normal-uniform
DFT2_R1	5	3181.55	-6335.48	tetraploid	fixed_3	normal-uniform
DFT2_R1	5	2598.1	-5177.79	triploid	fixed_3	normal-uniform
DFT2_R1	6	2925.52	-5832.63	triploid	fixed_3	normal-uniform
DFT2_R1	6	2337.1	-4646.57	tetraploid	fixed_3	normal-uniform
DFT2_R1	6	2219.36	-4429.51	diploid	fixed_3	normal-uniform
DFT2_R2	1	2241.83	-4456.02	tetraploid	fixed_3	normal-uniform
DFT2_R2	1	2234.89	-4451.36	triploid	fixed_3	normal-uniform
DFT2_R2	1	2145.66	-4282.12	diploid	fixed_3	normal-uniform
DFT2_R2	2	4694.2	-9379.19	diploid	fixed_3	normal-uniform
DFT2_R2	2	2926.87	-5826.11	tetraploid	fixed_3	normal-uniform
DFT2_R2	2	2745.78	-5473.13	triploid	fixed_3	normal-uniform
DFT2_R2	3	5329.99	-10650.8	diploid	fixed_3	normal-uniform
DFT2_R2	3	3417.38	-6807.12	tetraploid	fixed_3	normal-uniform
DFT2_R2	3	2712.79	-5407.16	triploid	fixed_3	normal-uniform
DFT2_R2	4	1790.54	-3553.44	tetraploid	fixed_3	normal-uniform
DFT2_R2	4	592.076	-1165.73	triploid	fixed_3	normal-uniform
DFT2_R2	4	-360.624	730.458	diploid	fixed_3	normal-uniform
DFT2_R2	5	4158.14	-8307.07	diploid	fixed_3	normal-uniform
DFT2_R2	5	2783.02	-5538.41	tetraploid	fixed_3	normal-uniform
DFT2_R2	5	2572.71	-5127	triploid	fixed_3	normal-uniform
DFT2_R2	6	2915.7	-5812.99	triploid	fixed_3	normal-uniform
DFT2_R2	6	2281.61	-4535.58	tetraploid	fixed_3	normal-uniform
DFT2_R2	6	2225	-4440.78	diploid	fixed_3	normal-uniform
Bold values show the highest log likelihood or the lowest BIC
