# Supplementary material for: Tyrosine kinase targeting uncovers oncogenic pathway plasticity in Tasmanian devil transmissible cancers
Source: EMBO J. 2025 Nov 3;45(5):1426–59. doi: 10.1038/s44318-025-00603-0 (PMC12953634; doi:10.1038/s44318-025-00603-0)
Supplement: Supplementary file 7 — Dataset EV5 [file 44318_2025_603_MOESM7_ESM.zip › EMBOJ2025120337_Dataset_EV5/README.txt]

EMBOJ2025120337 						
Schönbichler et al. 
						
Dataset EV5

Tab 1: Goodness of fit measures (Residual Sum of Squares and percent of genome explained by the ploidy model) produced by ControlFREEC using SNVs called from DFT1 and DFT2 with allele frequencies between 25 and 75% in the parental lines with different ploidies from 1 to 4. 						
Tab 2: nQuack results for ploidy tests with 10000 randomly chosen SNVs from each chromosome and a normal mixture model with uniform distributions and using model type fixed_3 (variable mixture proportion and variance). 						
