# Supplementary material for: Tyrosine kinase targeting uncovers oncogenic pathway plasticity in Tasmanian devil transmissible cancers
Source: EMBO J. 2025 Nov 3;45(5):1426–59. doi: 10.1038/s44318-025-00603-0 (PMC12953634; doi:10.1038/s44318-025-00603-0)
Supplement: Supplementary file 8 — Source data Fig. 3 [file 44318_2025_603_MOESM8_ESM.zip]

Archive with 58 entries (49 files):
- EMBOJ2025120337_SourceData_Figure3/
- __MACOSX/._EMBOJ2025120337_SourceData_Figure3
- EMBOJ2025120337_SourceData_Figure3/3E/
- __MACOSX/EMBOJ2025120337_SourceData_Figure3/._3E
- EMBOJ2025120337_SourceData_Figure3/3C/
- __MACOSX/EMBOJ2025120337_SourceData_Figure3/._3C
- EMBOJ2025120337_SourceData_Figure3/3D/
- __MACOSX/EMBOJ2025120337_SourceData_Figure3/._3D
- EMBOJ2025120337_SourceData_Figure3/3H/
- __MACOSX/EMBOJ2025120337_SourceData_Figure3/._3H
- EMBOJ2025120337_SourceData_Figure3/3A/
- __MACOSX/EMBOJ2025120337_SourceData_Figure3/._3A
- EMBOJ2025120337_SourceData_Figure3/3F/
- __MACOSX/EMBOJ2025120337_SourceData_Figure3/._3F
- EMBOJ2025120337_SourceData_Figure3/3G/
- __MACOSX/EMBOJ2025120337_SourceData_Figure3/._3G
- EMBOJ2025120337_SourceData_Figure3/3I/
- __MACOSX/EMBOJ2025120337_SourceData_Figure3/._3I
- EMBOJ2025120337_SourceData_Figure3/3E/DFT2_Xenograft_Imatinib_IHC_Quantification.xlsx
- __MACOSX/EMBOJ2025120337_SourceData_Figure3/3E/._DFT2_Xenograft_Imatinib_IHC_Quantification.xlsx
- EMBOJ2025120337_SourceData_Figure3/3C/DFT2_Xenograft_Imatinib_Tumour_Volume_Weights.xlsx
- __MACOSX/EMBOJ2025120337_SourceData_Figure3/3C/._DFT2_Xenograft_Imatinib_Tumour_Volume_Weights.xlsx
- EMBOJ2025120337_SourceData_Figure3/3D/DFT2_Xenograft_Imatinib_Tumour_Pictures.tif
- __MACOSX/EMBOJ2025120337_SourceData_Figure3/3D/._DFT2_Xenograft_Imatinib_Tumour_Pictures.tif
- EMBOJ2025120337_SourceData_Figure3/3H/Xenograft_Vehicle_VWF_200.tif
- __MACOSX/EMBOJ2025120337_SourceData_Figure3/3H/._Xenograft_Vehicle_VWF_200.tif
- EMBOJ2025120337_SourceData_Figure3/3H/Xenograft_Vehicle_VWF_100.tif
- __MACOSX/EMBOJ2025120337_SourceData_Figure3/3H/._Xenograft_Vehicle_VWF_100.tif
- EMBOJ2025120337_SourceData_Figure3/3H/Xenograft_Imatinib_VWF_200.tif
- __MACOSX/EMBOJ2025120337_SourceData_Figure3/3H/._Xenograft_Imatinib_VWF_200.tif
- EMBOJ2025120337_SourceData_Figure3/3H/Xenograft_Imatinib_VWF_100.tif
- __MACOSX/EMBOJ2025120337_SourceData_Figure3/3H/._Xenograft_Imatinib_VWF_100.tif
- EMBOJ2025120337_SourceData_Figure3/3A/Pictures_Tumours_DFT1_DFT2.tif
- __MACOSX/EMBOJ2025120337_SourceData_Figure3/3A/._Pictures_Tumours_DFT1_DFT2.tif
- EMBOJ2025120337_SourceData_Figure3/3F/Xenograft_Imatinib_SOX10_100.tif
- __MACOSX/EMBOJ2025120337_SourceData_Figure3/3F/._Xenograft_Imatinib_SOX10_100.tif
- EMBOJ2025120337_SourceData_Figure3/3F/Xenograft_Vehicle_SOX10_100.tif
- __MACOSX/EMBOJ2025120337_SourceData_Figure3/3F/._Xenograft_Vehicle_SOX10_100.tif
- EMBOJ2025120337_SourceData_Figure3/3F/Xenograft_Imatinib_SOX10_200.tif
- __MACOSX/EMBOJ2025120337_SourceData_Figure3/3F/._Xenograft_Imatinib_SOX10_200.tif
- EMBOJ2025120337_SourceData_Figure3/3F/Xenograft_Vehicle_SOX10_200.tif
- __MACOSX/EMBOJ2025120337_SourceData_Figure3/3F/._Xenograft_Vehicle_SOX10_200.tif
- EMBOJ2025120337_SourceData_Figure3/3G/Xenograft_Vehicle_Ki67_100.tif
- __MACOSX/EMBOJ2025120337_SourceData_Figure3/3G/._Xenograft_Vehicle_Ki67_100.tif
- EMBOJ2025120337_SourceData_Figure3/3G/Xenograft_Vehicle_Ki67_200.tif
- __MACOSX/EMBOJ2025120337_SourceData_Figure3/3G/._Xenograft_Vehicle_Ki67_200.tif
- EMBOJ2025120337_SourceData_Figure3/3G/Xenograft_Imatinib_Ki67_200.tif
- __MACOSX/EMBOJ2025120337_SourceData_Figure3/3G/._Xenograft_Imatinib_Ki67_200.tif
- EMBOJ2025120337_SourceData_Figure3/3G/Xenograft_Imatinib_Ki67_100.tif
- __MACOSX/EMBOJ2025120337_SourceData_Figure3/3G/._Xenograft_Imatinib_Ki67_100.tif
- EMBOJ2025120337_SourceData_Figure3/3I/Xenograft_Imatinib_CC3_100.tif
- __MACOSX/EMBOJ2025120337_SourceData_Figure3/3I/._Xenograft_Imatinib_CC3_100.tif
- EMBOJ2025120337_SourceData_Figure3/3I/Xenograft_Imatinib_CC3_200.tif
- __MACOSX/EMBOJ2025120337_SourceData_Figure3/3I/._Xenograft_Imatinib_CC3_200.tif
- EMBOJ2025120337_SourceData_Figure3/3I/Xenograft_Vehicle_CC3_100.tif
- __MACOSX/EMBOJ2025120337_SourceData_Figure3/3I/._Xenograft_Vehicle_CC3_100.tif
- EMBOJ2025120337_SourceData_Figure3/3I/Xenograft_Vehicle_CC3_200.tif
- __MACOSX/EMBOJ2025120337_SourceData_Figure3/3I/._Xenograft_Vehicle_CC3_200.tif
