# Supplementary material for: Tyrosine kinase targeting uncovers oncogenic pathway plasticity in Tasmanian devil transmissible cancers
Source: EMBO J. 2025 Nov 3;45(5):1426–59. doi: 10.1038/s44318-025-00603-0 (PMC12953634; doi:10.1038/s44318-025-00603-0)
Supplement: Supplementary file 8 — Source data Fig. 3 [file 44318_2025_603_MOESM8_ESM.zip › EMBOJ2025120337_SourceData_Figure3/3E/DFT2_Xenograft_Imatinib_IHC_Quantification.xlsx]

## Sheet: Figure 3E Source Data
EMBOJ-2025-120337 Schönbichler et al.
Fig. 3E Source Data
Quantification of Immunohistochemical Staining in Imatinib- and Vehicle-Treated DFT2 Xenograft Sections
	Vehicle 1	Vehicle 2	Vehicle 3	Vehicle 4	Vehicle 5	Imatinib 1	Imatinib 2	Imatinib 3	Imatinib 4	Imatinib 5
VWF	3.51	0.9735	1.2849	1.3164	n/a	0.3285	0.7588	2.9233	1.0372	n/a
KI67	1.1786	3.8412	10.8352	10.077	1.7526	0.2535	3.2939	0.7404	1.0634	1.3636
CC3	19.62	9.68	18.41	37.77	n/a	0.7878	3.196	6.5323	3.76	n/a
Percentage of Positive Cells per Entire Stained Section
Positivity was defined in HistoQuest as optical density values exceeding a background-adjusted threshold applied uniformly across all samples.
