# Supplementary material for: Tyrosine kinase targeting uncovers oncogenic pathway plasticity in Tasmanian devil transmissible cancers
Source: EMBO J. 2025 Nov 3;45(5):1426–59. doi: 10.1038/s44318-025-00603-0 (PMC12953634; doi:10.1038/s44318-025-00603-0)
Supplement: Supplementary file 8 — Source data Fig. 3 [file 44318_2025_603_MOESM8_ESM.zip › EMBOJ2025120337_SourceData_Figure3/3C/DFT2_Xenograft_Imatinib_Tumour_Volume_Weights.xlsx]

## Sheet: Sheet1
EMBOJ-2025-120337 Schönbichler et al.
Fig. 3C Source Data
Tumour Volume
Treatment	Imatinib	200 mg/kg	every day
Vehicle	H2O		every day
		Day 1					Day 3					Day 5					Day 7
Cohort	Tumor	Tumor Measurements [mm]		Tumor Volume [mm3]	Mean	SD	Tumor Measurements [mm]		Tumor Volume [mm3]	Mean	SD	Tumor Measurements [mm]		Tumor Volume [mm3]	Mean	SD	Tumor Measurements [mm]		Tumor Volume [mm3]	Mean	SD	Tumor Measurements [mm]		Tumor Volume [mm3]	Mean	SD
Vehicle	1	0	0	0			4	4	32			5	5	62.5			15	15	1687.5			12	8.5	433.5
	2	0	0	0			3	3	13.5			10	10	500			10	10	500			14.2	11.9	1005.43
	3	0	0	0			3	3	13.5			3	3	13.5			15	12	1080			13.7	7.3	365.036
	4	5	5	62.5			7	7	171.5			4	4	32			7	7	171.5			13	12.5	1015.62
	5	6	5	75			3	3	13.5			6	6	108			15	9	607.5			12.8	12.3	968.256
	6	0	0	0			8	8	256			10	10	500			8	6	144			15.7	11.5	1038.16
	7	2	2	4			2	2	4			5	5	62.5			10	8	320			13.1	12.9	1089.99
	8	3	3	13.5			7	7	171.5			11	11	665.5			7	7	171.5			8.2	6.2	157.604
	9	0	0	0			0	0	0			2	2	4			7	6	126			17.9	11.8	1246.2
	10	7	5	87.5	24.25	33.9192	0	0	0	67.55	89.6199	10	10	500	244.8	247.855	5	5	62.5	487.05	496.254	13.5	11.7	924.007	824.381	346.776
Imatinib	1	0	0	0			3	3	13.5			8	8	256			8	8	256			8.1	5.5	122.512
	2	5	5	62.5			5	5	62.5			7	5	87.5			5	5	62.5			13.9	8.8	538.208
	3	0	0	0			3	3	13.5			5	5	62.5			10	10	500			10.8	8.77	415.33
	4	7	6	126			4	4	32			7	8	224			3	3	13.5			10.6	10.1	540.653
	5	0	0	0			0	0	0			4	2	8			5	5	62.5			8.2	8.1	269.001
	6	3	3	13.5			8	7	196			9	5	112.5			2	2	4			11.7	8.1	383.818
	7	2	2	4			0	0	0			3	2	6			8	8	256			8.7	7.6	251.256
	8	5	5	62.5			5	5	62.5			9	5	112.5			6	6	108			9.57	8.4	337.63
	9	0	0	0			0	0	0			4	2	8			8	8	256			9.8	6.8	226.576
	10	3	3	13.5	28.2	40.1455	0	0	0	38	57.5995	7	3	31.5	90.85	84.3837	7	7	171.5	169	144.943	11.5	8.5	415.438	350.042	128.418
Cohort	Tumor	Weight (g)
Vehicle	1	0.24
	2	0.6
	3	0.33
	4	0.63
	5	0.58
	6	0.51
	7	0.61
	8	0.15
	9	0.62
	10	0.79
Imatinib	1	0.16
	2	0.5
	3	0.26
	4	0.35
	5	0.28
	6	0.29
	7	0.24
	8	0.08
	9	0.17
	10	0.34
