# Supplementary material for: Tyrosine kinase targeting uncovers oncogenic pathway plasticity in Tasmanian devil transmissible cancers
Source: EMBO J. 2025 Nov 3;45(5):1426–59. doi: 10.1038/s44318-025-00603-0 (PMC12953634; doi:10.1038/s44318-025-00603-0)
Supplement: Supplementary file 9 — Source data Fig. 4 [file 44318_2025_603_MOESM9_ESM.zip]

Archive with 6 entries (4 files):
- EMBOJ2025120337_SourceData_Figure4/
- __MACOSX/._EMBOJ2025120337_SourceData_Figure4
- EMBOJ2025120337_SourceData_Figure4/4A/
- __MACOSX/EMBOJ2025120337_SourceData_Figure4/._4A
- EMBOJ2025120337_SourceData_Figure4/4A/Resistant_Cell_Line_Diary.xlsx
- __MACOSX/EMBOJ2025120337_SourceData_Figure4/4A/._Resistant_Cell_Line_Diary.xlsx
