# Supplementary material for: Tyrosine kinase targeting uncovers oncogenic pathway plasticity in Tasmanian devil transmissible cancers
Source: EMBO J. 2025 Nov 3;45(5):1426–59. doi: 10.1038/s44318-025-00603-0 (PMC12953634; doi:10.1038/s44318-025-00603-0)
Supplement: Supplementary file 9 — Source data Fig. 4 [file 44318_2025_603_MOESM9_ESM.zip › EMBOJ2025120337_SourceData_Figure4/4A/Resistant_Cell_Line_Diary.xlsx]

## Sheet: Fig 4A Source Data
EMBOJ-2025-120337 Schönbichler et al.
Fig. 4A Source Data
Resistant cel line diary
DFT1 C5065				DFT2 SNUG
Weeks	Sapitinib nM			Weeks	Imatinib nM
0	20	20		0	20	20
1	50	50		1	50	50
2	100	100		2	100	100
3	200	200		3	200	100
4	500	500		4	300	100
5	700	700		5	300	100
6	900	700		6	300	200
7	1000	800		7	300	200
8	1000	800		8	300	200
9	1200	900		9	300	200
10	1500	1000		10	400	200
11	1800	1200		11	500	200
12	2000	1500		12	600	300
13	2500	1800		13	600	300
14	3000	2000		14	700	300
15	3500	2500		15	800	400
16	4000	3000		16	800	600
17	5000	3500		17	900	600
18	6000	4000		18	1000	600
19	7000	4500		19	1000	800
20	8000	5000		20	1000	800
21	9000	6000		21	1200	1000
22	10000	7000		22	1400	1100
23	10000	8000		23	1400	1100
24	10000	10000		24	1500	1200
