# Supplementary material for: Tyrosine kinase targeting uncovers oncogenic pathway plasticity in Tasmanian devil transmissible cancers
Source: EMBO J. 2025 Nov 3;45(5):1426–59. doi: 10.1038/s44318-025-00603-0 (PMC12953634; doi:10.1038/s44318-025-00603-0)
Supplement: Supplementary file 10 — Source data Fig. 5 [file 44318_2025_603_MOESM10_ESM.zip]

Archive with 36 entries (33 files):
- EMBOJ2025120337_SourceData_Figure5/
- __MACOSX/._EMBOJ2025120337_SourceData_Figure5
- EMBOJ2025120337_SourceData_Figure5/5G/
- __MACOSX/EMBOJ2025120337_SourceData_Figure5/._5G
- EMBOJ2025120337_SourceData_Figure5/5A/
- __MACOSX/EMBOJ2025120337_SourceData_Figure5/._5A
- EMBOJ2025120337_SourceData_Figure5/5G/MHCI_Expression_DFT2_R.xlsx
- __MACOSX/EMBOJ2025120337_SourceData_Figure5/5G/._MHCI_Expression_DFT2_R.xlsx
- EMBOJ2025120337_SourceData_Figure5/5G/B2M_Expression_DFT2_R.xlsx
- __MACOSX/EMBOJ2025120337_SourceData_Figure5/5G/._B2M_Expression_DFT2_R.xlsx
- EMBOJ2025120337_SourceData_Figure5/5G/~$B2M_Expression_DFT2_R.xlsx
- __MACOSX/EMBOJ2025120337_SourceData_Figure5/5G/._~$B2M_Expression_DFT2_R.xlsx
- EMBOJ2025120337_SourceData_Figure5/5G/TAP1_Expression_DFT2_R.xlsx
- __MACOSX/EMBOJ2025120337_SourceData_Figure5/5G/._TAP1_Expression_DFT2_R.xlsx
- EMBOJ2025120337_SourceData_Figure5/5G/TAP2_Expression_DFT2_R.xlsx
- __MACOSX/EMBOJ2025120337_SourceData_Figure5/5G/._TAP2_Expression_DFT2_R.xlsx
- EMBOJ2025120337_SourceData_Figure5/5A/PDGFRB_Expression_DFT1_R.xlsx
- __MACOSX/EMBOJ2025120337_SourceData_Figure5/5A/._PDGFRB_Expression_DFT1_R.xlsx
- EMBOJ2025120337_SourceData_Figure5/5A/ERBB3_Expression_DFT1_R.xlsx
- __MACOSX/EMBOJ2025120337_SourceData_Figure5/5A/._ERBB3_Expression_DFT1_R.xlsx
- EMBOJ2025120337_SourceData_Figure5/5A/PDGFRA_Expression_DFT1_R.xlsx
- __MACOSX/EMBOJ2025120337_SourceData_Figure5/5A/._PDGFRA_Expression_DFT1_R.xlsx
- EMBOJ2025120337_SourceData_Figure5/5A/EGFR_Expression_DFT1_R.xlsx
- __MACOSX/EMBOJ2025120337_SourceData_Figure5/5A/._EGFR_Expression_DFT1_R.xlsx
- EMBOJ2025120337_SourceData_Figure5/5A/ERBB3_Expression_DFT2_R.xlsx
- __MACOSX/EMBOJ2025120337_SourceData_Figure5/5A/._ERBB3_Expression_DFT2_R.xlsx
- EMBOJ2025120337_SourceData_Figure5/5A/PDGFRA_Expression_DFT2_R.xlsx
- __MACOSX/EMBOJ2025120337_SourceData_Figure5/5A/._PDGFRA_Expression_DFT2_R.xlsx
- EMBOJ2025120337_SourceData_Figure5/5A/~$Resistant_qPCR_Collect.xlsx
- __MACOSX/EMBOJ2025120337_SourceData_Figure5/5A/._~$Resistant_qPCR_Collect.xlsx
- EMBOJ2025120337_SourceData_Figure5/5A/PDGFRB_Expression_DFT2_R.xlsx
- __MACOSX/EMBOJ2025120337_SourceData_Figure5/5A/._PDGFRB_Expression_DFT2_R.xlsx
- EMBOJ2025120337_SourceData_Figure5/5A/EGFR_Expression_DFT2_R.xlsx
- __MACOSX/EMBOJ2025120337_SourceData_Figure5/5A/._EGFR_Expression_DFT2_R.xlsx
- EMBOJ2025120337_SourceData_Figure5/5A/~$ERBB3_Expression_C5065_R.xlsx
- __MACOSX/EMBOJ2025120337_SourceData_Figure5/5A/._~$ERBB3_Expression_C5065_R.xlsx
