# Supplementary material for: Tyrosine kinase targeting uncovers oncogenic pathway plasticity in Tasmanian devil transmissible cancers
Source: EMBO J. 2025 Nov 3;45(5):1426–59. doi: 10.1038/s44318-025-00603-0 (PMC12953634; doi:10.1038/s44318-025-00603-0)
Supplement: Supplementary file 10 — Source data Fig. 5 [file 44318_2025_603_MOESM10_ESM.zip › EMBOJ2025120337_SourceData_Figure5/5G/MHCI_Expression_DFT2_R.xlsx]

## Sheet: Replicate 1
EMBOJ-2025-120337 Schönbichler et al.
Fig. 5G Source Data
RT-qPCR
Gene	MHCI
Cell lines	DFT2 RESISTANT
Sample	Well Name	Ct	ΔCt	ΔCt avg	ΔΔCt	2^-ΔΔCt
Parental	A01	22.6637	5.43645	6.13303	-0.696583	1.62066
Parental	A02	23.3323	6.26701		0.133979	0.911315
Parental	A03	23.3678	6.69563		0.562604	0.677079
R1	A10	23.0575	7.04625	6.91236	0.91322	0.530999
R1	A11	23.1094	7.05935		0.926321	0.526198
R1	A12	22.6626	6.63147		0.498439	0.707872
R2	B04	22.4133	6.77078	6.75679	0.637754	0.642713
R2	B05	22.4188	6.45183		0.318797	0.801738
R2	B06	22.9274	7.04777		0.914739	0.53044
Reference Gene
Gene	RPL13A
Sample	Well Name	Ct
Parental	F01	17.2273
Parental	F02	17.0653
Parental	F03	16.6721
R1	F10	16.0113
R1	F11	16.0501
R1	F12	16.0312
R2	G04	15.6425
R2	G05	15.967
R2	G06	15.8797

## Sheet: Replicate 2
EMBOJ-2025-120337 Schönbichler et al.
Fig. 5G Source Data
RT-qPCR
Gene	MHCI
Cell lines	DFT2 RESISTANT
Sample	Well Name	Ct	ΔCt	ΔCt avg	ΔΔCt	2^-ΔΔCt
Parental	A04	20.9635	4.00515	3.97608	0.0290736	0.980049
Parental	A05	20.9592	3.95443		-0.0216502	1.01512
Parental	A06	21.0432	3.96866		-0.00742338	1.00516
R1	A10	20.2948	4.40924	4.39666	0.433154	0.740641
R1	A11	20.3721	4.36733		0.391251	0.762468
R1	A12	20.3813	4.41343		0.437345	0.738493
R2	B01	20.7036	4.23133	4.2393	0.25525	0.837842
R2	B02	20.6103	4.31171		0.335627	0.79244
R2	B03	20.4202	4.17485		0.198774	0.871291
Reference Gene
Gene	RPL13A
Sample	Well Name	Ct
Parental	C04	16.9584
Parental	C05	17.0048
Parental	C06	17.0745
R1	C10	15.8856
R1	C11	16.0047
R1	C12	15.9678
R2	D01	16.4723
R2	D02	16.2986
R2	D03	16.2453
