# Supplementary material for: Tyrosine kinase targeting uncovers oncogenic pathway plasticity in Tasmanian devil transmissible cancers
Source: EMBO J. 2025 Nov 3;45(5):1426–59. doi: 10.1038/s44318-025-00603-0 (PMC12953634; doi:10.1038/s44318-025-00603-0)
Supplement: Supplementary file 10 — Source data Fig. 5 [file 44318_2025_603_MOESM10_ESM.zip › EMBOJ2025120337_SourceData_Figure5/5G/B2M_Expression_DFT2_R.xlsx]

## Sheet: Replicate 1
EMBOJ-2025-120337 Schönbichler et al.
Fig. 5G Source Data
RT-qPCR
Gene	B2M
Cell lines	DFT2 RESISTANT
Sample	Well Name	Ct	ΔCt	ΔCt avg	ΔΔCt	2^-ΔΔCt
Parental	B01	22.1714	4.89087	4.80273	0.0881393	0.940735
Parental	B02	22.26	4.88539		0.0826642	0.944312
Parental	B03	21.9138	4.63192		-0.170804	1.12569
R1	B04	24.3933	8.34589	8.47883	3.54316	0.0857831
R1	B05	24.4385	8.45016		3.64743	0.0798021
R1	B06	24.5595	8.64043		3.83771	0.0699416
R2	B07	24.3709	8.47627	8.53053	3.67355	0.0783704
R2	B08	24.1979	8.46613		3.6634	0.0789235
R2	B09	24.3467	8.64918		3.84646	0.0695187
Reference Gene
Gene	RPL13A
Sample	Well Name	Ct
Parental	G01	17.2805
Parental	G02	17.3746
Parental	G03	17.2819
R1	G04	16.0474
R1	G05	15.9883
R1	G06	15.9191
R2	G07	15.8946
R2	G08	15.7318
R2	G09	15.6975

## Sheet: Replicate 2
EMBOJ-2025-120337 Schönbichler et al.
Fig. 5G Source Data
RT-qPCR
Gene	B2M
Cell lines	DFT2 RESISTANT
Sample	Well Name	Ct	ΔCt	ΔCt avg	ΔΔCt	2^-ΔΔCt
Parental	C07	22.0086	4.78127	4.96557	-0.184303	1.13627
Parental	C08	22.1579	5.09254		0.126967	0.915755
Parental	C09	21.695	5.02291		0.0573364	0.961037
R1	D10	24.7415	9.09905	8.89011	4.13348	0.0569769
R1	D11	24.7878	8.82077		3.8552	0.0690988
R1	D12	24.6302	8.75052		3.78495	0.0725467
R2	E01	24.3578	8.46865	8.73173	3.50308	0.0881999
R2	E02	24.6377	9.25437		4.28879	0.0511617
R2	E03	24.253	8.47218		3.5066	0.0879847
Reference Gene
Gene	RPL13A
Sample	Well Name	Ct
Parental	F01	17.2273
Parental	F02	17.0653
Parental	F03	16.6721
R1	G04	15.6425
R1	G05	15.967
R1	G06	15.8797
R2	G07	15.8892
R2	G08	15.3833
R2	G09	15.7808
