# Supplementary material for: Tyrosine kinase targeting uncovers oncogenic pathway plasticity in Tasmanian devil transmissible cancers
Source: EMBO J. 2025 Nov 3;45(5):1426–59. doi: 10.1038/s44318-025-00603-0 (PMC12953634; doi:10.1038/s44318-025-00603-0)
Supplement: Supplementary file 10 — Source data Fig. 5 [file 44318_2025_603_MOESM10_ESM.zip › EMBOJ2025120337_SourceData_Figure5/5G/TAP1_Expression_DFT2_R.xlsx]

## Sheet: Replicate 1
EMBOJ-2025-120337 Schönbichler et al.
Fig. 5G Source Data
RT-qPCR
Gene	TAP1
Cell lines	DFT2 RESISTANT
Sample	Well Name	Ct	ΔCt	ΔCt avg	ΔΔCt	2^-ΔΔCt
Parental	C01	31.2046	13.924	14.0638	-0.13975	1.10171
Parental	C02	31.8823	14.5076		0.44386	0.735165
Parental	C03	31.0416	13.7597		-0.304109	1.23466
R1	C04	30.7502	14.7028	15.0581	0.638989	0.642163
R1	C05	31.589	15.6006		1.53686	0.344635
R1	C06	30.7901	14.871		0.807237	0.571475
R2	C07	31.3863	15.4917	16.2097	1.42793	0.371663
R2	C08	32.5101	16.7784		2.71457	0.152347
R2	C09	32.0567	16.3592		2.29538	0.203714
Reference Gene
Gene	RPL13A
Sample	Well Name	Ct
Parental	G01	17.2805
Parental	G02	17.3746
Parental	G03	17.2819
R1	G04	16.0474
R1	G05	15.9883
R1	G06	15.9191
R2	G07	15.8946
R2	G08	15.7318
R2	G09	15.6975

## Sheet: Replicate 2
EMBOJ-2025-120337 Schönbichler et al.
Fig. 5G Source Data
RT-qPCR
Gene	TAP1
Cell lines	DFT2 RESISTANT
Sample	Well Name	Ct	ΔCt	ΔCt avg	ΔΔCt	2^-ΔΔCt
Parental	C01	32.4885	16.3266	16.2366	0.0900128	0.939514
Parental	C02	33.0456	17.0267		0.790159	0.57828
Parental	C03	31.2676	15.3564		-0.880172	1.84059
R1	C10	34.0334	18.7482	18.5956	2.51166	0.175354
R1	C11	34.0334	18.5659		2.32933	0.198977
R1	C12	33.6407	18.4726		2.23604	0.212268
R2	D01	32.7177	16.8456	16.694	0.609084	0.655613
R2	D02	32.281	16.4459		0.209294	0.86496
R2	D03	32.5136	16.7905		0.553917	0.681168
Reference Gene
Gene	RPL13A
Sample	Well Name	Ct
Parental	G01	16.162
Parental	G02	16.0189
Parental	G03	15.9112
R1	G10	15.2852
R1	G11	15.4675
R1	G12	15.1681
R2	H01	15.872
R2	H02	15.8351
R2	H03	15.7232
