# Supplementary material for: Tyrosine kinase targeting uncovers oncogenic pathway plasticity in Tasmanian devil transmissible cancers
Source: EMBO J. 2025 Nov 3;45(5):1426–59. doi: 10.1038/s44318-025-00603-0 (PMC12953634; doi:10.1038/s44318-025-00603-0)
Supplement: Supplementary file 10 — Source data Fig. 5 [file 44318_2025_603_MOESM10_ESM.zip › EMBOJ2025120337_SourceData_Figure5/5G/TAP2_Expression_DFT2_R.xlsx]

## Sheet: Replicate 1
EMBOJ-2025-120337 Schönbichler et al.
Fig. 5G Source Data
RT-qPCR
Gene	TAP2
Cell lines	DFT2 RESISTANT
Sample	Well Name	Ct	ΔCt	ΔCt avg	ΔΔCt	2^-ΔΔCt
Parental	D01	25.4653	8.18475	8.00563	0.179123	0.88324
Parental	D02	25.2646	7.89001		-0.115617	1.08344
Parental	D03	25.224	7.94212		-0.0635058	1.045
R1	D04	24.3523	8.30495	8.29691	0.299323	0.812634
R1	D05	24.2625	8.27417		0.268542	0.830158
R1	D06	24.2307	8.3116		0.305974	0.808896
R2	E10	26.0105	10.7253	10.6603	0.76471	0.588572
R2	E11	26.0754	10.6079		0.647318	0.638466
R2	E12	25.8158	10.6476		0.687038	0.621128
Reference Gene
Gene	RPL13A
Sample	Well Name	Ct
Parental	G01	17.2805
Parental	G02	17.3746
Parental	G03	17.2819
R1	G04	16.0474
R1	G05	15.9883
R1	G06	15.9191
R2	G10	15.2852
R2	G11	15.4675
R2	G12	15.1681

## Sheet: Replicate 2
EMBOJ-2025-120337 Schönbichler et al.
Fig. 5G Source Data
RT-qPCR
Gene	TAP2
Cell lines	DFT2 RESISTANT
Sample	Well Name	Ct	ΔCt	ΔCt avg	ΔΔCt	2^-ΔΔCt
Parental	A01	25.8887	9.72858	9.76752	-0.0389352	1.02736
Parental	A02	25.645	9.77128		0.00376545	0.997393
Parental	A03	25.8188	9.80269		0.0351698	0.975917
R1	A10	25.9034	9.57313	9.48537	-0.194391	1.14424
R1	A11	26.0073	9.70146		-0.0660571	1.04685
R1	A12	25.7647	9.18151		-0.586007	1.50109
R2	B04	25.6444	9.17893	9.04544	-0.588584	1.50377
R2	B05	25.5099	9.09807		-0.669449	1.59047
R2	B06	25.2873	8.85931		-0.908213	1.87672
Reference Gene
Gene	RPL13A
Sample	Well Name	Ct
Parental	F01	16.1601
Parental	F02	15.8737
Parental	F03	16.0161
R1	F10	16.3303
R1	F11	16.3058
R1	F12	16.5832
R2	G04	16.4654
R2	G05	16.4118
R2	G06	16.428
