# Supplementary material for: Tyrosine kinase targeting uncovers oncogenic pathway plasticity in Tasmanian devil transmissible cancers
Source: EMBO J. 2025 Nov 3;45(5):1426–59. doi: 10.1038/s44318-025-00603-0 (PMC12953634; doi:10.1038/s44318-025-00603-0)
Supplement: Supplementary file 10 — Source data Fig. 5 [file 44318_2025_603_MOESM10_ESM.zip › EMBOJ2025120337_SourceData_Figure5/5A/PDGFRB_Expression_DFT1_R.xlsx]

## Sheet: Replicate 1
EMBOJ-2025-120337 Schönbichler et al.
Fig. 5A Source Data
RT-qPCR
Gene	PDGFRB
Cell lines	DFT1 RESISTANT
Sample	Well Name	Ct	ΔCt	ΔCt avg	ΔΔCt	2^-ΔΔCt
Parental	C01	20.6862	4.80404	4.85434	-0.0503018	1.03548
Parental	C02	20.7014	4.61557		-0.238776	1.17999
Parental	C03	20.8672	5.14342		0.289077	0.818425
R1	C07	20.6084	5.00573	4.52564	0.151391	0.900382
R1	C08	20.63	4.32646		-0.527887	1.44182
R1	C09	20.7621	4.24474		-0.609603	1.52584
R2	D01	21.0515	4.21147	4.19742	-0.642873	1.56144
R2	D02	21.0563	4.09514		-0.759205	1.69256
R2	D03	21.0526	4.28567		-0.568677	1.48316
Reference Gene
Gene	RPL13A
Sample	Well Name	Ct
Parental	G01	15.8822
Parental	G02	16.0859
Parental	G03	15.7238
R1	G07	15.6027
R1	G08	16.3036
R1	G09	16.5174
R2	H01	16.84
R2	H02	16.9612
R2	H03	16.767

## Sheet: Replicate 2
EMBOJ-2025-120337 Schönbichler et al.
Fig. 5A Source Data
RT-qPCR
Gene	PDGFRB
Cell lines	DFT1 RESISTANT
Sample	Well Name	Ct	ΔCt	ΔCt avg	ΔΔCt	2^-ΔΔCt
Parental	F01	22.3058	5.78209	5.84486	-0.0627684	1.04447
Parental	F02	22.2656	5.92971		0.0848487	0.942883
Parental	F03	22.1948	5.82278		-0.0220803	1.01542
R1	F04	21.3224	4.64547		-1.19939	2.29642
R1	F05	21.6339	4.92644		-0.918421	1.89005
R1	F06	21.5162	4.87812		-0.96674	1.95442
R2	E07	21.6123	5.45712		-0.387741	1.30834
R2	F08	22.0177	5.68584		-0.159021	1.11653
R2	F09	22.0718	5.73524		-0.109618	1.07894
Reference Gene
Gene	RPL13A
Sample	Well Name	Ct
Parental	G01	16.5237
Parental	G02	16.3358
Parental	G03	16.372
R1	G04	16.6769
R1	G05	16.7074
R1	G06	16.6381
R2	G07	16.1552
R2	G08	16.3318
R2	G09	16.3365
