# Supplementary material for: Tyrosine kinase targeting uncovers oncogenic pathway plasticity in Tasmanian devil transmissible cancers
Source: EMBO J. 2025 Nov 3;45(5):1426–59. doi: 10.1038/s44318-025-00603-0 (PMC12953634; doi:10.1038/s44318-025-00603-0)
Supplement: Supplementary file 10 — Source data Fig. 5 [file 44318_2025_603_MOESM10_ESM.zip › EMBOJ2025120337_SourceData_Figure5/5A/ERBB3_Expression_DFT1_R.xlsx]

## Sheet: Replicate 1, 2
EMBOJ-2025-120337 Schönbichler et al.
Fig. 5A Source Data
RT-qPCR
Gene	ERBB3
Cell lines	DFT1 RESISTANT
Sample	Well Name	Ct	ΔCt	ΔCt avg	ΔΔCt	2^-ΔΔCt
Parental	A01	25.3629	8.8461	8.58684	0.259264	0.835514
Parental	A02	25.3841	8.90809		0.321251	0.800376
Parental	A03	25.1338	8.00633		-0.580514	1.49538
R1_1	A04	29.041	11.2541	12.029	2.66729	0.157422
R1_1	A05	29.8762	12.2785		3.69162	0.0773949
R1_1	A06	30.6446	12.5544		3.96757	0.063921
R1_2	A07	26.44	9.70023	10.2537	1.11339	0.462208
R1_2	A08	26.7052	10.0204		1.4336	0.370205
R1_2	A09	27.4311	11.0404		2.45359	0.182556
R2_1	A10	28.2406	11.4598	11.1313	2.87294	0.136508
R2_1	A11	28.1577	11.1627		2.57583	0.167725
R2_1	A12	27.7785	10.7714		2.18459	0.219975
R2_2	B01	27.0967	8.94954	9.57756	0.362703	0.777706
R2_2	B02	27.3116	10.1568		1.56993	0.336824
R2_2	B03	26.7802	9.62637		1.03953	0.486486
Reference Gene
Gene	RPL13A
Sample	Well Name	Ct
Parental	G01	16.5168
Parental	G02	16.4761
Parental	G03	17.1275
R1_1	G04	17.7868
R1_1	G05	17.5977
R1_1	G06	18.0902
R1_2	G07	16.7398
R1_2	G08	16.6848
R1_2	G09	16.3907
R2_1	G10	16.7809
R2_1	G11	16.995
R2_1	G12	17.0071
R2_2	H01	18.1471
R2_2	H02	17.1548
R2_2	H03	17.1538

## Sheet: Replicate 3
EMBOJ-2025-120337 Schönbichler et al.
Fig. 5A Source Data
RT-qPCR
Gene	ERBB3
Cell lines	DFT1 RESISTANT
Sample	Well Name	Ct	ΔCt	ΔCt avg	ΔΔCt	2^-ΔΔCt
Parental	D01	27.401	10.0593	10.0023	0.0570092	0.961255
Parental	D02	26.8485	10.1009		0.098596	0.933941
Parental	D03	26.6729	9.84673		-0.155605	1.11389
R	D07	28.1041	11.3979	11.4314	1.39556	0.380096
R	D08	28.152	11.4795		1.47715	0.359197
R	D09	28.0624	11.4169		1.41454	0.37513
Reference Gene
Gene	RPL13A
Sample	Well Name	Ct
Parental	G01	17.3417
Parental	G02	16.7476
Parental	G03	16.8262
R	G07	16.7062
R	G08	16.6725
R	G09	16.6456
