# Supplementary material for: Tyrosine kinase targeting uncovers oncogenic pathway plasticity in Tasmanian devil transmissible cancers
Source: EMBO J. 2025 Nov 3;45(5):1426–59. doi: 10.1038/s44318-025-00603-0 (PMC12953634; doi:10.1038/s44318-025-00603-0)
Supplement: Supplementary file 10 — Source data Fig. 5 [file 44318_2025_603_MOESM10_ESM.zip › EMBOJ2025120337_SourceData_Figure5/5A/PDGFRA_Expression_DFT1_R.xlsx]

## Sheet: Replicate 1, 2
EMBOJ-2025-120337 Schönbichler et al.
Fig. 5A Source Data
RT-qPCR
Gene	PDGFRA
Cell lines	DFT1 RESISTANT
Sample	Well Name	Ct	ΔCt	ΔCt avg	ΔΔCt	2^-ΔΔCt
Parental	A01	30.4766	14.5944	14.4878	0.106525	0.928823
Parental	A02	30.303	14.2171		-0.270747	1.20643
Parental	A03	30.3759	14.6521		0.164223	0.892409
R1_1	A04	32.1065	14.9642	14.4821	0.476314	0.718812
R1_1	A05	31.3609	13.993		-0.494884	1.40921
R1_1	A06	31.7405	14.4893		0.00143733	0.999004
R1_2	A07	30.5211	14.9184	14.5889	0.430574	0.741967
R1_2	A08	30.6898	14.3862		-0.101642	1.07299
R1_2	A09	30.9793	14.462		-0.0258857	1.0181
R2_1	A10	31.2562	14.5581	14.0859	0.0702144	0.952496
R2_1	A11	30.5452	13.5639		-0.923987	1.89735
R2_1	A12	30.7491	14.1359		-0.351961	1.27629
R2_2	B01	31.4591	14.6191	13.8224	0.131244	0.913044
R2_2	B02	29.5599	12.5987		-1.8891	3.70404
R2_2	B03	31.0162	14.2492		-0.238612	1.17986
Reference Gene
Gene	RPL13A
Sample	Well Name	Ct
Parental	G01	15.8822
Parental	G02	16.0859
Parental	G03	15.7238
R1_1	G04	17.1424
R1_1	G05	17.3679
R1_1	G06	17.2512
R1_2	G07	15.6027
R1_2	G08	16.3036
R1_2	G09	16.5174
R2_1	G10	16.6981
R2_1	G11	16.9814
R2_1	G12	16.6133
R2_2	H01	16.84
R2_2	H02	16.9612
R2_2	H03	16.767

## Sheet: Replicate 3
EMBOJ-2025-120337 Schönbichler et al.
Fig. 5A Source Data
RT-qPCR
Gene	PDGFRA
Cell lines	DFT1 RESISTANT
Sample	Well Name	Ct	ΔCt	ΔCt avg	ΔΔCt	2^-ΔΔCt
Parental	E01	30.802	14.2783	14.1773	0.10104	0.932361
Parental	E02	30.5397	14.2038		0.0265275	0.981781
Parental	E03	30.4217	14.0497		-0.127567	1.09245
R1	E04	30.2013	13.5244		-0.652946	1.57238
R1	E05	30.0949	13.3875		-0.789803	1.72884
R1	E06	29.8824	13.2443		-0.93303	1.90928
R2	E07	30.1648	14.0096		-0.167737	1.12329
R2	E08	30.2689	13.9371		-0.240227	1.18118
R2	E09	30.3333	13.9967		-0.180591	1.13335
Reference Gene
Gene	RPL13A
Sample	Well Name	Ct
Parental	G01	16.5237
Parental	G02	16.3358
Parental	G03	16.372
R1	G04	16.6769
R1	G05	16.7074
R1	G06	16.6381
R2	G07	16.1552
R2	G08	16.3318
R2	G09	16.3365
