# Supplementary material for: Tyrosine kinase targeting uncovers oncogenic pathway plasticity in Tasmanian devil transmissible cancers
Source: EMBO J. 2025 Nov 3;45(5):1426–59. doi: 10.1038/s44318-025-00603-0 (PMC12953634; doi:10.1038/s44318-025-00603-0)
Supplement: Supplementary file 10 — Source data Fig. 5 [file 44318_2025_603_MOESM10_ESM.zip › EMBOJ2025120337_SourceData_Figure5/5A/EGFR_Expression_DFT1_R.xlsx]

## Sheet: Replicate 1, 2
EMBOJ-2025-120337 Schönbichler et al.
Fig. 5A Source Data
RT-qPCR
Gene	EGFR
Cell lines	DFT1 RESISTANT
Sample	Well Name	Ct	ΔCt	ΔCt avg	ΔΔCt	2^-ΔΔCt
Parental	A01	31.731	15.2143	15.7409	-0.526601	1.44053
Parental	A02	32.7358	16.2597		0.518867	0.69792
Parental	A03	32.8761	15.7486		0.00773395	0.994654
R1_1	A04	34.1101	16.3233	16.3427	0.582407	0.667849
R1_1	A05	34.2263	16.6286		0.887731	0.540464
R1_1	A06	34.1664	16.0762		0.335313	0.792612
R1_2	A07	32.226	15.4863	15.9369	-0.254604	1.19301
R1_2	A08	33.3652	16.6804		0.93953	0.521403
R1_2	A09	32.0348	15.6441		-0.0967452	1.06936
R2_1	A10	31.9124	15.1316	14.9535	-0.609288	1.52551
R2_1	A11	31.358	14.363		-1.37791	2.59891
R2_1	A12	32.3731	15.3661		-0.374805	1.29666
R2_2	B01	34.2671	16.12	16.8089	0.379157	0.768887
R2_2	B02	35.0962	17.9414		2.20053	0.217558
R2_2	B03	33.5191	16.3653		0.62445	0.648667
Reference Gene
Gene	RPL13A
Sample	Well Name	Ct
Parental	G01	16.5168
Parental	G02	16.4761
Parental	G03	17.1275
R1_1	G04	17.7868
R1_1	G05	17.5977
R1_1	G06	18.0902
R1_2	G07	16.7398
R1_2	G08	16.6848
R1_2	G09	16.3907
R2_1	G10	16.7809
R2_1	G11	16.995
R2_1	G12	17.0071
R2_2	H01	18.1471
R2_2	H02	17.1548
R2_2	H03	17.1538

## Sheet: Replicate 3
EMBOJ-2025-120337 Schönbichler et al.
Fig. 5A Source Data
RT-qPCR
Gene	EGFR
Cell lines	DFT1 RESISTANT
Sample	Well Name	Ct	ΔCt	ΔCt avg	ΔΔCt	2^-ΔΔCt
Parental	E01	33.6773	16.3356	16.4429	-0.107277	1.07719
Parental	E02	33.2977	16.5501		0.107277	0.928339
Parental	E03
R1	E04	35.9269	18.8842	17.7465	2.44136	0.18411
R1	E05	34.2983	17.2244		0.781535	0.581747
R1	E06	34.2341	17.131		0.688175	0.620638
R2	E07	32.2564	15.5502	15.5646	-0.892657	1.85659
R2	E08	32.2984	15.6259		-0.816944	1.76167
R2	E09	32.1634	15.5178		-0.925007	1.89869
Reference Gene
Gene	RPL13A
Sample	Well Name	Ct
Parental	G01	17.3417
Parental	G02	16.7476
Parental	G03	16.8262
R1	G04	17.0427
R1	G05	17.0739
R1	G06	17.1031
R2	G07	16.7062
R2	G08	16.6725
R2	G09	16.6456
