# Supplementary material for: Tyrosine kinase targeting uncovers oncogenic pathway plasticity in Tasmanian devil transmissible cancers
Source: EMBO J. 2025 Nov 3;45(5):1426–59. doi: 10.1038/s44318-025-00603-0 (PMC12953634; doi:10.1038/s44318-025-00603-0)
Supplement: Supplementary file 10 — Source data Fig. 5 [file 44318_2025_603_MOESM10_ESM.zip › EMBOJ2025120337_SourceData_Figure5/5A/ERBB3_Expression_DFT2_R.xlsx]

## Sheet: Replicate 1
EMBOJ-2025-120337 Schönbichler et al.
Fig. 5A Source Data
RT-qPCR
Gene	ERBB3
Cell lines	DFT2 RESISTANT
Sample	Well Name	Ct	ΔCt	ΔCt avg	ΔΔCt	2^-ΔΔCt
Parental	D01	24.1969	7.593	7.17281	0.420185	0.747329
Parental	D02	23.5032	6.98398		-0.188833	1.13984
Parental	D03	23.245	6.94146		-0.231352	1.17393
R1	D04	23.6309	6.91916	6.94921	-0.253649	1.19222
R1	D05	23.6365	6.93955		-0.233263	1.17549
R1	D06	23.5789	6.98893		-0.183884	1.13594
R2	D07	23.3708	6.86072	7.02747	-0.312087	1.2415
R2	D08	23.4608	7.02447		-0.148337	1.10829
R2	D09	23.5858	7.19721		0.0243958	0.983232
Reference Gene
Gene	RPL13A
Sample	Well Name	Ct
Parental	G01	16.6039
Parental	G02	16.5192
Parental	G03	16.3035
R1	G04	16.7117
R1	G05	16.697
R1	G06	16.59
R2	G07	16.5101
R2	G08	16.4363
R2	G09	16.3886

## Sheet: Replicate 2
EMBOJ-2025-120337 Schönbichler et al.
Fig. 5A Source Data
RT-qPCR
Gene	ERBB3
Cell lines	DFT2 RESISTANT
Sample	Well Name	Ct	ΔCt	ΔCt avg	ΔΔCt	2^-ΔΔCt
Parental	A02	21.3325	4.21797	4.36953	-0.151557	1.11077
Parental	A03	21.879	4.52109		0.151557	0.900279
R1	A04	21.3911	5.15186	5.18951	0.782331	0.581426
R1	A05	21.529	5.16848		0.79895	0.574767
R1	A06	21.3818	5.24818		0.87865	0.543876
R2	A07	21.1581	5.06231	5.15476	0.692777	0.618662
R2	A08	20.9638	5.17183		0.802298	0.573435
R2	A09	21.2365	5.23016		0.860626	0.550713
Reference Gene
Gene	RPL13A
Sample	Well Name	Ct
Parental	G01	17.1158
Parental	G02	17.1145
Parental	G03	17.3579
R1	G04	16.2392
R1	G05	16.3605
R1	G06	16.1336
R2	G07	16.0958
R2	G08	15.792
R2	G09	16.0063

## Sheet: Replicate 3
EMBOJ-2025-120337 Schönbichler et al.
Fig. 5A Source Data
RT-qPCR
Gene	ERBB3
Cell lines	DFT2 RESISTANT
Sample	Well Name	Ct	ΔCt	ΔCt avg	ΔΔCt	2^-ΔΔCt
Parental	F01	21.6892	4.20437	4.39787	-0.1935	1.14353
Parental	F02	21.6126	4.50386		0.105999	0.929162
Parental	F03	21.3679	4.48537		0.0875012	0.941151
R1	F04	21.0111	5.1228	5.06368	0.724935	0.605024
R1	F05	20.9626	5.17904		0.78117	0.581895
R1	F06	20.7265	4.88921		0.491347	0.711361
R2	F07	20.5711	4.82993	4.84289	0.432061	0.741202
R2	F08	20.4112	4.48072		0.0828537	0.944188
R2	F09	20.3849	5.21803		0.820167	0.566376
Reference Gene
Gene	RPL13A
Sample	Well Name	Ct
Parental	G01	17.4848
Parental	G02	17.1087
Parental	G03	16.8825
R1	G04	15.8883
R1	G05	15.7835
R1	G06	15.8373
R2	G07	15.7411
R2	G08	15.9305
R2	G09	15.1669
