# Supplementary material for: Tyrosine kinase targeting uncovers oncogenic pathway plasticity in Tasmanian devil transmissible cancers
Source: EMBO J. 2025 Nov 3;45(5):1426–59. doi: 10.1038/s44318-025-00603-0 (PMC12953634; doi:10.1038/s44318-025-00603-0)
Supplement: Supplementary file 10 — Source data Fig. 5 [file 44318_2025_603_MOESM10_ESM.zip › EMBOJ2025120337_SourceData_Figure5/5A/PDGFRA_Expression_DFT2_R.xlsx]

## Sheet: Replicate 1
EMBOJ-2025-120337 Schönbichler et al.
Fig. 5A Source Data
RT-qPCR
Gene	PDGFRA
Cell lines	DFT2 RESISTANT
Sample	Well Name	Ct	ΔCt	ΔCt avg	ΔΔCt	2^-ΔΔCt
Parental	E01	31.4907	4.45879	4.98472	-0.525929	1.43986
Parental	E02	31.8693	5.25317		0.268454	0.830209
Parental	E03	31.7366	5.24219		0.257475	0.836551
R1	E04	30.0832	5.9553	5.86701	0.970585	0.510299
R1	E05	30.1274	5.73294		0.748222	0.595337
R1	E06	30.2099	5.9128		0.92808	0.525557
R2	E07	34.4616	5.85952	5.58583	0.874806	0.545327
R2	E09	33.6123	5.31214		0.327422	0.79696
Reference Gene
Gene	RPL13A
Sample	Well Name	Ct
Parental	G01	27.0319
Parental	G02	26.6161
Parental	G03	26.4945
R1	G04	24.1279
R1	G05	24.3945
R1	G06	24.2971
R2	G07	28.602
R2	G08	28.2676
R2	G09	28.3002

## Sheet: Replicate 2
EMBOJ-2025-120337 Schönbichler et al.
Fig. 5A Source Data
RT-qPCR
Gene	PDGFRA
Cell lines	DFT2 RESISTANT
Sample	Well Name	Ct	ΔCt	ΔCt avg	ΔΔCt	2^-ΔΔCt
Parental	E01	21.0973	4.97881	4.85561	0.123192	0.918154
Parental	E02	20.8541	4.78981		-0.0658007	1.04667
Parental	E03	20.753	4.79822		-0.0573918	1.04058
R1	E04	21.6988	5.64295		0.787335	0.579413
R1	E05	21.5828	5.52746		0.671844	0.627704
R1	E06	21.5733	5.43977		0.584151	0.667042
R2	E07	21.1461	5.09292		0.237307	0.848327
R2	E08	21.1447	5.12241		0.266794	0.831165
R2	E09	21.0718	5.07876		0.223144	0.856696
Reference Gene
Gene	RPL13A
Sample	Well Name	Ct
Parental	G01	16.1185
Parental	G02	16.0643
Parental	G03	15.9547
R1	G04	16.0558
R1	G05	16.0553
R1	G06	16.1336
R2	G07	16.0532
R2	G08	16.0222
R2	G09	15.993

## Sheet: Replicate 3
EMBOJ-2025-120337 Schönbichler et al.
Fig. 5A Source Data
RT-qPCR
Gene	PDGFRA
Cell lines	DFT2 RESISTANT
Sample	Well Name	Ct	ΔCt	ΔCt avg	ΔΔCt	2^-ΔΔCt
Parental	E01	19.8006	2.40237	2.70262	-0.300252	1.23136
Parental	E02	20.0729	2.79488		0.0922552	0.938055
Parental	E03	20.2094	2.91062		0.207997	0.865738
R1	E04	20.0521	3.78107	3.84184	1.07845	0.473537
R1	E05	20.1414	3.81709		1.11447	0.461862
R1	E06	20.2091	3.92737		1.22475	0.427872
R2	E07	19.7814	3.60209	3.5532	0.899464	0.536086
R2	E08	19.6683	3.59049		0.887863	0.540414
R2	E09	19.5464	3.46703		0.764403	0.588697
Reference Gene
Gene	RPL13A
Sample	Well Name	Ct
Parental	G01	17.3982
Parental	G02	17.278
Parental	G03	17.2988
R1	G04	16.271
R1	G05	16.3243
R1	G06	16.2817
R2	G07	16.1793
R2	G08	16.0778
R2	G09	16.0794
