# Supplementary material for: Tyrosine kinase targeting uncovers oncogenic pathway plasticity in Tasmanian devil transmissible cancers
Source: EMBO J. 2025 Nov 3;45(5):1426–59. doi: 10.1038/s44318-025-00603-0 (PMC12953634; doi:10.1038/s44318-025-00603-0)
Supplement: Supplementary file 10 — Source data Fig. 5 [file 44318_2025_603_MOESM10_ESM.zip › EMBOJ2025120337_SourceData_Figure5/5A/PDGFRB_Expression_DFT2_R.xlsx]

## Sheet: Replicate 1
EMBOJ-2025-120337 Schönbichler et al.
Fig. 5A Source Data
RT-qPCR
Gene	PDGFRB
Cell lines	DFT2 RESISTANT
Sample	Well Name	Ct	ΔCt	ΔCt avg	ΔΔCt	2^-ΔΔCt
Parental	F01	24.6638	8.54525	8.39236	0.152891	0.899446
Parental	F02	24.3221	8.25775		-0.134612	1.0978
Parental	F03	24.3288	8.37408		-0.0182789	1.01275
R1	F04	25.5234	9.46754		1.07518	0.474612
R1	F05	25.5291	9.47379		1.08143	0.472561
R1	F06	25.4765	9.34295		0.950588	0.517421
R2	E07	25.8745	9.82126	9.90147	1.42889	0.371416
R2	F08	25.9522	9.92991		1.53755	0.34447
R2	F09	25.9463	9.95326		1.56089	0.338941
Reference Gene
Gene	RPL13A
Sample	Well Name	Ct
Parental	G01	16.1185
Parental	G02	16.0643
Parental	G03	15.9547
R1	G04	16.0558
R1	G05	16.0553
R1	G06	16.1336
R2	G07	16.0532
R2	G08	16.0222
R2	G09	15.993

## Sheet: Replicate 2
EMBOJ-2025-120337 Schönbichler et al.
Fig. 5A Source Data
RT-qPCR
Gene	PDGFRB
Cell lines	DFT2 RESISTANT
Sample	Well Name	Ct	ΔCt	ΔCt avg	ΔΔCt	2^-ΔΔCt
Parental	F01	24.5034	7.10519	7.20916	-0.103974	1.07473
Parental	F02	24.6896	7.41162		0.202463	0.869066
Parental	F03	24.4095	7.11067		-0.0984889	1.07065
R1	F04	24.2272	7.95616	8.07531	0.746995	0.595843
R1	F05	24.5292	8.20496		0.995797	0.501459
R1	F06	24.3465	8.06481		0.855649	0.552617
R2	F07	24.3032	8.1239	8.17335	0.914733	0.530442
R2	F08	24.2658	8.18807		0.97891	0.507363
R2	F09	24.2875	8.2081		0.998934	0.50037
Reference Gene
Gene	RPL13A
Sample	Well Name	Ct
Parental	G01	17.3982
Parental	G02	17.278
Parental	G03	17.2988
R1	G04	16.271
R1	G05	16.3243
R1	G06	16.2817
R2	G07	16.1793
R2	G08	16.0778
R2	G09	16.0794
