# Supplementary material for: Tyrosine kinase targeting uncovers oncogenic pathway plasticity in Tasmanian devil transmissible cancers
Source: EMBO J. 2025 Nov 3;45(5):1426–59. doi: 10.1038/s44318-025-00603-0 (PMC12953634; doi:10.1038/s44318-025-00603-0)
Supplement: Supplementary file 10 — Source data Fig. 5 [file 44318_2025_603_MOESM10_ESM.zip › EMBOJ2025120337_SourceData_Figure5/5A/EGFR_Expression_DFT2_R.xlsx]

## Sheet: Replicate 1
EMBOJ-2025-120337 Schönbichler et al.
Fig. 5A Source Data
RT-qPCR
Gene	EGFR
Cell lines	DFT2 RESISTANT
Sample	Well Name	Ct	ΔCt	ΔCt avg	ΔΔCt	2^-ΔΔCt
Parental	E01	34.6529	18.049	18.1573	-0.108309	1.07796
Parental	E02	34.1166	17.5974		-0.559929	1.4742
Parental	E03	35.1291	18.8255		0.668238	0.629275
R1	E04	31.212	14.5002	14.246	-3.65706	12.615
R1	E05	31.038	14.341		-3.81632	14.0873
R1	E06	30.4867	13.8967		-4.2606	19.1677
R2	E07	30.0786	13.5685	13.8753	-4.58876	24.0633
R2	E08	30.2837	13.8473		-4.30997	19.8349
R2	E09	30.5986	14.2101		-3.94722	15.4252
Reference Gene
Gene	RPL13A
Sample	Well Name	Ct
Parental	G01	16.6039
Parental	G02	16.5192
Parental	G03	16.3035
R1	G04	16.7117
R1	G05	16.697
R1	G06	16.59
R2	G07	16.5101
R2	G08	16.4363
R2	G09	16.3886

## Sheet: Replicate 2
EMBOJ-2025-120337 Schönbichler et al.
Fig. 5A Source Data
RT-qPCR
Gene	EGFR
Cell lines	DFT2 RESISTANT
Sample	Well Name	Ct	ΔCt	ΔCt avg	ΔΔCt	2^-ΔΔCt
Parental	E01	35.7623	18.4817	17.2597	1.22202	0.428682
Parental	E02	34.5045	17.1298		-0.12989	1.09421
Parental	E03	33.4495	16.1676		-1.09213	2.13188
R1	E04	28.0255	11.9781	12.0027	-5.28165	38.8987
R1	E05	27.8012	11.8129		-5.44681	43.6167
R1	E06	28.1361	12.217		-5.04269	32.9611
R2	E07	29.6133	13.7187	13.7697	-3.54098	11.6397
R2	E08	29.5523	13.8206		-3.43917	10.8466
R2	E09
Reference Gene
Gene	RPL13A
Sample	Well Name	Ct
Parental	G01	17.2805
Parental	G02	17.3746
Parental	G03	17.2819
R1	G04	16.0474
R1	G05	15.9883
R1	G06	15.9191
R2	G07	15.8946
R2	G08	15.7318
R2	G09	15.6975

## Sheet: Replicate 3
EMBOJ-2025-120337 Schönbichler et al.
Fig. 5A Source Data
RT-qPCR
Gene	EGFR
Cell lines	DFT2 RESISTANT
Sample	Well Name	Ct	ΔCt	ΔCt avg	ΔΔCt	2^-ΔΔCt
Parental	E01	35.8509	18.3661	17.2512	1.11491	0.461719
Parental	E02	33.5614	16.4527		-0.798531	1.73933
Parental	E03	33.8173	16.9348		-0.316382	1.2452
R1	E04	27.8031	11.9148	12.027	-5.3364	40.4032
R1	E05	28.0184	12.2348		-5.01637	32.3651
R1	E06	27.7688	11.9315		-5.31971	39.9384
R2	E07	29.264	13.5228	13.8322	-3.72836	13.2541
R2	E08	29.1922	13.2617		-3.98949	15.8838
R2	E09	29.8788	14.7119		-2.53925	5.81285
Reference Gene
Gene	RPL13A
Sample	Well Name	Ct
Parental	G01	17.4848
Parental	G02	17.1087
Parental	G03	16.8825
R1	G04	15.8883
R1	G05	15.7835
R1	G06	15.8373
R2	G07	15.7411
R2	G08	15.9305
R2	G09	15.1669
