# Supplementary material for: Tyrosine kinase targeting uncovers oncogenic pathway plasticity in Tasmanian devil transmissible cancers
Source: EMBO J. 2025 Nov 3;45(5):1426–59. doi: 10.1038/s44318-025-00603-0 (PMC12953634; doi:10.1038/s44318-025-00603-0)
Supplement: Supplementary file 11 — Source data Fig. 6 [file 44318_2025_603_MOESM11_ESM.zip]

Archive with 24 entries (19 files):
- EMBOJ2025120337_SourceData_Figure6/
- __MACOSX/._EMBOJ2025120337_SourceData_Figure6
- EMBOJ2025120337_SourceData_Figure6/6F/
- __MACOSX/EMBOJ2025120337_SourceData_Figure6/._6F
- EMBOJ2025120337_SourceData_Figure6/6A/
- __MACOSX/EMBOJ2025120337_SourceData_Figure6/._6A
- EMBOJ2025120337_SourceData_Figure6/6B/
- __MACOSX/EMBOJ2025120337_SourceData_Figure6/._6B
- EMBOJ2025120337_SourceData_Figure6/6E/
- __MACOSX/EMBOJ2025120337_SourceData_Figure6/._6E
- EMBOJ2025120337_SourceData_Figure6/6F/SNUG_Combi_Treatment_qPCR.xlsx
- __MACOSX/EMBOJ2025120337_SourceData_Figure6/6F/._SNUG_Combi_Treatment_qPCR.xlsx
- EMBOJ2025120337_SourceData_Figure6/6A/MSA_Scores_Collected.xlsx
- __MACOSX/EMBOJ2025120337_SourceData_Figure6/6A/._MSA_Scores_Collected.xlsx
- EMBOJ2025120337_SourceData_Figure6/6B/PDGFRB_Western_Replicate1.tif
- __MACOSX/EMBOJ2025120337_SourceData_Figure6/6B/._PDGFRB_Western_Replicate1.tif
- EMBOJ2025120337_SourceData_Figure6/6B/PDGFRB_Western_Replicate2.tif
- __MACOSX/EMBOJ2025120337_SourceData_Figure6/6B/._PDGFRB_Western_Replicate2.tif
- EMBOJ2025120337_SourceData_Figure6/6B/PDGFRB_Western_Replicate3.tif
- __MACOSX/EMBOJ2025120337_SourceData_Figure6/6B/._PDGFRB_Western_Replicate3.tif
- EMBOJ2025120337_SourceData_Figure6/6B/DFT1_PDGFRB_Expression_Quantification.xlsx
- __MACOSX/EMBOJ2025120337_SourceData_Figure6/6B/._DFT1_PDGFRB_Expression_Quantification.xlsx
- EMBOJ2025120337_SourceData_Figure6/6E/C5065_Combi_Treatment_qPCR.xlsx
- __MACOSX/EMBOJ2025120337_SourceData_Figure6/6E/._C5065_Combi_Treatment_qPCR.xlsx
