# Supplementary material for: Tyrosine kinase targeting uncovers oncogenic pathway plasticity in Tasmanian devil transmissible cancers
Source: EMBO J. 2025 Nov 3;45(5):1426–59. doi: 10.1038/s44318-025-00603-0 (PMC12953634; doi:10.1038/s44318-025-00603-0)
Supplement: Supplementary file 11 — Source data Fig. 6 [file 44318_2025_603_MOESM11_ESM.zip › EMBOJ2025120337_SourceData_Figure6/6F/SNUG_Combi_Treatment_qPCR.xlsx]

## Sheet: ERBB3
EMBOJ-2025-120337 Schönbichler et al.
Fig. 6F Source Data
RT-qPCR
Gene	ERBB3
Sample	Well Name	Ct	ΔCt	ΔCt avg	ΔΔCt	2^-ΔΔCt
DMSO	C01	22.7593	5.91059	5.84773	0.0628632	0.957362
DMSO	C02	22.7176	5.89221		0.0444801	0.969639
DMSO	C03	22.4025	5.74039		-0.107343	1.07724
Sapitinib 1 µM	D01	24.5137	7.17335	7.18175	1.32562	0.398979
Sapitinib 1 µM	D02	24.367	7.15267		1.30494	0.404738
Sapitinib 1 µM	D03	24.3722	7.21924		1.3715	0.386488
Imat 1 µM	C07	25.6316	7.36609	7.25768	1.51835	0.349084
Imat 1 µM	C08	25.3934	7.1216		1.27387	0.413548
Imat 1 µM	C09	25.5189	7.28534		1.43761	0.369178
Combi	C10	23.5618	6.47084	6.41475	0.623108	0.649271
Combi	C11	23.4318	6.26016		0.412432	0.751356
Combi	C12	23.6702	6.51325		0.665519	0.630462
Reference Gene
Gene	RPL13A
Sample	Well Name	Ct
DMSO	G01	16.8487
DMSO	G02	16.8254
DMSO	G03	16.6621
Sapitinib 1 µM	H01	17.3403
Sapitinib 1 µM	H02	17.2143
Sapitinib 1 µM	H03	17.153
Imat 1 µM	G07	18.2655
Imat 1 µM	G08	18.2718
Imat 1 µM	G09	18.2336
Combi	G10	17.091
Combi	G11	17.1716
Combi	G12	17.1569

## Sheet: PDGFRA
EMBOJ-2025-120337 Schönbichler et al.
Fig. 6F Source Data
RT-qPCR
Gene	PDGFRA
Sample	Well Name	Ct	ΔCt	ΔCt avg	ΔΔCt	2^-ΔΔCt
DMSO	A01	21.1096	4.92091	5.01691	-0.0959955	1.0688
DMSO	A02	21.4643	5.28636		0.269454	0.829633
DMSO	A03	20.9589	4.84345		-0.173459	1.12776
Sapitinib 1 µM	B01	23.1374	6.43164	6.35527	1.41473	0.375079
Sapitinib 1 µM	B02	23.1863	6.07225		1.05534	0.481184
Sapitinib 1 µM	B03	23.3257	6.56193		1.54502	0.34269
Imat 1 µM	A07	23.3801	5.41776	5.38124	0.400857	0.757408
Imat 1 µM	A08	23.3059	5.26269		0.245781	0.843359
Imat 1 µM	A09	23.3753	5.46327		0.446361	0.733892
Combi	A10	23.1217	6.20344	6.04078	1.18653	0.439359
Combi	A11	23.0446	5.90518		0.888274	0.54026
Combi	A12	22.8854	6.01371		0.996806	0.501108
Reference Gene
Gene	RPL13A
Sample	Well Name	Ct
DMSO	G01	16.1887
DMSO	G02	16.1779
DMSO	G03	16.1155
Sapitinib 1 µM	H01	16.7058
Sapitinib 1 µM	H02	17.114
Sapitinib 1 µM	H03	16.7637
Imat 1 µM	G07	17.9623
Imat 1 µM	G08	18.0432
Imat 1 µM	G09	17.912
Combi	G10	16.9183
Combi	G11	17.1394
Combi	G12	16.8717

## Sheet: STAT5
EMBOJ-2025-120337 Schönbichler et al.
Fig. 6F Source Data
RT-qPCR
Gene	STAT5
Sample	Well Name	Ct	ΔCt	ΔCt avg	ΔΔCt	2^-ΔΔCt
DMSO	E01	23.776	7.5873	7.56422	0.0230825	0.984128
DMSO	E02	23.7933	7.61541		0.0511915	0.965139
DMSO	E03	23.6054	7.48995		-0.0742741	1.05283
Sapitinib 1 µM	F01	25.5593	8.85352	8.66084	1.2893	0.409149
Sapitinib 1 µM	F02	25.5315	8.41749		0.853273	0.553527
Sapitinib 1 µM	F03	25.4752	8.7115		1.14728	0.451475
Imat 1 µM	E07	26.3854	8.4231	8.30107	0.85888	0.551381
Imat 1 µM	E08	26.3949	8.35172		0.787504	0.579345
Imat 1 µM	E09	26.0404	8.12838		0.564165	0.676347
Combi	E10	24.5788	7.66055	7.64203	0.0963294	0.93541
Combi	E11	24.6578	7.51844		-0.0457806	1.03224
Combi	E12	24.6187	7.74709		0.182871	0.880948
Reference Gene
Gene	RPL13A
Sample	Well Name	Ct
DMSO	G01	16.1887
DMSO	G02	16.1779
DMSO	G03	16.1155
Sapitinib 1 µM	H01	16.7058
Sapitinib 1 µM	H02	17.114
Sapitinib 1 µM	H03	16.7637
Imat 1 µM	G07	17.9623
Imat 1 µM	G08	18.0432
Imat 1 µM	G09	17.912
Combi	G10	16.9183
Combi	G11	17.1394
Combi	G12	16.8717
