# Supplementary material for: Tyrosine kinase targeting uncovers oncogenic pathway plasticity in Tasmanian devil transmissible cancers
Source: EMBO J. 2025 Nov 3;45(5):1426–59. doi: 10.1038/s44318-025-00603-0 (PMC12953634; doi:10.1038/s44318-025-00603-0)
Supplement: Supplementary file 11 — Source data Fig. 6 [file 44318_2025_603_MOESM11_ESM.zip › EMBOJ2025120337_SourceData_Figure6/6A/MSA_Scores_Collected.xlsx]

## Sheet: Tabelle1
EMBOJ-2025-120337 Schönbichler et al.
Fig. 5A Source Data
MSA Scores of Imatinib-Sapitinib Combination Treatment (72h)
	MSA Score
	Replicate 1	Replicate 2	Replicate 3	Mean
DFT1 S1	4.96	8.75	8.43	7.38
DFT1 1426	11.32	11.22	20.81	14.45
DFT1 C5065	35.46	18.71	33.17	29.1133
DFT2 SNUG	10.29	10.63	16.25	12.39
DFT2 RV	12.22	12.97	12.27	12.4867
DFT2 JV	13.94	13.79	12.83	13.52
FIBS	-3.32	0.77	-1.37	-1.30667
Drug combination effects were evaluated using SynergyFinder software (Ianevski et al., 2022).
The synergism between compounds was quantified using the Zero Interaction Potency (ZIP) model, focusing on the most synergistic area (MSA) score.
