# Supplementary material for: Tyrosine kinase targeting uncovers oncogenic pathway plasticity in Tasmanian devil transmissible cancers
Source: EMBO J. 2025 Nov 3;45(5):1426–59. doi: 10.1038/s44318-025-00603-0 (PMC12953634; doi:10.1038/s44318-025-00603-0)
Supplement: Supplementary file 11 — Source data Fig. 6 [file 44318_2025_603_MOESM11_ESM.zip › EMBOJ2025120337_SourceData_Figure6/6B/DFT1_PDGFRB_Expression_Quantification.xlsx]

## Sheet: 6B Source Data
EMBOJ-2025-120337 Schönbichler et al.
Fig. 6B Source Data
Western Blot Quantification of PDGFRB expression (in DFT1 cell lines)
1	PDGFRB	Background	IntDen	HSC70	Background	IntDen	Norm. IntDen
C5065	82.32	162.9	-80.58	122.63	202.06	-79.43	1.01448
1426	104.76	169.14	-64.38	89.11	198.69	-109.58	0.587516
Strain 1	150.06	172.97	-22.91	104.75	203.13	-98.38	0.232873
2	PDGFRB	Background	IntDen	HSC70	Background	IntDen	Norm. IntDen
C5065	73.19	196.79	-123.6	104.92	184.75	-79.83	1.54829
1426	167.76	212.1	-44.34	94.27	186.13	-91.86	0.482691
Strain 1	174.75	211.83	-37.08	95.54	186.62	-91.08	0.407115
3	PDGFRB	Background	IntDen	HSC70	Background	IntDen	Norm. IntDen
C5065	58.63	184.35	-125.72	93.89	187.83	-93.94	1.3383
1426	145.99	204.41	-58.42	86.28	187.2	-100.92	0.578874
Strain 1	154.67	203.1	-48.43	82.65	187.26	-104.61	0.462958
C5065	1.30036
1426	0.549694
Strain 1	0.367648
Normalized IntDen Values from WB Quantification
Band intensities were quantified with ImageJ.
