# Supplementary material for: Tyrosine kinase targeting uncovers oncogenic pathway plasticity in Tasmanian devil transmissible cancers
Source: EMBO J. 2025 Nov 3;45(5):1426–59. doi: 10.1038/s44318-025-00603-0 (PMC12953634; doi:10.1038/s44318-025-00603-0)
Supplement: Supplementary file 11 — Source data Fig. 6 [file 44318_2025_603_MOESM11_ESM.zip › EMBOJ2025120337_SourceData_Figure6/6E/C5065_Combi_Treatment_qPCR.xlsx]

## Sheet: ERBB3
EMBOJ-2025-120337 Schönbichler et al.
Fig. 6E Source Data
RT-qPCR
Gene	ERBB3
Sample	Well Name	Ct	ΔCt	ΔCt avg	ΔΔCt	2^-ΔΔCt
DMSO	C01	25.7387	8.70507	8.62686	0.07821	0.947232
DMSO	C02	25.6895	8.79733		0.17047	0.888553
DMSO	C03	25.1897	8.37818		-0.24868	1.18812
Sapitinib 1 µM	C04	24.0727	7.51258	7.49401	-1.11428	2.16488
Sapitinib 1 µM	C05	24.102	7.47121		-1.15565	2.22785
Sapitinib 1 µM	C06	23.9834	7.49825		-1.12862	2.18649
Imat 1 µM	C07	25.0158	8.73428	8.49362	0.107419	0.928247
Imat 1 µM	C08	24.7392	8.33709		-0.289774	1.22245
Imat 1 µM	C09	24.799	8.4095		-0.217367	1.16261
Combi	C10	24.7747	7.79878	7.81172	-0.828078	1.77532
Combi	C11	24.8605	7.68988		-0.936979	1.91451
Combi	C12	25.1	7.94649		-0.680375	1.60256
Gene	RPL13A
Sample	Well Name	Ct
DMSO	G01	17.0336
DMSO	G02	16.8922
DMSO	G03	16.8115
Sapitinib 1 µM	G04	16.5601
Sapitinib 1 µM	G05	16.6308
Sapitinib 1 µM	G06	16.4852
Imat 1 µM	G07	16.2815
Imat 1 µM	G08	16.4021
Imat 1 µM	G09	16.3895
Combi	G10	16.9759
Combi	G11	17.1706
Combi	G12	17.1535

## Sheet: STAT3
EMBOJ-2025-120337 Schönbichler et al.
Fig. 6E Source Data
RT-qPCR
Gene	STAT3
Sample	Well Name	Ct	ΔCt	ΔCt avg	ΔΔCt	2^-ΔΔCt
DMSO	E01	23.3743	6.34075	6.53956	-0.198811	1.14775
DMSO	E02	23.5222	6.63005		0.0904933	0.939202
DMSO	E03	23.4594	6.64787		0.108318	0.927669
Sapitinib 1 µM	E04	23.3737	6.81361	6.78905	0.274048	0.826996
Sapitinib 1 µM	E05	23.3433	6.71247		0.172916	0.887048
Sapitinib 1 µM	E06	23.3263	6.84109		0.301529	0.811392
Imat 1 µM	E07	23.2462	6.96471	6.96766	0.425154	0.744759
Imat 1 µM	E08	23.3899	6.98777		0.448212	0.732951
Imat 1 µM	E09	23.34	6.9505		0.410942	0.752132
Combi	E10	25.6372	8.66128	8.48585	2.12172	0.229772
Combi	E11	25.5986	8.42792		1.88836	0.270114
Combi	E12	25.5218	8.36834		1.82878	0.281502
Reference Gene
Gene	RPL13A
Sample	Well Name	Ct
DMSO	G01	17.0336
DMSO	G02	16.8922
DMSO	G03	16.8115
Sapitinib 1 µM	G04	16.5601
Sapitinib 1 µM	G05	16.6308
Sapitinib 1 µM	G06	16.4852
Imat 1 µM	G07	16.2815
Imat 1 µM	G08	16.4021
Imat 1 µM	G09	16.3895
Combi	G10	16.9759
Combi	G11	17.1706
Combi	G12	17.1535

## Sheet: PDGFRB
EMBOJ-2025-120337 Schönbichler et al.
Fig. 6E Source Data
RT-qPCR
Gene	PDGFRB
Sample	Well Name	Ct	ΔCt	ΔCt avg	ΔΔCt	2^-ΔΔCt
DMSO	C01	23.1861	6.45563	6.38039	0.075238	0.949186
DMSO	C02	23.1164	6.31903		-0.0613652	1.04345
DMSO	C03	23.2203	6.36652		-0.0138728	1.00966
Sapitinib 1 µM	C04	23.5711	6.78001	6.82157	0.399611	0.758063
Sapitinib 1 µM	C05	23.5575	6.80805		0.427652	0.743471
Sapitinib 1 µM	C06	23.4865	6.87667		0.496277	0.708934
Imat 1 µM	C07	23.1539	6.60781	6.51576	0.22742	0.854161
Imat 1 µM	C08	23.2094	6.72563		0.345232	0.787181
Imat 1 µM	C09	23.0335	6.21383		-0.166565	1.12238
Combi	C10	25.2852	8.11277	8.12428	1.73238	0.300956
Combi	C11	25.3892	8.32173		1.94134	0.260375
Combi	C12	25.2077	7.93833		1.55794	0.339636
Reference Gene
Gene	RPL13A
Sample	Well Name	Ct
DMSO	G01	16.7304
DMSO	G02	16.7973
DMSO	G03	16.8537
Sapitinib 1 µM	G04	16.7911
Sapitinib 1 µM	G05	16.7494
Sapitinib 1 µM	G06	16.6098
Imat 1 µM	G07	16.5461
Imat 1 µM	G08	16.4838
Imat 1 µM	G09	16.8197
Combi	G10	17.1724
Combi	G11	17.0675
Combi	G12	17.2693
