# Supplementary material for: Tyrosine kinase targeting uncovers oncogenic pathway plasticity in Tasmanian devil transmissible cancers
Source: EMBO J. 2025 Nov 3;45(5):1426–59. doi: 10.1038/s44318-025-00603-0 (PMC12953634; doi:10.1038/s44318-025-00603-0)
Supplement: Supplementary file 12 — Figure EV2 Source Data [file 44318_2025_603_MOESM12_ESM.zip]

Archive with 26 entries (21 files):
- EMBOJ2025120337_SourceData_FigureEV2/
- __MACOSX/._EMBOJ2025120337_SourceData_FigureEV2
- EMBOJ2025120337_SourceData_FigureEV2/EV2B/
- __MACOSX/EMBOJ2025120337_SourceData_FigureEV2/._EV2B
- EMBOJ2025120337_SourceData_FigureEV2/EV2D/
- __MACOSX/EMBOJ2025120337_SourceData_FigureEV2/._EV2D
- EMBOJ2025120337_SourceData_FigureEV2/EV2C/
- __MACOSX/EMBOJ2025120337_SourceData_FigureEV2/._EV2C
- EMBOJ2025120337_SourceData_FigureEV2/EV2A/
- __MACOSX/EMBOJ2025120337_SourceData_FigureEV2/._EV2A
- EMBOJ2025120337_SourceData_FigureEV2/EV2B/Gene_Expression_Data.xlsx
- __MACOSX/EMBOJ2025120337_SourceData_FigureEV2/EV2B/._Gene_Expression_Data.xlsx
- EMBOJ2025120337_SourceData_FigureEV2/EV2D/STAT3_pYSTAT3_western.tif
- __MACOSX/EMBOJ2025120337_SourceData_FigureEV2/EV2D/._STAT3_pYSTAT3_western.tif
- EMBOJ2025120337_SourceData_FigureEV2/EV2D/STAT5_pSSTAT3_western.tif
- __MACOSX/EMBOJ2025120337_SourceData_FigureEV2/EV2D/._STAT5_pSSTAT3_western.tif
- EMBOJ2025120337_SourceData_FigureEV2/EV2C/pERBB_western.tif
- __MACOSX/EMBOJ2025120337_SourceData_FigureEV2/EV2C/._pERBB_western.tif
- EMBOJ2025120337_SourceData_FigureEV2/EV2C/ERBB3_western.tif
- __MACOSX/EMBOJ2025120337_SourceData_FigureEV2/EV2C/._ERBB3_western.tif
- EMBOJ2025120337_SourceData_FigureEV2/EV2C/PDGFRB_western.tif
- __MACOSX/EMBOJ2025120337_SourceData_FigureEV2/EV2C/._PDGFRB_western.tif
- EMBOJ2025120337_SourceData_FigureEV2/EV2C/PDGFRA_western.tif
- __MACOSX/EMBOJ2025120337_SourceData_FigureEV2/EV2C/._PDGFRA_western.tif
- EMBOJ2025120337_SourceData_FigureEV2/EV2A/Gene_Expression_Data.xlsx
- __MACOSX/EMBOJ2025120337_SourceData_FigureEV2/EV2A/._Gene_Expression_Data.xlsx
