# Supplementary material for: Tyrosine kinase targeting uncovers oncogenic pathway plasticity in Tasmanian devil transmissible cancers
Source: EMBO J. 2025 Nov 3;45(5):1426–59. doi: 10.1038/s44318-025-00603-0 (PMC12953634; doi:10.1038/s44318-025-00603-0)
Supplement: Supplementary file 12 — Figure EV2 Source Data [file 44318_2025_603_MOESM12_ESM.zip › EMBOJ2025120337_SourceData_FigureEV2/EV2B/Gene_Expression_Data.xlsx]

## Sheet: STAT1
EMBOJ-2025-120337 Schönbichler et al.
Fig. EV2B Source Data
RT-qPCR
STAT1
Sample	Well Name	Ct	ΔCt	ΔΔCt	2^-ΔΔCt
FIBS	B07	23.4376	6.33771	-0.13642	1.09917
FIBS	B08	23.6965	6.57223	0.0981021	0.934261
FIBS	B09	23.7752	6.51245	0.0383179	0.97379
DFT1 strain 1	A01	26.3219	8.11392	1.63979	0.320904
DFT1 strain 1	A02	26.1943	8.21743	1.7433	0.298686
DFT1 strain 1	A03	25.5552	7.77261	1.29847	0.406556
DFT1 1426	A04	23.1423	6.59062	0.116492	0.922428
DFT1 1426	A05	23.2328	6.68812	0.213984	0.862153
DFT1 1426	A06	23.4104	6.72941	0.255273	0.837828
DFT1 C5056	A07	23.2165	7.28402	0.80989	0.570425
DFT1 C5056	A08	23.4442	7.80839	1.33425	0.396597
DFT1 C5056	A09	23.4648	7.87369	1.39955	0.379046
DFT2 Snug	A10	23.697	7.5753	1.10116	0.46614
DFT2 Snug	A11	23.6203	7.52257	1.04844	0.483492
DFT2 Snug	A12	23.5136	7.01364	0.539506	0.688007
DFT2 RV	B01	23.8206	7.54548	1.07135	0.475874
DFT2 RV	B02	24.0317	7.77431	1.30018	0.406075
DFT2 RV	B03	23.7997	7.51275	1.03862	0.486793
DFT2 JV	B04	22.5812	6.03749	-0.436646	1.35345
DFT2 JV	B05	23.0094	6.66024	0.186103	0.878977
DFT2 JV	B06	23.0975	6.58587	0.111737	0.925473
Reference RPL13A
Sample	Well Name	Ct
FIBS	G07	17.0999
FIBS	G08	17.1243
FIBS	G09	17.2627
DFT1 strain 1	F01	18.208
DFT1 strain 1	F02	17.9769
DFT1 strain 1	F03	17.7826
DFT1 1426	F04	16.5516
DFT1 1426	F05	16.5447
DFT1 1426	F06	16.681
DFT1 C5056	F07	15.9324
DFT1 C5056	F08	15.6358
DFT1 C5056	F09	15.5911
DFT2 Snug	F10	16.1217
DFT2 Snug	F11	16.0978
DFT2 Snug	F12	16.5
DFT2 RV	G01	16.2751
DFT2 RV	G02	16.2573
DFT2 RV	G03	16.2869
DFT2 JV	G04	16.5437
DFT2 JV	G05	16.3492
DFT2 JV	G06	16.5116

## Sheet: STAT3
EMBOJ-2025-120337 Schönbichler et al.
Fig. EV2B Source Data
RT-qPCR
STAT3
Sample	Well Name	Ct	ΔCt	ΔΔCt	2^-ΔΔCt
FIBS	B07	24.4	7.69	-0.1	1.068
FIBS	B08	24.45	7.83	0.04	0.971
FIBS	B09	24.41	7.84	0.05	0.964
DFT1 strain 1	A01	22.44	4.07	-3.72	13.133
DFT1 strain 1	A02	22.73	4.43	-3.36	10.264
DFT1 strain 1	A03	22.31	4.14	-3.65	12.556
DFT1 1426	A04	21.42	3.94	-3.85	14.398
DFT1 1426	A05	21.27	3.9	-3.88	14.765
DFT1 1426	A06	21.3	4	-3.78	13.772
DFT1 C5056	A07	20.01	4.08	-3.71	13.051
DFT1 C5056	A08	20.23	4.28	-3.51	11.375
DFT1 C5056	A09	20.18	4.55	-3.24	9.45
DFT2 Snug	A10	24.88	7.79	0.01	0.996
DFT2 Snug	A11	25.13	8.03	0.24	0.846
DFT2 Snug	A12	25.09	7.96	0.17	0.887
DFT2 RV	B01	24.46	7.14	-0.65	1.57
DFT2 RV	B02	24.57	7.31	-0.47	1.387
DFT2 RV	B03	24.5	7.24	-0.55	1.46
DFT2 JV	B04	24.18	7.42	-0.37	1.292
DFT2 JV	B05	24.38	7.34	-0.44	1.359
DFT2 JV	B06	24.18	7.18	-0.61	1.523
Reference RPL13A
Sample	Well Name	Ct
FIBS	G07	16.71
FIBS	G08	16.62
FIBS	G09	16.58
DFT1 strain 1	F01	18.37
DFT1 strain 1	F02	18.31
DFT1 strain 1	F03	18.17
DFT1 1426	F04	17.48
DFT1 1426	F05	17.36
DFT1 1426	F06	17.3
DFT1 C5056	F07	15.93
DFT1 C5056	H10	15.95
DFT1 C5056	F09	15.64
DFT2 Snug	F10	17.09
DFT2 Snug	F11	17.11
DFT2 Snug	F12	17.13
DFT2 RV	G01	17.32
DFT2 RV	G02	17.26
DFT2 RV	G03	17.26
DFT2 JV	G04	16.77
DFT2 JV	G05	17.03
DFT2 JV	G06	17

## Sheet: STAT5
EMBOJ-2025-120337 Schönbichler et al.
Fig. EV2B Source Data
RT-qPCR
STAT5
Sample	Well Name	Ct	ΔCt	ΔΔCt	2^-ΔΔCt
FIBS	E01	24.0302	7.29724	0.364252	0.776871
FIBS	E02	23.445	6.50732	-0.425674	1.3432
FIBS	E03	23.3867	6.99441	0.0614215	0.958319
DFT1 strain 1	C07	24.9635	6.5306	-0.402391	1.3217
DFT1 strain 1	C08	25.0062	6.87536	-0.0576303	1.04075
DFT1 strain 1	C09	25.0834	6.9488	0.0158135	0.989099
DFT1 1426	C10	23.351	6.19617	-0.736819	1.6665
DFT1 1426	C11	23.4831	6.31228	-0.620711	1.53763
DFT1 1426	C12	23.428	6.13336	-0.799632	1.74066
DFT1 C5056	D01	23.2568	6.99404	0.0610474	0.958568
DFT1 C5056	D02	23.204	6.86433	-0.0686569	1.04874
DFT1 C5056	D03	23.271	7.09587	0.162879	0.893241
DFT2 Snug	D04	22.1849	6.04719	-0.885797	1.84779
DFT2 Snug	D05	22.3349	5.96254	-0.970447	1.95945
DFT2 Snug	D06	22.624	5.76265	-1.17034	2.25065
DFT2 RV	D07	23.1428	5.83502	-1.09797	2.14054
DFT2 RV	D08	23.4597	6.03262	-0.90037	1.86654
DFT2 RV	D09	23.427	5.66796	-1.26504	2.40333
DFT2 JV	D10	23.0657	6.34203	-0.59096	1.50625
DFT2 JV	D11	23.0645	6.15805	-0.774944	1.71112
DFT2 JV	D12	23.2316	6.50911	-0.423881	1.34153
Reference RPL13A
Sample	Well Name	Ct
FIBS	G07	16.733
FIBS	G08	16.9376
FIBS	G09	16.3923
DFT1 strain 1	F01	18.4329
DFT1 strain 1	F02	18.1308
DFT1 strain 1	F03	18.1345
DFT1 1426	F04	17.1548
DFT1 1426	F05	17.1708
DFT1 1426	F06	17.2946
DFT1 C5056	F07	16.2628
DFT1 C5056	F08	16.3396
DFT1 C5056	F09	16.1751
DFT2 Snug	F10	16.1377
DFT2 Snug	F11	16.3724
DFT2 Snug	F12	16.8614
DFT2 RV	G01	17.3078
DFT2 RV	G02	17.4271
DFT2 RV	G03	17.759
DFT2 JV	G04	16.7237
DFT2 JV	G05	16.9065
DFT2 JV	G06	16.7225
