# Supplementary material for: Tyrosine kinase targeting uncovers oncogenic pathway plasticity in Tasmanian devil transmissible cancers
Source: EMBO J. 2025 Nov 3;45(5):1426–59. doi: 10.1038/s44318-025-00603-0 (PMC12953634; doi:10.1038/s44318-025-00603-0)
Supplement: Supplementary file 12 — Figure EV2 Source Data [file 44318_2025_603_MOESM12_ESM.zip › EMBOJ2025120337_SourceData_FigureEV2/EV2A/Gene_Expression_Data.xlsx]

## Sheet: ERBB3
EMBOJ-2025-120337 Schönbichler et al.
Fig. EV2A Source Data
RT-qPCR
ERBB3
Sample	Well Name	Ct	ΔCt	ΔΔCt	2^-ΔΔCt
FIBS	B07	33.43	16.29	-0.19	1.141
FIBS	B08	33.85	16.85	0.38	0.769
FIBS	B09	33.31	16.29	-0.19	1.14
DFT1 strain 1	A01	26.45	7.45	-9.03	522.79
DFT1 strain 1	A02	26.14	7.25	-9.23	598.534
DFT1 strain 1	A03	25.84	7.22	-9.26	613.513
DFT1 1426	A04	25.3	7.29	-9.19	582.297
DFT1 1426	A05	25.08	7.21	-9.27	616.578
DFT1 1426	A06	24.94	7.04	-9.44	693.356
DFT1 C5056	A07	25.75	9.38	-7.1	137.292
DFT1 C5056	A08	25.57	9.32	-7.15	142.496
DFT1 C5056	A09	25.71	9.37	-7.11	137.669
DFT2 Snug	A10	22.84	5.37	-11.1	2197.69
DFT2 Snug	A11	22.29	4.85	-11.62	3152.85
DFT2 Snug	A12	22.52	4.87	-11.61	3125.49
DFT2 RV	B01	23.34	5.38	-11.09	2183.57
DFT2 RV	B02	23.54	6.01	-10.46	1411.16
DFT2 RV	B03	22.97	5.07	-11.41	2719.77
DFT2 JV	B04	22.65	5.32	-11.15	2275.26
DFT2 JV	B05	22.44	4.9	-11.58	3051.46
DFT2 JV	B06	22.48	5.05	-11.42	2749.05
Reference RPL13A
Sample	Well Name	Ct
FIBS	G07	17.14
FIBS	G08	17
FIBS	G09	17.02
DFT1 strain 1	F01	19.01
DFT1 strain 1	F02	18.89
DFT1 strain 1	F03	18.63
DFT1 1426	F04	18.01
DFT1 1426	F05	17.87
DFT1 1426	F06	17.9
DFT1 C5056	F07	16.38
DFT1 C5056	H10	16.25
DFT1 C5056	F09	16.34
DFT2 Snug	F10	17.46
DFT2 Snug	F11	17.44
DFT2 Snug	F12	17.65
DFT2 RV	G01	17.95
DFT2 RV	G02	17.52
DFT2 RV	G03	17.9
DFT2 JV	G04	17.33
DFT2 JV	G05	17.54
DFT2 JV	G06	17.43

## Sheet: PDGFRA
EMBOJ-2025-120337 Schönbichler et al.
Fig. EV2A Source Data
RT-qPCR
PDGFRA
Sample	Well Name	Ct	ΔCt	ΔΔCt	2^-ΔΔCt
FIBS	B07	22.9769	6.13668	-0.0157114	1.01095
FIBS	B08	23.0582	6.14623	-0.00615768	1.00428
FIBS	B09	23.1074	6.17426	0.0218691	0.984956
DFT1 strain 1	A01	30.1158	11.9639	5.81147	0.0178062
DFT1 strain 1	A02	29.2325	11.2062	5.0538	0.0301062
DFT1 strain 1	A03	30.1228	12.0565	5.90408	0.0166992
DFT1 1426	A04	28.5779	11.4394	5.28704	0.025612
DFT1 1426	A05	29.0086	11.9374	5.78499	0.0181361
DFT1 1426	A06	29.0464	12.1474	5.99504	0.0156788
DFT1 C5056	A07	28.9973	13.1604	7.00798	0.0077694
DFT1 C5056	A08	28.9409	13.0302	6.87782	0.00850295
DFT1 C5056	A09	29.2405	13.3737	7.22132	0.00670142
DFT2 Snug	A10	18.6896	2.21807	-3.93432	15.2879
DFT2 Snug	A11	19.0044	2.58029	-3.57209	11.8934
DFT2 Snug	A12	19.0172	2.39781	-3.75457	13.4971
DFT2 RV	B01	20.2944	2.98094	-3.17145	9.00951
DFT2 RV	B02	20.5404	3.34284	-2.80955	7.01065
DFT2 RV	B03	20.492	3.45111	-2.70128	6.5038
DFT2 JV	B04	19.0415	2.70347	-3.44891	10.9201
DFT2 JV	B05	19.1079	2.7734	-3.37899	10.4035
DFT2 JV	B06	18.9839	2.57031	-3.58208	11.9761
Reference RPL13A
Sample	Well Name	Ct
FIBS	G07	16.8403
FIBS	G08	16.912
FIBS	G09	16.9332
DFT1 strain 1	F01	18.152
DFT1 strain 1	F02	18.0263
DFT1 strain 1	F03	18.0664
DFT1 1426	F04	17.1385
DFT1 1426	F05	17.0712
DFT1 1426	F06	16.899
DFT1 C5056	F07	15.8369
DFT1 C5056	F08	15.9107
DFT1 C5056	F09	15.8668
DFT2 Snug	F10	16.4715
DFT2 Snug	F11	16.4241
DFT2 Snug	F12	16.6194
DFT2 RV	G01	17.3134
DFT2 RV	G02	17.1976
DFT2 RV	G03	17.0409
DFT2 JV	G04	16.338
DFT2 JV	G05	16.3345
DFT2 JV	G06	16.4136

## Sheet: PDGFRB
EMBOJ-2025-120337 Schönbichler et al.
Fig. EV2A Source Data
RT-qPCR
PDGFRB
Sample	Well Name	Ct	ΔCt	ΔΔCt	2^-ΔΔCt
FIBS	E01	21.6503	4.80998	0.19734	0.872157
FIBS	E02	21.4865	4.57448	-0.0381684	1.02681
FIBS	E03	21.3866	4.45347	-0.159171	1.11665
DFT1 strain 1	C07	21.5679	3.41591	-1.19673	2.2922
DFT1 strain 1	C08	21.4296	3.40331	-1.20933	2.31231
DFT1 strain 1	C09	21.5769	3.5105	-1.10214	2.14673
DFT1 1426	C10	22.3966	5.25807	0.645425	0.639305
DFT1 1426	C11	22.4818	5.41057	0.797925	0.575176
DFT1 1426	C12	22.4437	5.54471	0.932062	0.524109
DFT1 C5056	D01	20.1274	4.29048	-0.322162	1.2502
DFT1 C5056	D02	20.0926	4.18193	-0.430718	1.3479
DFT1 C5056	D03	19.7398	3.87307	-0.739578	1.66969
DFT2 Snug	D04	23.3254	6.85387	2.24123	0.211507
DFT2 Snug	D05	23.4851	7.06099	2.44834	0.183221
DFT2 Snug	D06	23.2718	6.65237	2.03972	0.243211
DFT2 RV	D07	23.6314	6.31801	1.70536	0.306644
DFT2 RV	D08	23.4324	6.23482	1.62217	0.324846
DFT2 RV	D09	23.5388	6.49791	1.88526	0.270695
DFT2 JV	D10	23.5192	7.18124	2.5686	0.168568
DFT2 JV	D11	23.4611	7.12657	2.51392	0.175079
DFT2 JV	D12	23.7772	7.36369	2.75104	0.148544
Reference RPL13A
Sample	Well Name	Ct
FIBS	G07	16.8403
FIBS	G08	16.912
FIBS	G09	16.9332
DFT1 strain 1	F01	18.152
DFT1 strain 1	F02	18.0263
DFT1 strain 1	F03	18.0664
DFT1 1426	F04	17.1385
DFT1 1426	F05	17.0712
DFT1 1426	F06	16.899
DFT1 C5056	F07	15.8369
DFT1 C5056	F08	15.9107
DFT1 C5056	F09	15.8668
DFT2 Snug	F10	16.4715
DFT2 Snug	F11	16.4241
DFT2 Snug	F12	16.6194
DFT2 RV	G01	17.3134
DFT2 RV	G02	17.1976
DFT2 RV	G03	17.0409
DFT2 JV	G04	16.338
DFT2 JV	G05	16.3345
DFT2 JV	G06	16.4136
