# Supplementary material for: Tyrosine kinase targeting uncovers oncogenic pathway plasticity in Tasmanian devil transmissible cancers
Source: EMBO J. 2025 Nov 3;45(5):1426–59. doi: 10.1038/s44318-025-00603-0 (PMC12953634; doi:10.1038/s44318-025-00603-0)
Supplement: Supplementary file 13 — Figure EV5 Source Data [file 44318_2025_603_MOESM13_ESM.zip]

Archive with 26 entries (22 files):
- EMBOJ2025120337_SourceData_FigureEV5/
- __MACOSX/._EMBOJ2025120337_SourceData_FigureEV5
- EMBOJ2025120337_SourceData_FigureEV5/EV5B/
- __MACOSX/EMBOJ2025120337_SourceData_FigureEV5/._EV5B
- EMBOJ2025120337_SourceData_FigureEV5/EV5C/
- __MACOSX/EMBOJ2025120337_SourceData_FigureEV5/._EV5C
- EMBOJ2025120337_SourceData_FigureEV5/EV5A/
- __MACOSX/EMBOJ2025120337_SourceData_FigureEV5/._EV5A
- EMBOJ2025120337_SourceData_FigureEV5/EV5B/STAT3_pSTAT3_Resistance_DFT1_Western.tif
- __MACOSX/EMBOJ2025120337_SourceData_FigureEV5/EV5B/._STAT3_pSTAT3_Resistance_DFT1_Western.tif
- EMBOJ2025120337_SourceData_FigureEV5/EV5B/STAT5_pSTAT3_Resistance_DFT1_Western.tif
- __MACOSX/EMBOJ2025120337_SourceData_FigureEV5/EV5B/._STAT5_pSTAT3_Resistance_DFT1_Western.tif
- EMBOJ2025120337_SourceData_FigureEV5/EV5C/STAT5_pSTAT3_Resistance_DFT2_Western.tif
- __MACOSX/EMBOJ2025120337_SourceData_FigureEV5/EV5C/._STAT5_pSTAT3_Resistance_DFT2_Western.tif
- EMBOJ2025120337_SourceData_FigureEV5/EV5C/STAT3_pSTAT3_Resistance_DFT2_Western.tif
- __MACOSX/EMBOJ2025120337_SourceData_FigureEV5/EV5C/._STAT3_pSTAT3_Resistance_DFT2_Western.tif
- EMBOJ2025120337_SourceData_FigureEV5/EV5A/STAT5_Expression_DFT1_R.xlsx
- __MACOSX/EMBOJ2025120337_SourceData_FigureEV5/EV5A/._STAT5_Expression_DFT1_R.xlsx
- EMBOJ2025120337_SourceData_FigureEV5/EV5A/STAT3_Expression_DFT1_R.xlsx
- __MACOSX/EMBOJ2025120337_SourceData_FigureEV5/EV5A/._STAT3_Expression_DFT1_R.xlsx
- EMBOJ2025120337_SourceData_FigureEV5/EV5A/STAT1_Expression_DFT2_R.xlsx
- __MACOSX/EMBOJ2025120337_SourceData_FigureEV5/EV5A/._STAT1_Expression_DFT2_R.xlsx
- EMBOJ2025120337_SourceData_FigureEV5/EV5A/STAT5_Expression_DFT2_R.xlsx
- __MACOSX/EMBOJ2025120337_SourceData_FigureEV5/EV5A/._STAT5_Expression_DFT2_R.xlsx
- EMBOJ2025120337_SourceData_FigureEV5/EV5A/STAT3_Expression_DFT2_R.xlsx
- __MACOSX/EMBOJ2025120337_SourceData_FigureEV5/EV5A/._STAT3_Expression_DFT2_R.xlsx
