# Supplementary material for: Tyrosine kinase targeting uncovers oncogenic pathway plasticity in Tasmanian devil transmissible cancers
Source: EMBO J. 2025 Nov 3;45(5):1426–59. doi: 10.1038/s44318-025-00603-0 (PMC12953634; doi:10.1038/s44318-025-00603-0)
Supplement: Supplementary file 13 — Figure EV5 Source Data [file 44318_2025_603_MOESM13_ESM.zip › EMBOJ2025120337_SourceData_FigureEV5/EV5A/STAT5_Expression_DFT1_R.xlsx]

## Sheet: Replicate 1
EMBOJ-2025-120337 Schönbichler et al.
Fig. EV5A Source Data
RT-qPCR
Gene	STAT5
Cell lines	DFT1 RESISTANT
Sample	Well Name	Ct	ΔCt	ΔCt avg	ΔΔCt	2^-ΔΔCt
Parental	C10	24.4498	8.21818	8.06303	0.155147	0.898041
Parental	C11	24.3365	8.04286		-0.0201696	1.01408
Parental	C12	24.2889	7.92806		-0.134977	1.09808
R1	D01	24.638	7.79503		-0.268006	1.20414
R1	D02	24.4347	7.74026		-0.322775	1.25073
R1	D03	24.2963	7.76427		-0.298764	1.23009
R2	D04	25.0359	8.88609		0.823054	0.565244
R2	D05	25.0598	8.85251		0.789479	0.578553
R2	D06	24.9279	8.7497		0.686667	0.621287
Reference Gene
Gene	RPL13A
Sample	Well Name	Ct
Parental	E10	16.2316
Parental	E11	16.2936
Parental	E12	16.3608
R1	F01	16.843
R1	F02	16.6944
R1	F03	16.5321
R2	F04	16.1498
R2	F05	16.2073
R2	F06	16.1782

## Sheet: Replicate 2
EMBOJ-2025-120337 Schönbichler et al.
Fig. EV5A Source Data
RT-qPCR
Gene	STAT5
Cell lines	DFT1 RESISTANT
Sample	Well Name	Ct	ΔCt	ΔCt avg	ΔΔCt	2^-ΔΔCt
Parental	C01	24.6313	8.10761	7.95722	0.150392	0.901005
Parental	C02	24.2707	7.93485		-0.0223698	1.01563
Parental	C03	24.2012	7.8292		-0.128023	1.09279
R1	C04	24.1926	7.5157		-0.441524	1.35804
R1	C05	23.8516	7.14423		-0.812994	1.75685
R1	C06	24.3361	7.69804		-0.259181	1.1968
R2	C07	24.4917	8.33652		0.379298	0.768812
R2	C08	24.9769	8.64504		0.68782	0.620791
R2	C09	24.4422	8.10571		0.148489	0.902195
Reference Gene
Gene	RPL13A
Sample	Well Name	Ct
Parental	G01	16.5237
Parental	G02	16.3358
Parental	G03	16.372
R1	G04	16.6769
R1	G05	16.7074
R1	G06	16.6381
R2	G07	16.1552
R2	G08	16.3318
R2	G09	16.3365
