# Supplementary material for: Tyrosine kinase targeting uncovers oncogenic pathway plasticity in Tasmanian devil transmissible cancers
Source: EMBO J. 2025 Nov 3;45(5):1426–59. doi: 10.1038/s44318-025-00603-0 (PMC12953634; doi:10.1038/s44318-025-00603-0)
Supplement: Supplementary file 13 — Figure EV5 Source Data [file 44318_2025_603_MOESM13_ESM.zip › EMBOJ2025120337_SourceData_FigureEV5/EV5A/STAT3_Expression_DFT1_R.xlsx]

## Sheet: Replicate 1
EMBOJ-2025-120337 Schönbichler et al.
Fig. EV5A Source Data
RT-qPCR
Gene	STAT3
Cell lines	DFT1 RESISTANT
Sample	Well Name	Ct	ΔCt	ΔCt avg	ΔΔCt	2^-ΔΔCt
Parental	A10	24.0793	7.84771	7.61042	0.237294	0.848335
Parental	A11	23.773	7.47937		-0.131053	1.09509
Parental	A12	23.865	7.50418		-0.106242	1.07642
R1	B01	23.9863	7.14331		-0.467106	1.38233
R1	B02	23.6968	7.00239		-0.608032	1.52418
R1	B03	23.4007	6.86865		-0.741767	1.67222
R2	B04	23.667	7.51718		-0.0932336	1.06676
R2	B05	23.5675	7.36018		-0.250243	1.18941
R2	B06	23.4577	7.27951		-0.330912	1.25781
Reference Gene
Gene	RPL13A
Sample	Well Name	Ct
Parental	E01	16.2316
Parental	E02	16.2936
Parental	E03	16.3608
R1	E04	16.843
R1	E05	16.6944
R1	E06	16.5321
R2	E07	16.1498
R2	E08	16.2073
R2	E09	16.1782

## Sheet: Replicate 2
EMBOJ-2025-120337 Schönbichler et al.
Fig. EV5A Source Data
RT-qPCR
Gene	STAT3
Cell lines	DFT1 RESISTANT
Sample	Well Name	Ct	ΔCt	ΔCt avg	ΔΔCt	2^-ΔΔCt
Parental	B01	23.6765	7.15284	7.31513	-0.162287	1.11906
Parental	B02	23.778	7.44214		0.127017	0.915723
Parental	B03	23.7224	7.3504		0.0352695	0.975849
R1	B04	23.1152	6.4383		-0.876822	1.83633
R1	B05	23.3903	6.68283		-0.632293	1.55003
R1	B06	23.2843	6.64619		-0.668932	1.5899
R2	B07	23.6321	7.47695		0.16182	0.893897
R2	B08	23.5868	7.25499		-0.0601394	1.04257
R2	B09	23.2643	6.92778		-0.387342	1.30798
Reference Gene
Gene	RPL13A
Sample	Well Name	Ct
Parental	G01	16.5237
Parental	G02	16.3358
Parental	G03	16.372
R1	G04	16.6769
R1	G05	16.7074
R1	G06	16.6381
R2	G07	16.1552
R2	G08	16.3318
R2	G09	16.3365
