# Supplementary material for: Tyrosine kinase targeting uncovers oncogenic pathway plasticity in Tasmanian devil transmissible cancers
Source: EMBO J. 2025 Nov 3;45(5):1426–59. doi: 10.1038/s44318-025-00603-0 (PMC12953634; doi:10.1038/s44318-025-00603-0)
Supplement: Supplementary file 13 — Figure EV5 Source Data [file 44318_2025_603_MOESM13_ESM.zip › EMBOJ2025120337_SourceData_FigureEV5/EV5A/STAT1_Expression_DFT2_R.xlsx]

## Sheet: Replicate 1
EMBOJ-2025-120337 Schönbichler et al.
Fig. EV5A Source Data
RT-qPCR
Gene	STAT1
Cell lines	DFT2 RESISTANT
Sample	Well Name	Ct	ΔCt	ΔCt avg	ΔΔCt	2^-ΔΔCt
Parental	A01	24.2769	8.15831	8.24283	-0.0845169	1.06033
Parental	A02	24.2769	8.21253		-0.0303007	1.02122
Parental	A03	24.3124	8.35764		0.114818	0.923499
R1	A04	24.7906	8.73476		0.491934	0.711071
R1	A05	24.8919	8.83657		0.593747	0.66262
R1	A06	24.8133	8.67972		0.436897	0.738722
R2	A07	24.2752	8.22201		-0.0208214	1.01454
R2	A08	24.4285	8.40628		0.163452	0.892886
R2	A09	24.4647	8.47167		0.228845	0.853318
Reference Gene
Gene	RPL13A
Sample	Well Name	Ct
Parental	G01	16.1185
Parental	G02	16.0643
Parental	G03	15.9547
R1	G04	16.0558
R1	G05	16.0553
R1	G06	16.1336
R2	G07	16.0532
R2	G08	16.0222
R2	G09	15.993

## Sheet: Replicate 2
EMBOJ-2025-120337 Schönbichler et al.
Fig. EV5A Source Data
RT-qPCR
Gene	STAT1
Cell lines	DFT2 RESISTANT
Sample	Well Name	Ct	ΔCt	ΔCt avg	ΔΔCt	2^-ΔΔCt
Parental	A01	24.3492	6.951	7.02951	-0.0785029	1.05592
Parental	A02	24.3917	7.1137		0.0841901	0.943314
Parental	A03	24.3226	7.02382		-0.00568727	1.00395
R1	A04	24.2334	7.9624	7.84392	0.932891	0.523808
R1	A05	24.098	7.77376		0.744257	0.596975
R1	A06	24.0773	7.79561		0.766107	0.588002
R2	A07	23.694	7.51463	7.5074	0.485129	0.714433
R2	A08	23.5494	7.47164		0.442134	0.736045
R2	A09	23.6153	7.53592		0.506418	0.703968
Reference Gene
Gene	RPL13A
Sample	Well Name	Ct
Parental	G01	17.3982
Parental	G02	17.278
Parental	G03	17.2988
R1	G04	16.271
R1	G05	16.3243
R1	G06	16.2817
R2	G07	16.1793
R2	G08	16.0778
R2	G09	16.0794

## Sheet: Replicate 3
EMBOJ-2025-120337 Schönbichler et al.
Fig. EV5A Source Data
RT-qPCR
Gene	STAT1
Cell lines	DFT2 RESISTANT
Sample	Well Name	Ct	ΔCt	ΔCt avg	ΔΔCt	2^-ΔΔCt
Parental	A01	31.4018	6.17797	5.91279	0.265173	0.832099
Parental	A02	31.1322	6.01828		0.105484	0.929493
Parental	A03	30.5994	5.54214		-0.370657	1.29294
R1	A04	32.3749	7.19004	8.89742	1.27725	0.412581
R1	A05	36.2033	10.9283		5.01551	0.0309158
R1	A06	33.7189	8.57391		2.66112	0.158097
Reference Gene
Gene	RPL13A
Sample	Well Name	Ct
Parental	G01	25.2238
Parental	G02	25.114
Parental	G03	25.0572
R1	G04	25.1849
R1	G05	25.2749
R1	G06	25.145
