# Supplementary material for: Tyrosine kinase targeting uncovers oncogenic pathway plasticity in Tasmanian devil transmissible cancers
Source: EMBO J. 2025 Nov 3;45(5):1426–59. doi: 10.1038/s44318-025-00603-0 (PMC12953634; doi:10.1038/s44318-025-00603-0)
Supplement: Supplementary file 13 — Figure EV5 Source Data [file 44318_2025_603_MOESM13_ESM.zip › EMBOJ2025120337_SourceData_FigureEV5/EV5A/STAT5_Expression_DFT2_R.xlsx]

## Sheet: Replicate 1
EMBOJ-2025-120337 Schönbichler et al.
Fig. EV5A Source Data
RT-qPCR
Gene	STAT5
Cell lines	DFT2 RESISTANT
Sample	Well Name	Ct	ΔCt	ΔCt avg	ΔΔCt	2^-ΔΔCt
Parental	C01	23.832	7.56593	7.56061	0.00531747	0.996321
Parental	C02	23.75	7.64191		0.0812988	0.945206
Parental	C03	23.4182	7.47399		-0.0866163	1.06188
R1	C04	23.8049	7.60529		0.0446828	0.969503
R1	C05	24.0285	7.92538		0.36477	0.776593
R1	C06	23.8399	7.7897		0.229091	0.853172
R2	C07	23.4362	7.44782		-0.112789	1.08132
R2	C08	23.3841	7.36513		-0.195479	1.1451
R2	C09	23.4093	7.55019		-0.0104157	1.00725
Reference Gene
Gene	RPL13A
Sample	Well Name	Ct
Parental	E01	16.2661
Parental	E02	16.1081
Parental	E03	15.9442
R1	E04	16.1996
R1	E05	16.1031
R1	E06	16.0502
R2	E07	15.9884
R2	E08	16.019
R2	E09	15.8591

## Sheet: Replicate 2
EMBOJ-2025-120337 Schönbichler et al.
Fig. EV5A Source Data
RT-qPCR
Gene	STAT5
Cell lines	DFT2 RESISTANT
Sample	Well Name	Ct	ΔCt	ΔCt avg	ΔΔCt	2^-ΔΔCt
Parental	C=1	23.2763	7.15776	7.14811	0.00965188	0.993332
Parental	C02	23.2205	7.15616		0.00805192	0.994434
Parental	C03	23.0851	7.13041		-0.0177038	1.01235
R1	C04	23.501	7.44515		0.297043	0.813919
R1	C05	24.1666	8.11131		0.963194	0.51292
R1	C06	23.4061	7.27255		0.124443	0.917358
R2	C07	23.3106	7.25739		0.109283	0.927048
R2	C08	23.1343	7.11202		-0.0360895	1.02533
R2	C09	23.0863	7.09331		-0.0548057	1.03872
Reference Gene
Gene	RPL13A
Sample	Well Name	Ct
Parental	G01	16.1185
Parental	G02	16.0643
Parental	G03	15.9547
R1	G04	16.0558
R1	G05	16.0553
R1	G06	16.1336
R2	G07	16.0532
R2	G08	16.0222
R2	G09	15.993

## Sheet: Replicate 3
EMBOJ-2025-120337 Schönbichler et al.
Fig. EV5A Source Data
RT-qPCR
Gene	STAT5
Cell lines	DFT2 RESISTANT
Sample	Well Name	Ct	ΔCt	ΔCt avg	ΔΔCt	2^-ΔΔCt
Parental	C01	23.4423	6.04404	6.31282	-0.268779	1.20479
Parental	C02	23.7932	6.51519		0.202372	0.869121
Parental	C03	23.678	6.37922		0.066407	0.955014
R1	C04	22.8319	6.56092	6.56098	0.248107	0.842001
R1	C=5	23.0291	6.70485		0.392034	0.762054
R1	C06	22.6989	6.41716		0.104345	0.930227
R2	C07	22.1982	6.01893	6.0453	-0.293889	1.22594
R2	C08	22.2203	6.14257		-0.170244	1.12525
R2	C09	22.0538	5.9744		-0.338412	1.26436
Reference Gene
Gene	RPL13A
Sample	Well Name	Ct
Parental	G01	17.3982
Parental	G02	17.278
Parental	G03	17.2988
R1	G04	16.271
R1	G05	16.3243
R1	G06	16.2817
R2	G07	16.1793
R2	G08	16.0778
R2	G09	16.0794
