# Supplementary material for: Tyrosine kinase targeting uncovers oncogenic pathway plasticity in Tasmanian devil transmissible cancers
Source: EMBO J. 2025 Nov 3;45(5):1426–59. doi: 10.1038/s44318-025-00603-0 (PMC12953634; doi:10.1038/s44318-025-00603-0)
Supplement: Supplementary file 13 — Figure EV5 Source Data [file 44318_2025_603_MOESM13_ESM.zip › EMBOJ2025120337_SourceData_FigureEV5/EV5A/STAT3_Expression_DFT2_R.xlsx]

## Sheet: Replicate 1
EMBOJ-2025-120337 Schönbichler et al.
Fig. EV5A Source Data
RT-qPCR
Gene	STAT3
Cell lines	DFT2 RESISTANT
Sample	Well Name	Ct	ΔCt	ΔCt avg	ΔΔCt	2^-ΔΔCt
Parental	A01	25.9538	9.68777	9.78991	-0.102143	1.07337
Parental	A02	25.7835	9.67542		-0.114497	1.0826
Parental	A03	25.9507	10.0066		0.21664	0.860567
R1	A04	25.912	9.71244		-0.0774776	1.05517
R1	A05	26.0144	9.91124		0.12133	0.91934
R1	A06	25.805	9.75478		-0.0351293	1.02465
R2	A07	25.5137	9.5253	9.75753	-0.264616	1.20132
R2	A08	26.1387	10.1196		0.329725	0.795688
R2	A09	25.4868	9.62764		-0.162273	1.11905
Reference Gene
Gene	RPL13A
Sample	Well Name	Ct
Parental	E01	16.2661
Parental	E02	16.1081
Parental	E03	15.9442
R1	E04	16.1996
R1	E05	16.1031
R1	E06	16.0502
R2	E07	15.9884
R2	E08	16.019
R2	E09	15.8591

## Sheet: Replicate 2
EMBOJ-2025-120337 Schönbichler et al.
Fig. EV5A Source Data
RT-qPCR
Gene	STAT3
Cell lines	DFT2 RESISTANT
Sample	Well Name	Ct	ΔCt	ΔCt avg	ΔΔCt	2^-ΔΔCt
Parental	B01	24.7985	8.67999	8.56657	0.113425	0.924391
Parental	B02	24.6266	8.56231		-0.00425343	1.00295
Parental	B03	24.4121	8.45739		-0.109172	1.07861
R1	B04	24.9503	8.89445		0.327887	0.796702
R1	B05	24.9299	8.87458		0.308014	0.807753
R1	B06	24.7659	8.63234		0.0657764	0.955431
R2	B07	24.6235	8.57033	8.42049	0.0037631	0.997395
R2	B08	24.3547	8.3325		-0.234067	1.17615
R2	B09	24.3517	8.35865		-0.207912	1.15501
Reference Gene
Gene	RPL13A
Sample	Well Name	Ct
Parental	G01	16.1185
Parental	G02	16.0643
Parental	G03	15.9547
R1	G04	16.0558
R1	G05	16.0553
R1	G06	16.1336
R2	G07	16.0532
R2	G08	16.0222
R2	G09	15.993

## Sheet: Replicate 3
EMBOJ-2025-120337 Schönbichler et al.
Fig. EV5A Source Data
RT-qPCR
Gene	STAT3
Cell lines	DFT2 RESISTANT
Sample	Well Name	Ct	ΔCt	ΔCt avg	ΔΔCt	2^-ΔΔCt
Parental	B01	25.4066	8.00842	7.94953	0.0588894	0.960003
Parental	B02	25.223	7.94504		-0.00448626	1.00311
Parental	B03	25.1939	7.89513		-0.0544031	1.03843
R1	B04	24.4762	8.20517	8.12407	0.255644	0.837613
R1	B05	24.407	8.0827		0.133173	0.911824
R1	B06	24.366	8.08432		0.134788	0.910804
R2	B07	23.9164	7.73713	7.84585	-0.212398	1.15861
R2	B08	23.9197	7.84191		-0.107622	1.07745
R2	B09	24.0379	7.95851		0.0089754	0.993798
Reference Gene
Gene	RPL13A
Sample	Well Name	Ct
Parental	G01	17.3982
Parental	G02	17.278
Parental	G03	17.2988
R1	G04	16.271
R1	G05	16.3243
R1	G06	16.2817
R2	G07	16.1793
R2	G08	16.0778
R2	G09	16.0794
