# Supplementary material for: Tyrosine kinase targeting uncovers oncogenic pathway plasticity in Tasmanian devil transmissible cancers
Source: EMBO J. 2025 Nov 3;45(5):1426–59. doi: 10.1038/s44318-025-00603-0 (PMC12953634; doi:10.1038/s44318-025-00603-0)
Supplement: Supplementary file 14 — Table 1 Source Data [file 44318_2025_603_MOESM14_ESM.zip]

Archive with 4 entries (3 files):
- EMBOJ2025120337_SourceData_Table1/
- __MACOSX/._EMBOJ2025120337_SourceData_Table1
- EMBOJ2025120337_SourceData_Table1/Differentially_Phosphorylated_Peptides.xlsx
- __MACOSX/EMBOJ2025120337_SourceData_Table1/._Differentially_Phosphorylated_Peptides.xlsx
