# Supplementary material for: Tyrosine kinase targeting uncovers oncogenic pathway plasticity in Tasmanian devil transmissible cancers
Source: EMBO J. 2025 Nov 3;45(5):1426–59. doi: 10.1038/s44318-025-00603-0 (PMC12953634; doi:10.1038/s44318-025-00603-0)
Supplement: Supplementary file 14 — Table 1 Source Data [file 44318_2025_603_MOESM14_ESM.zip › EMBOJ2025120337_SourceData_Table1/Differentially_Phosphorylated_Peptides.xlsx]

## Sheet: DFT1
EMBOJ-2025-120337
Source Data for Table 1: DFT1 differentially phosphorylated peptides
Schönbichler et al
[1] 13	[2] 14	[3] 30	[10] 10	[11] 11	[12] 12	[13] 25	[14] 26	[15] 27	[19] 19	[20] 20	[21] 33	PG.Genes	PG.ProteinDescriptions	PG.ProteinNames	PTM.ProteinId	PTM.CollapseKey	PTM.Multiplicity	PTM.ModificationTitle	PTM.SiteAA	PTM.SiteLocation	PTM.FlankingRegion
#!{Type}E	E	E	E	E	E	E	E	E	E	E	E	T	T	T	T	T	T	T	T	T	T
#!{C:Group1}C_P	C_P	C_P	FIB	FIB	FIB	JV_P	JV_P	JV_P	SN_P	SN_P	SN_P
#!{C:Group1_}C_P	C_P	C_P	FIB	FIB	FIB	JV_P	JV_P	JV_P	SN_P	SN_P	SN_P
1.33363568782806	1.7259476184845	1.76847410202026	-0.489811539649963	-0.803087949752808	-0.380877494812012	-0.197325810790062	-0.321689605712891	-0.560742259025574	-0.924505412578583	-0.811919212341309	-0.338098138570786	KIAA1217	KIAA1217	A0A7N4NFU5_SARHA	A0A7N4NFU5	A0A7N4NFU5_S231_M1	1	Phospho (STY)	S	231	VPASRSISPSPSAIL
1.133908867836	1.16858756542206	1.32178854942322	-1.26342022418976	0.23888997733593	0.278485119342804	0.83183228969574	-1.69521844387054	-0.646420359611511	-0.466737896203995	-0.813293755054474	-0.088401697576046	SEMA6D	Sema domain-containing protein	A0A7N4NGF9_SARHA	A0A7N4NGF9	A0A7N4NGF9_S734_M1	1	Phospho (STY)	S	734	EYQQNIDSPKLYTNL
0.798628151416779	0.62668651342392	0.96891975402832	-0.628276646137238	1.03572702407837	0.727443814277649	1.29078304767609	-1.37533462047577	-1.39771068096161	-0.431668847799301	-0.681138753890991	-0.934058725833893	TFEB	Transcription factor EB	A0A7N4NGH4_SARHA	A0A7N4NGH4	A0A7N4NGH4_S143_M1	1	Phospho (STY)	S	143	PKPPPAASPGVRASH
1.04306697845459	1.12357532978058	1.07825815677643	-1.42769026756287	-1.77142477035522	-1.3542388677597	0.480145633220673	0.445547848939896	0.120785497128963	0.142259404063225	0.113221265375614	0.0064937062561512		Rho guanine nucleotide exchange factor 4	A0A7N4NGL0_SARHA	A0A7N4NGL0	A0A7N4NGL0_S335_M1	1	Phospho (STY)	S	335	LQTKLWHSVPENIGS
1.42153823375702	1.4471298456192	1.46431839466095	-0.782191395759583	-0.393464416265488	-0.742207825183868	0.624124646186829	-0.734843134880066	0.357969224452972	-0.852454006671906	-0.881985783576965	-0.927933812141418		Rho guanine nucleotide exchange factor 4	A0A7N4NGL0_SARHA	A0A7N4NGL0	A0A7N4NGL0_S1470_M1	1	Phospho (STY)	S	1470	KIQPFSQSAPTCLDH
1.52259933948517	1.6096442937851	1.46365964412689	-0.338920205831528	-1.52473950386047	-0.46449801325798	-0.0458861142396927	-0.107111588120461	-0.605859518051147	-0.657070159912109	-0.18321730196476	-0.668600916862488		Rho guanine nucleotide exchange factor 4	A0A7N4NGL0_SARHA	A0A7N4NGL0	A0A7N4NGL0_S1279_M1	1	Phospho (STY)	S	1279	MQARVLASPDQRRKS
1.26931011676788	1.89047992229462	1.47861278057098	-0.826822698116302	-0.667695701122284	-0.613479316234589	0.468867719173431	-0.639067947864532	-0.581863164901733	-0.332359433174133	-0.730955362319946	-0.71502697467804		Rho guanine nucleotide exchange factor 4	A0A7N4NGL0_SARHA	A0A7N4NGL0	A0A7N4NGL0_T1452_M1	1	Phospho (STY)	T	1452	ARMKMSLTSPVPLDI
1.54196286201477	1.69422614574432	1.55759215354919	-0.279207110404968	-0.881168067455292	-0.817623019218445	-0.300131648778915	-0.372247993946075	-0.95497715473175	-0.486345887184143	-0.0516118071973324	-0.650468349456787		Rho guanine nucleotide exchange factor 4	A0A7N4NGL0_SARHA	A0A7N4NGL0	A0A7N4NGL0_S286_M1	1	Phospho (STY)	S	286	PRRKFYNSETSLFSR
1.18575406074524	1.55481338500977	1.34080731868744	-0.626302599906921	-0.71351945400238	-0.876826405525208	0.57843554019928	0.815780341625214	-0.952599287033081	-0.893746376037598	-0.65854150056839	-0.754054963588715		Rho guanine nucleotide exchange factor 4	A0A7N4NGL0_SARHA	A0A7N4NGL0	A0A7N4NGL0_S363_M1	1	Phospho (STY)	S	363	TTFRRIQSLASFPTG
1.4969733953476	1.11043572425842	1.88891172409058	-1.13928210735321	-0.630762994289398	-0.397897630929947	-0.696374237537384	0.165273159742355	0.0415555611252785	-1.12356543540955	-0.546955704689026	-0.168311297893524		Rho guanine nucleotide exchange factor 4	A0A7N4NGL0_SARHA	A0A7N4NGL0	A0A7N4NGL0_S57_M1	1	Phospho (STY)	S	57	EDYFETRSHQSECPS
1.53948843479156	1.73973453044891	1.65027105808258	-0.353332281112671	-0.737553775310516	-0.597916424274445	-0.460190534591675	-0.337525635957718	-0.693180501461029	-0.706144154071808	-0.476380228996277	-0.567270338535309		Rho guanine nucleotide exchange factor 4	A0A7N4NGL0_SARHA	A0A7N4NGL0	A0A7N4NGL0_S272_M1	1	Phospho (STY)	S	272	ASHLWLGSVPHIGCP
1.15573728084564	1.36695003509521	1.5821385383606	-1.34359765052795	-1.00839018821716	0.0585837811231613	0.438010811805725	-0.0369844026863575	-1.34589576721191	-0.0623304098844528	-0.142215728759766	-0.662006318569183	IFT46	Intraflagellar transport protein 46 homolog	A0A7N4NGR7_SARHA	A0A7N4NGR7	A0A7N4NGR7_S228_M1	1	Phospho (STY)	S	228	PAPPAPASPKRHHAP
1.14447295665741	1.32078421115875	1.78235065937042	-1.40488374233246	-1.10406804084778	-0.310273915529251	0.197548359632492	0.271501958370209	-0.924444019794464	-0.440940171480179	0.0312142875045538	-0.563262581825256	TIMM44	RRM domain-containing protein	A0A7N4NGR9_SARHA	A0A7N4NGR9	A0A7N4NGR9_S37_M1	1	Phospho (STY)	S	37	LTGRTTSSPEFEAKQ
1.01359069347382	0.881407678127289	0.520946323871613	-0.733584702014923	-1.32184994220734	0.798897862434387	1.59721577167511	-0.721938490867615	0.648290276527405	-1.117143034935	-0.652149796485901	-0.913682699203491	EPB41L3	Erythrocyte membrane protein band 4.1 like 3	A0A7N4NGW6_SARHA	A0A7N4NGW6	A0A7N4NGW6_S451_M1	1	Phospho (STY)	S	451	SRSLDGASVNENHEI
1.4825838804245	1.56997656822205	1.35803830623627	-0.328156322240829	0.147977933287621	-1.06535267829895	-0.243242979049683	0.199102357029915	-1.39666604995728	-0.294456124305725	-0.527912855148315	-0.901891946792603	EPB41L3	Erythrocyte membrane protein band 4.1 like 3	A0A7N4NGW6_SARHA	A0A7N4NGW6	A0A7N4NGW6_S463_M1	1	Phospho (STY)	S	463	HEIYMKDSMSAAEVG
1.29163479804993	1.62330162525177	1.65143811702728	-1.20863747596741	-0.312757641077042	-0.775343835353851	0.4492027759552	-0.430949509143829	-0.401870578527451	-0.560130596160889	-0.478814005851746	-0.847073614597321	RAF1	non-specific serine/threonine protein kinase	A0A7N4NGZ1_SARHA	A0A7N4NGZ1	A0A7N4NGZ1_S528_M1	1	Phospho (STY)	S	528	QVEQPTGSILWMAPE
1.25763511657715	1.53006386756897	1.51144754886627	-0.524921536445618	-1.41523683071136	0.634891927242279	0.0867671146988869	-0.336875468492508	-0.762842655181885	-0.405789703130722	-0.748077929019928	-0.827061533927917	RAF1	non-specific serine/threonine protein kinase	A0A7N4NGZ1_SARHA	A0A7N4NGZ1	A0A7N4NGZ1_S377_M1	1	Phospho (STY)	S	377	MLSTRIGSGSFGTVY
1.40410006046295	0.998765349388123	1.25793981552124	0.00265488447621465	-0.128053814172745	0.198576599359512	0.518016815185547	-1.52854096889496	-1.87927520275116	-0.202359259128571	-0.252545565366745	-0.389278709888458	AGAP1	ArfGAP with GTPase domain, ankyrin repeat and PH domain 1	A0A7N4NHG0_SARHA	A0A7N4NHG0	A0A7N4NHG0_S933_M1	1	Phospho (STY)	S	933	PKLDPPPSPHANRKK
0.598910629749298	0.862787544727325	0.569360017776489	0.968469440937042	0.98511004447937	1.47330093383789	-0.38577264547348	-0.957351803779602	-1.26666510105133	-0.711714506149292	-1.20096743106842	-0.935467064380646	KLC2	Kinesin light chain	A0A7N4NHI5_SARHA	A0A7N4NHI5	A0A7N4NHI5_S336_M1	1	Phospho (STY)	S	336	PRMKRASSLNFLHKS
0.78531688451767	0.950406074523926	0.702946901321411	0.799107849597931	0.677429020404816	1.08877778053284	0.374809145927429	-1.0971622467041	-0.314258366823196	-1.3880900144577	-1.23132717609406	-1.34795582294464	KLC2	Kinesin light chain	A0A7N4NHI5_SARHA	A0A7N4NHI5	A0A7N4NHI5_S460_M1	1	Phospho (STY)	S	460	DSRMLSSSSLDLSRR
0.877918660640717	1.05781066417694	1.09557461738586	0.919662237167358	0.871787548065186	0.857512950897217	-0.624147951602936	-1.22464168071747	-0.881200313568115	-0.949870884418488	-0.998942315578461	-1.00146341323853	EPB41L1	FERM domain-containing protein	A0A7N4NHP0_SARHA	A0A7N4NHP0	A0A7N4NHP0_S1543_M1	1	Phospho (STY)	S	1543	ATEIRSLSPIIGKDV
0.745466351509094	1.06675148010254	1.18379461765289	0.62844717502594	0.639496803283691	1.28337299823761	-0.648683786392212	-1.01855444908142	-1.25836586952209	-0.639002680778503	-1.12984538078308	-0.852877259254456	EPB41L1	FERM domain-containing protein	A0A7N4NHP0_SARHA	A0A7N4NHP0	A0A7N4NHP0_S436_M1	1	Phospho (STY)	S	436	KRYTMSRSLDGAEFS
0.866302490234375	0.929810643196106	0.809549927711487	-0.386255145072937	1.40310156345367	1.35887145996094	-0.573864281177521	-0.87055629491806	-1.0733380317688	-0.244019001722336	-1.149010181427	-1.07059323787689	EPB41L1	FERM domain-containing protein	A0A7N4NHP0_SARHA	A0A7N4NHP0	A0A7N4NHP0_S447_M1	1	Phospho (STY)	S	447	AEFSRPASVSENHDV
1.09000778198242	1.14247226715088	1.09893131256104	0.919622957706451	0.317510813474655	1.0171023607254	-0.830109357833862	-0.897678136825562	-0.725068747997284	-0.947771608829498	-1.01532518863678	-1.16969442367554	EPB41L1	FERM domain-containing protein	A0A7N4NHP0_SARHA	A0A7N4NHP0	A0A7N4NHP0_S1401_M1	1	Phospho (STY)	S	1401	AFEDFSRSLPELDRD
0.944724440574646	0.738063871860504	0.99558961391449	0.891152799129486	0.853061199188232	1.22534012794495	-0.707944214344025	-0.703975260257721	-0.883152842521667	-1.23042321205139	-1.1122031211853	-1.0102334022522	EPB41L1	FERM domain-containing protein	A0A7N4NHP0_SARHA	A0A7N4NHP0	A0A7N4NHP0_S473_M1	1	Phospho (STY)	S	473	DYGGRRKSETEEGEL
0.968121767044067	1.10326778888702	1.33758580684662	0.337258726358414	0.888606071472168	0.874332010746002	-0.541363537311554	-1.08495080471039	-1.26606333255768	-0.734434306621552	-0.894053816795349	-0.98830634355545	EPB41L1	FERM domain-containing protein	A0A7N4NHP0_SARHA	A0A7N4NHP0	A0A7N4NHP0_S384_M1	1	Phospho (STY)	S	384	HTFFRLVSPEPPPKG
0.221915349364281	0.882533192634583	1.19848024845123	0.746480941772461	1.3473482131958	0.974601924419403	-0.513656497001648	-1.19333291053772	-0.511488854885101	-1.02681303024292	-0.789934039115906	-1.33613455295563	EPB41L1	FERM domain-containing protein	A0A7N4NHP0_SARHA	A0A7N4NHP0	A0A7N4NHP0_S517_M1	1	Phospho (STY)	S	517	VLLKHQASINELKRT
1.15847742557526	1.04692006111145	1.40688574314117	-1.20653712749481	-1.42303836345673	-0.673222899436951	1.03489458560944	-0.895783603191376	0.485461086034775	-0.289559930562973	0.029831750318408	-0.674328804016113	RPUSD4	RNA pseudouridine synthase D4	A0A7N4NHS3_SARHA	A0A7N4NHS3	A0A7N4NHS3_S96_M1	1	Phospho (STY)	S	96	NVHPNVLSKALKRGI
0.535105586051941	0.766016602516174	0.556835293769836	-2.21613192558289	0.856475353240967	0.851306259632111	0.642833709716797	0.551973402500153	0.130099758505821	-0.984446585178375	-1.24200177192688	-0.448065757751465	ZDHHC8	Palmitoyltransferase	A0A7N4NHY5_SARHA	A0A7N4NHY5	A0A7N4NHY5_S337_M1	1	Phospho (STY)	S	337	SSDEGGLSPKLTSPP
1.62863183021545	1.66256976127625	1.53916215896606	-0.179856851696968	-0.665587723255157	-1.05699241161346	-0.541426181793213	-0.13776883482933	-0.564704895019531	-0.43965145945549	-0.730051159858704	-0.514324188232422	ZDHHC8	Palmitoyltransferase	A0A7N4NHY5_SARHA	A0A7N4NHY5	A0A7N4NHY5_S521_M1	1	Phospho (STY)	S	521	RPGPRSFSPVLGGGA
1.6080676317215	1.72932732105255	1.57725310325623	-0.750299334526062	-0.874856472015381	-0.311043679714203	-0.566928088665009	-0.394427895545959	-0.57151198387146	-0.543063819408417	-0.501026093959808	-0.401490688323975	POU3F1	POU domain protein	A0A7N4NI94_SARHA	A0A7N4NI94	A0A7N4NI94_S318_M1	1	Phospho (STY)	S	318	ETDSSTGSPTNLDKI
0.895126342773438	0.94285774230957	1.16553926467896	0.152820780873299	0.705359399318695	1.04505896568298	-0.311849445104599	0.215368926525116	-0.981117188930511	-1.31013512611389	-0.845499575138092	-1.67353022098541	THRAP3	Thyroid hormone receptor associated protein 3	A0A7N4NIB8_SARHA	A0A7N4NIB8	A0A7N4NIB8_S568_M1	1	Phospho (STY)	S	568	LGPPRAESLPLGKSS
1.27797448635101	2.07001161575317	1.18444633483887	-0.637144207954407	-1.00536596775055	-0.966169059276581	0.179894298315048	-0.309851288795471	-0.648308634757996	0.043123010545969	-0.783769011497498	-0.404841482639313	MAP3K5	mitogen-activated protein kinase kinase kinase	A0A7N4NIK2_SARHA	A0A7N4NIK2	A0A7N4NIK2_S1010_M1	1	Phospho (STY)	S	1010	EDHSAPPSPEEKDSG
0.573684632778168	0.918383240699768	0.73589688539505	1.20174992084503	0.656675934791565	0.827146530151367	0.231892928481102	-0.175013661384583	-1.76214456558228	-1.15716207027435	-0.808518886566162	-1.24259078502655	RASAL2	RAS protein activator like 2	A0A7N4NJH1_SARHA	A0A7N4NJH1	A0A7N4NJH1_S362_M1	1	Phospho (STY)	S	362	PKLKESRSHESLLSP
1.023885846138	1.13937139511108	1.27624893188477	-0.797548770904541	1.19545376300812	-0.604539334774017	0.976947009563446	-0.974811255931854	-0.997229993343353	-0.847442209720612	-0.623777747154236	-0.766557633876801	RASAL2	RAS protein activator like 2	A0A7N4NJH1_SARHA	A0A7N4NJH1	A0A7N4NJH1_S1153_M1	1	Phospho (STY)	S	1153	ARAKGPHSLPHSASL
1.24820101261139	1.4110426902771	1.2678998708725	0.66543447971344	-0.594333291053772	-1.22803556919098	-0.893948018550873	0.790263831615448	-1.02043604850769	-0.212792932987213	-0.747281610965729	-0.686014413833618	RASAL2	RAS protein activator like 2	A0A7N4NJH1_SARHA	A0A7N4NJH1	A0A7N4NJH1_T886_M1	1	Phospho (STY)	T	886	TKSLTNPTPIQQQLR
1.06343495845795	1.4752242565155	1.81915056705475	-1.19167649745941	-0.661938369274139	-0.00561304204165936	0.358735620975494	-0.183721497654915	-1.2652108669281	-0.334709823131561	-0.345003753900528	-0.728671610355377	NCOR1	Nuclear receptor corepressor 1	A0A7N4NJI4_SARHA	A0A7N4NJI4	A0A7N4NJI4_S232_M1	1	Phospho (STY)	S	232	PEPEKPVSPPPVEQK
1.68225502967834	0.932081460952759	1.3564817905426	-0.437914609909058	-1.53401398658752	0.697799861431122	-0.606155097484589	-0.758076250553131	0.490023732185364	-0.424914449453354	-0.486734628677368	-0.910832941532135	NCOR1	Nuclear receptor corepressor 1	A0A7N4NJI4_SARHA	A0A7N4NJI4	A0A7N4NJI4_S81_M1	1	Phospho (STY)	S	81	RRRPSLLSEFHPGSD
1.24032771587372	1.35822975635529	1.3736275434494	-1.2076940536499	0.101700216531754	-0.0709334835410118	1.01348102092743	-0.338073819875717	-0.731208562850952	-1.0656750202179	-0.689397752285004	-0.984383523464203	NCOR1	Nuclear receptor corepressor 1	A0A7N4NJI4_SARHA	A0A7N4NJI4	A0A7N4NJI4_T1754_M1	1	Phospho (STY)	T	1754	DLTNMPPTILVPHPG
0.979639232158661	1.38621938228607	1.34227418899536	-0.33900374174118	0.817027151584625	-1.00468504428864	0.950299501419067	-0.637287259101868	-1.05658447742462	-0.533115208148956	-0.927224218845367	-0.977559447288513	SRSF2	RRM domain-containing protein	A0A7N4NKA4_SARHA	A0A7N4NKA4	A0A7N4NKA4_S2_M1	1	Phospho (STY)	S	2	______MSYGRPPPD
1.24437952041626	1.36517715454102	1.97622728347778	-1.08886337280273	-0.903822481632233	0.126328319311142	-0.0556225180625916	-0.78444492816925	-0.383848369121552	-0.211215302348137	-0.522245585918427	-0.762049674987793	EPB41L2	Erythrocyte membrane protein band 4.1 like 2	A0A7N4NKI0_SARHA	A0A7N4NKI0	A0A7N4NKI0_S487_M1	1	Phospho (STY)	S	487	HTFYRLVSPEQPPKA
1.73881769180298	1.44698762893677	1.68258738517761	-0.466541618108749	-0.538660824298859	-0.784491896629333	-0.194044768810272	-0.430098205804825	-0.526091694831848	-0.438022881746292	-0.493810027837753	-0.996630787849426	EPB41L2	Erythrocyte membrane protein band 4.1 like 2	A0A7N4NKI0_SARHA	A0A7N4NKI0	A0A7N4NKI0_S837_M1	1	Phospho (STY)	S	837	DILKHQASISELKRH
2.25080394744873	1.24363267421722	1.00697469711304	-0.224917501211166	-0.253458291292191	-0.363998502492905	-0.416386336088181	0.00656296825036407	-0.718673706054688	-0.402897715568542	-1.13547194004059	-0.99217027425766	DIP2C	Disco interacting protein 2 homolog C	A0A7N4NKK4_SARHA	A0A7N4NKK4	A0A7N4NKK4_S145_M1	1	Phospho (STY)	S	145	SRDERYRSDVHTEAV
1.68708229064941	0.922492384910583	0.896166861057281	0.147211775183678	-1.27245628833771	0.1368378251791	1.07839810848236	-0.0419294722378254	-1.17833518981934	-1.31206679344177	-0.531552016735077	-0.531849384307861	DIP2C	Disco interacting protein 2 homolog C	A0A7N4NKK4_SARHA	A0A7N4NKK4	A0A7N4NKK4_T320_M1	1	Phospho (STY)	T	320	KIQQLVNTLKRPKRP
1.65643227100372	0.944032192230225	2.08902549743652	-0.310541331768036	-0.867941319942474	-0.22865018248558	-0.129861623048782	-0.848182260990143	-0.697459101676941	-0.565729081630707	-0.436233997344971	-0.604891061782837	GTF2I	General transcription factor IIi	A0A7N4NKR1_SARHA	A0A7N4NKR1	A0A7N4NKR1_T552_M1	1	Phospho (STY)	T	552	ITQPRTNTPVKEDWN
1.09148466587067	1.08166456222534	1.26149559020996	-0.0676256567239761	-0.261261820793152	0.147487714886665	1.15252089500427	-1.28064572811127	0.187628343701363	-1.26699554920197	-0.668394148349762	-1.37735891342163	NKTR	Natural killer cell triggering receptor	A0A7N4NKW4_SARHA	A0A7N4NKW4	A0A7N4NKW4_S949_M1	1	Phospho (STY)	S	949	SSGNILLSDNESAWK
1.23852694034576	1.77233290672302	1.05986881256104	-1.4287326335907	-1.18173635005951	0.405902564525604	0.313541859388351	-0.632472395896912	-0.23794849216938	-0.910542070865631	-0.459655970335007	0.060914870351553	KIAA0930	KIAA0930	A0A7N4NKX0_SARHA	A0A7N4NKX0	A0A7N4NKX0_S407_M1	1	Phospho (STY)	S	407	TGRSLVGSWLKLNRA
1.8744068145752	1.55858421325684	1.07782971858978	-0.371675908565521	-0.776094079017639	-0.520784318447113	-0.518882513046265	0.315360337495804	-1.27669870853424	-0.0521254986524582	-0.76609742641449	-0.543822586536407	NFIB	Nuclear factor 1	A0A7N4NL03_SARHA	A0A7N4NL03	A0A7N4NL03_S264_M1	1	Phospho (STY)	S	264	VNLQRSLSSPPSSKR
0.682694017887115	1.04739856719971	0.619889438152313	1.11932277679443	0.0430733226239681	1.39690601825714	0.0602471455931664	-1.14875650405884	-0.295852154493332	-0.733726620674133	-1.3640216588974	-1.42717456817627	RAB10	RAB10, member RAS oncogene family	A0A7N4NL08_SARHA	A0A7N4NL08	A0A7N4NL08_T73_M1	1	Phospho (STY)	T	73	AGQERFHTITTSYYR
1.43687438964844	1.5758330821991	1.49684858322144	-0.494751960039139	-0.866828441619873	-0.922833204269409	-0.532968997955322	0.749324679374695	-0.703903675079346	-0.47542604804039	-0.620945751667023	-0.641222715377808	NKD1	Protein naked cuticle homolog	A0A7N4NL44_SARHA	A0A7N4NL44	A0A7N4NL44_S274_M1	1	Phospho (STY)	S	274	TSKFGPGSPSQKPEL
0.828350126743317	1.10481095314026	0.985961616039276	-1.33286893367767	-1.69243812561035	-1.38560152053833	0.413158923387527	0.737787127494812	-0.689820408821106	0.444050818681717	0.303589880466461	0.283019512891769	NKD1	Protein naked cuticle homolog	A0A7N4NL44_SARHA	A0A7N4NL44	A0A7N4NL44_S195_M1	1	Phospho (STY)	S	195	DGSQKRKSILLNHAD
1.1322420835495	1.78335237503052	1.86687552928925	-0.541811406612396	-0.804278254508972	-0.384265244007111	-0.720133244991302	0.0165842305868864	-0.66939514875412	-0.393290281295776	-0.553506731987	-0.732373833656311	NKD1	Protein naked cuticle homolog	A0A7N4NL44_SARHA	A0A7N4NL44	A0A7N4NL44_S205_M1	1	Phospho (STY)	S	205	LNHADLPSLRRRAES
1.52719378471375	1.70903623104095	1.56593763828278	-0.815212666988373	-0.333214163780212	-0.946310520172119	-0.405934721231461	-0.735292613506317	-0.0719361081719398	-0.719830274581909	-0.16931714117527	-0.605119585990906	NKD1	Protein naked cuticle homolog	A0A7N4NL44_SARHA	A0A7N4NL44	A0A7N4NL44_S220_M1	1	Phospho (STY)	S	220	KTNEELRSLEKKQRA
1.58636260032654	1.57916176319122	1.41088497638702	-0.408945530653	-0.781390786170959	-0.808812439441681	0.230130568146706	-0.11112704128027	-0.953942894935608	-0.240063041448593	-0.300693958997726	-1.20156419277191	NKD1	Protein naked cuticle homolog	A0A7N4NL44_SARHA	A0A7N4NL44	A0A7N4NL44_S344_M1	1	Phospho (STY)	S	344	LSKHFVKSPKAQSKN
1.54726815223694	1.60399496555328	1.6584450006485	-0.233927458524704	-0.729585528373718	-0.0954636186361313	-0.635436952114105	-0.531968057155609	-1.09454715251923	-0.294658213853836	-0.565425336360931	-0.628695785999298	NKD1	Protein naked cuticle homolog	A0A7N4NL44_SARHA	A0A7N4NL44	A0A7N4NL44_S190_M1	1	Phospho (STY)	S	190	LTVAPDGSQKRKSIL
1.53014278411865	1.72255909442902	1.61466073989868	-0.699437975883484	-0.42140406370163	-0.829731225967407	-0.419699490070343	-0.243907153606415	-0.659751176834106	-0.703421473503113	-0.155778154730797	-0.734231948852539	NKD1	Protein naked cuticle homolog	A0A7N4NL44_SARHA	A0A7N4NL44	A0A7N4NL44_S77_M1	1	Phospho (STY)	S	77	EVYRETISEEHFRLE
0.874948978424072	1.44387519359589	1.54211580753326	-0.0630310401320457	-1.25711500644684	-0.358537197113037	-0.818179726600647	1.19676113128662	-0.185014173388481	-0.935051083564758	-0.647624433040619	-0.793148398399353	NOL7	Nucleolar protein 7 C-terminal domain-containing protein	A0A7N4NLI9_SARHA	A0A7N4NLI9	A0A7N4NLI9_S96_M1	1	Phospho (STY)	S	96	PRRPRRASPIGAVLD
0.844356000423431	0.886304140090942	0.963512122631073	-2.0304856300354	-1.0938845872879	-1.56787288188934	0.576828956604004	0.151953220367432	0.305930078029633	0.245418280363083	0.477559268474579	0.240381211042404	ARID2	AT-rich interaction domain 2	A0A7N4NLR4_SARHA	A0A7N4NLR4	A0A7N4NLR4_S1436_M1	1	Phospho (STY)	S	1436	SGSRSSQSPLSSDVR
1.66880357265472	1.05169868469238	1.1819474697113	0.270175904035568	-0.826530158519745	0.863776445388794	-1.03127121925354	-0.991333663463593	-1.39206671714783	-0.198657125234604	-0.234012141823769	-0.362531125545502	ATG4A	Cysteine protease	A0A7N4NLV1_SARHA	A0A7N4NLV1	A0A7N4NLV1_S118_M1	1	Phospho (STY)	S	118	ASGDTPRSPGEKRVF
1.32393336296082	0.747851848602295	1.14488434791565	0.724077582359314	0.613170862197876	0.783057570457458	-0.475892275571823	-0.640510082244873	-1.79537427425385	-0.826032400131226	-0.653603911399841	-0.945562720298767	MAP7D3	MAP7 domain containing 3	A0A7N4NM10_SARHA	A0A7N4NM10	A0A7N4NM10_S360_M1	1	Phospho (STY)	S	360	RTARRAPSPSLLARK
0.768564820289612	1.19152569770813	1.33482503890991	0.552447378635406	0.804047167301178	0.867951512336731	-0.792815387248993	-0.511497795581818	-1.30191707611084	-1.20688951015472	-0.801160573959351	-0.905081272125244	MAP7D3	MAP7 domain containing 3	A0A7N4NM10_SARHA	A0A7N4NM10	A0A7N4NM10_S405_M1	1	Phospho (STY)	S	405	TLKQQPSSPTTVLKP
1.69468212127686	1.48093569278717	1.62980699539185	-0.238587334752083	-0.273786693811417	-0.145671412348747	-0.791692316532135	-0.840742290019989	-0.837110579013824	-0.638209164142609	-0.252036362886429	-0.787588715553284	MAP7D3	MAP7 domain containing 3	A0A7N4NM10_SARHA	A0A7N4NM10	A0A7N4NM10_S395_M1	1	Phospho (STY)	S	395	TSRSRPPSPITLKQQ
1.0450154542923	0.882464647293091	1.17986500263214	0.0369306840002537	0.136706382036209	0.415671139955521	0.263553112745285	0.164164572954178	0.41322073340416	-2.02299904823303	-1.1500403881073	-1.3645521402359	CHAMP1	C2H2-type domain-containing protein	A0A7N4NM49_SARHA	A0A7N4NM49	A0A7N4NM49_S604_M1	1	Phospho (STY)	S	604	ESQKTPGSPDVWKSS
0.906543135643005	1.00245356559753	1.09151351451874	-1.64478659629822	-1.4013831615448	-1.64617335796356	0.521514475345612	0.184543177485466	0.0532845221459866	0.348386704921722	0.323243051767349	0.260860979557037	WDR7	WD repeat domain 7	A0A7N4NM81_SARHA	A0A7N4NM81	A0A7N4NM81_S935_M1	1	Phospho (STY)	S	935	DFSKVKGSPPTSSNV
1.49022781848907	1.41206681728363	1.38367140293121	-0.781202971935272	-0.90236109495163	-0.680007040500641	0.88102000951767	-0.831031501293182	0.0995971783995628	-0.913782894611359	-0.605165541172028	-0.553032338619232	EDC4	Enhancer of mRNA-decapping protein 4	A0A7N4NMS8_SARHA	A0A7N4NMS8	A0A7N4NMS8_S560_M1	1	Phospho (STY)	S	560	SLASGQGSGQGSQAD
0.697670221328735	1.16221880912781	0.989886164665222	-1.08260810375214	0.637586057186127	0.609833002090454	-1.75288951396942	0.727297246456146	0.579389214515686	-0.99666702747345	-0.603634476661682	-0.968081533908844	APC	APC regulator of WNT signaling pathway	A0A7N4NMZ4_SARHA	A0A7N4NMZ4	A0A7N4NMZ4_S744_M1	1	Phospho (STY)	S	744	YKDANIMSPGSSLPS
1.3767614364624	1.26658701896667	1.48934817314148	-1.4853812456131	-1.0448192358017	-1.06238090991974	0.294515609741211	0.273697525262833	-0.350586295127869	-0.0668534263968468	0.0593865178525448	-0.750275194644928	LOC100913555;;RASL11A	RAS like family 11 member A;RAS like family 11 member B;RAS like family 11 member A	A0A7N4NN11_SARHA;A0A7N4NZS5_SARHA;G3WVD5_SARHA	A0A7N4NN11	A0A7N4NN11_S215_M1	1	Phospho (STY)	S	215	LHLARPKSPNMQDLK
1.3767614364624	1.26658701896667	1.48934817314148	-1.4853812456131	-1.0448192358017	-1.06238090991974	0.294515609741211	0.273697525262833	-0.350586295127869	-0.0668534263968468	0.0593865178525448	-0.750275194644928	LOC100913555;;RASL11A	RAS like family 11 member A;RAS like family 11 member B;RAS like family 11 member A	A0A7N4NN11_SARHA;A0A7N4NZS5_SARHA;G3WVD5_SARHA	A0A7N4NZS5	A0A7N4NZS5_S508_M1	1	Phospho (STY)	S	508	SLIPRPKSPNMQDLK
1.3767614364624	1.26658701896667	1.48934817314148	-1.4853812456131	-1.0448192358017	-1.06238090991974	0.294515609741211	0.273697525262833	-0.350586295127869	-0.0668534263968468	0.0593865178525448	-0.750275194644928	LOC100913555;;RASL11A	RAS like family 11 member A;RAS like family 11 member B;RAS like family 11 member A	A0A7N4NN11_SARHA;A0A7N4NZS5_SARHA;G3WVD5_SARHA	G3WVD5	G3WVD5_S217_M1	1	Phospho (STY)	S	217	SLIPRPKSPNMQDLK
1.69243192672729	1.02996623516083	1.75826013088226	-1.19765436649323	-0.587049841880798	-0.0819941163063049	-0.562522828578949	-1.11759173870087	0.252258062362671	-0.197466179728508	-0.351374179124832	-0.637263059616089	SYNE3	Spectrin repeat containing nuclear envelope family member 3	A0A7N4NN44_SARHA	A0A7N4NN44	A0A7N4NN44_S794_M1	1	Phospho (STY)	S	794	PRHQGKGSPSKEEES
1.66584432125092	1.51053893566132	1.65694725513458	-0.40562304854393	-1.02053928375244	-0.757187306880951	-0.340878754854202	-0.560696125030518	-0.245202660560608	-0.252286851406097	-0.423405677080154	-0.82751077413559	SYNE3	Spectrin repeat containing nuclear envelope family member 3	A0A7N4NN44_SARHA	A0A7N4NN44	A0A7N4NN44_S899_M1	1	Phospho (STY)	S	899	RNLLEAHSPLGKPMG
1.45765948295593	1.51359236240387	1.32039284706116	0.52198988199234	-1.33070707321167	0.306900888681412	-0.678134143352509	-0.533727705478668	-0.304348111152649	-0.768044412136078	-0.485617339611053	-1.01995658874512	OSBPL3	Oxysterol-binding protein	A0A7N4NN58_SARHA	A0A7N4NN58	A0A7N4NN58_S302_M1	1	Phospho (STY)	S	302	GPIRLHASNPNLSTL
1.5338100194931	1.64131903648376	1.60370075702667	-0.352764487266541	-1.05469822883606	-0.992157340049744	-0.511619985103607	-0.0394011661410332	-0.561521172523499	-0.245701894164085	-0.522035419940948	-0.498930215835571	MPZ	Myelin protein P0	A0A7N4NN84_SARHA	A0A7N4NN84	A0A7N4NN84_S195_M1	1	Phospho (STY)	S	195	AALQRRLSAMEKGKL
1.85319924354553	1.48823392391205	1.39884543418884	-0.618554592132568	-0.557839870452881	-0.293204009532928	-0.278148055076599	-0.771729946136475	-1.26198148727417	-0.162281483411789	-0.449144631624222	-0.347394555807114	MPZ	Myelin protein P0	A0A7N4NN84_SARHA	A0A7N4NN84	A0A7N4NN84_T216_M1	1	Phospho (STY)	T	216	SSKRGRQTPVLYAML
1.72728276252747	1.73421478271484	1.45943653583527	-0.331205368041992	-0.580513417720795	-0.524795055389404	-0.897027850151062	-0.543321192264557	-0.478551357984543	-0.515572786331177	-0.599331557750702	-0.450615376234055	MPZ	Myelin protein P0	A0A7N4NN84_SARHA	A0A7N4NN84	A0A7N4NN84_Y220_M1	1	Phospho (STY)	Y	220	GRQTPVLYAMLDHSR
0.765303730964661	0.0303251259028912	-0.0117791462689638	1.69793057441711	-0.438046216964722	1.36560726165771	0.477097541093826	0.486193478107452	-0.712195158004761	-1.37382793426514	-1.16053283214569	-1.12607645988464	AHNAK	AHNAK nucleoprotein	A0A7N4NNJ1_SARHA	A0A7N4NNJ1	A0A7N4NNJ1_T5929_M1	1	Phospho (STY)	T	5929	HGKLKFGTFGGLGSK
1.06220591068268	1.40414750576019	1.2529753446579	0.632055997848511	-0.634285748004913	1.19580864906311	-0.769630610942841	-0.812399864196777	-0.602964341640472	-0.921730041503906	-0.932624220848083	-0.873558640480042	AHNAK	AHNAK nucleoprotein	A0A7N4NNJ1_SARHA	A0A7N4NNJ1	A0A7N4NNJ1_T417_M1	1	Phospho (STY)	T	417	DFGPKGATLPGAGGL
1.43637728691101	1.35099005699158	1.21452212333679	-1.26273703575134	-0.82932984828949	0.78941410779953	0.471003264188766	-0.728323876857758	-0.73033744096756	-0.347221732139587	-0.238261356949806	-1.12609553337097	PRKAR2A	Protein kinase cAMP-dependent type II regulatory subunit alpha	A0A7N4NNT4_SARHA	A0A7N4NNT4	A0A7N4NNT4_S79_M1	1	Phospho (STY)	S	79	NRYCRRVSVCAESFN
1.6896595954895	1.43062937259674	1.75256943702698	-0.663250744342804	-0.271025866270065	-0.349064409732819	-0.35008692741394	-0.69172203540802	-0.287154316902161	-0.765462636947632	-0.69975882768631	-0.795332670211792	TDRKH	Tudor and KH domain containing	A0A7N4NNT9_SARHA	A0A7N4NNT9	A0A7N4NNT9_S328_M1	1	Phospho (STY)	S	328	EDMGAQASPEMPKFE
1.13512909412384	0.674135625362396	1.31471872329712	-1.16704428195953	0.635573327541351	1.08685374259949	-0.709500014781952	-0.643714249134064	0.610657334327698	-1.50486278533936	-0.695566952228546	-0.736379444599152	R3HDM2	R3H domain containing 2	A0A7N4NNX1_SARHA	A0A7N4NNX1	A0A7N4NNX1_S37_M1	1	Phospho (STY)	S	37	KFVSKSPSKEEIEKE
1.29422497749329	1.78503680229187	1.44354677200317	-0.278887093067169	-0.60860151052475	-0.213901937007904	-0.016372237354517	0.104594476521015	-0.753670573234558	-1.1382999420166	-0.374388128519058	-1.24328172206879	TANC2	Tetratricopeptide repeat, ankyrin repeat and coiled-coil containing 2	A0A7N4NNZ1_SARHA	A0A7N4NNZ1	A0A7N4NNZ1_S1539_M1	1	Phospho (STY)	S	1539	ESAYISGSPLGSHQV
1.71769607067108	1.66859364509583	1.34351658821106	-0.31052702665329	-0.707023918628693	-0.615254163742065	0.290577322244644	-0.54996794462204	-0.780984997749329	-0.655508875846863	-0.503913581371307	-0.897202968597412	TANC2	Tetratricopeptide repeat, ankyrin repeat and coiled-coil containing 2	A0A7N4NNZ1_SARHA	A0A7N4NNZ1	A0A7N4NNZ1_S1626_M2	2	Phospho (STY)	S	1626	RGPQYRASPPAESMS
1.71769607067108	1.66859364509583	1.34351658821106	-0.31052702665329	-0.707023918628693	-0.615254163742065	0.290577322244644	-0.54996794462204	-0.780984997749329	-0.655508875846863	-0.503913581371307	-0.897202968597412	TANC2	Tetratricopeptide repeat, ankyrin repeat and coiled-coil containing 2	A0A7N4NNZ1_SARHA	A0A7N4NNZ1	A0A7N4NNZ1_Y1623_M2	2	Phospho (STY)	Y	1623	PLRRGPQYRASPPAE
1.27397871017456	1.67538297176361	1.67907774448395	-0.661000490188599	-1.47379159927368	-0.608925104141235	-0.323047667741776	0.00295239104889333	-0.332402795553207	-0.355718940496445	-0.287474513053894	-0.589030683040619	TANC2	Tetratricopeptide repeat, ankyrin repeat and coiled-coil containing 2	A0A7N4NNZ1_SARHA	A0A7N4NNZ1	A0A7N4NNZ1_S1598_M1	1	Phospho (STY)	S	1598	QGGAYRFSPPPVGGQ
1.16043305397034	1.03388249874115	1.17663109302521	-0.475894749164581	-0.920608460903168	0.329439640045166	0.823574483394623	0.212202459573746	0.498690128326416	-1.01749348640442	-1.28475022315979	-1.53610634803772	TANC2	Tetratricopeptide repeat, ankyrin repeat and coiled-coil containing 2	A0A7N4NNZ1_SARHA	A0A7N4NNZ1	A0A7N4NNZ1_Y1609_M1	1	Phospho (STY)	Y	1609	VGGQGKEYPSPPPSP
1.69470977783203	1.6435638666153	1.36568546295166	-0.291497826576233	-0.712282240390778	-0.360106736421585	0.262989938259125	-0.604867935180664	-0.873279988765717	-0.647040188312531	-0.482810080051422	-0.995064079761505	TANC2	Tetratricopeptide repeat, ankyrin repeat and coiled-coil containing 2	A0A7N4NNZ1_SARHA	A0A7N4NNZ1	A0A7N4NNZ1_S1626_M1	1	Phospho (STY)	S	1626	RGPQYRASPPAESMS
1.58276569843292	1.74850106239319	1.38693463802338	-0.707848131656647	-0.287301778793335	-0.117942161858082	-0.32646906375885	-0.769298911094666	-0.296101152896881	-0.492282867431641	-1.31172072887421	-0.409236699342728	TANC2	Tetratricopeptide repeat, ankyrin repeat and coiled-coil containing 2	A0A7N4NNZ1_SARHA	A0A7N4NNZ1	A0A7N4NNZ1_S84_M1	1	Phospho (STY)	S	84	IMEGMSRSLPSSPLL
1.3923134803772	1.85477685928345	1.52589106559753	-0.340266942977905	-0.845924019813538	-0.149972528219223	-0.573280692100525	-0.254537582397461	-1.101518034935	-0.674822390079498	-0.53928005695343	-0.293379038572311	TANC2	Tetratricopeptide repeat, ankyrin repeat and coiled-coil containing 2	A0A7N4NNZ1_SARHA	A0A7N4NNZ1	A0A7N4NNZ1_S88_M2	2	Phospho (STY)	S	88	MSRSLPSSPLLTHQS
1.33892679214478	1.92588770389557	1.58462941646576	-0.43662491440773	-0.525322198867798	-0.34903472661972	-0.366679131984711	-0.535036027431488	-0.246670603752136	-0.708965063095093	-0.813269913196564	-0.867841243743896	TANC2	Tetratricopeptide repeat, ankyrin repeat and coiled-coil containing 2	A0A7N4NNZ1_SARHA	A0A7N4NNZ1	A0A7N4NNZ1_S84_M2	2	Phospho (STY)	S	84	IMEGMSRSLPSSPLL
1.63416242599487	1.46478223800659	1.26441287994385	-0.41987869143486	-1.07187569141388	0.432451486587524	0.154728174209595	-0.890839338302612	-0.591633021831512	-0.0596387013792992	-0.778032243251801	-1.13863956928253	TANC2	Tetratricopeptide repeat, ankyrin repeat and coiled-coil containing 2	A0A7N4NNZ1_SARHA	A0A7N4NNZ1	A0A7N4NNZ1_S312_M1	1	Phospho (STY)	S	312	NMTASTYSLNKIPER
1.26309609413147	1.43733239173889	0.85288542509079	-1.2601991891861	-0.16720624268055	0.481726348400116	0.964178144931793	-0.600458800792694	0.21902297437191	-1.20982182025909	-0.990671336650848	-0.989883959293365	ATRX	DNA helicase	A0A7N4NP13_SARHA	A0A7N4NP13	A0A7N4NP13_S92_M1	1	Phospho (STY)	S	92	VVTKYVESDGEQAFD
1.15697395801544	1.22053933143616	1.30917644500732	-0.992666244506836	0.839676678180695	0.987822532653809	-0.950034737586975	-0.904262900352478	-0.473318964242935	-0.581313669681549	-1.12961828708649	-0.482974201440811	TLE4	TLE family member 4, transcriptional corepressor	A0A7N4NPA2_SARHA	A0A7N4NPA2	A0A7N4NPA2_S208_M1	1	Phospho (STY)	S	208	SIKSSSVSPSASFRT
1.06331706047058	1.34608864784241	1.29759693145752	0.461095899343491	0.603558659553528	-0.842378854751587	0.51529335975647	-1.31263101100922	-1.23830354213715	-0.888821363449097	-0.870100677013397	-0.134715154767036	TLE4	TLE family member 4, transcriptional corepressor	A0A7N4NPA2_SARHA	A0A7N4NPA2	A0A7N4NPA2_S292_M1	1	Phospho (STY)	S	292	LKKDAPISPASIASS
1.64768743515015	1.75956416130066	0.912579715251923	-1.43002712726593	-1.20937657356262	-0.421062231063843	0.143565654754639	-0.171089917421341	-0.57218211889267	-0.237777978181839	0.0616307891905308	-0.483511865139008	PEBP1	Phosphatidylethanolamine binding protein 1	A0A7N4NPF7_SARHA	A0A7N4NPF7	A0A7N4NPF7_S94_M1	1	Phospho (STY)	S	94	QVKGRPISIDWQGCD
1.4368177652359	1.28241646289825	1.12642920017242	-0.444760382175446	-2.07294368743896	0.494277358055115	-0.1601802110672	0.1129385009408	-0.416189610958099	-0.0646737739443779	-0.985964834690094	-0.308166950941086	CHCHD3	Coiled-coil-helix-coiled-coil-helix domain containing 3	A0A7N4NPG6_SARHA	A0A7N4NPG6	A0A7N4NPG6_S103_M1	1	Phospho (STY)	S	103	LERERSVSNEQLTRA
2.03794169425964	1.35395669937134	1.41406202316284	-0.511659204959869	-0.519045174121857	-0.746985852718353	-0.542550683021545	-0.742670059204102	-0.578082740306854	-0.44948348402977	0.0208999328315258	-0.736383199691772	ATP13A2	ATPase cation transporting 13A2	A0A7N4NPH5_SARHA	A0A7N4NPH5	A0A7N4NPH5_Y214_M1	1	Phospho (STY)	Y	214	YVFEGVRYIWFEAQQ
1.50189805030823	1.15339040756226	1.03461956977844	-1.44500041007996	-0.147304356098175	-0.175558537244797	1.20833826065063	-0.842226266860962	-1.27319145202637	-0.217699930071831	-0.552510797977448	-0.244754627346992	GARRE1	Granule associated Rac and RHOG effector 1	A0A7N4NPN4_SARHA	A0A7N4NPN4	A0A7N4NPN4_S713_M1	1	Phospho (STY)	S	713	LAQQQPPSPKQQQPQ
1.42340838909149	0.99375057220459	1.27668213844299	-1.26734912395477	-1.06837522983551	-0.00590583635494113	1.3735853433609	-0.251594573259354	-0.928756833076477	-0.51925265789032	-0.517111539840698	-0.509080588817596	GARRE1	Granule associated Rac and RHOG effector 1	A0A7N4NPN4_SARHA	A0A7N4NPN4	A0A7N4NPN4_T809_M1	1	Phospho (STY)	T	809	PQGPRNNTWPNRDQS
0.748259961605072	0.358244389295578	0.366617769002914	1.39200866222382	1.19860935211182	1.32967758178711	-1.02133059501648	-0.891947150230408	-1.03505873680115	-1.1027854681015	-0.734066605567932	-0.608229160308838	NAV3	Neuron navigator 3	A0A7N4NQ46_SARHA	A0A7N4NQ46	A0A7N4NQ46_S1034_M1	1	Phospho (STY)	S	1034	KTTLQYRSLPRPSKS
0.329681515693665	0.327659666538239	-0.139505356550217	1.42558312416077	1.41249537467957	1.5662397146225	-0.499366044998169	-1.00289535522461	-0.800144791603088	-1.0329418182373	-0.616474270820618	-0.970331788063049	FAM83H	Family with sequence similarity 83 member H	A0A7N4NQ87_SARHA	A0A7N4NQ87	A0A7N4NQ87_S1156_M1	1	Phospho (STY)	S	1156	AYPERKGSPVPPLPE
0.329961001873016	0.327925890684128	-0.142300829291344	1.4330450296402	1.41987144947052	1.57462334632874	-0.504519939422607	-0.856784164905548	-0.918259084224701	-0.974847316741943	-0.788577735424042	-0.900137722492218	FAM83H	Family with sequence similarity 83 member H	A0A7N4NQ87_SARHA	A0A7N4NQ87	A0A7N4NQ87_S1178_M1	1	Phospho (STY)	S	1178	AYPERKGSPVPPLPE
0.749136805534363	0.907074987888336	1.12939846515656	0.559143006801605	0.678964078426361	0.890972197055817	0.658717632293701	-1.05500531196594	-1.15105307102203	-1.17406964302063	-0.854298233985901	-1.33898103237152	STK11IP	Serine/threonine-protein kinase 11-interacting protein	A0A7N4NQG7_SARHA	A0A7N4NQG7	A0A7N4NQG7_S998_M1	1	Phospho (STY)	S	998	PLGSQPRSPAEGPGE
1.2699658870697	1.77392113208771	1.68552184104919	-0.537465751171112	-0.0473961904644966	-0.843337595462799	-0.285376787185669	-0.852184891700745	-1.03759694099426	-0.542247176170349	-0.136401191353798	-0.447402238845825	CACNB2	Voltage-dependent L-type calcium channel subunit beta-2	A0A7N4NQQ6_SARHA	A0A7N4NQQ6	A0A7N4NQQ6_S469_M1	1	Phospho (STY)	S	469	SAPTRSASQAEEEPC
0.56387847661972	0.74554455280304	0.224866271018982	1.11529970169067	-0.394970327615738	0.822387874126434	1.38017559051514	-1.57462000846863	0.224824368953705	-1.45335495471954	-1.03245794773102	-0.621573626995087	SPRY4	Sprouty RTK signaling antagonist 4	A0A7N4NR33_SARHA	A0A7N4NR33	A0A7N4NR33_S125_M1	1	Phospho (STY)	S	125	PPVADQASPRAVRIQ
1.09030055999756	1.4632226228714	1.58191728591919	-1.10250997543335	-0.605167090892792	-1.29388928413391	0.459878712892532	0.576598286628723	-0.409105986356735	-0.61205130815506	-0.286842614412308	-0.86235123872757	GAS2L3	Growth arrest specific 2 like 3	A0A7N4NRS9_SARHA	A0A7N4NRS9	A0A7N4NRS9_S18_M1	1	Phospho (STY)	S	18	FGEDLPLSPRSPLTP
1.38369953632355	1.80591320991516	1.68312978744507	-0.223477229475975	-0.823895275592804	-0.396026074886322	-0.473012447357178	-0.53547215461731	-0.721460044384003	-0.390350252389908	-0.47370445728302	-0.835344433784485	GAS2L3	Growth arrest specific 2 like 3	A0A7N4NRS9_SARHA	A0A7N4NRS9	A0A7N4NRS9_S303_M1	1	Phospho (STY)	S	303	LAFQKGISNESIPDS
1.0846403837204	1.35313034057617	1.51494479179382	-1.78084170818329	-0.496904253959656	-1.21048164367676	0.590769469738007	-0.584194481372833	-0.328473448753357	0.0116251846775413	-0.120387464761734	-0.0338270328938961	NCOA1	Nuclear receptor coactivator	A0A7N4NS31_SARHA	A0A7N4NS31	A0A7N4NS31_S22_M1	1	Phospho (STY)	S	22	DSHKRKGSPCDTLAS
1.38168334960938	1.4909416437149	1.77533113956451	-0.207321837544441	-0.405859917402267	-0.552259504795074	-0.184809476137161	-1.42980062961578	-0.825551688671112	-0.301202923059464	-0.568253576755524	-0.172896578907967	TEX14	Testis expressed 14, intercellular bridge forming factor	A0A7N4NSD8_SARHA	A0A7N4NSD8	A0A7N4NSD8_S587_M1	1	Phospho (STY)	S	587	CQPDSPQSPSALPEK
1.28967356681824	1.04276013374329	1.31204187870026	-1.11165940761566	-1.73887228965759	-0.100117713212967	0.440173983573914	0.926061511039734	-0.412613362073898	-0.289890557527542	-0.803962230682373	-0.553595542907715	RBMX	RRM domain-containing protein	A0A7N4NSL7_SARHA	A0A7N4NSL7	A0A7N4NSL7_S238_M1	1	Phospho (STY)	S	238	SRRDVYMSPRDDGYN
1.40732705593109	1.65958738327026	1.624795794487	-0.36559584736824	-1.22928953170776	-0.350191205739975	-0.446121335029602	-0.283399194478989	-0.461069494485855	0.0847138687968254	-0.740853369235992	-0.899904131889343		Mastermind like domain containing 1	A0A7N4NSR0_SARHA	A0A7N4NSR0	A0A7N4NSR0_S426_M1	1	Phospho (STY)	S	426	ALHQQSFSPQGALIP
1.16972243785858	0.953260481357574	0.988990068435669	0.831712663173676	-1.21539759635925	0.786115407943726	0.378981590270996	-1.23025512695313	0.359587460756302	-0.816469073295593	-0.914467692375183	-1.29178059101105	TAOK3	TAO kinase 3	A0A7N4NSY2_SARHA	A0A7N4NSY2	A0A7N4NSY2_S373_M1	1	Phospho (STY)	S	373	FATIKSASLVTRQIH
1.31611001491547	1.43614661693573	1.14438366889954	-0.645135104656219	0.188150361180305	-0.214437335729599	1.00563955307007	-0.751751899719238	-1.41828429698944	-0.788247287273407	-0.200907409191132	-1.07166695594788	CNOT11	CCR4-NOT transcription complex subunit 11	A0A7N4NTE8_SARHA	A0A7N4NTE8	A0A7N4NTE8_S7_M1	1	Phospho (STY)	S	7	_MPGGGGSPAPCSLL
0.322095662355423	0.868017196655273	0.746872544288635	0.544025301933289	1.54841530323029	1.2019807100296	-0.358168721199036	-1.11166083812714	-0.310246765613556	-1.09005117416382	-1.1088342666626	-1.2524448633194	ARFIP1	ADP ribosylation factor interacting protein 1	A0A7N4NTH3_SARHA	A0A7N4NTH3	A0A7N4NTH3_S159_M1	1	Phospho (STY)	S	159	LELVKKWSLNTYKCT
0.611058115959167	0.816623985767365	0.839193165302277	0.45177161693573	0.499301582574844	0.662322580814362	0.837433636188507	0.28182515501976	-0.361507654190063	-1.79749870300293	-1.11471271514893	-1.72581076622009	AKAP13	A-kinase anchoring protein 13	A0A7N4NTI9_SARHA	A0A7N4NTI9	A0A7N4NTI9_S754_M1	1	Phospho (STY)	S	754	LKLDTPSSPHSILIE
0.900783658027649	1.26277279853821	1.1179655790329	-0.949757993221283	1.01292860507965	-0.371010959148407	1.27464008331299	-0.759018361568451	-1.00743651390076	-0.752635359764099	-0.888151586055756	-0.841079831123352	AKAP13	A-kinase anchoring protein 13	A0A7N4NTI9_SARHA	A0A7N4NTI9	A0A7N4NTI9_S1612_M1	1	Phospho (STY)	S	1612	SADFNCRSFSLEGLS
1.06849837303162	1.14748799800873	1.04933571815491	-1.73065376281738	-1.46569490432739	-0.0475387759506702	0.384710699319839	-1.37778449058533	0.332616597414017	0.206025034189224	0.187542930245399	0.245454594492912		MICAL like 1	A0A7N4NTW2_SARHA	A0A7N4NTW2	A0A7N4NTW2_S300_M1	1	Phospho (STY)	S	300	KASETSTSPQPVPRP
0.974036037921906	1.41964733600616	1.61418282985687	-0.401672393083572	0.84157532453537	-0.834232747554779	0.136907652020454	-1.65257680416107	-0.540743231773376	-0.466659784317017	-0.616824328899384	-0.473639696836472		MICAL like 1	A0A7N4NTW2_SARHA	A0A7N4NTW2	A0A7N4NTW2_S281_M1	1	Phospho (STY)	S	281	SKPQELGSPPAARPT
1.62741982936859	1.40908622741699	1.52219080924988	-0.677489519119263	-0.590124428272247	-0.786890864372253	0.413195878267288	-0.507602095603943	-0.819410562515259	-0.87682431936264	0.14285272359848	-0.856403768062592	LOC100928328	Family with sequence similarity 122B	A0A7N4NU09_SARHA	A0A7N4NU09	A0A7N4NU09_S51_M1	1	Phospho (STY)	S	51	MLRTRRNSTTFLNRH
1.14552235603333	1.79393792152405	1.45292866230011	-0.957239091396332	-0.888902902603149	-0.169698774814606	-0.641672849655151	-0.319684982299805	-1.3575359582901	0.313768863677979	0.0368148870766163	-0.408238112926483	LOC100928328	Family with sequence similarity 122B	A0A7N4NU09_SARHA	A0A7N4NU09	A0A7N4NU09_S37_M1	1	Phospho (STY)	S	37	IHGLSDNSQIFQADM
1.72743201255798	1.56957101821899	1.5763498544693	-0.556851029396057	-0.283725291490555	-0.786998808383942	-0.99894791841507	-0.530390739440918	-0.526690125465393	-0.361169427633286	-0.531052231788635	-0.297527432441711	LOC100928328	Family with sequence similarity 122B	A0A7N4NU09_SARHA	A0A7N4NU09	A0A7N4NU09_S65_M1	1	Phospho (STY)	S	65	HNLLLPSSPLRIPSS
1.3785308599472	1.19831442832947	0.967520892620087	-0.790356814861298	-0.97819972038269	0.693692743778229	0.776195108890533	-1.07026350498199	0.53830760717392	-0.649240911006927	-0.839199900627136	-1.22530078887939	MYH10	Myosin heavy chain 10	A0A7N4NUB5_SARHA	A0A7N4NUB5	A0A7N4NUB5_S1992_M1	1	Phospho (STY)	S	1992	EGASLELSDDDTESK
1.56181418895721	1.15415322780609	1.2333972454071	-1.12866234779358	0.0666699111461639	0.905704021453857	-0.696322381496429	-0.790260791778564	0.305357575416565	-0.573781847953796	-1.0248144865036	-1.0132542848587	MYH10	Myosin heavy chain 10	A0A7N4NUB5_SARHA	A0A7N4NUB5	A0A7N4NUB5_S240_M1	1	Phospho (STY)	S	240	DHNIPPESPKPVKHQ
1.10861420631409	0.830320954322815	0.785784780979156	0.165749043226242	1.2259224653244	0.887847423553467	-0.541667878627777	-0.00349113740958273	-0.836867988109589	-1.20305490493774	-0.58580493927002	-1.83335196971893	BCL2L11	BCL2 like 11	A0A7N4NUH6_SARHA	A0A7N4NUH6	A0A7N4NUH6_S83_M1	1	Phospho (STY)	S	83	LFIFVRRSPLLPRSS
0.828160107135773	1.65087020397186	0.891186535358429	-0.475439876317978	-0.487476468086243	0.100855208933353	1.55798029899597	-0.718480229377747	-0.350324690341949	-0.772193491458893	-0.810433268547058	-1.41470432281494	CDC42EP1	CDC42 effector protein 1	A0A7N4NUK4_SARHA	A0A7N4NUK4	A0A7N4NUK4_S213_M1	1	Phospho (STY)	S	213	PKLHRSDSMLSFRLD
1.46039605140686	1.52594208717346	1.13553011417389	0.0121051156893373	-0.129405841231346	0.402101248502731	0.0410380214452744	-1.48513412475586	-0.540150880813599	-0.704635441303253	-1.40650677680969	-0.311279535293579	KLC1	Kinesin light chain	A0A7N4NUM0_SARHA	A0A7N4NUM0	A0A7N4NUM0_S631_M1	1	Phospho (STY)	S	631	DSRVLSASHTDLAH_
1.09314155578613	1.81334817409515	1.7031968832016	0.0763419792056084	-0.475427538156509	-1.26949656009674	-0.607514202594757	0.00815191026777029	-0.596344649791718	-0.435318112373352	-0.65870875120163	-0.651370644569397	MPDZ	Multiple PDZ domain crumbs cell polarity complex component	A0A7N4NV70_SARHA	A0A7N4NV70	A0A7N4NV70_S1305_M1	1	Phospho (STY)	S	1305	DRVTFRCSPTNPFAP
1.84306085109711	1.10450983047485	1.00161015987396	0.648302555084229	0.191612601280212	0.265477120876312	-0.865113079547882	-0.483792334794998	-0.359676092863083	-1.16106200218201	-1.14540898799896	-1.03952062129974	SUPT5H	Transcription elongation factor SPT5	A0A7N4NVD3_SARHA	A0A7N4NVD3	A0A7N4NVD3_S675_M1	1	Phospho (STY)	S	675	PMSPRISSPMHPSAG
1.40929114818573	1.59532999992371	1.49733984470367	-0.674455642700195	-1.33812749385834	-0.551381170749664	-0.158771693706512	-0.0768792331218719	-0.929100513458252	-0.259269326925278	0.283217638731003	-0.797193646430969		von Willebrand factor A domain containing 5A	A0A7N4NVE4_SARHA	A0A7N4NVE4	A0A7N4NVE4_S726_M1	1	Phospho (STY)	S	726	APQIRSYSLDTEDFI
1.05902302265167	1.60418593883514	1.88398694992065	-0.287188529968262	-1.05027770996094	-0.0459354668855667	-1.01636958122253	-0.369042038917542	-0.813771486282349	0.144133865833282	-0.329511106014252	-0.779233753681183	EPS15	Epidermal growth factor receptor pathway substrate 15	A0A7N4NVM9_SARHA	A0A7N4NVM9	A0A7N4NVM9_T213_M1	1	Phospho (STY)	T	213	RMSPPVGTLPARAAT
1.38520038127899	1.49993491172791	1.65768122673035	-1.04823899269104	-0.363518327474594	-0.272506892681122	0.329127818346024	0.0253799390047789	-0.711303651332855	-0.658173143863678	-0.797727346420288	-1.04585587978363	CLCC1	Chloride channel CLIC-like protein 1	A0A7N4NW88_SARHA	A0A7N4NW88	A0A7N4NW88_S459_M1	1	Phospho (STY)	S	459	VGLTGNRSPEVLRAF
1.05662739276886	1.67114889621735	1.31940221786499	-0.262925565242767	-0.444364786148071	-0.348180174827576	0.82904452085495	-0.127009764313698	-1.12511360645294	-0.44025057554245	-0.547462582588196	-1.58091604709625	PALM	Paralemmin	A0A7N4NWA6_SARHA	A0A7N4NWA6	A0A7N4NWA6_T253_M1	1	Phospho (STY)	T	253	AAPEAQGTPEAAKPT
1.61608493328094	1.7779335975647	1.48072493076324	-0.585190176963806	-0.702464640140533	-0.701453447341919	-0.0884888842701912	-0.322063028812408	-0.792581081390381	-0.441041141748428	-0.590195536613464	-0.651265501976013	PALM	Paralemmin	A0A7N4NWA6_SARHA	A0A7N4NWA6	A0A7N4NWA6_S365_M1	1	Phospho (STY)	S	365	QPVDVTASADKDLDM
1.41052663326263	1.39913606643677	1.46013593673706	-0.899792909622192	0.179351776838303	-0.327606052160263	0.737744688987732	-0.444881737232208	-0.623825013637543	-1.0494292974472	-0.772750914096832	-1.06860911846161	PALM	Paralemmin	A0A7N4NWA6_SARHA	A0A7N4NWA6	A0A7N4NWA6_S139_M2	2	Phospho (STY)	S	139	SQKTPVASPREKKII
1.42748630046844	1.41572678089142	1.47870230674744	-0.400803834199905	0.156436905264854	-1.11240828037262	0.732914686203003	-0.575583875179291	-0.811251819133759	-0.65882396697998	-0.718896090984344	-0.933499217033386	PALM	Paralemmin	A0A7N4NWA6_SARHA	A0A7N4NWA6	A0A7N4NWA6_T135_M2	2	Phospho (STY)	T	135	KILNSQKTPVASPRE
1.48859560489655	1.63586330413818	1.77943313121796	-0.316571623086929	-0.459841966629028	-0.891056418418884	-0.441112816333771	-0.37577760219574	-0.550588965415955	-0.499784231185913	-0.613942623138428	-0.75521582365036	POLDIP3	DNA polymerase delta interacting protein 3	A0A7N4NWE6_SARHA	A0A7N4NWE6	A0A7N4NWE6_S127_M1	1	Phospho (STY)	S	127	KISLKRSSPGSLLRP
1.02506697177887	1.74646496772766	1.26693379878998	0.509636878967285	0.50335294008255	0.218780472874641	-0.894765138626099	-1.15631258487701	-0.774591326713562	-0.80515468120575	-0.860031008720398	-0.779381155967712	POLDIP3	DNA polymerase delta interacting protein 3	A0A7N4NWE6_SARHA	A0A7N4NWE6	A0A7N4NWE6_S250_M1	1	Phospho (STY)	S	250	KQMKLAGSPSFLQHM
1.54783546924591	1.33915305137634	1.81616425514221	-0.215608149766922	-0.578871846199036	-1.06968355178833	-0.0332694873213768	-0.210569962859154	-0.998984277248383	-0.38081169128418	-0.434986978769302	-0.780366718769073	POLDIP3	DNA polymerase delta interacting protein 3	A0A7N4NWE6_SARHA	A0A7N4NWE6	A0A7N4NWE6_S415_M1	1	Phospho (STY)	S	415	ILLRLSDSPLVKKEG
1.47866451740265	1.60305714607239	1.71173179149628	-0.634212136268616	-0.416774779558182	-0.91310715675354	-0.714351892471313	-0.550979018211365	0.176901385188103	-0.403046458959579	-0.695954978466034	-0.641928434371948	LMTK2	Protein kinase domain-containing protein	A0A7N4NWP6_SARHA	A0A7N4NWP6	A0A7N4NWP6_S1469_M1	1	Phospho (STY)	S	1469	LQTSKYFSPPPPSRS
1.88497853279114	1.12816250324249	1.68187749385834	-0.394129723310471	-0.455324530601501	-0.401722967624664	-0.897656798362732	0.0188612099736929	-0.586028218269348	-1.07369220256805	-0.219040527939796	-0.686284899711609	NR4A1	Nuclear receptor subfamily 4 group A member 1	A0A7N4NX04_SARHA	A0A7N4NX04	A0A7N4NX04_S351_M1	1	Phospho (STY)	S	351	GRRGRLPSKPKQTPD
1.53115952014923	1.59434080123901	1.5161589384079	-0.421640306711197	-0.151484176516533	-1.24544847011566	0.183418735861778	-0.73891282081604	-0.851779460906982	-0.227588519454002	-0.601943671703339	-0.586280584335327	NR4A1	Nuclear receptor subfamily 4 group A member 1	A0A7N4NX04_SARHA	A0A7N4NX04	A0A7N4NX04_S549_M1	1	Phospho (STY)	S	549	STSGEPQSPSCLSRL
1.20636415481567	1.63453841209412	1.63689136505127	-0.824421882629395	-0.443539530038834	0.653878509998322	-0.49028953909874	-0.857131838798523	-1.01364541053772	-0.763278603553772	-0.244902551174164	-0.494462877511978	NR4A1	Nuclear receptor subfamily 4 group A member 1	A0A7N4NX04_SARHA	A0A7N4NX04	A0A7N4NX04_S251_M1	1	Phospho (STY)	S	251	PHLDGPLSPAKARAG
1.21964740753174	1.67419493198395	1.34420192241669	-0.461979240179062	-0.507239758968353	-0.335709393024445	0.0738244652748108	0.0397737808525562	0.0768966823816299	-1.40846133232117	-0.205019116401672	-1.51013040542603	SCRIB	Scribble planar cell polarity protein	A0A7N4NX43_SARHA	A0A7N4NX43	A0A7N4NX43_S1635_M1	1	Phospho (STY)	S	1635	QERLRMQSPELLSGP
1.28395330905914	1.14538514614105	1.45566546916962	-0.810977458953857	-0.992219746112823	-0.846437633037567	0.811007559299469	0.726722538471222	-1.0284298658371	-0.905400454998016	-0.14899568259716	-0.690273225307465	SCRIB	Scribble planar cell polarity protein	A0A7N4NX43_SARHA	A0A7N4NX43	A0A7N4NX43_S830_M1	1	Phospho (STY)	S	830	LRPEDDYSPRERRGS
1.05232453346252	1.22177267074585	1.1879403591156	-1.29867541790009	-2.14384961128235	-0.384050577878952	-0.129788398742676	0.559246599674225	0.193217486143112	-0.0711615383625031	0.197252511978149	-0.384228736162186	SCRIB	Scribble planar cell polarity protein	A0A7N4NX43_SARHA	A0A7N4NX43	A0A7N4NX43_S1227_M1	1	Phospho (STY)	S	1227	EDLDKTLSPEPLRLD
1.57455909252167	1.06929504871368	0.543029308319092	0.758954703807831	0.910662174224854	0.380465567111969	-0.332400053739548	-0.932614266872406	-0.370144754648209	-0.972435832023621	-1.39445197582245	-1.23491907119751	SCRIB	Scribble planar cell polarity protein	A0A7N4NX43_SARHA	A0A7N4NX43	A0A7N4NX43_S1712_M1	1	Phospho (STY)	S	1712	SPAPRMKSLEQDALR
0.220170050859451	0.69025194644928	0.569017350673676	1.21494853496552	1.41141903400421	0.975801944732666	-0.363760769367218	-0.00159479666035622	-1.22064924240112	-1.1621812582016	-1.29993641376495	-1.03348648548126	SLC2A3	Major facilitator superfamily (MFS) profile domain-containing protein	A0A7N4NX48_SARHA	A0A7N4NX48	A0A7N4NX48_S484_M1	1	Phospho (STY)	S	484	LMAEKSPSVDVNNID
1.18982148170471	1.16403996944427	0.788172423839569	0.907865464687347	0.639754116535187	-0.360856354236603	-0.833822846412659	0.839335441589355	-1.09576237201691	-1.06295418739319	-1.3593510389328	-0.816242158412933	ARHGDIA	Rho GDP dissociation inhibitor alpha	A0A7N4NX53_SARHA	A0A7N4NX53	A0A7N4NX53_Y27_M1	1	Phospho (STY)	Y	27	EDEHSVNYKPPAQKS
1.02015626430511	1.49363470077515	1.11363995075226	-0.215572416782379	0.840444684028625	0.828425645828247	-0.379758149385452	-0.392349243164063	-1.25642228126526	-0.969759583473206	-1.21950721740723	-0.86293226480484	PHLDB2	Pleckstrin homology like domain family B member 2	A0A7N4NX54_SARHA	A0A7N4NX54	A0A7N4NX54_T549_M1	1	Phospho (STY)	T	549	SFSDHSKTPPLSSSL
1.02463459968567	1.14359104633331	1.00919103622437	-0.814636528491974	1.16082453727722	1.25723028182983	-0.502087891101837	-0.765824139118195	-1.08391654491425	-0.920696020126343	-0.624835073947906	-0.883475303649902	PHLDB2	Pleckstrin homology like domain family B member 2	A0A7N4NX54_SARHA	A0A7N4NX54	A0A7N4NX54_S414_M1	1	Phospho (STY)	S	414	VLRERKSSISSISGR
0.815746068954468	1.05974400043488	1.19543170928955	0.911284267902374	0.739442646503448	0.972309410572052	-0.764705181121826	-0.875128924846649	-1.0145515203476	-1.00093102455139	-1.01688718795776	-1.02175438404083	PHLDB2	Pleckstrin homology like domain family B member 2	A0A7N4NX54_SARHA	A0A7N4NX54	A0A7N4NX54_S73_M1	1	Phospho (STY)	S	73	MSAKRSPSPLGSGIR
1.52123737335205	1.26214182376862	0.85012423992157	-0.83733868598938	0.00195605214685202	0.363607913255692	1.20516550540924	-0.689455330371857	-0.930125772953033	-0.796108245849609	-0.65429413318634	-1.29691076278687	CNP	2',3'-cyclic-nucleotide 3'-phosphodiesterase	A0A7N4NX73_SARHA	A0A7N4NX73	A0A7N4NX73_S169_M1	1	Phospho (STY)	S	169	EKNQWQLSAEDLKKL
1.01801025867462	1.72420394420624	1.67456924915314	-1.39433872699738	-0.832089126110077	-0.291922241449356	0.189857348799706	-0.870973527431488	0.000704055768437684	-0.438449084758759	-0.0947633311152458	-0.684808909893036	ETFA	Electron transfer flavoprotein subunit alpha	A0A7N4NXL2_SARHA	A0A7N4NXL2	A0A7N4NXL2_S150_M1	1	Phospho (STY)	S	150	SDIIQIKSPDIFVRT
1.05255424976349	2.05080461502075	1.58523368835449	-0.758802235126495	-0.339657783508301	-0.321354299783707	-0.427109986543655	-0.952457785606384	-0.081773430109024	-0.613733112812042	-0.285782426595688	-0.907921552658081	NR4A3	Nuclear receptor subfamily 4 group A member 3	A0A7N4NXN0_SARHA	A0A7N4NXN0	A0A7N4NXN0_S437_M1	1	Phospho (STY)	S	437	QQEPSQPSPPPPPVS
1.26228964328766	0.86162269115448	1.58557868003845	0.134682908654213	0.0883128643035889	0.33810219168663	0.309413343667984	-0.747111260890961	-2.07863926887512	-0.506121039390564	-0.6338791847229	-0.614251554012299	AGAP3	ArfGAP with GTPase domain, ankyrin repeat and PH domain 3	A0A7N4NXN5_SARHA	A0A7N4NXN5	A0A7N4NXN5_S771_M1	1	Phospho (STY)	S	771	PKLEPPPSPHANRKK
1.66430509090424	1.66735088825226	1.29482841491699	-0.184126138687134	-1.18939852714539	-0.165109515190125	-1.16250789165497	-0.591224610805511	-0.328254967927933	-0.45784917473793	-0.528082251548767	-0.0199313648045063	GIT1	GIT ArfGAP 1	A0A7N4NY86_SARHA	A0A7N4NY86	A0A7N4NY86_S679_M1	1	Phospho (STY)	S	679	AQEFKHDSFVPCSEK
1.56569921970367	1.44176423549652	1.44067752361298	-0.00201687426306307	-0.739858329296112	0.543510019779205	-0.232532396912575	-0.906235873699188	-0.858469545841217	-0.4131920337677	-1.11578953266144	-0.723556280136108	CBS	Cystathionine beta-synthase	A0A7N4NYN7_SARHA	A0A7N4NYN7	A0A7N4NYN7_S6_M1	1	Phospho (STY)	S	6	__MLRDPSPVERETK
1.6836324930191	1.52950417995453	1.56924378871918	-0.662489235401154	-0.346281498670578	-0.110188350081444	-0.594646692276001	-0.97857540845871	-0.451245129108429	-0.998461484909058	-0.514733970165253	-0.12575875222683	FNDC3A	Fibronectin type III domain containing 3A	A0A7N4NYY1_SARHA	A0A7N4NYY1	A0A7N4NYY1_S213_M2	2	Phospho (STY)	S	213	KLSSPPSSPQKCPSP
1.60445261001587	1.46602821350098	1.50171875953674	-0.914386093616486	-0.404612839221954	-0.900715947151184	-1.08811748027802	-0.0643860027194023	-0.314944475889206	-0.0179700646549463	-0.956348121166229	0.089281402528286	FNDC3A	Fibronectin type III domain containing 3A	A0A7N4NYY1_SARHA	A0A7N4NYY1	A0A7N4NYY1_S209_M2	2	Phospho (STY)	S	209	SQKDKLSSPPSSPQK
1.16767251491547	1.07103741168976	1.47531270980835	-0.344261646270752	-0.980346739292145	-0.802649736404419	1.04901719093323	0.272800654172897	-1.55502414703369	-0.923234820365906	-0.0552847310900688	-0.375038594007492		Dystonin	A0A7N4NZK2_SARHA	A0A7N4NZK2	A0A7N4NZK2_S2661_M1	1	Phospho (STY)	S	2661	PRAGSRPSPAKPSRI
0.662975311279297	1.53121113777161	1.44695341587067	-0.705659747123718	-0.962459981441498	0.717640340328217	-0.667220592498779	0.936200082302094	-0.253021240234375	-0.496971666812897	-0.871408224105835	-1.33823871612549	HIPK1	Homeodomain interacting protein kinase 1	A0A7N4NZT4_SARHA	A0A7N4NZT4	A0A7N4NZT4_T1197_M1	1	Phospho (STY)	T	1197	TGYPLSPTKISQYSY
0.932541191577911	0.96966028213501	0.799956500530243	-1.4744256734848	-0.33631756901741	0.505687773227692	1.24641215801239	0.402935832738876	0.179559126496315	-1.74169743061066	-0.492965906858444	-0.991346180438995	COPS5	COP9 signalosome subunit 5	A0A7N4NZY5_SARHA	A0A7N4NZY5	A0A7N4NZY5_S284_M1	1	Phospho (STY)	S	284	EAQLGRGSFMLGLET
1.31749820709229	1.79844200611115	1.7830023765564	-0.631174683570862	-0.635854005813599	-0.213562816381454	-0.439651966094971	-0.693663418292999	-0.661954820156097	-0.456526011228561	-0.561846673488617	-0.604708135128021	PHYHIPL	Phytanoyl-CoA 2-hydroxylase interacting protein like	A0A7N4P094_SARHA	A0A7N4P094	A0A7N4P094_S16_M1	1	Phospho (STY)	S	16	PALGSPASPCEDVIK
1.14454507827759	1.7370992898941	1.75873863697052	-0.66244500875473	-1.01877105236053	-0.245258793234825	0.0843541771173477	-0.788489818572998	-0.41162696480751	-0.188052147626877	-1.03264939785004	-0.377444088459015	PHYHIPL	Phytanoyl-CoA 2-hydroxylase interacting protein like	A0A7N4P094_SARHA	A0A7N4P094	A0A7N4P094_S26_M1	1	Phospho (STY)	S	26	EDVIKNLSLEAIQLC
1.08945095539093	1.05535328388214	0.963913321495056	-0.000759382965043187	-1.15075147151947	-1.54599213600159	-1.01980197429657	-1.40056467056274	0.602214634418488	0.614599943161011	0.39473819732666	0.397599220275879	FLCN	Folliculin	A0A7N4P0L6_SARHA	A0A7N4P0L6	A0A7N4P0L6_S62_M1	1	Phospho (STY)	S	62	SSRIRSHSPAEGASA
0.52036452293396	0.553245961666107	0.626326501369476	0.68357264995575	0.713511765003204	1.35514605045319	0.465804815292358	-1.60285031795502	0.192062988877296	-0.82390284538269	-1.58273720741272	-1.1005448102951	YDJC	Carbohydrate deacetylase	A0A7N4P101_SARHA	A0A7N4P101	A0A7N4P101_S3_M1	1	Phospho (STY)	S	3	_____MGSPGPPSCP
1.26405203342438	0.861705362796783	1.00677311420441	0.215313166379929	0.350018948316574	0.978676021099091	0.705740988254547	-1.0411434173584	-1.28964781761169	-0.732144713401794	-1.00409293174744	-1.31525075435638	RER1	Protein RER1	A0A7N4P158_SARHA	A0A7N4P158	A0A7N4P158_S2_M1	1	Phospho (STY)	S	2	______MSEGDSVGD
1.21437704563141	1.20393621921539	1.43568360805511	-0.804744243621826	-1.64189577102661	-0.901833534240723	0.00151738082058728	0.564702689647675	-1.18125140666962	0.0954205840826035	0.266320377588272	-0.252232909202576	MLF2	Myeloid leukemia factor 2	A0A7N4P192_SARHA	A0A7N4P192	A0A7N4P192_S238_M1	1	Phospho (STY)	S	238	AIQGPEDSPSRQSRR
1.57251048088074	1.48866403102875	1.22320854663849	-0.509376525878906	-1.30705404281616	0.0807667896151543	-0.0676580965518951	-0.717946350574493	0.402828961610794	-0.534830451011658	-1.33607006072998	-0.295043230056763	CISD1	CDGSH iron sulfur domain 1	A0A7N4P1B0_SARHA	A0A7N4P1B0	A0A7N4P1B0_S43_M1	1	Phospho (STY)	S	43	VKEKRYRSMVNLTIQ
0.633262097835541	0.770155549049377	0.634823441505432	0.880527496337891	1.08933317661285	1.06832242012024	-0.719297885894775	0.303259044885635	-1.44335663318634	-1.20452618598938	-0.599465191364288	-1.41303741931915	SIPA1L1	Signal induced proliferation associated 1 like 1	A0A7N4P1M8_SARHA	A0A7N4P1M8	A0A7N4P1M8_S1554_M1	1	Phospho (STY)	S	1554	KKLIDFESPTPESQK
1.40349495410919	1.13597142696381	1.75731086730957	-0.958039581775665	-0.17304439842701	0.811557531356812	-0.76814466714859	-0.634053766727448	-0.538070380687714	-0.674016714096069	-0.245310038328171	-1.11765539646149	SIPA1L1	Signal induced proliferation associated 1 like 1	A0A7N4P1M8_SARHA	A0A7N4P1M8	A0A7N4P1M8_S1275_M1	1	Phospho (STY)	S	1275	QDPVVHLSPNKQGHS
1.60441374778748	1.70233047008514	1.48431348800659	-0.82804936170578	-0.728395164012909	-0.803034901618958	0.194436311721802	-0.459834843873978	-0.659108996391296	-0.400687903165817	-0.492443382740021	-0.61393928527832	RGS3	RGS domain-containing protein	A0A7N4P1V2_SARHA	A0A7N4P1V2	A0A7N4P1V2_S315_M1	1	Phospho (STY)	S	315	ELARNGGSMHQLSLF
0.889999032020569	0.87950187921524	0.794953048229218	0.0783506631851196	-2.25362610816956	-0.0255164727568626	0.731409847736359	-1.73777163028717	0.357204109430313	0.164427891373634	0.0648060739040375	0.0562616512179375	ULK1	non-specific serine/threonine protein kinase	A0A7N4P1Y3_SARHA	A0A7N4P1Y3	A0A7N4P1Y3_S518_M1	1	Phospho (STY)	S	518	PGQSRVPSPQGTEMC
0.798610270023346	0.875589489936829	1.02823138237	0.600096464157104	0.914410531520844	0.744776785373688	0.381002485752106	-0.292895883321762	-1.14323139190674	-1.03099501132965	-1.59895980358124	-1.27663540840149	PPP2R5C	Serine/threonine-protein phosphatase 2A 56 kDa regulatory subunit	A0A7N4P244_SARHA	A0A7N4P244	A0A7N4P244_S511_M1	1	Phospho (STY)	S	511	RPLVRRKSELPQDIY
1.72059869766235	1.43806147575378	1.56332361698151	-0.587368845939636	0.011340007185936	-0.191084280610085	-0.471974939107895	-0.25129622220993	-0.539822161197662	-1.10475158691406	-0.58282881975174	-1.00419676303864		CACN subunit beta associated regulatory protein	A0A7N4P293_SARHA	A0A7N4P293	A0A7N4P293_S121_M1	1	Phospho (STY)	S	121	SSTGRRVSFNEAALF
1.42494964599609	1.59022045135498	1.54573631286621	-0.942736923694611	-0.0577593371272087	-1.15483105182648	0.374210953712463	-0.362920314073563	-0.568268835544586	-0.716902136802673	-0.761679589748383	-0.370019167661667		CACN subunit beta associated regulatory protein	A0A7N4P293_SARHA	A0A7N4P293	A0A7N4P293_S290_M1	1	Phospho (STY)	S	290	TRLRRHASLEGASPY
1.91639852523804	1.53323638439178	1.43056786060333	-0.68693482875824	-0.800048053264618	-0.703085064888	-0.55123233795166	-0.236439570784569	-0.574058890342712	-0.465510040521622	-0.280621290206909	-0.582272589206696		CACN subunit beta associated regulatory protein	A0A7N4P293_SARHA	A0A7N4P293	A0A7N4P293_S192_M1	1	Phospho (STY)	S	192	LASGSKTSLSIFQPR
1.49363052845001	1.2637323141098	1.7764790058136	-0.418464750051498	-0.305291205644608	-0.172148138284683	0.38614958524704	-1.25838756561279	-0.692597270011902	-0.876205861568451	-0.49389910697937	-0.702997624874115	SHANK2	SH3 and multiple ankyrin repeat domains 2	A0A7N4P2B2_SARHA	A0A7N4P2B2	A0A7N4P2B2_T1402_M1	1	Phospho (STY)	T	1402	PDDRAAPTPPPPDPG
1.06253516674042	1.51315438747406	1.54619240760803	0.433355748653412	-0.607706427574158	-0.209620296955109	-1.62711977958679	0.21572645008564	-0.980221390724182	-0.736066102981567	-0.626636743545532	0.0164065938442945	SHANK2	SH3 and multiple ankyrin repeat domains 2	A0A7N4P2B2_SARHA	A0A7N4P2B2	A0A7N4P2B2_S1581_M1	1	Phospho (STY)	S	1581	GDIPEVKSPILSGPK
1.49002051353455	1.52697420120239	1.78551697731018	-0.577967822551727	-0.705360472202301	-0.10248089581728	-0.633952438831329	-0.530086576938629	-0.196397498250008	-0.431090176105499	-0.504254221916199	-1.1209214925766	SHANK2	SH3 and multiple ankyrin repeat domains 2	A0A7N4P2B2_SARHA	A0A7N4P2B2	A0A7N4P2B2_S1677_M1	1	Phospho (STY)	S	1677	AVTRRAPSPVVSPTE
1.2356721162796	1.75133144855499	1.82618284225464	-0.532425343990326	-0.369320899248123	-0.597274780273438	-0.861966371536255	-0.64140647649765	-0.354300886392593	-0.0328451618552208	-0.714680969715118	-0.708965480327606	SHANK2	SH3 and multiple ankyrin repeat domains 2	A0A7N4P2B2_SARHA	A0A7N4P2B2	A0A7N4P2B2_S834_M1	1	Phospho (STY)	S	834	GTMRRQKSIGITEEE
1.17755949497223	1.89008474349976	1.56858468055725	-0.231278941035271	-1.31699013710022	0.013542864471674	-0.375536352396011	-0.60908579826355	-0.80848091840744	-0.557581007480621	-0.245170533657074	-0.505647957324982	SHANK2	SH3 and multiple ankyrin repeat domains 2	A0A7N4P2B2_SARHA	A0A7N4P2B2	A0A7N4P2B2_S1351_M1	1	Phospho (STY)	S	1351	KGMAAAGSVDEPVVL
1.24891674518585	1.58268415927887	1.99537074565887	-0.692984759807587	-0.47721791267395	-0.432354867458344	-0.667753875255585	-0.200178220868111	-0.792158722877502	-0.629478096961975	-0.704303979873657	-0.230541184544563		C2H2-type domain-containing protein	A0A7N4P2F3_SARHA	A0A7N4P2F3	A0A7N4P2F3_S174_M1	1	Phospho (STY)	S	174	RHGTVPSSPTRAAAA
1.36355638504028	1.24647438526154	1.26324653625488	-0.889276444911957	1.1880316734314	-0.431150436401367	0.00593756884336472	-0.495702236890793	-0.788416743278503	-0.133311331272125	-1.11497282981873	-1.21441662311554	SAP130	Sin3A associated protein 130	A0A7N4P2H3_SARHA	A0A7N4P2H3	A0A7N4P2H3_S440_M1	1	Phospho (STY)	S	440	PIPGHRASPNPVAME
1.42367577552795	1.29544353485107	1.11425697803497	-0.234331905841827	-1.495600938797	-0.172697082161903	0.0755587369203568	-0.482007533311844	1.06000423431396	-0.591830730438232	-1.12845301628113	-0.864018261432648	CLASP1	Cytoplasmic linker associated protein 1	A0A7N4P2P2_SARHA	A0A7N4P2P2	A0A7N4P2P2_S1233_M1	1	Phospho (STY)	S	1233	IEKFSFRSQEDLNEP
1.13637816905975	1.2847204208374	1.17669975757599	-1.12288677692413	-1.54425930976868	-0.729749977588654	1.06408476829529	-0.652471482753754	0.50781124830246	0.0412971787154675	-0.620251715183258	-0.541372239589691	DAB2IP	DAB2 interacting protein	A0A7N4P3C3_SARHA	A0A7N4P3C3	A0A7N4P3C3_S713_M1	1	Phospho (STY)	S	713	SNGSKSLSMVDLQDS
1.22906935214996	1.53902173042297	1.45340859889984	-0.051916029304266	-1.14988231658936	0.874509990215302	-0.406651198863983	-0.955950379371643	-1.0157516002655	-0.345676451921463	-0.627513289451599	-0.542668402194977	VRK1	VRK serine/threonine kinase 1	A0A7N4P3D5_SARHA	A0A7N4P3D5	A0A7N4P3D5_S376_M1	1	Phospho (STY)	S	376	EMEESIESGAEDMEI
1.26967430114746	1.99365723133087	1.47175920009613	-0.96792083978653	-0.782867074012756	-0.674719631671906	-0.573527932167053	0.0592517293989658	-0.586945593357086	-0.416092902421951	-0.198325991630554	-0.593942582607269	ITM2B	Integral membrane protein 2	A0A7N4P3E9_SARHA	A0A7N4P3E9	A0A7N4P3E9_S35_M1	1	Phospho (STY)	S	35	IIPPDAVSVDCKDPD
1.15574133396149	1.50299715995789	1.7555969953537	0.0324656739830971	-1.08001947402954	-1.04386854171753	-0.348651677370071	-0.181909248232841	0.321096569299698	-1.15872299671173	-0.547511219978333	-0.407214522361755	TDP2	Endonuclease/exonuclease/phosphatase domain-containing protein	A0A7N4P3H3_SARHA	A0A7N4P3H3	A0A7N4P3H3_T218_M1	1	Phospho (STY)	T	218	APDARPRTPAPAAGV
1.50768291950226	1.27767419815063	1.55714750289917	-1.12812006473541	-0.866158366203308	-1.02819180488586	0.489109009504318	0.0896197929978371	-0.84372866153717	0.0444474741816521	-0.439909636974335	-0.659572422504425	SAAL1	Protein SAAL1	A0A7N4P3I1_SARHA	A0A7N4P3I1	A0A7N4P3I1_S6_M1	1	Phospho (STY)	S	6	__MDRNPSPPWRGSE
1.78705441951752	0.974072515964508	1.72983598709106	-0.521164357662201	-0.608123779296875	-0.374912679195404	-0.162272363901138	0.152207225561142	-1.23711609840393	-1.15372550487518	-0.274915903806686	-0.310939460992813	PPME1	Protein phosphatase methylesterase 1	A0A7N4P3W0_SARHA	A0A7N4P3W0	A0A7N4P3W0_S250_M1	1	Phospho (STY)	S	250	GALSPEVSKTVVEGI
1.23976337909698	1.07669770717621	0.99443644285202	-1.12377023696899	-2.24255347251892	-0.648905098438263	0.674470603466034	0.234215334057808	0.0338473357260227	-0.071309469640255	0.106154680252075	-0.273047238588333	GGA1	Golgi associated, gamma adaptin ear containing, ARF binding protein 1	A0A7N4P3Y8_SARHA	A0A7N4P3Y8	A0A7N4P3Y8_S212_M1	1	Phospho (STY)	S	212	EKISKRVSAIEEVNN
0.892625510692596	1.11544501781464	1.78034651279449	0.248166978359222	-0.840032756328583	0.00440077483654022	-1.56547474861145	0.488314032554626	0.368336796760559	-0.820233821868896	-0.584079504013062	-1.08781468868256	C19orf53	Chromosome 19 open reading frame 53	A0A7N4P470_SARHA	A0A7N4P470	A0A7N4P470_S82_M1	1	Phospho (STY)	S	82	KKLALLKSPEKGTKK
1.79593849182129	1.57993757724762	1.48032069206238	-0.680314838886261	-0.842379331588745	-0.512755513191223	-0.556922435760498	-0.0739907920360565	-0.226748824119568	-0.661733746528625	-0.651733994483948	-0.649617254734039	CTBP2	C-terminal binding protein 2	A0A7N4P478_SARHA	A0A7N4P478	A0A7N4P478_S943_M1	1	Phospho (STY)	S	943	LPTVAHPSQAPSPNQ
1.21651911735535	1.06699669361115	1.27876496315002	-0.449272394180298	-0.622585892677307	-1.26857674121857	1.52290201187134	-0.275004118680954	-0.839305281639099	-0.792450606822968	0.0653783828020096	-0.903366088867188	SIPA1L2	Signal induced proliferation associated 1 like 2	A0A7N4P4I1_SARHA	A0A7N4P4I1	A0A7N4P4I1_S1150_M1	1	Phospho (STY)	S	1150	VGYDGCQSPLLHEHQ
1.05857861042023	1.57088017463684	0.713752269744873	0.633545100688934	-1.13657677173615	0.972195506095886	0.550651907920837	-0.780005395412445	-0.756366074085236	-1.08681762218475	-0.663099527359009	-1.07673823833466	PARD3	Par-3 family cell polarity regulator	A0A7N4P4J0_SARHA	A0A7N4P4J0	A0A7N4P4J0_S850_M1	1	Phospho (STY)	S	850	VKTRKSKSMDLGIAD
1.55728805065155	1.30388009548187	1.474693775177	-1.02266955375671	0.127104312181473	-0.857737958431244	0.278504192829132	-0.414729058742523	-1.35559546947479	-0.407061904668808	-0.797741532325745	0.114065073430538	PARD3	Par-3 family cell polarity regulator	A0A7N4P4J0_SARHA	A0A7N4P4J0	A0A7N4P4J0_S848_M1	1	Phospho (STY)	S	848	DFVKTRKSKSMDLGI
1.34645342826843	1.71480548381805	1.46874916553497	-0.583720147609711	-0.376606673002243	-0.360725045204163	-0.515125751495361	0.230594024062157	-1.09543633460999	-1.12182188034058	0.120527431368828	-0.827693700790405	LEMD3	LEM domain containing 3	A0A7N4P4M2_SARHA	A0A7N4P4M2	A0A7N4P4M2_S171_M1	1	Phospho (STY)	S	171	LGFSSDESDAEASPR
0.953751385211945	1.46464025974274	1.44471299648285	-1.31919693946838	-0.741086363792419	-0.852335274219513	0.660607695579529	0.0126868281513453	0.615322709083557	-0.781679093837738	-1.14929270744324	-0.308131664991379	MINDY1	Ubiquitin carboxyl-terminal hydrolase	A0A7N4P4S6_SARHA	A0A7N4P4S6	A0A7N4P4S6_S29_M1	1	Phospho (STY)	S	29	PENKEVLSESELDPK
0.93836385011673	1.08277118206024	1.0940260887146	-2.6568808555603	-0.516097366809845	0.100083731114864	0.487883180379868	-0.225758999586105	0.193657904863358	-0.105117402970791	-0.191456481814384	-0.201474890112877	DCP1B	5'-(N(7)-methylguanosine 5'-triphospho)-[mRNA] hydrolase	A0A7N4P4X4_SARHA	A0A7N4P4X4	A0A7N4P4X4_S332_M1	1	Phospho (STY)	S	332	QGVVRSLSYEEPKRN
1.44913709163666	1.64306616783142	1.55402445793152	-0.842506587505341	-0.996507883071899	-0.886249721050262	0.119470007717609	-0.733765840530396	0.147605538368225	-0.562572360038757	-0.380530029535294	-0.51117080450058	ARHGAP39	Rho GTPase activating protein 39	A0A7N4P518_SARHA	A0A7N4P518	A0A7N4P518_S623_M1	1	Phospho (STY)	S	623	GPVVRAFSEDEALAQ
1.5766521692276	1.51996505260468	1.51839125156403	-0.0740947499871254	-0.66084361076355	-0.809734702110291	0.44326052069664	-0.770294487476349	-0.585350513458252	-0.924919068813324	-0.778317809104919	-0.454714000225067	ARHGAP39	Rho GTPase activating protein 39	A0A7N4P518_SARHA	A0A7N4P518	A0A7N4P518_S447_M1	1	Phospho (STY)	S	447	GSYSLQHSPCLVRDQ
0.858218908309937	0.893409609794617	1.07889568805695	-0.263502329587936	-0.253640502691269	-0.274276345968246	0.180028960108757	-2.77653288841248	0.434129595756531	-0.263359278440475	0.288594752550125	0.0980338454246521	ARHGAP39	Rho GTPase activating protein 39	A0A7N4P518_SARHA	A0A7N4P518	A0A7N4P518_S374_M1	1	Phospho (STY)	S	374	KPHPFLQSPKQTSNS
1.55953621864319	1.26523292064667	1.86454522609711	0.20191764831543	-0.991203427314758	-0.537170231342316	-0.39767786860466	-0.674459636211395	-0.224803790450096	-0.666282296180725	-0.913937926292419	-0.485696852207184	ARHGAP39	Rho GTPase activating protein 39	A0A7N4P518_SARHA	A0A7N4P518	A0A7N4P518_S275_M1	1	Phospho (STY)	S	275	FFPERKPSPFLKRAE
1.21117603778839	0.899050235748291	0.914442777633667	1.2597119808197	-0.566910266876221	1.10136616230011	-0.934229016304016	-1.11770248413086	-1.31201422214508	-0.160750031471252	-0.821170449256897	-0.472970575094223	UPF1	UPF1 RNA helicase and ATPase	A0A7N4P5D4_SARHA	A0A7N4P5D4	A0A7N4P5D4_S1116_M1	1	Phospho (STY)	S	1116	HGGVTGLSQY_____
1.10049915313721	1.72763681411743	1.37295007705688	-1.19602918624878	-0.255220383405685	-1.23105657100677	0.759579479694366	-0.514049589633942	-0.774834990501404	-0.634301006793976	-0.200696185231209	-0.154477506875992	EIF4G1	Eukaryotic translation initiation factor 4 gamma 1	A0A7N4P5L5_SARHA	A0A7N4P5L5	A0A7N4P5L5_T541_M1	1	Phospho (STY)	T	541	KELNKKETVGDLLDA
0.615766823291779	1.70980429649353	0.48012775182724	1.10739004611969	-0.0657519698143005	-0.12439002096653	0.0408562235534191	0.739333391189575	-0.631242632865906	-0.872571766376495	-1.58530652523041	-1.41401565074921	MAP2K1	Mitogen-activated protein kinase kinase 1	A0A7N4P620_SARHA	A0A7N4P620	A0A7N4P620_S196_M1	1	Phospho (STY)	S	196	LIDSMANSFVGTRSY
0.698450326919556	0.722670614719391	0.914919972419739	0.502864420413971	0.75832188129425	0.554317355155945	0.661627411842346	-0.136019572615623	0.0831402093172073	-1.58192431926727	-1.61134278774261	-1.56702542304993	ARFGAP3	Arf-GAP domain-containing protein	A0A7N4P6F4_SARHA	A0A7N4P6F4	A0A7N4P6F4_S134_M1	1	Phospho (STY)	S	134	DFFASHASPKVSDPE
1.6229168176651	0.972994685173035	0.968414485454559	-0.52598112821579	1.23447823524475	-0.311014264822006	0.345922082662582	-0.575020730495453	-0.306668728590012	-1.18537545204163	-1.36984157562256	-0.870824456214905	ARFGAP3	Arf-GAP domain-containing protein	A0A7N4P6F4_SARHA	A0A7N4P6F4	A0A7N4P6F4_S342_M1	1	Phospho (STY)	S	342	DPADTRGSPVSKWDD
1.0762437582016	1.63168430328369	1.52074956893921	-0.222506001591682	0.0362619534134865	0.32038426399231	-1.79918360710144	-0.613595366477966	-0.489995032548904	-0.2258031219244	-0.464087069034576	-0.770153641700745		Epiplakin 1	A0A7N4P6M3_SARHA	A0A7N4P6M3	A0A7N4P6M3_S1549_M1	1	Phospho (STY)	S	1549	PGLRKQVSANDLFRS
1.1641720533371	1.42834281921387	1.39236259460449	-0.829045176506042	-0.315119981765747	1.30274474620819	-0.478350192308426	-0.854594051837921	-0.642314493656158	-0.339705109596252	-0.806322574615479	-1.02217066287994		Epiplakin 1	A0A7N4P6M3_SARHA	A0A7N4P6M3	A0A7N4P6M3_S2685_M1	1	Phospho (STY)	S	2685	RGLRRQVSASELRTS
1.16691267490387	1.43042540550232	1.39453482627869	-0.654751658439636	-0.501178085803986	1.30514025688171	-0.34557181596756	-0.44726899266243	-1.05568516254425	-0.944853007793427	-0.552693665027618	-0.795010805130005		Epiplakin 1	A0A7N4P6M3_SARHA	A0A7N4P6M3	A0A7N4P6M3_S3174_M1	1	Phospho (STY)	S	3174	RGLRRQVSASELRTS
1.53162348270416	1.19885289669037	1.65234065055847	-0.246135354042053	-1.46304678916931	-0.637519121170044	0.196932077407837	-0.839363574981689	-0.345811307430267	-0.139507308602333	0.0862833932042122	-0.994648933410645	DNM3	dynamin GTPase	A0A7N4P6W3_SARHA	A0A7N4P6W3	A0A7N4P6W3_S769_M2	2	Phospho (STY)	S	769	SRRSPPPSPTNQRRP
1.66178691387177	1.29615819454193	1.79442393779755	-0.495585203170776	-0.211704701185226	-0.13638910651207	-0.490746587514877	-0.475331872701645	-0.921120703220367	-0.284419804811478	-0.618919134140015	-1.11815202236176	DNM3	dynamin GTPase	A0A7N4P6W3_SARHA	A0A7N4P6W3	A0A7N4P6W3_S765_M2	2	Phospho (STY)	S	765	WLQHSRRSPPPSPTN
1.6110292673111	1.43465316295624	1.22609567642212	-0.803940176963806	-0.697892665863037	-0.851022958755493	0.830507874488831	-0.604825019836426	-0.197743386030197	-0.0207933951169252	-1.09620571136475	-0.829862594604492	SMPD2	sphingomyelin phosphodiesterase	A0A7N4P6W7_SARHA	A0A7N4P6W7	A0A7N4P6W7_S7_M1	1	Phospho (STY)	S	7	_MDSHSGSSVRLKVF
1.14286077022552	1.29406237602234	1.56730222702026	-1.74784743785858	-1.17641389369965	-0.810233175754547	0.0408140569925308	0.0802524015307426	-0.582652628421783	-0.176294952630997	0.286545693874359	0.0816046521067619	PPP1R9A	Protein phosphatase 1 regulatory subunit 9A	A0A7N4P720_SARHA	A0A7N4P720	A0A7N4P720_S95_M1	1	Phospho (STY)	S	95	RPKGGPPSPPRLLEK
1.27925217151642	1.49558115005493	0.816737830638885	-0.455204427242279	-0.772895455360413	-0.212040618062019	1.09673380851746	0.670504152774811	-1.15731692314148	-0.718213737010956	-1.10911870002747	-0.934019386768341	BAG6	BCL2-associated athanogene 6	A0A7N4P777_SARHA	A0A7N4P777	A0A7N4P777_S1116_M1	1	Phospho (STY)	S	1116	EPQRENASPAPGTTA
1.08478474617004	1.66680991649628	1.87215900421143	-0.177164599299431	-0.746978163719177	-0.0601029321551323	-0.446088284254074	-0.880916833877563	-0.304792910814285	-1.0846883058548	-0.089630588889122	-0.833391189575195	ERBIN	Erbb2 interacting protein	A0A7N4P7U2_SARHA	A0A7N4P7U2	A0A7N4P7U2_S1140_M1	1	Phospho (STY)	S	1140	PLSARAYSIDGPNVP
1.00762271881104	1.66167414188385	1.88731694221497	-1.00793969631195	-0.993851006031036	-0.0408032946288586	0.209618449211121	-0.694296777248383	-0.450992673635483	-0.343319773674011	-0.769705593585968	-0.465323328971863	ERBIN	Erbb2 interacting protein	A0A7N4P7U2_SARHA	A0A7N4P7U2	A0A7N4P7U2_S1023_M1	1	Phospho (STY)	S	1023	PRLLRSESTENPNYA
1.65068745613098	1.65200674533844	1.59534180164337	-0.329172283411026	-0.527772903442383	-0.549562990665436	-0.897828340530396	-0.247752606868744	-0.736666262149811	-0.388810306787491	-0.664868295192719	-0.555601954460144	ERBIN	Erbb2 interacting protein	A0A7N4P7U2_SARHA	A0A7N4P7U2	A0A7N4P7U2_S1246_M1	1	Phospho (STY)	S	1246	SSRDLHGSQGSLALS
0.967902302742004	1.521071434021	1.41024112701416	-0.450963765382767	-1.44982385635376	0.014607978053391	0.78719699382782	0.396288126707077	-0.5463507771492	-0.942561268806458	-0.983320474624634	-0.724287748336792	PALS2	Protein associated with LIN7 2, MAGUK p55 family member	A0A7N4P843_SARHA	A0A7N4P843	A0A7N4P843_T536_M1	1	Phospho (STY)	T	536	GITTKLLTDTNLKKT
1.33192801475525	1.27827847003937	0.964668273925781	0.976692914962769	-1.05029249191284	-0.658957302570343	0.364660680294037	-0.270359039306641	0.156518504023552	-0.325566023588181	-1.42753899097443	-1.34003305435181	PDCL3	Phosducin like 3	A0A7N4P8M6_SARHA	A0A7N4P8M6	A0A7N4P8M6_S45_M1	1	Phospho (STY)	S	45	ENHILQQSIVKTYED
0.705026507377625	0.46110001206398	0.315418660640717	1.16178524494171	1.02124679088593	1.38491475582123	0.194507285952568	-0.840654313564301	-0.710649609565735	-1.28495502471924	-1.40497303009033	-1.00276732444763	PLEC	Plectin	A0A7N4P9B3_SARHA	A0A7N4P9B3	A0A7N4P9B3_S2758_M1	1	Phospho (STY)	S	2758	PVRNKRLSVNEAVKE
0.65992259979248	1.41846179962158	1.3865453004837	0.346087008714676	0.392027348279953	0.590888023376465	0.211470767855644	-0.400542080402374	-0.626260161399841	-1.18818092346191	-1.16608107089996	-1.62433838844299	PLEC	Plectin	A0A7N4P9B3_SARHA	A0A7N4P9B3	A0A7N4P9B3_T3901_M1	1	Phospho (STY)	T	3901	RGLRKQITVEELVRS
0.418239504098892	0.921490848064423	0.869572281837463	0.71173232793808	0.873922944068909	0.896093904972076	-0.992609560489655	0.268516719341278	0.203620657324791	-0.994424104690552	-1.67406690120697	-1.50208866596222	PLEC	Plectin	A0A7N4P9B3_SARHA	A0A7N4P9B3	A0A7N4P9B3_S4267_M1	1	Phospho (STY)	S	4267	SSSSYPISPAVSRTQ
0.0856077522039413	0.745328009128571	0.274318486452103	1.17526435852051	1.64611387252808	1.18455922603607	-1.48113942146301	-0.717444002628326	-0.604509472846985	-0.827055692672729	-0.659614324569702	-0.821428894996643	PRKD1	Serine/threonine-protein kinase	A0A7N4P9B8_SARHA	A0A7N4P9B8	A0A7N4P9B8_S205_M2	2	Phospho (STY)	S	205	GVRRRRLSNVSLTGL
0.396328806877136	0.751491129398346	0.492407530546188	1.06030130386353	1.39771842956543	1.12131237983704	0.0163422226905823	-0.851613879203796	-1.33833074569702	-1.23497819900513	-0.808314919471741	-1.00266432762146	PRKD1	Serine/threonine-protein kinase	A0A7N4P9B8_SARHA	A0A7N4P9B8	A0A7N4P9B8_S405_M1	1	Phospho (STY)	S	405	DDSNRMISPSTSNNI
1.55166566371918	1.68507528305054	1.69916987419128	-0.625304400920868	-0.611508548259735	-0.477483958005905	-0.477980464696884	-0.510060727596283	-0.413464576005936	-0.469037264585495	-0.87611597776413	-0.474954843521118	PRX	Periaxin	A0A7N4P9B9_SARHA	A0A7N4P9B9	A0A7N4P9B9_S209_M1	1	Phospho (STY)	S	209	KLNIQSLSPVKKKKV
1.54310584068298	1.61123239994049	1.68082249164581	-0.717734634876251	-0.546982526779175	-0.647088587284088	-0.159709125757217	-0.501454293727875	-0.485755264759064	-0.354952543973923	-0.313682198524475	-1.10780155658722	PRX	Periaxin	A0A7N4P9B9_SARHA	A0A7N4P9B9	A0A7N4P9B9_S1094_M1	1	Phospho (STY)	S	1094	KLPVFRISVPGPVRG
1.22731518745422	1.91287362575531	1.71413719654083	-0.680944085121155	-0.465840220451355	-0.288225948810577	-0.821721851825714	-0.535762846469879	-0.347272306680679	-0.397668153047562	-0.547828078269958	-0.769062578678131	PRX	Periaxin	A0A7N4P9B9_SARHA	A0A7N4P9B9	A0A7N4P9B9_S1475_M1	1	Phospho (STY)	S	1475	QEPEFSRSPVGVDIG
1.57019865512848	1.66394066810608	1.63350880146027	-0.0932827293872833	-1.00021076202393	-0.407242834568024	-0.594979107379913	-0.627522647380829	-0.504020810127258	-0.568660080432892	-0.64300662279129	-0.428722560405731	PRX	Periaxin	A0A7N4P9B9_SARHA	A0A7N4P9B9	A0A7N4P9B9_S1494_M1	1	Phospho (STY)	S	1494	LRPARFRSPFSGRSK
1.52252602577209	1.6373462677002	1.72253775596619	-0.687157928943634	-0.654236853122711	-0.378842890262604	-0.718174040317535	-0.150882706046104	-0.748956322669983	-0.302936196327209	-0.740149438381195	-0.501073718070984	PRX	Periaxin	A0A7N4P9B9_SARHA	A0A7N4P9B9	A0A7N4P9B9_S774_M1	1	Phospho (STY)	S	774	RAKVGVVSPEVAGRR
1.44537365436554	1.76270890235901	1.59382045269012	-0.550274074077606	-0.613127291202545	-0.167125836014748	-0.212860956788063	-0.831027925014496	-0.892938196659088	-0.242378771305084	-0.901012539863586	-0.391157418489456	PRX	Periaxin	A0A7N4P9B9_SARHA	A0A7N4P9B9	A0A7N4P9B9_S134_M1	1	Phospho (STY)	S	134	SPAAKTLSLQEGDQL
1.44122838973999	1.70439553260803	1.72102737426758	-0.663170218467712	-0.532058775424957	-0.491282820701599	-0.384370565414429	-0.500475227832794	-0.438980489969254	-0.713331580162048	-0.983046352863312	-0.159935280680656	PRX	Periaxin	A0A7N4P9B9_SARHA	A0A7N4P9B9	A0A7N4P9B9_T1294_M1	1	Phospho (STY)	T	1294	PGAVQAGTPPEGGKL
1.55363249778748	1.5964252948761	1.74344170093536	-0.739671647548676	-0.320308953523636	-0.390645146369934	-0.38565656542778	-0.835451126098633	-0.399194359779358	-0.837792873382568	-0.454372674226761	-0.530406057834625	PRX	Periaxin	A0A7N4P9B9_SARHA	A0A7N4P9B9	A0A7N4P9B9_S784_M1	1	Phospho (STY)	S	784	VAGRREPSPSLEPAA
1.51723825931549	1.72563576698303	1.64153981208801	-0.346851289272308	-0.209099605679512	-0.354534566402435	-0.686784625053406	-0.650570154190063	-0.534005343914032	-0.471715003252029	-0.856417536735535	-0.774435698986053	PRX	Periaxin	A0A7N4P9B9_SARHA	A0A7N4P9B9	A0A7N4P9B9_S1461_M1	1	Phospho (STY)	S	1461	LPQVELASPYKGPEQ
1.25613582134247	1.45805847644806	1.8264411687851	-0.715499460697174	-0.682241439819336	0.535354554653168	-0.411453545093536	-0.423062801361084	-1.18351233005524	-0.41867196559906	-0.595101237297058	-0.646447241306305	PRX	Periaxin	A0A7N4P9B9_SARHA	A0A7N4P9B9	A0A7N4P9B9_S1500_M1	1	Phospho (STY)	S	1500	RSPFSGRSKEEGEPG
0.948407053947449	1.48381090164185	1.51906704902649	1.12668788433075	-0.822662353515625	-0.497455537319183	-0.700722396373749	0.200681149959564	-0.648696482181549	-1.16004586219788	-0.566578030586243	-0.882493436336517	PRX	Periaxin	A0A7N4P9B9_SARHA	A0A7N4P9B9	A0A7N4P9B9_S299_M1	1	Phospho (STY)	S	299	AAIPFLGSRKAREEG
1.87978863716125	1.57389783859253	1.15852904319763	-0.418226510286331	-0.0744435712695122	-1.14871346950531	-0.627313494682312	-0.0243540666997433	-1.11773490905762	-0.289599180221558	-0.411073982715607	-0.500756323337555	PRX	Periaxin	A0A7N4P9B9_SARHA	A0A7N4P9B9	A0A7N4P9B9_S507_M1	1	Phospho (STY)	S	507	LPTIKMPSFGIGVSG
1.11167359352112	1.88288295269012	1.20083582401276	-0.229025796055794	-1.00285601615906	-0.294890552759171	0.453198045492172	0.22865991294384	-0.303850919008255	-1.05038070678711	-0.693168580532074	-1.30307793617249	TJAP1	Tight junction-associated protein 1 domain-containing protein	A0A7N4P9K7_SARHA	A0A7N4P9K7	A0A7N4P9K7_S476_M1	1	Phospho (STY)	S	476	CRLLSFPSPPPSRDD
1.41384971141815	1.7427636384964	1.72302174568176	-0.535506904125214	-0.598501086235046	-0.717222273349762	-0.378208875656128	-0.690084993839264	-0.88663524389267	-0.514333665370941	-0.348055809736252	-0.211086302995682	DAB1	DAB adaptor protein 1	A0A7N4P9N6_SARHA	A0A7N4P9N6	A0A7N4P9N6_S229_M1	1	Phospho (STY)	S	229	AAMPNRNSLVDFEEC
0.563006699085236	0.948281466960907	1.19356560707092	-0.220483124256134	-0.382310956716537	0.669947803020477	1.6031711101532	-0.310566276311874	-0.497433096170425	-1.36890411376953	-0.593455672264099	-1.60481941699982	MTM1	Phosphatidylinositol-3,5-bisphosphate 3-phosphatase	A0A7N4P9Q0_SARHA	A0A7N4P9Q0	A0A7N4P9Q0_S13_M1	1	Phospho (STY)	S	13	TPKYNSRSLENDSIR
0.797296643257141	1.05783712863922	1.1828418970108	0.538908004760742	-0.0961704030632973	0.789135932922363	0.0484352521598339	-2.41798996925354	-0.632201313972473	-0.338682174682617	-0.211259543895721	-0.7181516289711	ARHGAP32	Rho GTPase activating protein 32	A0A7N4PA41_SARHA	A0A7N4PA41	A0A7N4PA41_S850_M1	1	Phospho (STY)	S	850	EKVVYAFSPKIGRKL
0.922553360462189	1.65694439411163	1.81662273406982	-0.0493337027728558	0.196787148714066	0.0237313825637102	-0.332154810428619	-0.928818643093109	-0.869974315166473	-1.010329246521	-0.329503953456879	-1.09652435779572	LOC100932742	Protein FAM50A	A0A7N4PA83_SARHA	A0A7N4PA83	A0A7N4PA83_S164_M1	1	Phospho (STY)	S	164	SFLQRANSLRGEAVP
1.52688121795654	1.22629427909851	1.10502636432648	-0.89541882276535	-0.791017949581146	-0.46223372220993	1.01748180389404	0.578057587146759	-0.708974719047546	-0.772929966449738	-0.619046211242676	-1.2041198015213	CPEB4	Cytoplasmic polyadenylation element binding protein 4	A0A7N4PAA6_SARHA	A0A7N4PAA6	A0A7N4PAA6_S254_M1	1	Phospho (STY)	S	254	QHQQQRRSPASPHPP
0.731758773326874	1.57209289073944	1.60251307487488	-0.340671926736832	0.896683990955353	-0.362774461507797	0.189983859658241	-1.27078092098236	-0.466442972421646	-0.56861287355423	-1.31883180141449	-0.664917588233948	ATP13A1	ATPase 13A1	A0A7N4PB74_SARHA	A0A7N4PB74	A0A7N4PB74_S928_M1	1	Phospho (STY)	S	928	RLPLNSGSVRTSSRL
1.51389598846436	1.15385770797729	1.26012575626373	-0.479214161634445	-1.24951839447021	0.581530809402466	0.793253839015961	-0.804259836673737	-0.929880797863007	-1.01706731319427	-0.141114428639412	-0.681609094142914	SNAPIN	SNARE-associated protein Snapin	A0A7N4PBC1_SARHA	A0A7N4PBC1	A0A7N4PBC1_S126_M1	1	Phospho (STY)	S	126	RRRAMLESGGYPSGS
0.904773652553558	0.812530875205994	0.91943371295929	1.75282311439514	-0.814778208732605	-0.965579986572266	0.472479522228241	-1.18700337409973	0.544642746448517	-0.670756459236145	-0.704635322093964	-1.06393027305603	ARPC1B	Actin-related protein 2/3 complex subunit	A0A7N4PBT5_SARHA	A0A7N4PBT5	A0A7N4PBT5_S311_M1	1	Phospho (STY)	S	311	SLDKRASSDTSAGLD
0.823152601718903	0.770078301429749	1.01419711112976	0.865986466407776	0.925895392894745	1.01515054702759	-0.259216278791428	-1.16653060913086	-1.26376235485077	-0.312797665596008	-1.33035695552826	-1.08179652690887	MSX1	Msh homeobox 1	A0A7N4PC18_SARHA	A0A7N4PC18	A0A7N4PC18_S164_M1	1	Phospho (STY)	S	164	WMQSSRFSPPPPRRL
1.23906755447388	1.44993698596954	1.46045053005219	-0.0710549727082253	-1.0365959405899	0.288729101419449	0.699366688728333	-0.494762122631073	-0.90126234292984	-0.834096312522888	-0.579704105854034	-1.22007501125336	MTFR1L	Mitochondrial fission regulator	A0A7N4PC48_SARHA	A0A7N4PC48	A0A7N4PC48_S100_M1	1	Phospho (STY)	S	100	FVMQRNASVPNLRGP
1.03172564506531	1.08146071434021	1.07967162132263	-0.975902497768402	0.676695168018341	0.867263615131378	0.967675089836121	-1.01943528652191	-0.951530873775482	-0.950531482696533	-0.802325129508972	-1.0047664642334	LOC100928231	Uncharacterized protein	A0A7N4PCH3_SARHA	A0A7N4PCH3	A0A7N4PCH3_S276_M1	1	Phospho (STY)	S	276	FKLRALGSPVTRPPP
1.0748997926712	0.874432384967804	0.887731611728668	-1.02111780643463	-0.0226958077400923	-0.0663807466626167	1.05652344226837	-2.46714162826538	-0.147759795188904	-0.108050234615803	0.0242035035043955	-0.0846447497606277	R3HDM1	R3H domain containing 1	A0A7N4PCJ0_SARHA	A0A7N4PCJ0	A0A7N4PCJ0_S872_M1	1	Phospho (STY)	S	872	SSQPRAHSPPQWKQN
0.238273084163666	1.3166424036026	1.47779297828674	-0.376431077718735	-0.65021950006485	0.842870354652405	0.981816351413727	0.0926873460412025	-0.156632363796234	-1.32430517673492	-1.1287043094635	-1.31379020214081	PDHA1	Pyruvate dehydrogenase E1 component subunit alpha	A0A7N4PCJ7_SARHA	A0A7N4PCJ7	A0A7N4PCJ7_S298_M1	1	Phospho (STY)	S	298	TYRYHGHSMSDPGVS
1.09623277187347	1.26597166061401	1.39774143695831	0.274668246507645	-0.128255784511566	0.614784777164459	-0.538305044174194	-2.12810325622559	-0.454379290342331	-0.217617258429527	-0.601558744907379	-0.58117949962616	PSMC1	Proteasome 26S subunit, ATPase 1	A0A7N4PCM2_SARHA	A0A7N4PCM2	A0A7N4PCM2_T109_M1	1	Phospho (STY)	T	109	ASKLPLVTPHTQCRL
1.09588968753815	0.876427352428436	1.20045924186707	-0.816728472709656	0.98809152841568	1.21389484405518	-1.33787870407104	-0.178722694516182	-0.8497234582901	-0.399180591106415	-0.610719501972198	-1.18180930614471	CCDC102A	Myosin tail domain-containing protein	A0A7N4PCS6_SARHA	A0A7N4PCS6	A0A7N4PCS6_S12_M1	1	Phospho (STY)	S	12	AGSRLADSPQLSKSS
0.311256021261215	0.711922764778137	0.610995769500732	0.408461481332779	1.09001994132996	1.08971703052521	1.11809098720551	-1.38868772983551	-0.95194935798645	-0.629517734050751	-1.49356889724731	-0.876740276813507	DAXX	Death domain-associated protein 6	A0A7N4PCY2_SARHA	A0A7N4PCY2	A0A7N4PCY2_S517_M2	2	Phospho (STY)	S	517	ARLSQGNSPHNEDLP
0.317422240972519	0.716167747974396	0.615724742412567	0.414161622524261	1.09245193004608	1.09215044975281	1.12038838863373	-0.680690169334412	-0.867062568664551	-1.09768009185791	-1.54412353038788	-1.17891073226929	DAXX	Death domain-associated protein 6	A0A7N4PCY2_SARHA	A0A7N4PCY2	A0A7N4PCY2_S513_M2	2	Phospho (STY)	S	513	QRRRARLSQGNSPHN
0.943752944469452	1.12298679351807	1.0559595823288	0.523459017276764	-1.48062562942505	0.537890315055847	0.79228800535202	0.284563601016998	-1.28064870834351	-0.441932708024979	-1.42664051055908	-0.631052672863007	APPL1	Adaptor protein, phosphotyrosine interacting with PH domain and leucine zipper 1	A0A7N4PD33_SARHA	A0A7N4PD33	A0A7N4PD33_S401_M1	1	Phospho (STY)	S	401	ALEAVTPSPSFQQRH
1.44877052307129	1.3380583524704	1.41776132583618	-1.11182606220245	-0.0371134802699089	-0.229627713561058	0.625159800052643	-0.276648312807083	-0.54692554473877	-1.25256049633026	-0.172947034239769	-1.20210134983063	SH3PXD2A	SH3 and PX domains 2A	A0A7N4PDP9_SARHA	A0A7N4PDP9	A0A7N4PDP9_S1003_M1	1	Phospho (STY)	S	1003	CALRRNESLTATDSL
0.937035381793976	1.40029954910278	1.33682930469513	-1.084552526474	-0.85450541973114	-0.546034812927246	1.5201210975647	-1.00841820240021	-0.636709153652191	-0.487523764371872	-0.160849779844284	-0.415691822767258	GPC4	Glypican 4	A0A7N4PDV5_SARHA	A0A7N4PDV5	A0A7N4PDV5_S36_M1	1	Phospho (STY)	S	36	FNKNDAPSNEINGDH
0.864756941795349	0.857417106628418	0.830029606819153	0.808785557746887	0.700218498706818	0.944438934326172	-1.18940758705139	0.626069784164429	-0.925321638584137	-1.19157028198242	-1.11180746555328	-1.2136093378067	AAK1	AP2 associated kinase 1	A0A7N4PE76_SARHA	A0A7N4PE76	A0A7N4PE76_S546_M2	2	Phospho (STY)	S	546	LGSLTPPSSPKAQRA
1.54471933841705	0.500598669052124	1.17969799041748	0.723033428192139	0.551898956298828	0.754715144634247	-0.84475976228714	-0.0348453149199486	-1.17406105995178	-0.871306419372559	-1.09990787506104	-1.22978293895721	RBM14	RNA binding motif protein 14	A0A7N4PEJ0_SARHA	A0A7N4PEJ0	A0A7N4PEJ0_S857_M1	1	Phospho (STY)	S	857	LSDYRRLSDSQLSFR
1.19922733306885	0.932785272598267	1.11921286582947	-0.174759790301323	1.13366198539734	1.08694839477539	-0.913258910179138	-0.560766994953156	-0.95088392496109	-1.06968712806702	-0.655716478824615	-1.14676260948181	YAP1	Yes1 associated transcriptional regulator	A0A7N4PER8_SARHA	A0A7N4PER8	A0A7N4PER8_S292_M1	1	Phospho (STY)	S	292	PPPLAPQSPQGSVMG
1.08239579200745	1.12225103378296	1.23642683029175	-1.25053155422211	0.949374914169312	0.976916968822479	-0.301908075809479	-0.736001074314117	-0.813230872154236	-0.22183832526207	-0.714815318584442	-1.32904028892517	ATXN1	Ataxin 1	A0A7N4PEW2_SARHA	A0A7N4PEW2	A0A7N4PEW2_S381_M1	1	Phospho (STY)	S	381	QVTHREASPSTLNDK
1.18082559108734	1.17760276794434	1.32187640666962	-0.182883203029633	0.276900112628937	0.453538745641708	-0.231361120939255	-2.30805802345276	-0.31426602602005	-0.587889194488525	-0.289295762777328	-0.496990203857422	HDAC5	Histone deacetylase	A0A7N4PFN0_SARHA	A0A7N4PFN0	A0A7N4PFN0_S271_M1	1	Phospho (STY)	S	271	FPLRKTASEPNLKVR
1.49417185783386	1.44001686573029	1.39531409740448	-0.445854872465134	0.390857130289078	-0.921993970870972	0.499418526887894	-0.49955752491951	-0.763308167457581	-1.24993228912354	-0.717983365058899	-0.62114816904068	HDAC5	Histone deacetylase	A0A7N4PFN0_SARHA	A0A7N4PFN0	A0A7N4PFN0_S290_M1	1	Phospho (STY)	S	290	QKVAERRSSPLLRRK
1.22133910655975	1.03845703601837	1.1621025800705	-1.60604429244995	-1.29532182216644	-1.21169638633728	1.1225391626358	-0.124551773071289	-0.0868036523461342	0.0134509103372693	0.0306298397481441	-0.264100670814514	FMNL2	Formin like 2	A0A7N4PFZ3_SARHA	A0A7N4PFZ3	A0A7N4PFZ3_S171_M1	1	Phospho (STY)	S	171	KSKPWSRSIEDLHRG
1.31798803806305	1.32004714012146	1.44461309909821	-1.01746439933777	-0.585389733314514	-1.36554455757141	0.760644137859344	0.182707697153091	-0.66841059923172	-0.838327765464783	0.0971245914697647	-0.647987604141235	FMNL2	Formin like 2	A0A7N4PFZ3_SARHA	A0A7N4PFZ3	A0A7N4PFZ3_T202_M1	1	Phospho (STY)	T	202	HSTLRYNTLPSRRTL
0.520910918712616	1.28205645084381	0.886905908584595	0.529115498065948	0.542038381099701	0.543135344982147	0.746469736099243	0.0684854909777641	-1.26484370231628	-1.32234156131744	-0.869764864444733	-1.6621675491333	RPS6KC1	non-specific serine/threonine protein kinase	A0A7N4PG14_SARHA	A0A7N4PG14	A0A7N4PG14_S620_M1	1	Phospho (STY)	S	620	SLSRSKNSPMAFFRI
1.04241406917572	1.70032095909119	1.47815883159637	-0.696095943450928	-0.164774060249329	-1.20382416248322	0.0482159517705441	0.700859248638153	-0.341240346431732	-0.979434847831726	-0.631534218788147	-0.953065574169159	CLDN19	Claudin 19	A0A7N4PG47_SARHA	A0A7N4PG47	A0A7N4PG47_S193_M1	1	Phospho (STY)	S	193	CPERERLSPQQPYRA
1.21689474582672	0.591901123523712	0.864067912101746	-0.788458406925201	-1.77876913547516	-0.763864278793335	0.938281774520874	-0.369127422571182	1.48246932029724	-0.169049963355064	-0.438103884458542	-0.786241710186005	RAI1	Retinoic acid induced 1	A0A7N4PG71_SARHA	A0A7N4PG71	A0A7N4PG71_S1284_M1	1	Phospho (STY)	S	1284	LILRSGGSPGSIKEE
1.45671904087067	1.35677564144135	1.12767291069031	-1.17843174934387	-0.678760349750519	0.479736179113388	-0.335553854703903	0.814804553985596	-0.674536466598511	-0.420571237802505	-1.41008579730988	-0.537768959999084	FOXJ3	Forkhead box J3	A0A7N4PG84_SARHA	A0A7N4PG84	A0A7N4PG84_S283_M1	1	Phospho (STY)	S	283	PDQDGSDSPRSSLNN
0.870461702346802	0.745805144309998	0.878936052322388	-2.10877442359924	-0.0152705134823918	-1.98007965087891	0.220534712076187	0.40055450797081	0.0136042041704059	0.370017349720001	0.394167423248291	0.210043668746948	RTN4	Reticulon	A0A7N4PGL6_SARHA	A0A7N4PGL6	A0A7N4PGL6_S804_M1	1	Phospho (STY)	S	804	SKEKLNASPPTMGKP
1.5020604133606	1.61992454528809	1.34745442867279	-0.476685166358948	-0.786029398441315	-1.09570026397705	-0.964558303356171	-0.346088826656342	0.449205368757248	-0.63284558057785	-0.764320135116577	0.14758275449276	RTN4	Reticulon	A0A7N4PGL6_SARHA	A0A7N4PGL6	A0A7N4PGL6_S307_M1	1	Phospho (STY)	S	307	RYSEMGSSFEGLQKA
0.907029867172241	1.01552379131317	1.23270165920258	-1.36179769039154	-1.54089057445526	-1.42413592338562	0.889083385467529	-0.459549903869629	-0.184682577848434	0.206099763512611	0.234671846032143	0.485946387052536	LRBA	LPS responsive beige-like anchor protein	A0A7N4PH11_SARHA	A0A7N4PH11	A0A7N4PH11_S1239_M1	1	Phospho (STY)	S	1239	SSQPYRPSPEISREQ
1.42855095863342	2.068763256073	0.617541372776031	0.535158455371857	-0.627950251102448	-0.0677716955542564	-1.08031296730042	-0.126070141792297	-0.134968504309654	-1.07966434955597	-0.578933775424957	-0.954342246055603		V-SNARE coiled-coil homology domain-containing protein	A0A7N4PH42_SARHA	A0A7N4PH42	A0A7N4PH42_T191_M1	1	Phospho (STY)	T	191	KTEDLEATSEHFKTT
0.927340626716614	0.991879105567932	0.892191469669342	0.264076441526413	0.561491787433624	1.11045241355896	0.493265926837921	-0.289793312549591	-1.40799224376678	-0.776007294654846	-1.34958946704865	-1.41731548309326	BLTP1	Bridge-like lipid transfer protein family member 1 C-terminal domain-containing protein	A0A7N4PHA4_SARHA	A0A7N4PHA4	A0A7N4PHA4_S4654_M1	1	Phospho (STY)	S	4654	ASHLEKNSQELLLDA
0.724133193492889	0.503604888916016	1.00734972953796	-0.234701558947563	0.368262350559235	0.142293676733971	1.83326482772827	0.137738883495331	-0.857772290706635	-1.48699223995209	-0.629394173622131	-1.50778722763062	BLTP1	Bridge-like lipid transfer protein family member 1 C-terminal domain-containing protein	A0A7N4PHA4_SARHA	A0A7N4PHA4	A0A7N4PHA4_S1222_M1	1	Phospho (STY)	S	1222	EVERKAHSLSLQVPL
0.859103918075562	1.06151342391968	0.992205679416656	-1.16709101200104	1.29094767570496	0.878071308135986	-0.820730209350586	-1.13749742507935	0.484147131443024	-1.08683168888092	-0.516511857509613	-0.837326943874359	WASHC2C	FAM21/CAPZIP domain-containing protein	A0A7N4PHE0_SARHA	A0A7N4PHE0	A0A7N4PHE0_S844_M1	1	Phospho (STY)	S	844	TIVKKDNSLESHKFP
1.02059555053711	1.63078987598419	1.60912585258484	0.788972973823547	-0.848538398742676	-0.978752970695496	-0.243518069386482	-1.11633586883545	-0.486869245767593	-0.423945158720016	-0.817955672740936	-0.133568868041039	WASHC2C	FAM21/CAPZIP domain-containing protein	A0A7N4PHE0_SARHA	A0A7N4PHE0	A0A7N4PHE0_S422_M1	1	Phospho (STY)	S	422	FSVPSAQSPKEPQRP
0.323057621717453	1.74228823184967	1.15086209774017	-0.288783818483353	-0.23181140422821	-0.579310476779938	1.1733226776123	-0.17709344625473	0.511264741420746	-1.2472779750824	-1.27128612995148	-1.10523211956024	TNS2	Tensin 2	A0A7N4PHI9_SARHA	A0A7N4PHI9	A0A7N4PHI9_S101_M1	1	Phospho (STY)	S	101	STLPRSFSLDPLMER
1.69109678268433	1.43721461296082	1.69004809856415	-0.08242167532444	-0.383443027734756	-0.673123896121979	-1.03551733493805	-0.621123671531677	-0.519709587097168	-0.517387390136719	-0.238050520420074	-0.747582256793976	ZEB2	Zinc finger E-box binding homeobox 2	A0A7N4PHJ5_SARHA	A0A7N4PHJ5	A0A7N4PHJ5_T736_M1	1	Phospho (STY)	T	736	AATNNTPTKDSLSAR
0.312610536813736	1.27278506755829	1.26032197475433	0.630705714225769	0.363859325647354	1.4918407201767	-1.01632416248322	-0.8890540599823	-1.21517300605774	-0.669141709804535	-0.750772714614868	-0.791657567024231	STIM1	Stromal interaction molecule 1	A0A7N4PHQ1_SARHA	A0A7N4PHQ1	A0A7N4PHQ1_S640_M1	1	Phospho (STY)	S	640	HGLEKAYSVGELGPI
0.736205995082855	0.795273303985596	0.822550177574158	1.00663757324219	1.01378512382507	1.15054106712341	-0.393773853778839	-1.4219274520874	-1.12127137184143	-0.643192887306213	-1.12252855300903	-0.822299182415009	KIAA1522	KIAA1522	A0A7N4PI04_SARHA	A0A7N4PI04	A0A7N4PI04_S317_M1	1	Phospho (STY)	S	317	RRTGARLSPLVRPKS
0.875247895717621	0.900753736495972	0.824214518070221	0.991581380367279	1.08330607414246	1.02161169052124	-0.948726117610931	-0.712575495243073	-1.1207230091095	-0.936980247497559	-0.83833646774292	-1.13937389850616	KIAA1522	KIAA1522	A0A7N4PI04_SARHA	A0A7N4PI04	A0A7N4PI04_S607_M1	1	Phospho (STY)	S	607	GLMGPPASPGKPSPR
0.995019197463989	1.31860756874084	1.34481430053711	-0.988112509250641	0.850042343139648	0.958914816379547	-0.876783967018127	-0.616632997989655	-0.305849432945251	-0.756238877773285	-0.662443339824677	-1.26133704185486	KIAA1522	KIAA1522	A0A7N4PI04_SARHA	A0A7N4PI04	A0A7N4PI04_S994_M1	1	Phospho (STY)	S	994	AASPRPQSPASTASF
1.21142196655273	0.820640623569489	0.455351114273071	1.21570825576782	0.71776670217514	1.1437680721283	-0.714322924613953	-1.07305443286896	-0.97026139497757	-0.651948213577271	-1.07524955272675	-1.07982039451599	KIAA1522	KIAA1522	A0A7N4PI04_SARHA	A0A7N4PI04	A0A7N4PI04_S576_M1	1	Phospho (STY)	S	576	TSQRLVGSPERTLSP
0.851447343826294	0.660448551177979	1.06987380981445	1.00848412513733	1.0023490190506	0.918606996536255	-1.50271236896515	-0.612661063671112	-0.88857114315033	-1.20806241035461	-0.875651240348816	-0.423551648855209	KIAA1522	KIAA1522	A0A7N4PI04_SARHA	A0A7N4PI04	A0A7N4PI04_S1067_M1	1	Phospho (STY)	S	1067	VGVPPPGSPGIKQAE
0.994919240474701	0.729279518127441	0.918077170848846	0.0131639447063208	0.854209542274475	1.11945652961731	0.773160099983215	-0.987246155738831	-0.744040369987488	-1.37457990646362	-1.15736937522888	-1.13903033733368	WNK1	non-specific serine/threonine protein kinase	A0A7N4PI27_SARHA	A0A7N4PI27	A0A7N4PI27_S2467_M1	1	Phospho (STY)	S	2467	NMDDGSGSPHSTHHL
1.13660538196564	0.869032800197601	1.14110934734344	0.945573329925537	1.12338972091675	-0.312576085329056	-1.56810832023621	-0.384901583194733	-0.206122219562531	-1.06848859786987	-0.519934833049774	-1.15557897090912	WNK1	non-specific serine/threonine protein kinase	A0A7N4PI27_SARHA	A0A7N4PI27	A0A7N4PI27_S179_M1	1	Phospho (STY)	S	179	AASNHVGSKEEPAAA
0.599037110805511	1.02529335021973	1.05111706256866	0.837377071380615	1.02621984481812	1.03176712989807	-1.06488788127899	-1.11729192733765	-1.04676783084869	-0.47475603222847	-0.602101802825928	-1.26500594615936	ENAH	ENAH actin regulator	A0A7N4PIG8_SARHA	A0A7N4PIG8	A0A7N4PIG8_S144_M1	1	Phospho (STY)	S	144	PTLPRQNSQLPSQVQ
1.69610214233398	1.36392724514008	1.75281941890717	-0.780157387256622	-0.241136893630028	-0.458032965660095	-0.568260610103607	-0.417053997516632	-1.10314953327179	-0.596832871437073	-0.454260379076004	-0.193964228034019	ENAH	ENAH actin regulator	A0A7N4PIG8_SARHA	A0A7N4PIG8	A0A7N4PIG8_S687_M1	1	Phospho (STY)	S	687	RRIAEKGSTIETEPK
1.42748379707336	1.16276502609253	1.5168229341507	-0.495533734560013	-0.256211429834366	0.518064677715302	0.444085985422134	-0.12704810500145	-0.840991020202637	-1.2917548418045	-0.920106589794159	-1.13757658004761	SH3BP5L	SH3 domain-binding protein 5	A0A7N4PIL3_SARHA	A0A7N4PIL3	A0A7N4PIL3_S287_M1	1	Phospho (STY)	S	287	QDPVRRRSSPVGAEA
1.2567093372345	1.57628321647644	1.1876825094223	-0.38045009970665	-0.635243356227875	-1.22927153110504	-0.0774688646197319	-1.79162585735321	0.070239245891571	0.111906252801418	-0.382550299167633	0.293789476156235	PLEKHO1	Pleckstrin homology domain containing O1	A0A7N4PIX8_SARHA	A0A7N4PIX8	A0A7N4PIX8_S271_M1	1	Phospho (STY)	S	271	SEKGRCASLEEILSQ
0.716514408588409	0.584873795509338	0.782371401786804	1.15247344970703	1.09391272068024	1.25258553028107	-1.02038109302521	-0.650130152702332	-1.29634642601013	-0.798656642436981	-0.857313394546509	-0.959903538227081	CAVIN3	Caveolae associated protein 3	A0A7N4PJ29_SARHA	A0A7N4PJ29	A0A7N4PJ29_T221_M1	1	Phospho (STY)	T	221	GSAPPPPTPTKPPRL
0.848455786705017	1.43338441848755	1.31639575958252	1.2372260093689	0.637125551700592	-0.50692081451416	-0.861208021640778	-0.945702731609344	-1.05980694293976	-0.488602161407471	-0.758033692836761	-0.852313041687012	CAVIN3	Caveolae associated protein 3	A0A7N4PJ29_SARHA	A0A7N4PJ29	A0A7N4PJ29_S256_M1	1	Phospho (STY)	S	256	LELEPPRSPVEDSEA
1.17623019218445	0.939776837825775	1.07450580596924	-1.42356336116791	-1.78493237495422	-0.094447523355484	1.1235476732254	0.584747970104218	-0.222035631537437	-0.531718492507935	-0.60328221321106	-0.238828793168068	CDR2L	Cerebellar degeneration related protein 2 like	A0A7N4PJ53_SARHA	A0A7N4PJ53	A0A7N4PJ53_T154_M1	1	Phospho (STY)	T	154	EKRERRRTIHTFPCL
1.32839703559875	1.22461891174316	0.954531967639923	-0.971372008323669	-0.835092008113861	0.856111228466034	0.915056169033051	-1.20566296577454	-1.15029537677765	0.155287489295006	-0.59125429391861	-0.680326104164124	CDR2L	Cerebellar degeneration related protein 2 like	A0A7N4PJ53_SARHA	A0A7N4PJ53	A0A7N4PJ53_S179_M1	1	Phospho (STY)	S	179	DAFRLHSSSMDLSPK
1.06438958644867	1.06439089775085	1.00831818580627	0.723023772239685	0.684452950954437	0.761385142803192	-0.179962456226349	-1.78779733181	-0.792332053184509	-0.574721574783325	-0.8931525349617	-1.07799458503723	TJP1	Tight junction protein 1	A0A7N4PJD6_SARHA	A0A7N4PJD6	A0A7N4PJD6_S650_M1	1	Phospho (STY)	S	650	SKRNLRKSREDLSAQ
0.93596076965332	1.04756820201874	1.34995448589325	0.0881649330258369	1.18956112861633	0.51375538110733	-0.00802783854305744	-1.46091055870056	-0.923021078109741	-0.794807553291321	-1.07184052467346	-0.866357326507568	TJP1	Tight junction protein 1	A0A7N4PJD6_SARHA	A0A7N4PJD6	A0A7N4PJD6_S361_M1	1	Phospho (STY)	S	361	PSDHSRHSPQQPSNG
0.997189700603485	1.02575957775116	1.18903040885925	0.338286221027374	0.935450077056885	0.775647521018982	-0.227649852633476	-0.397832334041595	-1.61324417591095	-1.12527632713318	-0.762111783027649	-1.13524901866913	TJP1	Tight junction protein 1	A0A7N4PJD6_SARHA	A0A7N4PJD6	A0A7N4PJD6_S945_M1	1	Phospho (STY)	S	945	QPIHRIDSPGFKTAS
1.51703929901123	1.75573015213013	0.793867111206055	-0.694958925247192	-1.31530725955963	0.918969035148621	-0.55732136964798	-0.0424555540084839	-0.692509829998016	-0.639065623283386	-0.824428737163544	-0.21955831348896	TJP1	Tight junction protein 1	A0A7N4PJD6_SARHA	A0A7N4PJD6	A0A7N4PJD6_S390_M1	1	Phospho (STY)	S	390	AVSTPVKSIDDLMPT
1.83761942386627	1.65977346897125	1.28757441043854	-0.181884691119194	-0.862447500228882	-1.00792229175568	-0.681896090507507	-0.154142245650291	-0.373954683542252	-0.411662876605988	-0.590021193027496	-0.52103579044342	ANK3	Ankyrin 3	A0A7N4PJG2_SARHA	A0A7N4PJG2	A0A7N4PJG2_S2087_M1	1	Phospho (STY)	S	2087	ESQERPLSPKSSPPF
1.30812454223633	1.04536926746368	0.88393771648407	0.398525208234787	0.671845316886902	0.968342065811157	-0.38119575381279	-1.14765071868896	-1.46055865287781	-0.942460358142853	-0.182565838098526	-1.16171288490295		RAB11 family interacting protein 1	A0A7N4PJQ1_SARHA	A0A7N4PJQ1	A0A7N4PJQ1_S568_M1	1	Phospho (STY)	S	568	SRQSKSPSPTEEVTR
0.839744091033936	0.831778645515442	1.01387453079224	-2.80711841583252	-0.314243406057358	-0.560506284236908	0.0511853322386742	0.11170632392168	-0.00971333775669336	0.279274523258209	0.404396682977676	0.15962128341198	MCMBP	Mini-chromosome maintenance complex-binding protein	A0A7N4PJS0_SARHA	A0A7N4PJS0	A0A7N4PJS0_S304_M1	1	Phospho (STY)	S	304	LEEQRVHSPPASLVP
1.37454962730408	1.45798969268799	0.979099750518799	-1.17416167259216	-0.136743187904358	0.14940844476223	1.12506318092346	-0.424725115299225	-0.890928745269775	-0.344226002693176	-0.983974874019623	-1.13135099411011	TAF3	TATA-box binding protein associated factor 3	A0A7N4PJS1_SARHA	A0A7N4PJS1	A0A7N4PJS1_S183_M1	1	Phospho (STY)	S	183	LSKRPLDSPEAEEMP
1.18165564537048	1.57725214958191	0.715035617351532	0.0475072711706161	-0.0473087169229984	0.578810393810272	0.302153378725052	-0.664592027664185	0.374860465526581	-1.18518590927124	-1.29997599124908	-1.58021211624146		t-SNARE coiled-coil homology domain-containing protein	A0A7N4PJW2_SARHA	A0A7N4PJW2	A0A7N4PJW2_S115_M1	1	Phospho (STY)	S	115	PNLRRLQSSDAIGGT
1.35395693778992	0.532048344612122	0.561186015605927	1.04216980934143	0.0713028833270073	0.771362066268921	-0.568860292434692	0.739716529846191	-0.414213895797729	-1.21408128738403	-1.09478867053986	-1.77979850769043	SRRM2	Spt5 C-terminal domain-containing protein	A0A7N4PK06_SARHA	A0A7N4PK06	A0A7N4PK06_T1477_M1	1	Phospho (STY)	T	1477	GFDGAPDTPLRGRSG
1.1857031583786	1.88676595687866	1.28778481483459	-0.309114247560501	-1.06883811950684	-0.0503670908510685	-1.27137887477875	-1.05435240268707	0.328546494245529	-0.373010665178299	-0.31558945775032	-0.246149674057961	XIRP1	Xin actin binding repeat containing 1	A0A7N4PKM3_SARHA	A0A7N4PKM3	A0A7N4PKM3_T1436_M1	1	Phospho (STY)	T	1436	TFLPGAPTPPRIGGL
1.25836586952209	1.41507923603058	1.15217292308807	-0.154925525188446	-1.97647166252136	-0.53706568479538	-0.925796926021576	0.684631407260895	-0.599140346050262	-0.0940572023391724	0.161759600043297	-0.384551614522934	KNOP1	Small acidic protein-like domain-containing protein	A0A7N4PL27_SARHA	A0A7N4PL27	A0A7N4PL27_S110_M1	1	Phospho (STY)	S	110	RKELLPNSPEPLCQG
1.86543357372284	1.50644934177399	1.50051248073578	-1.01664662361145	-0.633682131767273	-0.440696865320206	-0.443261981010437	-0.29754164814949	-0.362525343894958	-0.598629534244537	-0.460538059473038	-0.618873178958893	KNOP1	Small acidic protein-like domain-containing protein	A0A7N4PL27_SARHA	A0A7N4PL27	A0A7N4PL27_S76_M1	1	Phospho (STY)	S	76	KKTQEAGSPDRAPHE
0.829794108867645	0.97695529460907	1.22751533985138	-2.66514730453491	0.140143215656281	0.414804309606552	0.12591515481472	-0.0180035103112459	-0.642147779464722	-0.275186002254486	0.092113621532917	-0.206756338477135	RUSC2	RUN and SH3 domain containing 2	A0A7N4PLK8_SARHA	A0A7N4PLK8	A0A7N4PLK8_S523_M1	1	Phospho (STY)	S	523	SSLAGPGSPPRRVTS
1.58012747764587	1.58585047721863	1.65215814113617	-0.688262343406677	-0.00806149374693632	-0.471052706241608	-0.918919503688812	-0.476381540298462	-0.62795215845108	-0.866400003433228	-0.211701825261116	-0.549404501914978	ELAVL4	ELAV-like protein	A0A7N4PLP2_SARHA	A0A7N4PLP2	A0A7N4PLP2_S98_M1	1	Phospho (STY)	S	98	SNSRNCPSPMQTGAT
0.49981427192688	0.549619853496552	1.56737184524536	0.818731904029846	-1.33015811443329	0.759363532066345	-0.999263525009155	0.397882521152496	0.799167633056641	-0.938945710659027	-0.914750576019287	-1.2088338136673	MAP2K4	Mitogen-activated protein kinase kinase 4	A0A7N4PLS5_SARHA	A0A7N4PLS5	A0A7N4PLS5_S271_M1	1	Phospho (STY)	S	271	ISGQLVDSIAKTRDA
1.3295042514801	1.39377057552338	1.06569623947144	-0.33010795712471	-0.396453678607941	0.567848801612854	0.601489305496216	-0.911167025566101	0.216920360922813	-1.437739610672	-0.884274184703827	-1.215487241745	FRYL	FRY like transcription coactivator	A0A7N4PLY9_SARHA	A0A7N4PLY9	A0A7N4PLY9_T2025_M1	1	Phospho (STY)	T	2025	GDRRRSNTLDIMDGR
1.33997631072998	1.31348216533661	1.03495860099792	0.324258357286453	-1.00607991218567	0.336786150932312	0.3862085044384	-0.0425332225859165	-0.0950279906392097	-1.43846154212952	-0.515878558158875	-1.63768887519836	FRYL	FRY like transcription coactivator	A0A7N4PLY9_SARHA	A0A7N4PLY9	A0A7N4PLY9_S2038_M1	1	Phospho (STY)	S	2038	GRINHGGSLARTRSL
1.03350555896759	1.11119163036346	1.71183180809021	0.201194271445274	-0.232292428612709	0.639760196208954	0.347948402166367	-1.12231230735779	-1.03939664363861	-0.447426736354828	-1.39612233638763	-0.807881414890289	CRY2	Cryptochrome circadian regulator 2	A0A7N4PLZ4_SARHA	A0A7N4PLZ4	A0A7N4PLZ4_S563_M1	1	Phospho (STY)	S	563	VPPCPPASPKRKHET
0.820036947727203	1.55533587932587	1.46693086624146	-1.08165991306305	0.22741362452507	0.524114608764648	0.665787577629089	-0.615774691104889	-1.18948078155518	-0.520959079265594	-1.06186556816101	-0.789879322052002	PLEKHA1	Pleckstrin homology domain containing A1	A0A7N4PLZ7_SARHA	A0A7N4PLZ7	A0A7N4PLZ7_S334_M1	1	Phospho (STY)	S	334	STASRHNSLGSSFTL
1.62649524211884	1.50314331054688	1.69142663478851	-0.68007481098175	-0.839298248291016	-0.331084847450256	-0.26887372136116	-0.152088150382042	-0.962724089622498	-0.276221841573715	-0.661764919757843	-0.648934543132782		PWWP domain-containing protein	A0A7N4PM80_SARHA	A0A7N4PM80	A0A7N4PM80_S278_M1	1	Phospho (STY)	S	278	TTMTPQVSPKKGKPW
0.163419514894485	1.21215450763702	1.3240385055542	0.0216287691146135	-0.827267289161682	0.301563322544098	1.25447964668274	0.754117906093597	-0.537110507488251	-1.40393507480621	-1.05281436443329	-1.21027505397797	NDRG1	N-myc downstream regulated 1	A0A7N4PMM3_SARHA	A0A7N4PMM3	A0A7N4PMM3_S326_M1	1	Phospho (STY)	S	326	SMTRLMRSRTASGSS
0.981144309043884	1.17840075492859	1.27648603916168	-1.4548248052597	-1.44828689098358	-1.27883684635162	0.186720877885818	0.655145406723022	0.464442998170853	-0.484695076942444	-0.39299288392067	0.317296117544174	KIF1A	Kinesin family member 1A	A0A7N4PMR1_SARHA	A0A7N4PMR1	A0A7N4PMR1_S1223_M1	1	Phospho (STY)	S	1223	PLCKDVLSPLRPSRR
1.54116225242615	1.57278943061829	1.60824453830719	-0.542194664478302	-1.0340131521225	-0.20527970790863	0.142218545079231	-0.857644319534302	-0.551173508167267	-0.734861195087433	-0.713260471820831	-0.225987732410431	KIF1A	Kinesin family member 1A	A0A7N4PMR1_SARHA	A0A7N4PMR1	A0A7N4PMR1_S1673_M2	2	Phospho (STY)	S	1673	PPCSRPVSPELEPVL
1.55412411689758	1.58782553672791	1.62560594081879	-0.252569764852524	-0.396293491125107	-0.916401982307434	-0.908306181430817	-0.0479850098490715	-0.436780750751495	-0.205581620335579	-0.717878460884094	-0.885758340358734	KIF1A	Kinesin family member 1A	A0A7N4PMR1_SARHA	A0A7N4PMR1	A0A7N4PMR1_S1669_M2	2	Phospho (STY)	S	1669	LRNPPPCSRPVSPEL
1.06152510643005	1.3001297712326	1.00039517879486	0.722630143165588	0.618979454040527	0.805248975753784	-0.41544246673584	-1.17062962055206	-1.26946437358856	-0.761928796768188	-0.717182457447052	-1.17426097393036	PPP1R12A	Protein phosphatase 1 regulatory subunit	A0A7N4PMT9_SARHA	A0A7N4PMT9	A0A7N4PMT9_S483_M1	1	Phospho (STY)	S	483	LGLRKTGSYGALAEI
1.0680011510849	0.866858422756195	0.626254558563232	0.586397349834442	1.24425935745239	1.08388423919678	-0.494793653488159	-1.5557633638382	-0.838274896144867	-0.970375597476959	-0.936445355415344	-0.680002331733704	PPP1R12A	Protein phosphatase 1 regulatory subunit	A0A7N4PMT9_SARHA	A0A7N4PMT9	A0A7N4PMT9_S545_M1	1	Phospho (STY)	S	545	TIPRRQASTSDIEEK
1.28141736984253	0.955859422683716	0.805112659931183	0.693128824234009	0.841838181018829	1.0461540222168	-0.754672765731812	-0.666276335716248	-1.2934011220932	-0.968501448631287	-0.919716835021973	-1.02094209194183	PPP1R12A	Protein phosphatase 1 regulatory subunit	A0A7N4PMT9_SARHA	A0A7N4PMT9	A0A7N4PMT9_S938_M1	1	Phospho (STY)	S	938	SLLSRSGSYSYLEER
1.04184663295746	1.02001237869263	1.42524170875549	-0.304758101701736	-0.774131238460541	1.40415942668915	-0.0549370646476746	0.0648335069417953	-1.4525271654129	-0.461934089660645	-0.834123015403748	-1.07368302345276	SCFD1	Sec1 family domain containing 1	A0A7N4PNP1_SARHA	A0A7N4PNP1	A0A7N4PNP1_S321_M1	1	Phospho (STY)	S	321	ESSAVENSPAGARPK
0.751100599765778	0.898795604705811	0.898341357707977	-2.86785101890564	-0.465268433094025	-0.0247765742242336	0.374979317188263	0.176394492387772	-0.307666212320328	0.243955850601196	0.189289778470993	0.132705360651016	FNBP1	Formin binding protein 1	A0A7N4PNV5_SARHA	A0A7N4PNV5	A0A7N4PNV5_S322_M1	1	Phospho (STY)	S	322	QPMKRTISETSLSNS
0.489289492368698	0.804770469665527	1.31067633628845	-0.257991015911102	1.46139645576477	0.380715847015381	-0.0348472855985165	0.59738552570343	-1.08269596099854	-1.34745502471924	-1.22325706481934	-1.09798777103424	NUP153	Nucleoporin 153	A0A7N4PNV8_SARHA	A0A7N4PNV8	A0A7N4PNV8_S376_M1	1	Phospho (STY)	S	376	SNKVQAASPNNAGSP
1.23437130451202	1.26375615596771	0.884320974349976	-0.890039801597595	0.505200266838074	0.461856037378311	0.944253981113434	-1.22910261154175	-0.154801994562149	-1.5033802986145	-0.770551562309265	-0.745882391929626	TRIM32	RING-type E3 ubiquitin transferase	A0A7N4PNV9_SARHA	A0A7N4PNV9	A0A7N4PNV9_S329_M1	1	Phospho (STY)	S	329	SPDDMTPSPRSSPSR
0.0675578042864799	-0.163586482405663	-0.132721483707428	-1.43804109096527	1.11166906356812	1.33727014064789	1.18339371681213	-0.986006736755371	1.31397640705109	-0.724645912647247	-0.73941171169281	-0.829453766345978	BAZ2B	Bromodomain adjacent to zinc finger domain 2B	A0A7N4PP39_SARHA	A0A7N4PP39	A0A7N4PP39_T1259_M1	1	Phospho (STY)	T	1259	ELTESLKTKAFQAHT
0.966885030269623	1.26536965370178	1.54927587509155	0.430582135915756	-0.204578399658203	1.04728674888611	-0.929597973823547	-0.917095243930817	-1.23033142089844	-0.398518443107605	-1.02927052974701	-0.550007522106171	MFSD1	Major facilitator superfamily domain containing 1	A0A7N4PP52_SARHA	A0A7N4PP52	A0A7N4PP52_S32_M1	1	Phospho (STY)	S	32	AGPGARVSPLAALRD
0.437781631946564	0.517108857631683	0.864576637744904	0.154955387115479	1.23371016979218	1.08263993263245	0.511929333209991	-0.00932423770427704	-0.324293583631516	-1.62652134895325	-1.31565499305725	-1.52690768241882	PDLIM4	PDZ and LIM domain 4	A0A7N4PP68_SARHA	A0A7N4PP68	A0A7N4PP68_S274_M1	1	Phospho (STY)	S	274	GGPRNLKSPVSKLGG
1.32200872898102	1.62808299064636	1.83964264392853	-0.479991436004639	-0.583121478557587	-1.06439280509949	-0.704014897346497	-0.181460916996002	-0.665349543094635	-0.377424955368042	-0.111125484108925	-0.622852802276611	FGD1	FYVE, RhoGEF and PH domain containing 1	A0A7N4PPC3_SARHA	A0A7N4PPC3	A0A7N4PPC3_S66_M1	1	Phospho (STY)	S	66	RLLVKSLSLEPAPQG
1.23244953155518	1.48510205745697	1.85834288597107	-0.372688919305801	0.0536052398383617	-0.699116468429565	-0.508699595928192	-0.172436654567719	-1.30097579956055	-0.0521229654550552	-0.6078822016716	-0.915577232837677	KIAA1671	Tankyrase 1-binding protein C-terminal domain-containing protein	A0A7N4PPF2_SARHA	A0A7N4PPF2	A0A7N4PPF2_S42_M1	1	Phospho (STY)	S	42	PVGKAPASPPGMVLA
1.54392540454865	1.63407063484192	1.62544655799866	-0.266003102064133	-1.00006115436554	-0.673549592494965	-0.730235517024994	-0.617779672145844	-0.103173770010471	-0.514227688312531	-0.754115283489227	-0.144296869635582	KIAA1671	Tankyrase 1-binding protein C-terminal domain-containing protein	A0A7N4PPF2_SARHA	A0A7N4PPF2	A0A7N4PPF2_S846_M1	1	Phospho (STY)	S	846	VDVLGGGSLQRNKVV
1.19046342372894	1.28284084796906	1.32111489772797	-0.51322740316391	0.914567768573761	0.82685798406601	-0.618834793567657	-0.719695270061493	-0.711571514606476	-0.977222263813019	-0.831172704696655	-1.16412091255188	ARRB1	Arrestin beta 1	A0A7N4PPY8_SARHA	A0A7N4PPY8	A0A7N4PPY8_S411_M1	1	Phospho (STY)	S	411	EEEEVPNSPHLNNT_
0.91755348443985	0.59693443775177	0.0164663232862949	-0.481112152338028	1.24977219104767	1.45483696460724	0.500190377235413	0.145232766866684	-0.343191355466843	-1.25246095657349	-1.37055861949921	-1.43366348743439		Glycogen [starch] synthase	A0A7N4PQ37_SARHA	A0A7N4PQ37	A0A7N4PQ37_S851_M1	1	Phospho (STY)	S	851	RHSSPHQSEGEEEEG
0.968803703784943	0.935059368610382	1.41361832618713	-0.519720315933228	1.51309132575989	-0.598947942256927	0.629333019256592	-0.871301710605621	-0.853050291538239	-0.722784101963043	-0.758205771446228	-1.13589572906494	STIM2	Stromal interaction molecule 2	A0A7N4PQ61_SARHA	A0A7N4PQ61	A0A7N4PQ61_S761_M1	1	Phospho (STY)	S	761	GILEKSCSMNQLSSG
1.40427446365356	1.45117735862732	1.21153664588928	-0.474626868963242	-1.52360165119171	0.488765239715576	0.666181743144989	-0.572481274604797	-0.766887068748474	-0.674929976463318	-0.357481330633163	-0.851927220821381	STIM2	Stromal interaction molecule 2	A0A7N4PQ61_SARHA	A0A7N4PQ61	A0A7N4PQ61_S742_M1	1	Phospho (STY)	S	742	MGLTETKSMIFSPAS
1.33004486560822	1.5082528591156	1.81284809112549	-0.375080525875092	-0.798796474933624	-0.656526386737823	-0.274489283561707	-0.742145776748657	-1.24909842014313	0.0600122511386871	-0.508568942546844	-0.106452263891697	ENOX2	RRM domain-containing protein	A0A7N4PQ63_SARHA	A0A7N4PQ63	A0A7N4PQ63_S344_M1	1	Phospho (STY)	S	344	EERFRPPSPPPVVHY
0.791442573070526	0.897412776947021	0.833932757377625	0.314797431230545	0.714061260223389	0.485706090927124	0.442875593900681	-0.116297908127308	0.391842901706696	-1.58639645576477	-1.33408963680267	-1.83528745174408	LEMD2	Man1/Src1 C-terminal domain-containing protein	A0A7N4PQ83_SARHA	A0A7N4PQ83	A0A7N4PQ83_S197_M1	1	Phospho (STY)	S	197	WTKPSYFSDSER___
1.07941043376923	0.984304130077362	0.756277918815613	0.553615868091583	0.503330588340759	0.615753829479218	0.587743103504181	-1.06124770641327	0.130547448992729	-1.09313726425171	-1.52790021896362	-1.52869808673859	MTOR	Serine/threonine-protein kinase mTOR	A0A7N4PQE2_SARHA	A0A7N4PQE2	A0A7N4PQE2_S1246_M1	1	Phospho (STY)	S	1246	PMKKLHVSTINLQKA
1.60166072845459	1.71573603153229	1.60933899879456	-0.589516997337341	-0.402502089738846	-0.744157254695892	-0.383503258228302	-0.639296054840088	-0.752938985824585	-0.316095262765884	-0.473713845014572	-0.6250119805336	KANK4	KN motif and ankyrin repeat domains 4	A0A7N4PQQ9_SARHA	A0A7N4PQQ9	A0A7N4PQQ9_T512_M1	1	Phospho (STY)	T	512	GTEPRSSTPDITIGQ
1.5375919342041	1.80378079414368	1.53111696243286	-0.438145369291306	-0.546435177326202	-0.498683601617813	-0.184759870171547	-0.285595566034317	-0.847107529640198	-0.746330261230469	-0.540381073951721	-0.785051345825195	KANK4	KN motif and ankyrin repeat domains 4	A0A7N4PQQ9_SARHA	A0A7N4PQQ9	A0A7N4PQQ9_S150_M1	1	Phospho (STY)	S	150	PQLLRAASMPVTLLQ
1.48346555233002	1.65432226657867	1.70689535140991	-0.425723522901535	-0.809063494205475	-0.369808256626129	-0.484384387731552	-1.03546237945557	-0.73549485206604	-0.362513661384583	-0.354172348976135	-0.268060147762299	KANK4	KN motif and ankyrin repeat domains 4	A0A7N4PQQ9_SARHA	A0A7N4PQQ9	A0A7N4PQQ9_S203_M1	1	Phospho (STY)	S	203	FSDPHSRSPLASTQP
1.35942685604095	1.58381688594818	1.73945724964142	-0.792585134506226	-0.266783982515335	-1.02068638801575	0.225987285375595	-0.642835199832916	-0.501303315162659	-0.388802021741867	-0.939750671386719	-0.355941653251648	KANK4	KN motif and ankyrin repeat domains 4	A0A7N4PQQ9_SARHA	A0A7N4PQQ9	A0A7N4PQQ9_S444_M1	1	Phospho (STY)	S	444	AGPPPEGSPRELPPQ
0.85671603679657	0.904476404190063	0.829062342643738	0.729502081871033	-0.292776376008987	0.827511429786682	0.326833009719849	0.381899774074554	-0.187794461846352	-1.82673990726471	-0.733454644680023	-1.8152357339859	TMPO	Thymopoietin	A0A7N4PQR7_SARHA	A0A7N4PQR7	A0A7N4PQR7_S163_M1	1	Phospho (STY)	S	163	LREHVLESRSSTPLP
1.00546216964722	1.08072245121002	1.13757359981537	0.306080132722855	0.203108966350555	-2.37075042724609	0.46853306889534	0.185303419828415	-0.455503433942795	-0.723824739456177	0.0487186834216118	-0.885423839092255	TMPO	Thymopoietin	A0A7N4PQR7_SARHA	A0A7N4PQR7	A0A7N4PQR7_T167_M1	1	Phospho (STY)	T	167	VLESRSSTPLPAVSS
1.17017531394958	1.35514307022095	1.62213253974915	-0.953591704368591	0.468773692846298	0.44415083527565	-0.629906177520752	-0.436820447444916	-0.915139496326447	-1.13714718818665	0.0676237195730209	-1.05539405345917	ARID1B	AT-rich interaction domain 1B	A0A7N4PQS3_SARHA	A0A7N4PQS3	A0A7N4PQS3_S886_M1	1	Phospho (STY)	S	886	NHISRAPSPASFQRS
0.887810587882996	0.562818109989166	0.259913325309753	0.429482668638229	0.941758334636688	0.905764162540436	0.694474220275879	-1.21853506565094	0.575662314891815	-1.44371151924133	-0.993793427944183	-1.60164368152618	TJP2	Tight junction protein ZO-2	A0A7N4PQX8_SARHA	A0A7N4PQX8	A0A7N4PQX8_S177_M2	2	Phospho (STY)	S	177	RSRSWENSPERFPHD
1.01170611381531	0.820363521575928	0.74942684173584	0.844307661056519	0.0930171981453896	1.1660361289978	0.320227444171906	-0.600423216819763	-0.170798450708389	-1.0525940656662	-1.60180377960205	-1.57946538925171	ERC1	ELKS/RAB6-interacting/CAST family member 1	A0A7N4PR04_SARHA	A0A7N4PR04	A0A7N4PR04_S21_M1	1	Phospho (STY)	S	21	SSQSPGRSPRLPRSP
0.714925050735474	0.79925537109375	0.808601021766663	0.157289251685143	0.48878401517868	0.503951251506805	0.848553597927094	0.137562200427055	0.311108082532883	-1.82375824451447	-1.77021622657776	-1.17605531215668	ASAP2	ArfGAP with SH3 domain, ankyrin repeat and PH domain 2	A0A7N4PR58_SARHA	A0A7N4PR58	A0A7N4PR58_S829_M1	1	Phospho (STY)	S	829	VSRQRSSSDPPAIHP
1.02123034000397	0.700931310653687	0.848989963531494	1.40022051334381	0.110565416514874	1.21004629135132	-0.536699652671814	-1.20895552635193	-1.07242906093597	-1.14134883880615	-0.336351871490479	-0.996198832988739	RAB12	RAB12, member RAS oncogene family	A0A7N4PS36_SARHA	A0A7N4PS36	A0A7N4PS36_S115_M1	1	Phospho (STY)	S	115	GGVSAAGSPALSGGQ
1.05395686626434	0.88035523891449	0.926029622554779	1.23246192932129	-0.0714880377054214	1.26800954341888	-0.733416616916656	-0.924004316329956	-1.26291608810425	-0.628782331943512	-1.20813488960266	-0.532070934772491	CAVIN1	Caveolae associated protein 1	A0A7N4PSG8_SARHA	A0A7N4PSG8	A0A7N4PSG8_T364_M1	1	Phospho (STY)	T	364	DKLRKSFTPDHVVYA
0.436938852071762	1.24132227897644	1.36215031147003	0.676445066928864	0.693602859973907	1.06747198104858	-0.906430721282959	-1.00117313861847	-1.35353374481201	-0.902150750160217	-0.673958122730255	-0.640684902667999	CAVIN1	Caveolae associated protein 1	A0A7N4PSG8_SARHA	A0A7N4PSG8	A0A7N4PSG8_S362_M1	1	Phospho (STY)	S	362	SRDKLRKSFTPDHVV
0.777723252773285	0.682275295257568	0.492786318063736	1.17613637447357	1.1637305021286	1.17140769958496	-0.38639435172081	-1.22615349292755	-1.2480194568634	-0.814319491386414	-0.667588233947754	-1.1215842962265	CAVIN1	Caveolae associated protein 1	A0A7N4PSG8_SARHA	A0A7N4PSG8	A0A7N4PSG8_S190_M1	1	Phospho (STY)	S	190	NVKTVRGSLERQAGQ
1.43905210494995	1.38274645805359	1.47398364543915	-1.03863322734833	-0.809198141098022	-1.40948081016541	0.634157180786133	-0.419502556324005	-0.600710868835449	-0.325772106647491	-0.0496306531131268	-0.277010977268219	EML1	EMAP like 1	A0A7N4PSH4_SARHA	A0A7N4PSH4	A0A7N4PSH4_S145_M1	1	Phospho (STY)	S	145	GARKETISPATKRLN
1.13782036304474	1.44743633270264	1.27591168880463	-0.234111785888672	-1.29400229454041	0.510484218597412	-0.148025631904602	-0.381539851427078	0.772717356681824	-0.843856990337372	-1.10303485393524	-1.13979852199554	BCAS3	BCAS3 microtubule associated cell migration factor	A0A7N4PT40_SARHA	A0A7N4PT40	A0A7N4PT40_S476_M1	1	Phospho (STY)	S	476	SKQGGRCSPVPGLSS
1.33037006855011	1.064093708992	0.737080693244934	-0.192515552043915	0.347089529037476	0.481016516685486	1.23661315441132	-0.800690531730652	-1.22986102104187	-0.493704557418823	-1.52702844142914	-0.952463388442993		PX domain-containing protein	A0A7N4PTE1_SARHA	A0A7N4PTE1	A0A7N4PTE1_S73_M1	1	Phospho (STY)	S	73	SCVRRRYSDFEWLKN
0.923274993896484	1.17495238780975	1.0148241519928	0.0260532908141613	-0.000222693095565774	0.810420215129852	0.0130983619019389	0.705450057983398	-0.71702516078949	-1.39237689971924	-0.624922096729279	-1.93352651596069	C2CD2L	C2CD2 like	A0A7N4PTE7_SARHA	A0A7N4PTE7	A0A7N4PTE7_S60_M1	1	Phospho (STY)	S	60	GAAEPGGSLRELGVW
1.33305978775024	1.83871245384216	1.67401397228241	-0.367579966783524	-0.625586152076721	-0.445569545030594	-0.460877299308777	-0.742739498615265	-0.746541440486908	-0.242659658193588	-0.293028712272644	-0.921203970909119	ANK2	Ankyrin 2	A0A7N4PU39_SARHA	A0A7N4PU39	A0A7N4PU39_S1732_M1	1	Phospho (STY)	S	1732	GHSIRAVSPVIEETP
1.42641878128052	1.49443876743317	1.78473997116089	-0.653092503547668	-0.896245419979095	-0.827910959720612	0.0396157465875149	-0.692759871482849	-0.511224091053009	-0.214972823858261	-0.91728276014328	-0.0317248292267323	ANK2	Ankyrin 2	A0A7N4PU39_SARHA	A0A7N4PU39	A0A7N4PU39_S3017_M1	1	Phospho (STY)	S	3017	SSLGIPASPSEHRSK
1.24078261852264	1.9806159734726	1.55845201015472	-0.255806505680084	-0.30582132935524	-0.497223436832428	-0.260987609624863	-0.645164728164673	-0.626388728618622	-0.33895018696785	-0.943587958812714	-0.905920088291168	ANK2	Ankyrin 2	A0A7N4PU39_SARHA	A0A7N4PU39	A0A7N4PU39_S2122_M1	1	Phospho (STY)	S	2122	GDFDLQISPDRKTST
1.59864437580109	1.48752081394196	1.60041236877441	-0.70652312040329	-0.909556865692139	0.427191436290741	-0.419740289449692	-0.611109554767609	-0.703007280826569	-0.409603983163834	-0.549170970916748	-0.805056989192963	HMGA2	High mobility group AT-hook 2	A0A7N4PU42_SARHA	A0A7N4PU42	A0A7N4PU42_S44_M1	1	Phospho (STY)	S	44	QEPTGEPSPKRPRGR
1.31054246425629	1.08218216896057	1.16250312328339	0.775296330451965	-1.77112674713135	-0.766677439212799	0.619317471981049	-0.0184359215199947	0.0313154608011246	-1.0397447347641	-0.625940680503845	-0.759231626987457	IRS2	Insulin receptor substrate 2	A0A7N4PUL4_SARHA	A0A7N4PUL4	A0A7N4PUL4_S614_M1	1	Phospho (STY)	S	614	GHRKRTYSLTTPARQ
0.945630788803101	1.06129431724548	1.19431173801422	-1.62441945075989	-1.19315409660339	-1.32172834873199	1.25680041313171	-0.0528694428503513	0.0998071506619453	-0.0622059218585491	0.0735612213611603	-0.377028405666351	SH2B2	SH2B adaptor protein 2	A0A7N4PUV8_SARHA	A0A7N4PUV8	A0A7N4PUV8_S188_M1	1	Phospho (STY)	S	188	EMWHRRASPEPEAGQ
0.667188167572021	0.559891641139984	0.930669784545898	1.02861189842224	0.316938370466232	0.898951172828674	-0.114665530622005	0.606633245944977	-1.81389057636261	-0.758102536201477	-0.678312063217163	-1.64391350746155		High mobility group AT-hook 1	A0A7N4PV63_SARHA	A0A7N4PV63	A0A7N4PV63_T132_M1	1	Phospho (STY)	T	132	KEPSEAPTPKRPRGR
0.887032806873322	1.21388018131256	1.27774822711945	0.963263869285583	1.16891407966614	-1.02153193950653	-1.10610032081604	-0.344185024499893	-0.57755833864212	-0.631958484649658	-1.0168594121933	-0.812645614147186	DOCK7	Dedicator of cytokinesis 7	A0A7N4PV85_SARHA	A0A7N4PV85	A0A7N4PV85_S1671_M1	1	Phospho (STY)	S	1671	GQLERSPSGSAFGSQ
1.58455038070679	1.22936058044434	1.13152968883514	-1.22043609619141	0.231134802103043	0.371891587972641	0.455906540155411	-1.02495205402374	0.0920061469078064	-1.10518360137939	-0.918323934078217	-0.82748407125473	DOCK7	Dedicator of cytokinesis 7	A0A7N4PV85_SARHA	A0A7N4PV85	A0A7N4PV85_S1677_M1	1	Phospho (STY)	S	1677	PSGSAFGSQENLRWR
1.44307518005371	1.62702333927155	1.5988861322403	-0.719945549964905	-0.959141910076141	-0.911095142364502	-0.520882248878479	0.0207767840474844	-0.68389093875885	0.137355074286461	-0.238122031092644	-0.794038772583008	DOCK7	Dedicator of cytokinesis 7	A0A7N4PV85_SARHA	A0A7N4PV85	A0A7N4PV85_S1177_M1	1	Phospho (STY)	S	1177	KGLDRSNSWVNTGGP
1.46677649021149	1.67919743061066	1.08777964115143	0.296221673488617	-0.83261638879776	0.515857398509979	-0.0988911762833595	-0.522733271121979	-0.601153612136841	-0.748657166957855	-0.919895589351654	-1.32188546657562	REEP4	Receptor expression-enhancing protein	A0A7N4PVC3_SARHA	A0A7N4PVC3	A0A7N4PVC3_S139_M1	1	Phospho (STY)	S	139	AGRLRSFSMQDLRSI
0.968369126319885	0.930685222148895	1.20020830631256	0.582450807094574	0.770750105381012	0.820773363113403	-1.11608803272247	-0.877510130405426	0.174447953701019	-1.44027960300446	-0.992953419685364	-1.02085375785828	SLC25A46	Solute carrier family 25 member 46	A0A7N4PVC9_SARHA	A0A7N4PVC9	A0A7N4PVC9_Y82_M1	1	Phospho (STY)	Y	82	GGTGEEPYPGGGCSS
1.03878700733185	0.542561411857605	1.47515952587128	-1.21748018264771	-0.212682113051414	1.60686385631561	0.397987186908722	-0.128496631979942	-0.609541773796082	-0.931912839412689	-0.943203985691071	-1.01804137229919	EIF1AX	Eukaryotic translation initiation factor 4C	A0A7N4PVR3_SARHA	A0A7N4PVR3	A0A7N4PVR3_T5_M2	2	Phospho (STY)	T	5	___MRETTCVQPRKG
1.03878700733185	0.542561411857605	1.47515952587128	-1.21748018264771	-0.212682113051414	1.60686385631561	0.397987186908722	-0.128496631979942	-0.609541773796082	-0.931912839412689	-0.943203985691071	-1.01804137229919	EIF1AX	Eukaryotic translation initiation factor 4C	A0A7N4PVR3_SARHA	A0A7N4PVR3	A0A7N4PVR3_T4_M2	2	Phospho (STY)	T	4	____MRETTCVQPRK
0.784041047096252	1.53720641136169	1.57451951503754	-0.196454897522926	-0.979239881038666	-0.854010224342346	1.07071113586426	-0.0863702371716499	-1.11530423164368	-0.270855396986008	-0.362545490264893	-1.10169768333435	EIF4H	Eukaryotic translation initiation factor 4H	A0A7N4PW09_SARHA	A0A7N4PW09	A0A7N4PW09_S196_M1	1	Phospho (STY)	S	196	GPPLRGSSMDFREPT
1.85264039039612	0.653938353061676	1.20384001731873	-0.432745903730392	-1.04760706424713	0.411665678024292	1.09087955951691	-0.71731972694397	-0.515263736248016	-0.56639689207077	-1.16214525699615	-0.771485447883606	EIF4H	Eukaryotic translation initiation factor 4H	A0A7N4PW09_SARHA	A0A7N4PW09	A0A7N4PW09_S195_M1	1	Phospho (STY)	S	195	DGPPLRGSSMDFREP
1.56980216503143	1.52489376068115	1.63237392902374	-0.0605714209377766	-1.0244859457016	-0.451006799936295	-0.589159846305847	-0.542081952095032	-0.00703181326389313	-0.288780182600021	-0.948906421661377	-0.815045475959778	MTMR1	Phosphatidylinositol-3,5-bisphosphate 3-phosphatase	A0A7N4PW39_SARHA	A0A7N4PW39	A0A7N4PW39_S682_M1	1	Phospho (STY)	S	682	SSSDRGSSPSHSVTP
0.851175606250763	0.943677484989166	0.597527980804443	0.272822082042694	-1.25081241130829	0.540788531303406	0.803387403488159	1.00680792331696	0.192326083779335	-0.974071085453033	-1.50909543037415	-1.47453415393829	CDK7	Cyclin-dependent kinase 7	A0A7N4PWF9_SARHA	A0A7N4PWF9	A0A7N4PWF9_T170_M1	1	Phospho (STY)	T	170	GSPNRAYTHQVVTRW
1.02126562595367	1.4358903169632	1.63382077217102	-0.209427654743195	1.00705301761627	-0.131360083818436	-0.446802020072937	-0.681851506233215	-1.23723351955414	-0.926786959171295	-0.623013854026794	-0.841554164886475	ITPKC	Kinase	A0A7N4PWI5_SARHA	A0A7N4PWI5	A0A7N4PWI5_S466_M1	1	Phospho (STY)	S	466	PQLERLDSKPLLGQP
1.11755740642548	1.44643306732178	1.61143970489502	-0.413404494524002	0.306474298238754	0.109667547047138	0.0591639615595341	-1.65111637115479	-0.475642472505569	-0.302341938018799	-1.13118457794189	-0.677046179771423	SLC4A10	Anion exchange protein	A0A7N4PWV5_SARHA	A0A7N4PWV5	A0A7N4PWV5_S249_M1	1	Phospho (STY)	S	249	NRIPIVRSFADIGKK
0.413130789995193	0.428802311420441	0.645683348178864	0.431181639432907	1.296626329422	1.03366315364838	0.853417992591858	-0.0712318494915962	-1.39558887481689	-0.899968028068542	-1.5408433675766	-1.19487333297729	EHBP1	EH domain binding protein 1	A0A7N4PWY2_SARHA	A0A7N4PWY2	A0A7N4PWY2_S760_M1	1	Phospho (STY)	S	760	NKRPEPESPVNKSSL
0.548150420188904	0.244975224137306	0.579817235469818	0.350574254989624	1.31698060035706	0.802379190921783	1.38803172111511	-0.875382721424103	-0.982995450496674	-0.844801604747772	-1.60633659362793	-0.921392321586609	EHBP1	EH domain binding protein 1	A0A7N4PWY2_SARHA	A0A7N4PWY2	A0A7N4PWY2_S1086_M1	1	Phospho (STY)	S	1086	TETQRKPSEDEVLNK
1.48695683479309	1.23644137382507	1.56854093074799	-0.578294098377228	0.958831310272217	-0.575113713741302	-0.571026504039764	-0.786102414131165	-0.224412754178047	-0.747631669044495	-0.66191828250885	-1.10627102851868	SEMA4C	Semaphorin 4C	A0A7N4PX21_SARHA	A0A7N4PX21	A0A7N4PX21_S928_M1	1	Phospho (STY)	S	928	ELPKEPTSPPFRPGT
1.34766066074371	1.24272465705872	1.12850701808929	0.66882449388504	1.12139582633972	-0.58695775270462	-0.431787014007568	-0.961681842803955	-0.817598581314087	-0.744379043579102	-1.13945233821869	-0.827256083488464	SEMA4C	Semaphorin 4C	A0A7N4PX21_SARHA	A0A7N4PX21	A0A7N4PX21_Y918_M1	1	Phospho (STY)	Y	918	AAERTLVYPLELPKE
1.60843646526337	1.42794525623322	1.62045538425446	-0.355333566665649	-0.885417759418488	-0.0585380606353283	-0.443286448717117	-0.491264075040817	-0.931485772132874	0.225321099162102	-0.811832666397095	-0.904999852180481	PPIP5K1	Inositol hexakisphosphate and diphosphoinositol-pentakisphosphate kinase	A0A7N4PX24_SARHA	A0A7N4PX24	A0A7N4PX24_S983_M1	1	Phospho (STY)	S	983	IRNRKAGSMEVLSET
1.27945709228516	0.884294867515564	0.369926899671555	-1.14880907535553	1.3478010892868	0.794447898864746	-0.648619949817657	-0.952472448348999	0.84578263759613	-1.12368202209473	-0.903455495834351	-0.744671523571014	ZFC3H1	Putative zinc-finger domain-containing protein	A0A7N4PX29_SARHA	A0A7N4PX29	A0A7N4PX29_T788_M1	1	Phospho (STY)	T	788	KENDPMRTPEALPED
0.756464421749115	1.30376803874969	1.24741101264954	-0.500414311885834	0.286414474248886	-0.872524499893188	0.882107555866241	-0.775970458984375	0.96652889251709	-1.26897668838501	-1.23991346359253	-0.784895002841949	NUDCD3	NudC domain containing 3	A0A7N4PX74_SARHA	A0A7N4PX74	A0A7N4PX74_S116_M1	1	Phospho (STY)	S	116	AQEVEIDSATECGPT
1.28931641578674	1.45583033561707	0.951499819755554	-0.538819253444672	-0.349649161100388	-0.0607062987983227	1.34306633472443	-0.350704222917557	-0.697226285934448	-0.561010718345642	-1.45265197753906	-1.02894496917725	MACF1	Microtubule actin crosslinking factor 1	A0A7N4PX91_SARHA	A0A7N4PX91	A0A7N4PX91_S1810_M1	1	Phospho (STY)	S	1810	SLLLRQKSFSEDVIS
0.328366607427597	0.822918653488159	0.673117160797119	1.35886549949646	0.952471494674683	1.20293974876404	-1.0124340057373	-0.575330436229706	-0.597789645195007	-1.08940315246582	-1.54735052585602	-0.516371488571167	RFLNB	Refilin B	A0A7N4PXB2_SARHA	A0A7N4PXB2	A0A7N4PXB2_S6_M1	1	Phospho (STY)	S	6	__MVGRLSLQDVPEL
1.66562724113464	1.96397912502289	0.692589700222015	-1.00287199020386	-0.99559485912323	0.59322988986969	-0.260516732931137	-0.595569550991058	-0.563962817192078	-0.334823936223984	-0.503732860088348	-0.658353090286255	IRF2BP2	Interferon regulatory factor 2 binding protein 2	A0A7N4PY35_SARHA	A0A7N4PY35	A0A7N4PY35_S344_M1	1	Phospho (STY)	S	344	GHSGPFESKFKKEPT
1.78767967224121	1.57508945465088	1.40397989749908	-0.452319473028183	-0.938711285591125	-0.630893647670746	-0.478923201560974	-0.934026598930359	-0.00655398657545447	-0.788936972618103	-0.279264897108078	-0.257118999958038	CFTR	Cystic fibrosis transmembrane conductance regulator	A0A7N4PY84_SARHA	A0A7N4PY84	A0A7N4PY84_S700_M1	1	Phospho (STY)	S	700	FGERRKNSILNPLNS
1.19975984096527	0.773006439208984	0.948844611644745	0.446648597717285	1.10546731948853	-1.41872799396515	0.315457254648209	-1.27075004577637	0.433468401432037	-1.1665894985199	-1.14776372909546	-0.218821153044701	SEC16A	Protein transport protein sec16	A0A7N4PYB2_SARHA	A0A7N4PYB2	A0A7N4PYB2_S68_M1	1	Phospho (STY)	S	68	PQGTALGSPSKGNSF
1.22738540172577	1.69813847541809	1.82771039009094	-0.340657383203506	-0.843616187572479	-0.231800973415375	-0.486831486225128	-1.0447826385498	-0.785967350006104	-0.577386975288391	-0.148999601602554	-0.293191701173782	SEC16A	Protein transport protein sec16	A0A7N4PYB2_SARHA	A0A7N4PYB2	A0A7N4PYB2_T1372_M1	1	Phospho (STY)	T	1372	WRYDPRFTGSFDDEP
1.19241499900818	1.64962327480316	1.45448982715607	-0.984357297420502	-0.445331305265427	0.892085492610931	-0.433557540178299	-1.10721385478973	-0.809241116046906	-0.582344174385071	-0.293378561735153	-0.533189833164215		Parathymosin	A0A7N4PYH0_SARHA	A0A7N4PYH0	A0A7N4PYH0_S125_M1	1	Phospho (STY)	S	125	PGTMSEKSVETAPEL
2.19688391685486	0.990164577960968	1.35773360729218	-0.756679892539978	0.327927440404892	-0.394413977861404	-0.545458793640137	-0.383531004190445	-0.915449976921082	-0.812940537929535	-0.578654170036316	-0.48558109998703	SOWAHC	Sosondowah ankyrin repeat domain family member C	A0A7N4PYH4_SARHA	A0A7N4PYH4	A0A7N4PYH4_S126_M2	2	Phospho (STY)	S	126	DARSPPPSPGSREPN
2.21728801727295	0.953998744487762	1.33879899978638	-0.415434002876282	0.260716557502747	-0.727930307388306	-0.347998231649399	-0.84216433763504	-0.848479270935059	-0.417996674776077	-0.901887595653534	-0.268911838531494	SOWAHC	Sosondowah ankyrin repeat domain family member C	A0A7N4PYH4_SARHA	A0A7N4PYH4	A0A7N4PYH4_S122_M2	2	Phospho (STY)	S	122	LRKEDARSPPPSPGS
0.946321785449982	1.1965184211731	1.2248021364212	-0.51696789264679	0.0782999768853188	0.272128701210022	0.622362196445465	-2.07676768302917	0.310238301753998	-0.17122657597065	-0.610121607780457	-1.27558791637421	SOWAHC	Sosondowah ankyrin repeat domain family member C	A0A7N4PYH4_SARHA	A0A7N4PYH4	A0A7N4PYH4_S589_M1	1	Phospho (STY)	S	589	RDPEQPLSEEERPLK
0.92499852180481	0.590836346149445	0.552004456520081	-1.3926545381546	1.15971970558167	1.01566922664642	0.0829067081212997	1.00109243392944	-1.17764949798584	-1.31581664085388	-0.653939008712769	-0.78716778755188	GIPC1	GIPC PDZ domain containing family member 1	A0A7N4PYK9_SARHA	A0A7N4PYK9	A0A7N4PYK9_S285_M1	1	Phospho (STY)	S	285	SAGARPGSGPQLGTG
0.0842053443193436	0.563577473163605	0.706791043281555	1.17803561687469	0.74046665430069	1.17391967773438	0.848584234714508	-0.675478279590607	-1.40932238101959	-0.725689291954041	-1.03690826892853	-1.44818186759949	EFR3A	EFR3 homolog A	A0A7N4PZ65_SARHA	A0A7N4PZ65	A0A7N4PZ65_S739_M1	1	Phospho (STY)	S	739	VTDEDRLSRRKSIVD
1.79705989360809	1.17794907093048	1.49214649200439	0.0293885786086321	-0.635805487632751	-0.28318378329277	0.449148893356323	-1.03461909294128	-0.702617466449738	-0.821087300777435	-1.01087439060211	-0.457505285739899	PRKG1	cGMP-dependent protein kinase	A0A7N4PZK6_SARHA	A0A7N4PZK6	A0A7N4PZK6_Y555_M1	1	Phospho (STY)	Y	555	TFCGTPEYVAPEIIL
1.67827415466309	1.88819146156311	1.10181105136871	-0.420923262834549	-0.369540989398956	0.0103438515216112	-0.24577921628952	-0.642258524894714	-0.980015695095062	-0.401927649974823	-1.11418759822845	-0.503987610340118	SEMA6B	Semaphorin 6B	A0A7N4PZP3_SARHA	A0A7N4PZP3	A0A7N4PZP3_S853_M1	1	Phospho (STY)	S	853	PDRRRVVSAPTGHPD
0.706619143486023	0.667913436889648	0.571585118770599	1.07600605487823	0.672929525375366	1.53679823875427	-0.108416460454464	-1.05787682533264	-0.448175489902496	-1.35598802566528	-1.01211297512054	-1.24928164482117	PTPN1	Tyrosine-protein phosphatase non-receptor type	A0A7N4PZQ2_SARHA	A0A7N4PZQ2	A0A7N4PZQ2_S48_M1	1	Phospho (STY)	S	48	RNRYRDVSPFDHSRI
1.43327796459198	1.68683922290802	1.56462216377258	-0.561948239803314	-0.679387390613556	-0.410719573497772	-0.658183634281158	-0.963933348655701	0.44112166762352	-0.610032618045807	-0.676709353923798	-0.564946711063385		Apoptosis associated tyrosine kinase	A0A7N4PZQ3_SARHA	A0A7N4PZQ3	A0A7N4PZQ3_S573_M1	1	Phospho (STY)	S	573	QTPAGTLSPRHAAHY
1.68347585201263	1.61751103401184	1.52902221679688	-0.81954687833786	-0.515098929405212	-0.690178692340851	-0.381527990102768	0.0595341213047504	-0.509143233299255	-0.877484917640686	-0.645204126834869	-0.451358556747437		Apoptosis associated tyrosine kinase	A0A7N4PZQ3_SARHA	A0A7N4PZQ3	A0A7N4PZQ3_S947_M1	1	Phospho (STY)	S	947	EALAPCGSPARSPLP
1.38599860668182	1.3247058391571	1.79254353046417	-1.00368297100067	0.0920679792761803	-0.129850402474403	-0.961610078811646	0.0893718153238297	-0.748989224433899	-1.0595086812973	-0.110352523624897	-0.670693933963776	NUP98	Nuclear pore complex protein Nup98-Nup96	A0A7N4PZU4_SARHA	A0A7N4PZU4	A0A7N4PZU4_S1010_M1	1	Phospho (STY)	S	1010	DSSQEICSPRLPISS
1.22981083393097	1.3499253988266	1.48331677913666	-1.33127534389496	-0.89299076795578	-0.936848759651184	0.854917526245117	-0.345911830663681	0.0263851415365934	0.0236422792077065	-0.508435010910034	-0.952536404132843	BUD13	BUD13 homolog	A0A7N4Q058_SARHA	A0A7N4Q058	A0A7N4Q058_S191_M2	2	Phospho (STY)	S	191	RHDSPEPSPPGRAHR
1.22981083393097	1.3499253988266	1.48331677913666	-1.33127534389496	-0.89299076795578	-0.936848759651184	0.854917526245117	-0.345911830663681	0.0263851415365934	0.0236422792077065	-0.508435010910034	-0.952536404132843	BUD13	BUD13 homolog	A0A7N4Q058_SARHA	A0A7N4Q058	A0A7N4Q058_S187_M2	2	Phospho (STY)	S	187	PKRARHDSPEPSPPG
1.70820486545563	1.01856231689453	1.84121286869049	-0.361437410116196	-0.76958703994751	-0.821503102779388	0.0828063637018204	-1.07094144821167	-0.13708521425724	-0.881757259368896	-0.55076539516449	-0.0577094927430153	SFXN5	FIP-RBD domain-containing protein	A0A7N4Q1G3_SARHA	A0A7N4Q1G3	A0A7N4Q1G3_S191_M1	1	Phospho (STY)	S	191	RAYSDEVSQVQAGPP
0.419940620660782	0.547601938247681	0.597529888153076	1.16767179965973	1.11896586418152	1.58599817752838	-1.07145702838898	-1.03798699378967	-0.983546555042267	-0.767676591873169	-0.717282772064209	-0.85975855588913	PAWR	PRKC apoptosis WT1 regulator protein	A0A7N4Q1H5_SARHA	A0A7N4Q1H5	A0A7N4Q1H5_S301_M1	1	Phospho (STY)	S	301	HSKELRTSPNLLEKK
1.32976984977722	1.47610855102539	1.86152732372284	-0.59375923871994	-0.481634944677353	0.073311910033226	0.0820988416671753	-0.437043845653534	-0.81992781162262	-0.776424169540405	-0.689938962459564	-1.02408754825592	TOMM70	Translocase of outer mitochondrial membrane 70	A0A7N4Q1N9_SARHA	A0A7N4Q1N9	A0A7N4Q1N9_S92_M1	1	Phospho (STY)	S	92	KTPEGRASPAPAGVG
1.82934153079987	1.44359767436981	1.14090418815613	-0.596997916698456	-1.50153660774231	-0.80224335193634	0.043122660368681	-0.428569763898849	0.0685352236032486	-0.0355286449193954	-0.852566242218018	-0.308058589696884	MAP7D1	MAP7 domain containing 1	A0A7N4Q1R7_SARHA	A0A7N4Q1R7	A0A7N4Q1R7_S341_M1	1	Phospho (STY)	S	341	PMCPRSASASPLTPC
0.444237679243088	0.476685553789139	0.439529180526733	0.778841137886047	1.21909308433533	1.32865750789642	-0.092039093375206	0.322685539722443	-0.775590062141418	-1.13646066188812	-1.47534108161926	-1.53029882907867		Synaptopodin	A0A7N4Q1T1_SARHA	A0A7N4Q1T1	A0A7N4Q1T1_S169_M1	1	Phospho (STY)	S	169	PHSEVLPSPTTNVSN
0.511821687221527	0.268906593322754	0.390959739685059	1.37530112266541	1.27152752876282	1.46200978755951	-0.946361422538757	-0.551480233669281	-0.777561128139496	-1.1887286901474	-0.91586446762085	-0.900530457496643		Synaptopodin	A0A7N4Q1T1_SARHA	A0A7N4Q1T1	A0A7N4Q1T1_S624_M1	1	Phospho (STY)	S	624	GRLGPCPSPALPRAA
0.578989386558533	0.492233544588089	0.418828994035721	1.04151368141174	1.30227208137512	1.32053160667419	0.0873120799660683	-1.11471307277679	-0.850501000881195	-1.05638444423676	-0.819610774517059	-1.40047204494476		Synaptopodin	A0A7N4Q1T1_SARHA	A0A7N4Q1T1	A0A7N4Q1T1_S756_M1	1	Phospho (STY)	S	756	SWSERSLSPMQAEPR
1.44325792789459	1.39598321914673	1.79380643367767	0.118374027311802	-0.642664849758148	-0.191063031554222	-0.361972123384476	-0.955407500267029	-0.812849581241608	-0.979864418506622	-0.0189848449081182	-0.788615226745605	TDRD9	Tudor domain containing 9	A0A7N4Q235_SARHA	A0A7N4Q235	A0A7N4Q235_S179_M1	1	Phospho (STY)	S	179	ARIPALASPAAGGLH
0.666370630264282	0.83718341588974	0.730195283889771	1.23452270030975	0.691060304641724	0.945155203342438	-0.806130647659302	0.218224212527275	-0.709823429584503	-1.48363733291626	-0.757816135883331	-1.5653041601181	CAMSAP2	Calmodulin regulated spectrin associated protein family member 2	A0A7N4Q2B4_SARHA	A0A7N4Q2B4	A0A7N4Q2B4_S1329_M1	1	Phospho (STY)	S	1329	ESVEGFLSPSRCGSR
0.785748422145844	1.45533454418182	1.22575116157532	-0.716448187828064	-1.65508615970612	0.361260563135147	0.638910949230194	0.847797393798828	-0.537148296833038	-0.668072938919067	-0.81073260307312	-0.927314817905426	UTP6	UTP6 small subunit processome component	A0A7N4UX07_SARHA	A0A7N4UX07	A0A7N4UX07_S286_M1	1	Phospho (STY)	S	286	RRELELESPLPGELA
1.60438001155853	1.32278752326965	1.36881840229034	-1.03792941570282	-0.466922789812088	-0.860990405082703	0.827814757823944	-0.330164432525635	-0.996707558631897	-0.243141785264015	-0.267261356115341	-0.920682907104492	MTA1	Metastasis associated 1	A0A7N4UX33_SARHA	A0A7N4UX33	A0A7N4UX33_S464_M1	1	Phospho (STY)	S	464	GPNRNNMSPHGIPVR
1.29665052890778	0.879189729690552	0.538698494434357	-0.22770918905735	0.856656312942505	-0.399827778339386	-1.34332096576691	0.875790536403656	0.914248526096344	-1.21904444694519	-0.9136603474617	-1.25767147541046	EP400	E1A binding protein p400	A0A7N4UX77_SARHA	A0A7N4UX77	A0A7N4UX77_S726_M1	1	Phospho (STY)	S	726	VPSPARSSPVNRPSP
1.03609979152679	1.76964509487152	1.70663475990295	-0.780300736427307	-0.745479762554169	-0.721787869930267	0.167340070009232	-0.456263482570648	0.0907239839434624	-1.27868795394897	-0.452268749475479	-0.335655122995377	HPRT1	Hypoxanthine phosphoribosyltransferase	A0A7N4UXA1_SARHA	A0A7N4UXA1	A0A7N4UXA1_S451_M1	1	Phospho (STY)	S	451	FDTEEKVSPSPQEAS
1.06943190097809	1.78043186664581	1.34856843948364	-0.794334173202515	-0.240569233894348	0.96632194519043	-0.384154081344604	-0.839744508266449	-0.86831146478653	-0.758059501647949	-0.289723426103592	-0.989857852458954		Pleckstrin homology and RhoGEF domain containing G4B	A0A7N4UXB9_SARHA	A0A7N4UXB9	A0A7N4UXB9_S1177_M1	1	Phospho (STY)	S	1177	CYSEPIQSPTTRHRK
1.35917317867279	1.1395959854126	1.41423428058624	-0.690823435783386	1.26211130619049	-0.428596347570419	-0.666284203529358	-0.00411794241517782	-0.794316709041595	-0.42598819732666	-1.07506287097931	-1.08992516994476	FBH1	DNA 3'-5' helicase	A0A7N4UXG9_SARHA	A0A7N4UXG9	A0A7N4UXG9_S124_M1	1	Phospho (STY)	S	124	TSRKRCLSFDQEGSQ
1.38945019245148	1.25118184089661	1.93699157238007	-0.824229836463928	-0.439423441886902	0.370523542165756	-0.412741154432297	-1.14839935302734	-0.393929481506348	-0.608068287372589	-0.783699035644531	-0.337656706571579	KTN1	Kinectin 1	A0A7N4UXY5_SARHA	A0A7N4UXY5	A0A7N4UXY5_T153_M1	1	Phospho (STY)	T	153	IPITKQPTPPSEASS
0.219503372907639	0.613223910331726	0.967902362346649	0.528350830078125	1.48469805717468	1.40544664859772	-0.844510018825531	-0.363434880971909	-0.633001029491425	-0.97373902797699	-0.983850955963135	-1.42058920860291		t-SNARE coiled-coil homology domain-containing protein	A0A7N4UXY8_SARHA	A0A7N4UXY8	A0A7N4UXY8_S179_M3	3	Phospho (STY)	S	179	VTAIKSLSIEIGHEV
0.219503372907639	0.613223910331726	0.967902362346649	0.528350830078125	1.48469805717468	1.40544664859772	-0.844510018825531	-0.363434880971909	-0.633001029491425	-0.97373902797699	-0.983850955963135	-1.42058920860291		t-SNARE coiled-coil homology domain-containing protein	A0A7N4UXY8_SARHA	A0A7N4UXY8	A0A7N4UXY8_S177_M3	3	Phospho (STY)	S	177	TKVTAIKSLSIEIGH
0.219503372907639	0.613223910331726	0.967902362346649	0.528350830078125	1.48469805717468	1.40544664859772	-0.844510018825531	-0.363434880971909	-0.633001029491425	-0.97373902797699	-0.983850955963135	-1.42058920860291		t-SNARE coiled-coil homology domain-containing protein	A0A7N4UXY8_SARHA	A0A7N4UXY8	A0A7N4UXY8_T173_M3	3	Phospho (STY)	T	173	ESLRTKVTAIKSLSI
0.231610521674156	0.639958441257477	0.969900250434875	0.53644210100174	1.51595342159271	1.33639073371887	-0.818752527236938	-0.354855448007584	-0.637172162532806	-0.969975888729095	-1.02333700656891	-1.42616260051727		t-SNARE coiled-coil homology domain-containing protein	A0A7N4UXY8_SARHA	A0A7N4UXY8	A0A7N4UXY8_S179_M1	1	Phospho (STY)	S	179	VTAIKSLSIEIGHEV
1.35759389400482	1.42974030971527	1.66224110126495	-1.16699802875519	0.208183586597443	-0.0351785980165005	-0.187326565384865	-0.366841495037079	-0.898239552974701	-1.05154323577881	-0.024024048820138	-0.927607178688049	ME2	Malic enzyme 2	A0A7N4UY22_SARHA	A0A7N4UY22	A0A7N4UY22_S76_M1	1	Phospho (STY)	S	76	HRNIKRISDPLEKYI
0.732567667961121	0.775399267673492	0.870638012886047	-0.789493441581726	-2.82251143455505	-0.257610231637955	0.406636148691177	0.310694217681885	0.061354398727417	0.214014604687691	0.327415555715561	0.170895159244537	REXO1	RNA exonuclease 1 homolog	A0A7N4UYB1_SARHA	A0A7N4UYB1	A0A7N4UYB1_S364_M1	1	Phospho (STY)	S	364	GDIQRRQSPIGKPPS
1.2453225851059	1.24675512313843	1.49215722084045	-1.69595503807068	-0.468208730220795	-0.655164301395416	0.853581964969635	-1.03390514850616	-0.22384138405323	-0.243006110191345	-0.0321827083826065	-0.485553473234177	ZNF638	Zinc finger protein 638	A0A7N4UYE6_SARHA	A0A7N4UYE6	A0A7N4UYE6_S1184_M1	1	Phospho (STY)	S	1184	DPEPGKESPDLKNNP
1.24573922157288	1.4340535402298	1.60912871360779	-1.17923486232758	-0.7498499751091	-0.58286041021347	-0.198838710784912	-0.491930335760117	0.864302396774292	-0.655379891395569	-0.973891794681549	-0.321237951517105	NPM1	Nucleophosmin	A0A7N4UZ57_SARHA	A0A7N4UZ57	A0A7N4UZ57_S242_M1	1	Phospho (STY)	S	242	KTPKGPTSLEDIKAK
1.507115483284	1.20674586296082	1.35981547832489	-0.641991317272186	-1.1549905538559	-0.277508348226547	0.579595983028412	-0.233949363231659	-1.62397050857544	-0.688376605510712	-0.237340778112411	0.204854786396027	USP6NL	USP6 N-terminal like	A0A7N4UZB7_SARHA	A0A7N4UZB7	A0A7N4UZB7_S430_M1	1	Phospho (STY)	S	430	TPKRQEVSPHHQSTV
0.650398552417755	1.1141140460968	1.14718461036682	-0.259224057197571	0.636038362979889	1.39117300510406	-0.391376614570618	0.139022916555405	-0.87691205739975	-1.65377652645111	-0.686105608940125	-1.21053671836853	PPP1R15B	Protein phosphatase 1 regulatory subunit 15B	A0A7N4UZT4_SARHA	A0A7N4UZT4	A0A7N4UZT4_S536_M1	1	Phospho (STY)	S	536	ESAARPASPPRDPPG
0.725339710712433	0.684994518756866	0.673739731311798	-1.01035130023956	-0.587699830532074	-0.746387481689453	1.98501908779144	1.21178150177002	-0.536481738090515	-0.723770439624786	-0.871831238269806	-0.804352641105652	TPPP	Tubulin polymerization promoting protein	A0A7N4UZT9_SARHA	A0A7N4UZT9	A0A7N4UZT9_T14_M1	1	Phospho (STY)	T	14	SGKAANKTPPKSPGD
0.734587669372559	0.754694700241089	0.931273698806763	-0.513308882713318	-0.90988677740097	-1.12994039058685	1.83327507972717	0.974283516407013	-1.02825057506561	-0.885876893997192	-0.0535076335072517	-0.707343518733978	TPPP	Tubulin polymerization promoting protein	A0A7N4UZT9_SARHA	A0A7N4UZT9	A0A7N4UZT9_S18_M1	1	Phospho (STY)	S	18	ANKTPPKSPGDPAKE
1.25384104251862	1.18849432468414	0.853096604347229	-0.749673247337341	-0.874194622039795	-0.794124066829681	1.57315862178802	0.655779123306274	-0.851045668125153	-0.734498262405396	-0.813438713550568	-0.707395017147064	TPPP	Tubulin polymerization promoting protein	A0A7N4UZT9_SARHA	A0A7N4UZT9	A0A7N4UZT9_S159_M1	1	Phospho (STY)	S	159	GVTKAISSPTVSRLT
1.29099059104919	1.37490320205688	1.65159344673157	-0.939354300498962	-0.122477732598782	-0.204936325550079	-0.697763323783875	-0.61164265871048	0.804323792457581	-0.910640954971313	-0.59161365032196	-1.04338216781616	TBC1D25	Rab-GAP TBC domain-containing protein	A0A7N4V070_SARHA	A0A7N4V070	A0A7N4V070_S534_M1	1	Phospho (STY)	S	534	RPLARQASVGDYQPC
1.77984201908112	1.7932676076889	0.956203639507294	-0.745761752128601	-0.877826273441315	-0.936961054801941	0.138761803507805	0.0239480752497911	-0.809479117393494	-0.0706137269735336	-0.756733357906342	-0.494647771120071	ARPP21	cAMP regulated phosphoprotein 21	A0A7N4V0D7_SARHA	A0A7N4V0D7	A0A7N4V0D7_S99_M1	1	Phospho (STY)	S	99	LQLSRLPSLQEDEKP
0.445968300104141	0.412818998098373	-0.121415175497532	0.435275375843048	0.736605226993561	1.17074179649353	1.29341101646423	-0.313318878412247	0.320027858018875	-1.06357562541962	-1.72481334209442	-1.59172558784485	C4H1orf21	Uncharacterized protein	A0A7N4V0H7_SARHA	A0A7N4V0H7	A0A7N4V0H7_S139_M1	1	Phospho (STY)	S	139	SNMHISESQQEFFRM
1.15958023071289	1.89474451541901	1.58108961582184	-0.675042271614075	-0.497389197349548	0.466666907072067	-0.791233718395233	-0.734021544456482	-0.668510317802429	-0.711252152919769	-0.480247855186462	-0.544384241104126	SHTN1	Shootin-1	A0A7N4V0K5_SARHA	A0A7N4V0K5	A0A7N4V0K5_S493_M1	1	Phospho (STY)	S	493	LATSESKSMPVLGSV
1.6910240650177	1.76155471801758	1.2764093875885	-0.639390707015991	-0.944764912128448	0.180329278111458	-0.464749544858932	-0.177049025893211	-0.581962287425995	-0.707226991653442	-0.60716325044632	-0.787010729312897	FGF13	Fibroblast growth factor	A0A7N4V0Z3_SARHA	A0A7N4V0Z3	A0A7N4V0Z3_S218_M1	1	Phospho (STY)	S	218	VAMYKEPSLHDLTEF
0.414291203022003	0.500950694084167	0.276609778404236	1.22870397567749	1.1601357460022	1.38369870185852	-1.05156695842743	0.200391814112663	-1.20395171642303	-1.01948761940002	-1.33872616291046	-0.551049470901489	VCL	Vinculin	A0A7N4V142_SARHA	A0A7N4V142	A0A7N4V142_Y822_M1	1	Phospho (STY)	Y	822	KSFLDSGYRILGAVA
1.66714251041412	0.938587188720703	0.662399768829346	-1.31495702266693	-0.132296845316887	0.76658034324646	0.949064195156097	-0.721238374710083	0.12127273529768	-0.642381966114044	-0.938791811466217	-1.35538077354431	PNN	Pinin	A0A7N4V1J4_SARHA	A0A7N4V1J4	A0A7N4V1J4_S100_M1	1	Phospho (STY)	S	100	RRESRQESDAEDDDV
0.879584014415741	0.804309129714966	0.90885317325592	0.627026736736298	1.33913171291351	0.91851419210434	-0.585872530937195	-1.32429468631744	-0.737320125102997	-1.0820140838623	-0.435613363981247	-1.31230425834656	NUAK1	NUAK family kinase 1	A0A7N4V1L9_SARHA	A0A7N4V1L9	A0A7N4V1L9_S472_M1	1	Phospho (STY)	S	472	RTGAPLKSPVETEGA
1.62842011451721	1.61470210552216	1.35752904415131	-0.892118573188782	-0.893523097038269	-0.748888850212097	0.47316762804985	-0.38414654135704	-0.417083859443665	-0.238785207271576	-0.840915739536285	-0.658356964588165	LOC100919594	NACHT domain-containing protein	A0A7N4V1M0_SARHA	A0A7N4V1M0	A0A7N4V1M0_S19_M1	1	Phospho (STY)	S	19	MRGRIGASPVEKVIE
1.37739598751068	1.55035936832428	1.72444987297058	-0.884711742401123	-0.474647104740143	-0.720755100250244	0.205258876085281	-0.65446412563324	-0.872374594211578	-0.820033013820648	0.102049119770527	-0.53252762556076	LOC100919594	NACHT domain-containing protein	A0A7N4V1M0_SARHA	A0A7N4V1M0	A0A7N4V1M0_S435_M1	1	Phospho (STY)	S	435	SAMEVTRSPSAAHSV
1.50912010669708	1.56144559383392	1.49661040306091	-0.570782124996185	0.262393236160278	0.189263358712196	-0.392652571201324	-0.631739377975464	-0.944226622581482	-0.943587779998779	-0.54483288526535	-0.991011202335358	GRIP1	Glutamate receptor interacting protein 1	A0A7N4V1W6_SARHA	A0A7N4V1W6	A0A7N4V1W6_S117_M1	1	Phospho (STY)	S	117	ALAVRRQSIPEEFKG
1.46453058719635	1.72200739383698	1.48715007305145	0.176767468452454	-0.549260079860687	-0.742248594760895	-0.3780657351017	-0.569568634033203	-0.428527027368546	-0.15542870759964	-0.834603011608124	-1.19275367259979	GRIP1	Glutamate receptor interacting protein 1	A0A7N4V1W6_SARHA	A0A7N4V1W6	A0A7N4V1W6_T977_M1	1	Phospho (STY)	T	977	SPATRSNTLPIDMGR
1.33223676681519	1.12901496887207	0.873979687690735	-0.466477036476135	-0.537730932235718	-0.0569153800606728	0.244698137044907	0.537412106990814	-2.47436451911926	0.0214240811765194	-0.194318190217018	-0.408959776163101	POLR1F	DNA-directed RNA polymerase subunit	A0A7N4V232_SARHA	A0A7N4V232	A0A7N4V232_S202_M1	1	Phospho (STY)	S	202	KGSGDVSSETEPGAE
1.75219357013702	1.3090705871582	1.38653457164764	-0.704692244529724	-1.32172727584839	-0.657482206821442	-0.236801147460938	0.573124885559082	-0.804977118968964	-0.304964154958725	-0.463738709688187	-0.526540815830231	ATXN2	Ataxin 2	A0A7N4V242_SARHA	A0A7N4V242	A0A7N4V242_S632_M1	1	Phospho (STY)	S	632	KAENKGISPIVSEHR
0.83131331205368	1.29094135761261	0.93217670917511	-0.19479113817215	1.04604125022888	0.142529517412186	-0.349915951490402	0.936798274517059	-1.42033350467682	-0.862405717372894	-1.39189314842224	-0.960460901260376	SPEN	Spen family transcriptional repressor	A0A7N4V2W4_SARHA	A0A7N4V2W4	A0A7N4V2W4_T3365_M1	1	Phospho (STY)	T	3365	SQPVRSKTPQVSQDV
1.29429578781128	1.69096982479095	1.34817564487457	-1.35640442371368	-0.0674927607178688	0.328688979148865	0.189161464571953	-0.959221065044403	-0.892379403114319	-0.724891245365143	-0.592341125011444	-0.258561640977859	THOC2	THO complex subunit 2	A0A7N4V335_SARHA	A0A7N4V335	A0A7N4V335_S1451_M1	1	Phospho (STY)	S	1451	RKLDSHSSPSHSSTV
1.42418169975281	1.38863945007324	1.37014842033386	-0.478675305843353	-0.646691918373108	-0.717452168464661	0.879009783267975	-0.76556259393692	0.269255727529526	-1.03509795665741	-1.04018437862396	-0.647570848464966	SHROOM4	Shroom family member 4	A0A7N4V342_SARHA	A0A7N4V342	A0A7N4V342_S1059_M1	1	Phospho (STY)	S	1059	PLRGRAFSESHINLD
1.44899129867554	1.61430728435516	1.81088256835938	-0.39880445599556	-0.678978264331818	-0.788234770298004	-0.101348310709	-0.760619878768921	-0.45286500453949	-0.592349350452423	-0.657522439956665	-0.443458735942841	SHROOM4	Shroom family member 4	A0A7N4V342_SARHA	A0A7N4V342	A0A7N4V342_S1155_M1	1	Phospho (STY)	S	1155	VVRKRSQSLPPEPLP
1.47452282905579	1.49105870723724	1.48698568344116	-0.942117273807526	-1.12652492523193	-0.82263308763504	0.216283991932869	-0.416325747966766	0.129704833030701	-0.100857444107533	-1.11022591590881	-0.279871672391891	SHROOM4	Shroom family member 4	A0A7N4V342_SARHA	A0A7N4V342	A0A7N4V342_S1282_M1	1	Phospho (STY)	S	1282	SAPARVNSEELMRDV
1.44482469558716	1.61755883693695	1.75354158878326	-0.640260219573975	-0.462353944778442	-0.464225143194199	0.0444309264421463	-0.384120047092438	-0.724178671836853	-0.741745591163635	-0.962482452392578	-0.480990052223206	SHROOM4	Shroom family member 4	A0A7N4V342_SARHA	A0A7N4V342	A0A7N4V342_S705_M1	1	Phospho (STY)	S	705	GNLLRARSSECLSQA
1.51928281784058	1.36680448055267	1.60490238666534	-0.871993124485016	-0.237690851092339	-0.850394725799561	0.459220319986343	-0.95843905210495	-0.214758887887001	-0.886446595191956	-0.861205875873566	-0.0692809447646141	SHROOM4	Shroom family member 4	A0A7N4V342_SARHA	A0A7N4V342	A0A7N4V342_S319_M1	1	Phospho (STY)	S	319	QTEKRRASVPGAALY
1.21725845336914	1.30550193786621	1.58277034759521	-1.32253813743591	-1.562171459198	-0.525048196315765	0.458210736513138	0.125692158937454	-0.30912172794342	-0.30928635597229	-0.653135597705841	-0.00813214480876923	SHROOM4	Shroom family member 4	A0A7N4V342_SARHA	A0A7N4V342	A0A7N4V342_S963_M1	1	Phospho (STY)	S	963	HKVGEEGSPPWKARN
1.09882354736328	1.19065988063812	1.22555005550385	-2.17519164085388	-1.08938026428223	-0.812959909439087	0.319251775741577	-0.0497517846524715	0.172897711396217	0.2614566385746	0.130804121494293	-0.272160172462463	SHROOM4	Shroom family member 4	A0A7N4V342_SARHA	A0A7N4V342	A0A7N4V342_S685_M1	1	Phospho (STY)	S	685	PAHHRLPSPGERFSG
0.930238246917725	1.07365620136261	1.2709059715271	-1.46554970741272	-2.20419549942017	-0.273017406463623	0.242911294102669	0.147607252001762	-0.179557368159294	0.380829572677612	-0.0734885558485985	0.149660050868988	SHROOM4	Shroom family member 4	A0A7N4V342_SARHA	A0A7N4V342	A0A7N4V342_S1239_M1	1	Phospho (STY)	S	1239	QYRLVNWSPEQQRLS
1.60852742195129	1.48795187473297	1.45156478881836	-0.845654428005219	-0.658243238925934	-0.573312401771545	0.452714085578918	-1.04441404342651	-0.111043050885201	-0.891810536384583	-0.185994803905487	-0.690285623073578	SHROOM4	Shroom family member 4	A0A7N4V342_SARHA	A0A7N4V342	A0A7N4V342_S727_M1	1	Phospho (STY)	S	727	MALERPGSPGQRPWQ
1.49738526344299	1.33651578426361	1.98527896404266	-0.356027513742447	-0.174626603722572	-0.965960621833801	-0.372479766607285	-0.644982933998108	-0.780450046062469	-0.493787795305252	-0.536488175392151	-0.494376480579376	SHROOM4	Shroom family member 4	A0A7N4V342_SARHA	A0A7N4V342	A0A7N4V342_S1123_M1	1	Phospho (STY)	S	1123	SQHSQYASLETTGGR
1.45393323898315	1.70126569271088	1.75780761241913	-0.629862010478973	-0.442380964756012	-0.530703067779541	-0.292333602905273	-0.735880255699158	-0.823400139808655	-0.580958008766174	-0.42568239569664	-0.451806098222733	SHROOM4	Shroom family member 4	A0A7N4V342_SARHA	A0A7N4V342	A0A7N4V342_S381_M1	1	Phospho (STY)	S	381	RPLEPGHSDPGLLPR
0.768728971481323	1.03799164295197	1.47754859924316	0.035514697432518	0.487449884414673	1.05152869224548	-0.314058005809784	0.0772465318441391	-1.00593733787537	-1.51909995079041	-0.747458636760712	-1.34945523738861	SHB	SH2 domain containing adaptor protein B	A0A7N4V399_SARHA	A0A7N4V399	A0A7N4V399_T403_M1	1	Phospho (STY)	T	403	LGERVDPTVPLEKQI
0.640679955482483	0.742332279682159	0.858574509620667	0.811231315135956	1.27124178409576	1.2393833398819	-0.492159783840179	-1.11956357955933	-1.04831266403198	-0.727660477161407	-1.08200681209564	-1.09373998641968	EVL	Enah/Vasp-like	A0A7N4V3J2_SARHA	A0A7N4V3J2	A0A7N4V3J2_S337_M1	1	Phospho (STY)	S	337	KPWERSNSVEKPVAS
0.569182097911835	0.778284728527069	0.654669940471649	0.817934334278107	1.07327473163605	1.28427886962891	0.289708465337753	-1.19096624851227	-0.909966647624969	-1.3123300075531	-1.09493601322174	-0.95913428068161		NAC-A/B domain-containing protein	A0A7N4V3M1_SARHA	A0A7N4V3M1	A0A7N4V3M1_S1656_M1	1	Phospho (STY)	S	1656	RGAPGKRSPVPSEGS
1.1894702911377	1.64284145832062	1.25311708450317	0.565847396850586	0.270874708890915	0.194999277591705	-0.327474474906921	-1.24795436859131	-0.748071670532227	-0.744906902313232	-1.08159196376801	-0.967150807380676	GOLGA4	Golgin A4	A0A7N4V3T3_SARHA	A0A7N4V3T3	A0A7N4V3T3_S123_M1	1	Phospho (STY)	S	123	KLQLRVPSMESLFRS
0.642737925052643	1.38189554214478	1.19420039653778	-1.02142894268036	1.33728229999542	0.934461176395416	-0.592960774898529	-0.612736105918884	-0.488226681947708	-0.83549553155899	-0.997602462768555	-0.94212681055069	CEP170	Centrosomal protein 170	A0A7N4V3W5_SARHA	A0A7N4V3W5	A0A7N4V3W5_S413_M1	1	Phospho (STY)	S	413	KSEEPSMSIPFLQTS
1.55691289901733	1.64924359321594	1.6423534154892	-0.714205265045166	-0.186283633112907	-0.585686266422272	-0.773337423801422	-0.604975819587708	-0.291937619447708	-0.500583291053772	-0.23437836766243	-0.957122266292572	PDZD8	PDZ domain containing 8	A0A7N4V3X7_SARHA	A0A7N4V3X7	A0A7N4V3X7_S555_M1	1	Phospho (STY)	S	555	LKPYGPASPLLNRKS
1.51594507694244	1.4936181306839	1.76643097400665	-0.886886239051819	-0.186928793787956	-0.234905600547791	0.0436020232737064	-0.673303306102753	-0.68302994966507	-0.774461388587952	-0.699416935443878	-0.680664122104645	DMXL1	Dmx like 1	A0A7N4V466_SARHA	A0A7N4V466	A0A7N4V466_S1915_M1	1	Phospho (STY)	S	1915	SKDCSPSSPLKLDTK
1.60720813274384	1.48808169364929	1.62488603591919	-0.742903351783752	-0.809910833835602	-0.894134163856506	-0.860634624958038	-0.318235367536545	-0.744096100330353	-0.152644738554955	0.142471924424171	-0.340088576078415	DMXL1	Dmx like 1	A0A7N4V466_SARHA	A0A7N4V466	A0A7N4V466_S924_M1	1	Phospho (STY)	S	924	SSPEKIHSPFSKKYQ
1.73768281936646	1.5904768705368	1.29956459999084	-0.679404020309448	0.178038775920868	-1.29442751407623	-0.351788431406021	-0.707728922367096	-0.0876530259847641	-0.462642103433609	-0.611294746398926	-0.610824227333069	DMXL1	Dmx like 1	A0A7N4V466_SARHA	A0A7N4V466	A0A7N4V466_S1287_M1	1	Phospho (STY)	S	1287	SKKTLTRSMTSLAQK
1.43937993049622	1.38854968547821	1.55500066280365	0.29202875494957	-0.65375018119812	-0.541345655918121	0.455023378133774	-1.10404431819916	-0.480735927820206	-0.87412416934967	-0.37333956360817	-1.10264253616333	MARK3	non-specific serine/threonine protein kinase	A0A7N4V4B0_SARHA	A0A7N4V4B0	A0A7N4V4B0_S400_M1	1	Phospho (STY)	S	400	LNNSTGQSPHHKVQR
1.0971759557724	0.622104108333588	0.5509232878685	1.00038158893585	0.613549947738647	1.22991859912872	-0.714062690734863	-0.999488294124603	0.255580514669418	-0.880028545856476	-1.47137880325317	-1.30467569828033		Microtubule-associated protein	A0A7N4V4N7_SARHA	A0A7N4V4N7	A0A7N4V4N7_S720_M1	1	Phospho (STY)	S	720	NVRSKIGSTDNIKHQ
1.02442944049835	0.903998076915741	0.662248611450195	0.88246738910675	0.0689782053232193	1.31082546710968	-0.161124348640442	-0.254078894853592	-0.611290276050568	-1.43422245979309	-0.559556126594543	-1.83267521858215		Microtubule-associated protein	A0A7N4V4N7_SARHA	A0A7N4V4N7	A0A7N4V4N7_S858_M1	1	Phospho (STY)	S	858	KAQAKVGSLDNVGHL
0.677275896072388	0.874135255813599	1.20979452133179	0.87298595905304	-1.97753202915192	-0.0592570714652538	0.109873488545418	1.1620090007782	-0.978681325912476	-0.784895777702332	-0.340930581092834	-0.764777302742004		Microtubule-associated protein	A0A7N4V4N7_SARHA	A0A7N4V4N7	A0A7N4V4N7_T688_M1	1	Phospho (STY)	T	688	KPGVPKATPAKPNST
0.54898077249527	0.476483792066574	0.664762139320374	0.857396245002747	1.23289382457733	1.60136795043945	-0.763037443161011	-0.645251870155334	-1.32598054409027	-1.15327525138855	-0.688988566398621	-0.805351078510284		Tankyrase 1-binding protein C-terminal domain-containing protein	A0A7N4V4N9_SARHA	A0A7N4V4N9	A0A7N4V4N9_S288_M1	1	Phospho (STY)	S	288	KSVKKEESDEEEKPP
1.41190803050995	1.34241926670074	1.42209136486053	-0.863581776618958	-0.989234089851379	-0.464880675077438	-0.572823762893677	0.0199073646217585	1.00301313400269	-0.935283064842224	-0.897715389728546	-0.475820362567902	NCOR2	Nuclear receptor corepressor 2	A0A7N4V674_SARHA	A0A7N4V674	A0A7N4V674_S1224_M1	1	Phospho (STY)	S	1224	IIGEDSPSRVDKGRE
1.61386942863464	1.4368931055069	1.74469077587128	-0.762745976448059	-0.448994845151901	-0.396592617034912	-0.888062953948975	-0.112166576087475	-0.403550803661346	-0.964253783226013	-0.167853429913521	-0.651232361793518	ZC2HC1A	Zinc finger C2HC-type containing 1A	A0A7N4V6G0_SARHA	A0A7N4V6G0	A0A7N4V6G0_T321_M1	1	Phospho (STY)	T	321	STKARTSTPPSLAKN
0.819372355937958	0.814113974571228	1.08747100830078	0.942054092884064	0.927470326423645	1.00491642951965	-1.47838044166565	-0.660886347293854	-0.831013202667236	-0.870516955852509	-0.636827230453491	-1.11777400970459		Protein kinase C	A0A7N4V6I6_SARHA	A0A7N4V6I6	A0A7N4V6I6_T641_M1	1	Phospho (STY)	T	641	TRHPPVLTPPDQEVI
0.9658322930336	1.26104426383972	1.44453036785126	0.956121206283569	0.822111248970032	-0.750257790088654	-0.654032230377197	-0.799982786178589	-0.915269196033478	-0.685726046562195	-0.317359536886215	-1.32701182365417		Protein kinase C	A0A7N4V6I6_SARHA	A0A7N4V6I6	A0A7N4V6I6_S11_M1	1	Phospho (STY)	S	11	PAAGPPPSEGEENTV
0.852618813514709	1.37375843524933	1.00535106658936	1.22889816761017	-0.678496360778809	0.990448176860809	-0.668162405490875	-0.618922829627991	-1.18811774253845	-0.442862808704376	-0.562087059020996	-1.29242539405823		Protein kinase C	A0A7N4V6I6_SARHA	A0A7N4V6I6	A0A7N4V6I6_S660_M1	1	Phospho (STY)	S	660	QSEFEGFSFVNSEFL
0.28686049580574	1.42960643768311	0.623020768165588	1.04419410228729	-1.25148451328278	0.444624245166779	0.254057973623276	1.1646374464035	-0.689919471740723	-1.23697566986084	-0.854151427745819	-1.21447026729584	MARK1	non-specific serine/threonine protein kinase	A0A7N4V6S6_SARHA	A0A7N4V6S6	A0A7N4V6S6_T252_M1	1	Phospho (STY)	T	252	TIGNKLDTFCGSPPY
1.88272702693939	1.26846492290497	0.914438724517822	-0.38408488035202	0.520515322685242	-0.419244021177292	-0.755614578723907	0.172719195485115	-0.179606676101685	-1.52880573272705	-0.337512195110321	-1.15399706363678	EIF3F	Eukaryotic translation initiation factor 3 subunit F	A0A7N4V6X1_SARHA	A0A7N4V6X1	A0A7N4V6X1_S182_M1	1	Phospho (STY)	S	182	YYSREAHSPIHLTVD
1.66029644012451	1.47904598712921	1.63415169715881	-0.756433367729187	0.0311046075075865	-0.66457986831665	-0.293931066989899	-0.597473442554474	-0.982958495616913	-0.712681829929352	-0.658875584602356	-0.137665167450905	MAOA	Amine oxidase	A0A7N4V725_SARHA	A0A7N4V725	A0A7N4V725_T259_M1	1	Phospho (STY)	T	259	PVCYIDQTGDNVLVE
0.707371473312378	0.416821509599686	0.615023851394653	0.795123875141144	1.28121900558472	1.48277115821838	-1.19565534591675	-1.45299422740936	-0.873021960258484	-0.852838099002838	-0.366334110498428	-0.5574871301651	FLNB	Filamin B	A0A7N4V742_SARHA	A0A7N4V742	A0A7N4V742_T1640_M1	1	Phospho (STY)	T	1640	SPYRIRATPTGDASK
0.9625164270401	0.974325299263	0.799381792545319	0.595968067646027	0.969590425491333	1.23137640953064	-0.597071349620819	-0.616725444793701	-1.34708487987518	-0.850234925746918	-0.789214611053467	-1.33282721042633	FLNB	Filamin B	A0A7N4V742_SARHA	A0A7N4V742	A0A7N4V742_S690_M1	1	Phospho (STY)	S	690	YAQDGEGSPIEIQMK
0.461318850517273	0.135100454092026	0.552105009555817	0.687638103961945	0.810492873191833	1.83302247524261	-0.227017998695374	0.0183986704796553	-0.165962412953377	-1.45866191387177	-0.95888477563858	-1.68754923343658	PPFIA1	PTPRF interacting protein alpha 1	A0A7N4V777_SARHA	A0A7N4V777	A0A7N4V777_S709_M1	1	Phospho (STY)	S	709	TPRRLPHSPAREVDR
0.368015587329865	0.262198507785797	0.209762662649155	0.42735281586647	1.07847237586975	1.23558008670807	1.15757536888123	-0.240886300802231	-0.104733556509018	-1.49576318264008	-1.3161746263504	-1.58139979839325	PPFIA1	PTPRF interacting protein alpha 1	A0A7N4V777_SARHA	A0A7N4V777	A0A7N4V777_S77_M1	1	Phospho (STY)	S	77	EVGHERDSLQRQLNT
1.03070259094238	0.394966274499893	0.464995145797729	1.1341118812561	0.801220417022705	1.12239003181458	-0.272659361362457	-0.260416626930237	-0.231279268860817	-1.68188631534576	-1.58480453491211	-0.917340219020844	PPFIA1	PTPRF interacting protein alpha 1	A0A7N4V777_SARHA	A0A7N4V777	A0A7N4V777_S764_M1	1	Phospho (STY)	S	764	KGALHTVSHEDIRDI
1.5298615694046	1.08918821811676	1.25015795230865	-0.745777249336243	0.608327507972717	-0.395258069038391	0.888971507549286	-0.546298086643219	-0.558391332626343	-0.880203247070313	-0.853404402732849	-1.38717448711395	MATR3	Matrin 3	A0A7N4V785_SARHA	A0A7N4V785	A0A7N4V785_S163_M1	1	Phospho (STY)	S	163	SYGRDGRSATREPPY
1.17006349563599	1.27613186836243	1.40330982208252	-1.14419960975647	0.242286548018456	-0.520070791244507	-0.91837602853775	-0.57614004611969	1.18368244171143	-0.257346034049988	-0.821198165416718	-1.03814351558685	MATR3	Matrin 3	A0A7N4V785_SARHA	A0A7N4V785	A0A7N4V785_S4_M1	1	Phospho (STY)	S	4	____MSKSFQQSSLS
1.34158432483673	1.60325884819031	1.71990370750427	-0.0975841954350471	-0.923000037670135	-1.25954735279083	-0.262597382068634	-0.734928369522095	-0.330364346504211	-0.457597315311432	-0.0580658912658691	-0.541061878204346	LRRFIP2	LRR binding FLII interacting protein 2	A0A7N4V790_SARHA	A0A7N4V790	A0A7N4V790_S18_M1	1	Phospho (STY)	S	18	TPVKDRFSAEDEALS
0.77861362695694	0.695277810096741	0.158767491579056	-0.507674992084503	0.859413385391235	0.834254324436188	0.932574331760406	1.13155722618103	-1.17654001712799	-1.46568524837494	-1.13004171848297	-1.11051630973816	DEPDC5	DEP domain containing 5, GATOR1 subcomplex subunit	A0A7N4V7A8_SARHA	A0A7N4V7A8	A0A7N4V7A8_T1068_M1	1	Phospho (STY)	T	1068	ENTGVALTPTYLDSP
1.07671356201172	0.848051607608795	1.23214626312256	0.322111159563065	-1.09431958198547	0.509478867053986	0.72330915927887	-1.11165833473206	0.770537078380585	-0.838653206825256	-1.13169610500336	-1.30602037906647	SRCIN1	SRC kinase signaling inhibitor 1	A0A7N4V7M4_SARHA	A0A7N4V7M4	A0A7N4V7M4_S1077_M1	1	Phospho (STY)	S	1077	RTEKPSKSPPPPPPR
1.59892237186432	1.44981896877289	1.36603426933289	0.292350500822067	-1.09352099895477	0.0622512921690941	-1.09155762195587	-0.29549103975296	-1.05938684940338	-0.812356233596802	-0.353933304548264	-0.0631313249468803	SRCIN1	SRC kinase signaling inhibitor 1	A0A7N4V7M4_SARHA	A0A7N4V7M4	A0A7N4V7M4_S292_M1	1	Phospho (STY)	S	292	APHLSSGSPPPGLPS
1.25997233390808	1.12455928325653	1.16163885593414	0.676193714141846	0.417743653059006	0.731729209423065	-0.747495651245117	-0.593850672245026	-0.687751233577728	-0.662513434886932	-1.01139152050018	-1.6688346862793	MTCL1	Microtubule crosslinking factor 1	A0A7N4V7Q6_SARHA	A0A7N4V7Q6	A0A7N4V7Q6_S1648_M1	1	Phospho (STY)	S	1648	MGVRVFHSPPAVRRL
1.36203134059906	1.18160367012024	0.924328982830048	0.647716522216797	0.63318407535553	0.802993357181549	-0.859351575374603	-1.09505581855774	-1.26871538162231	-0.762219488620758	-0.975360631942749	-0.591154932975769	MTCL1	Microtubule crosslinking factor 1	A0A7N4V7Q6_SARHA	A0A7N4V7Q6	A0A7N4V7Q6_S848_M1	1	Phospho (STY)	S	848	SEDDKKESDGEEVRP
1.51480889320374	1.37155091762543	0.860348224639893	0.547743916511536	0.121021918952465	0.0540022887289524	-0.847589075565338	-0.439094483852386	0.253127992153168	-0.461083978414536	-1.76464259624481	-1.21019411087036	MTCL1	Microtubule crosslinking factor 1	A0A7N4V7Q6_SARHA	A0A7N4V7Q6	A0A7N4V7Q6_S1520_M1	1	Phospho (STY)	S	1520	GNLQRAVSVSSMSEF
1.17927038669586	1.87105619907379	1.49604642391205	-0.24316318333149	-0.231551080942154	-0.0505027659237385	-0.699689328670502	-0.692695200443268	-1.52118587493896	-0.254845350980759	-0.27958357334137	-0.573156714439392	MTCL1	Microtubule crosslinking factor 1	A0A7N4V7Q6_SARHA	A0A7N4V7Q6	A0A7N4V7Q6_Y696_M1	1	Phospho (STY)	Y	696	PSIPTSPYGDSVESS
1.45626437664032	1.37694621086121	1.48643982410431	0.0381046310067177	-0.266980469226837	0.692831158638	-1.29044246673584	-0.563385725021362	-0.593234777450562	-0.70155531167984	-0.647611558437347	-0.987375915050507	DMD	Dystrophin	A0A7N4V7R0_SARHA	A0A7N4V7R0	A0A7N4V7R0_S705_M1	1	Phospho (STY)	S	705	AKEEPLPSPPQKKRQ
1.49997043609619	1.18873274326324	1.17649519443512	-1.35095620155334	-0.472966849803925	-0.134202748537064	1.03818333148956	0.103323645889759	-1.33936524391174	-0.434629827737808	-0.602034151554108	-0.67255026102066	PCM1	Pericentriolar material 1	A0A7N4V7R7_SARHA	A0A7N4V7R7	A0A7N4V7R7_S1116_M1	1	Phospho (STY)	S	1116	WKAGRPLSADGNYRP
0.710944056510925	0.881441354751587	0.594202280044556	0.110292427241802	0.601046562194824	0.0613279193639755	1.20378351211548	0.860802888870239	-1.262570977211	-0.852932214736938	-1.10310542583466	-1.80523240566254	PCM1	Pericentriolar material 1	A0A7N4V7R7_SARHA	A0A7N4V7R7	A0A7N4V7R7_S527_M1	1	Phospho (STY)	S	527	VSQSRNSSVSEQLAD
1.1559534072876	1.37341451644897	1.55602419376373	-0.949247360229492	-1.82492697238922	-0.594065189361572	0.349866777658463	0.0656803548336029	-0.271849989891052	-0.566924691200256	0.174540132284164	-0.468465268611908	SPIRE1	Spire type actin nucleation factor 1	A0A7N4V872_SARHA	A0A7N4V872	A0A7N4V872_S393_M1	1	Phospho (STY)	S	393	ERKLRPVSPEEIRYS
0.884357035160065	1.16056752204895	1.82547152042389	-0.993408799171448	-0.402729868888855	0.3670434653759	0.66712611913681	-0.444433331489563	0.099904865026474	-0.846481144428253	-0.842027008533478	-1.47539043426514	MPHOSPH8	Chromo domain-containing protein	G3VA15_SARHA	G3VA15	G3VA15_S169_M1	1	Phospho (STY)	S	169	SRHREDKSPDDLKKR
1.01376605033875	1.17857646942139	0.881997168064117	1.03604996204376	0.29839614033699	0.504853546619415	-0.889096736907959	-0.46654948592186	0.370513737201691	-1.11805832386017	-1.25826609134674	-1.55218243598938	POP1	POP1 homolog, ribonuclease P/MRP subunit	G3VAY1_SARHA	G3VAY1	G3VAY1_S731_M1	1	Phospho (STY)	S	731	AQTESPISPHSSANG
1.25968110561371	1.28600323200226	0.457127839326859	0.66659152507782	-0.396891802549362	-0.590139925479889	1.54809319972992	-0.41420567035675	-0.752681374549866	-0.592779874801636	-1.05961167812347	-1.41118657588959	SBF1	SET binding factor 1	G3VAY8_SARHA	G3VAY8	G3VAY8_S1133_M1	1	Phospho (STY)	S	1133	SDRLTMNSLVERACC
1.41769421100616	0.946434736251831	0.936245024204254	-1.40840923786163	0.183349683880806	0.155657649040222	1.08633816242218	-0.154037073254585	0.137928903102875	-1.41592299938202	-0.649784862995148	-1.23549425601959	SNRNP200	Activating signal cointegrator 1 complex subunit 3	G3VCE4_SARHA	G3VCE4	G3VCE4_S225_M1	1	Phospho (STY)	S	225	GEVREEASDDDMEGD
1.40977334976196	1.06200587749481	1.76598727703094	-0.379012018442154	0.882758677005768	-0.668983042240143	-1.25516736507416	-0.546930491924286	-0.969451308250427	-0.513942122459412	-0.333291918039322	-0.453746825456619	PIK3C2A	Phosphatidylinositol-4-phosphate 3-kinase catalytic subunit type 2 alpha	G3VD73_SARHA	G3VD73	G3VD73_T1557_M1	1	Phospho (STY)	T	1557	DANPLSPTSGQVGGA
0.959117829799652	1.07934486865997	1.1700986623764	-2.29401278495789	-0.801838994026184	-0.572287082672119	0.948513209819794	0.319255977869034	-0.0794852674007416	-0.0147212352603674	-0.515106797218323	-0.198878407478333	IQGAP2	IQ motif containing GTPase activating protein 2	G3VDN5_SARHA	G3VDN5	G3VDN5_S8_M1	1	Phospho (STY)	S	8	MHHEELSSPLQRPRY
1.29394865036011	1.69061684608459	1.4939147233963	-0.660842001438141	-1.04805707931519	-0.661498308181763	0.539600074291229	-1.07439935207367	-0.372279942035675	-0.328973799943924	-0.127406373620033	-0.744623482227325	GPR155	G protein-coupled receptor 155	G3VDV5_SARHA	G3VDV5	G3VDV5_T580_M1	1	Phospho (STY)	T	580	VEESPVPTNEPEPFT
1.047682762146	1.15805292129517	1.28360748291016	0.60333776473999	0.570973098278046	0.75990092754364	-1.17623007297516	-1.01671409606934	-0.987040817737579	-0.189349502325058	-0.793753266334534	-1.2604672908783		Uncharacterized protein	G3VDX5_SARHA	G3VDX5	G3VDX5_S1479_M1	1	Phospho (STY)	S	1479	EEASLQVSPKNESEV
0.83977085351944	1.18700397014618	0.988550901412964	0.862282454967499	0.965864419937134	0.820838749408722	-1.09345722198486	-0.953968703746796	-1.00525653362274	-0.833988845348358	-1.17742657661438	-0.600213408470154		Uncharacterized protein	G3VDX5_SARHA	G3VDX5	G3VDX5_T2018_M1	1	Phospho (STY)	T	2018	KHPLMPYTPPFDLSF
1.12336313724518	0.962084949016571	1.08693897724152	0.747667014598846	0.872871339321136	0.820993602275848	-0.541701078414917	-0.955120265483856	-0.950927495956421	-0.792436361312866	-1.38792836666107	-0.985805451869965		Uncharacterized protein	G3VDX5_SARHA	G3VDX5	G3VDX5_S1951_M1	1	Phospho (STY)	S	1951	TTKDMKKSPLEEHNP
1.43177795410156	1.32831728458405	1.37447273731232	0.912989735603333	-0.31735023856163	-0.511965036392212	-0.261785179376602	-0.234632834792137	-1.06934475898743	-1.32542288303375	-0.976315975189209	-0.350740849971771		Uncharacterized protein	G3VDX5_SARHA	G3VDX5	G3VDX5_S967_M1	1	Phospho (STY)	S	967	NKEFFATSPENQKHS
1.1745103597641	0.920519769191742	1.08600103855133	0.505318999290466	1.04536104202271	0.890831232070923	-1.04890847206116	-0.950395226478577	-0.748870253562927	-0.705286383628845	-0.946864724159241	-1.22221732139587		Uncharacterized protein	G3VDX5_SARHA	G3VDX5	G3VDX5_S221_M1	1	Phospho (STY)	S	221	EFAQRQESPGDISER
0.709781467914581	0.686532258987427	0.917543828487396	0.469131886959076	0.904058277606964	1.2710953950882	-1.75921273231506	0.300563901662827	-1.01367223262787	-1.05912756919861	-0.415246695280075	-1.01144790649414	CAMSAP1	Calmodulin regulated spectrin associated protein 1	G3VDY4_SARHA	G3VDY4	G3VDY4_T1187_M1	1	Phospho (STY)	T	1187	PPNNHPRTPTETCLE
1.51546096801758	1.56189024448395	1.42807698249817	0.510740458965302	-0.502282917499542	-0.079885870218277	-0.779542684555054	-0.455278486013412	-1.05730926990509	-1.06229114532471	-0.365330159664154	-0.714248180389404	CAMSAP1	Calmodulin regulated spectrin associated protein 1	G3VDY4_SARHA	G3VDY4	G3VDY4_S1469_M1	1	Phospho (STY)	S	1469	TPSQRVESLESLPIL
0.380127608776093	0.673920214176178	1.0874035358429	0.35724949836731	1.52786600589752	1.25312972068787	-0.647545099258423	-0.766443312168121	-1.43300461769104	-0.98754096031189	-0.491479933261871	-0.953682720661163	CAMSAP1	Calmodulin regulated spectrin associated protein 1	G3VDY4_SARHA	G3VDY4	G3VDY4_S660_M1	1	Phospho (STY)	S	660	SFLSKRLSEGHQLLG
0.656735837459564	1.24221837520599	1.17759871482849	-0.302661657333374	-0.126387879252434	0.0259811654686928	0.23466531932354	-2.5870726108551	0.635991334915161	-0.106725610792637	-0.476017683744431	-0.374325305223465	TMX3	Thioredoxin related transmembrane protein 3	G3VE74_SARHA	G3VE74	G3VE74_S444_M1	1	Phospho (STY)	S	444	SENSLVLSDAEQEPK
0.987904250621796	1.02286624908447	1.47105324268341	-1.0876567363739	-0.742529273033142	1.64692318439484	-0.344882756471634	-1.17248213291168	-0.56718248128891	-0.266531944274902	-0.599905073642731	-0.347576498985291	LOC100933143	Sodium channel protein	G3VEU9_SARHA	G3VEU9	G3VEU9_S1821_M1	1	Phospho (STY)	S	1821	VPVIQNNSAPEKAND
1.28145313262939	1.56575274467468	1.0646880865097	0.105572894215584	-0.580791711807251	0.894860863685608	0.114172838628292	-1.2956006526947	-0.223367556929588	-0.898118674755096	-0.920199036598206	-1.10842299461365	RIPOR1	RHO family interacting cell polarization regulator 1	G3VEX7_SARHA	G3VEX7	G3VEX7_S376_M1	1	Phospho (STY)	S	376	RFSTYSQSPPDTPSL
0.795423805713654	0.859427750110626	0.8653364777565	-0.0874926969408989	-2.90054273605347	-0.361153692007065	0.297064423561096	-0.189793214201927	0.000433509121648967	0.307483226060867	0.316924065351486	0.0968889743089676	NEFH	IF rod domain-containing protein	G3VF04_SARHA	G3VF04	G3VF04_S524_M1	1	Phospho (STY)	S	524	KSPEKAKSPVKEEVK
0.956348776817322	1.02153694629669	1.02755498886108	0.0570958815515041	-2.80800318717957	-0.185686096549034	0.0941653251647949	0.0460137128829956	-0.0524458363652229	0.0720164477825165	-0.210004016757011	-0.0185929797589779	NEFH	IF rod domain-containing protein	G3VF04_SARHA	G3VF04	G3VF04_S726_M1	1	Phospho (STY)	S	726	KSPEKAKSPVKEEVK
1.08673369884491	1.00101804733276	1.28154063224792	0.711255013942719	-0.576382458209991	1.24280178546906	-1.01924347877502	-0.528117537498474	-1.39749932289124	-0.903864681720734	-0.836941301822662	-0.0613002926111221	NEFH	IF rod domain-containing protein	G3VF04_SARHA	G3VF04	G3VF04_S538_M1	1	Phospho (STY)	S	538	KSPPEVKSPEKAKSP
1.05303835868835	0.946693658828735	1.29472947120667	0.587193548679352	-0.730775892734528	1.24666738510132	-1.34471905231476	0.0529291220009327	-0.947429060935974	-0.970395505428314	-0.0793807357549667	-1.10855138301849	NEFH	IF rod domain-containing protein	G3VF04_SARHA	G3VF04	G3VF04_S558_M1	1	Phospho (STY)	S	558	KSPPEVKSPEKAKSP
1.043417096138	0.94752025604248	1.26136291027069	0.623339593410492	0.169105380773544	1.21802270412445	-1.19649517536163	-0.0819815844297409	-1.08725953102112	-0.704090654850006	-1.07379913330078	-1.11914193630219	NEFH	IF rod domain-containing protein	G3VF04_SARHA	G3VF04	G3VF04_S578_M1	1	Phospho (STY)	S	578	KSPPEVKSPEKAKSP
1.0910267829895	0.985178053379059	1.33159065246582	0.627354621887207	-0.348835796117783	1.28375267982483	-0.419138044118881	-1.17988657951355	-1.4331157207489	-0.509511828422546	-0.689174652099609	-0.739240229129791	NEFH	IF rod domain-containing protein	G3VF04_SARHA	G3VF04	G3VF04_S612_M1	1	Phospho (STY)	S	612	KSPPEVKSPEKAKSP
1.0954555273056	1.01144564151764	1.28638601303101	0.727448761463165	-0.456026792526245	1.24841797351837	-0.194002509117126	-1.40357410907745	-0.665282130241394	-1.02682566642761	-0.856804013252258	-0.766638576984406	NEFH	IF rod domain-containing protein	G3VF04_SARHA	G3VF04	G3VF04_S632_M1	1	Phospho (STY)	S	632	KSPPEVKSPEKAKSP
1.0850442647934	0.990512549877167	1.29988765716553	0.670946598052979	-0.346814155578613	1.25716435909271	-0.696956694126129	-0.39112389087677	-1.19044876098633	-0.292730718851089	-1.1087828874588	-1.27669823169708	NEFH	IF rod domain-containing protein	G3VF04_SARHA	G3VF04	G3VF04_S706_M1	1	Phospho (STY)	S	706	KSPPEVKSPEKAKSP
1.13106250762939	1.02175509929657	1.37948668003082	0.652239978313446	-0.705727756023407	1.33008563518524	-0.769242227077484	-0.619772911071777	-0.658358335494995	-0.870168626308441	-1.19670987129211	-0.694650173187256	NEFH	IF rod domain-containing protein	G3VF04_SARHA	G3VF04	G3VF04_S768_M1	1	Phospho (STY)	S	768	KSPPEVKSPEKAKSP
1.07254362106323	0.996516764163971	1.24533069133759	0.739506840705872	-1.35667145252228	1.21097075939178	-0.38706836104393	-1.25462293624878	-0.154109120368958	-0.454152405261993	-0.581043124198914	-1.07720112800598	NEFH	IF rod domain-containing protein	G3VF04_SARHA	G3VF04	G3VF04_S822_M1	1	Phospho (STY)	S	822	KSPPEVKSPEKAKSP
0.433544993400574	0.587039589881897	0.611640334129333	0.645254552364349	1.33961796760559	1.28206586837769	0.293124347925186	-0.314460515975952	-1.42687010765076	-1.25938260555267	-0.972524523735046	-1.21904993057251	ARHGAP5	Rho GTPase activating protein 5	G3VFU5_SARHA	G3VFU5	G3VFU5_S968_M1	1	Phospho (STY)	S	968	NEDVFLPSPRECSFS
0.631662309169769	1.1846866607666	1.0009685754776	-1.08498644828796	0.0539116188883781	0.479006320238113	0.741552948951721	-0.5535489320755	1.19760382175446	-1.33612656593323	-1.03238832950592	-1.28234195709229	RAB38	Ras-related protein Rab	G3VG12_SARHA	G3VG12	G3VG12_S242_M1	1	Phospho (STY)	S	242	NESHLTQSVETDIIK
0.846714735031128	1.09402370452881	1.08194935321808	-1.309730052948	0.496254533529282	0.569298446178436	0.787306249141693	0.679583013057709	-0.97488272190094	-1.00161921977997	-1.23578774929047	-1.03311026096344	DOCK5	Dedicator of cytokinesis 5	G3VGI3_SARHA	G3VGI3	G3VGI3_S1799_M1	1	Phospho (STY)	S	1799	ESSSQRNSTEVAPPL
1.13677883148193	0.998417258262634	0.963004887104034	-1.5081228017807	0.0222159437835217	0.322258770465851	1.16442060470581	0.0451319627463818	-0.12073989957571	-1.5664370059967	-1.23699355125427	-0.219935059547424	DOCK5	Dedicator of cytokinesis 5	G3VGI3_SARHA	G3VGI3	G3VGI3_S1249_M1	1	Phospho (STY)	S	1249	PHLLQRDSYHVYSQQ
0.750040709972382	0.624290704727173	0.41186934709549	0.617996871471405	0.366824954748154	0.868320822715759	1.23050224781036	0.259135544300079	-1.55248427391052	-1.04874587059021	-0.862953543663025	-1.66479754447937	DOCK5	Dedicator of cytokinesis 5	G3VGI3_SARHA	G3VGI3	G3VGI3_S1727_M1	1	Phospho (STY)	S	1727	SKVQRPKSLQLVDSR
1.21595919132233	1.30712580680847	1.07169353961945	0.174029961228371	-1.68495643138885	-0.665946304798126	-1.52868330478668	0.70863276720047	-0.672209441661835	0.118021056056023	-0.173009037971497	0.12934210896492	HDGFL2	PWWP domain-containing protein	G3VGL5_SARHA	G3VGL5	G3VGL5_S561_M1	1	Phospho (STY)	S	561	VKAEVERSEDQLAGG
1.31586945056915	1.73770821094513	1.76101839542389	-0.37321263551712	-0.547940850257874	-0.685545921325684	-0.488696694374084	-0.307561457157135	-0.5596564412117	-0.283903419971466	-1.1592071056366	-0.408871620893478	PDE4B	Phosphodiesterase	G3VGQ1_SARHA	G3VGQ1	G3VGQ1_S143_M1	1	Phospho (STY)	S	143	KKLMHSSSLNNTSIS
1.11023700237274	1.19940173625946	1.09159958362579	-1.17169618606567	0.490587323904037	0.790270268917084	0.757972300052643	-0.920301198959351	-0.141719311475754	-0.928922653198242	-1.11277318000793	-1.16465556621552	RGS12	Regulator of G protein signaling 12	G3VGY1_SARHA	G3VGY1	G3VGY1_S172_M1	1	Phospho (STY)	S	172	KLKQRSLSESAAAAS
1.09047698974609	1.35309827327728	1.07739090919495	1.09578716754913	-0.748452723026276	-1.20206654071808	-0.897495090961456	0.87397700548172	-0.844174206256866	-0.213164031505585	-0.913530349731445	-0.671847403049469	RGS12	Regulator of G protein signaling 12	G3VGY1_SARHA	G3VGY1	G3VGY1_S1299_M1	1	Phospho (STY)	S	1299	GPFSAPLSPIPRVQE
1.72956800460815	1.50449359416962	0.551314473152161	-0.282423228025436	-0.180044427514076	-1.155149102211	0.521930813789368	-0.693810939788818	0.78786289691925	-1.05664014816284	-0.785589694976807	-0.941512048244476	PPFIBP1	SAM domain-containing protein	G3VGY2_SARHA	G3VGY2	G3VGY2_S322_M1	1	Phospho (STY)	S	322	EVQKMKKSMESLMAA
1.14239418506622	0.997988700866699	1.64971590042114	-0.658971011638641	0.758776187896729	-0.716228604316711	0.0393012277781963	-0.316366910934448	0.569661855697632	-1.27884292602539	-1.10812711715698	-1.07930159568787	TRIM25	Tripartite motif containing 25	G3VH05_SARHA	G3VH05	G3VH05_S374_M1	1	Phospho (STY)	S	374	QEKKIEESTSPDVSG
1.41978764533997	1.32893478870392	1.27332580089569	-0.745709002017975	0.776984572410583	0.656066596508026	-0.874078214168549	-0.720798373222351	-0.979882895946503	-0.495759516954422	-0.524388134479523	-1.11448323726654	TRIM25	Tripartite motif containing 25	G3VH05_SARHA	G3VH05	G3VH05_S453_M1	1	Phospho (STY)	S	453	SQNSGMGSLTDLTKL
1.86949074268341	1.23379194736481	1.42885303497314	0.601541817188263	-0.725937783718109	-0.889375448226929	-0.289573520421982	-0.714800834655762	-0.763708472251892	-0.781345963478088	-0.443537443876266	-0.525398075580597	RBM41	RRM domain-containing protein	G3VHC6_SARHA	G3VHC6	G3VHC6_S400_M1	1	Phospho (STY)	S	400	MSRLQSASPIPCATD
0.812473297119141	1.49605786800385	1.81886577606201	-0.574009895324707	-0.490683972835541	0.936357855796814	-0.806887984275818	-0.318383783102036	-0.906298875808716	-0.249802887439728	-0.516089558601379	-1.20159769058228	FHIP1B	FHF complex subunit HOOK interacting protein 1B	G3VHE2_SARHA	G3VHE2	G3VHE2_S543_M1	1	Phospho (STY)	S	543	ALFLRQQSLGGTEPP
1.21075391769409	1.56661939620972	1.71326792240143	-1.0576388835907	-0.856107175350189	-0.776086032390594	0.502633094787598	-0.764402449131012	-0.137222483754158	-0.216409578919411	-0.386000066995621	-0.799407541751862	FHIP1B	FHF complex subunit HOOK interacting protein 1B	G3VHE2_SARHA	G3VHE2	G3VHE2_S1017_M1	1	Phospho (STY)	S	1017	PRTLARPSPEP____
1.1633335351944	0.554143846035004	0.583543956279755	0.865764081478119	0.284240871667862	0.863700866699219	0.631389796733856	0.264142990112305	-1.17244780063629	-1.64696955680847	-1.1279456615448	-1.26289689540863	MAP4K4	Mitogen-activated protein kinase kinase kinase kinase 4	G3VHS5_SARHA	G3VHS5	G3VHS5_T992_M1	1	Phospho (STY)	T	992	ETQSASNTLQKHKSS
1.07285916805267	0.462220996618271	1.32121634483337	-0.324920266866684	-0.155441641807556	0.742891430854797	0.316596060991287	1.23128378391266	-0.862680792808533	-1.22640311717987	-1.39236319065094	-1.18525886535645	THOC5	THO complex 5	G3VHX2_SARHA	G3VHX2	G3VHX2_T350_M1	1	Phospho (STY)	T	350	STKRRRPTLGVQLDD
1.16738379001617	1.70548820495605	1.42087233066559	-1.06038951873779	0.507435142993927	-1.27154505252838	-0.956881940364838	-0.0114962765946984	-0.5811727643013	-0.647451460361481	-0.159946069121361	-0.11229632794857	PPP1R13L	Protein phosphatase 1 regulatory subunit 13 like	G3VIJ7_SARHA	G3VIJ7	G3VIJ7_S112_M2	2	Phospho (STY)	S	112	SPVLLPYSPLSPKGR
1.21182978153229	1.7294065952301	1.45564830303192	-0.921508610248566	0.57705682516098	-1.01611995697021	0.0207887347787619	-0.595192193984985	-0.638256013393402	-0.879271149635315	-0.136085718870163	-0.808296620845795	PPP1R13L	Protein phosphatase 1 regulatory subunit 13 like	G3VIJ7_SARHA	G3VIJ7	G3VIJ7_Y111_M2	2	Phospho (STY)	Y	111	NSPVLLPYSPLSPKG
0.869328796863556	1.35504996776581	1.00235247612	-0.842604994773865	0.481717020273209	1.15298080444336	0.581267476081848	-0.383145779371262	-1.297527551651	-0.693987429141998	-1.05859887599945	-1.16683185100555	CNN3	Calponin	G3VIK8_SARHA	G3VIK8	G3VIK8_S259_M1	1	Phospho (STY)	S	259	VASQKGMSVYGLGRQ
1.47331666946411	1.19524574279785	1.55869770050049	-0.859973788261414	0.0861818119883537	0.498973667621613	-0.181274428963661	0.105038449168205	-1.10236239433289	-1.07143998146057	-0.607212364673615	-1.09519100189209	TAF9B	TAF9 factor	G3VIM7_SARHA	G3VIM7	G3VIM7_S173_M1	1	Phospho (STY)	S	173	RITVPRLSVGAVSSR
0.57322758436203	0.901220440864563	0.882214844226837	1.42549967765808	-1.09175193309784	0.734197854995728	0.441400021314621	0.284187018871307	-1.52220165729523	-0.517940521240234	-0.715341925621033	-1.39471137523651	AP2M1	AP-2 complex subunit mu	G3VIT9_SARHA	G3VIT9	G3VIT9_T158_M1	1	Phospho (STY)	T	158	SQITSQVTGQIGWRR
1.09589064121246	1.82097721099854	0.638495266437531	-0.655693411827087	-1.10840713977814	0.643918037414551	0.604456305503845	0.0422982908785343	0.136104509234428	-0.875048756599426	-1.40178239345551	-0.94120854139328	SDAD1	Protein SDA1	G3VIU2_SARHA	G3VIU2	G3VIU2_S585_M1	1	Phospho (STY)	S	585	RKNFDIDSEEEERGE
1.28241837024689	1.56685125827789	1.84212827682495	-0.674055695533752	-1.31505811214447	-0.446065336465836	-0.30488708615303	-0.560135126113892	-0.220924496650696	-0.166173711419106	-0.763779103755951	-0.240319281816483	MICAL1	F-actin monooxygenase	G3VJ25_SARHA	G3VJ25	G3VJ25_S667_M1	1	Phospho (STY)	S	667	AFGKAPPSPGPVSPL
1.33100426197052	1.31764280796051	1.21730887889862	-0.659182906150818	-0.661508619785309	-2.18037414550781	0.0365119613707066	-0.507822513580322	-0.136287331581116	0.256208151578903	0.135959729552269	-0.149460300803185	MICAL1	F-actin monooxygenase	G3VJ25_SARHA	G3VJ25	G3VJ25_S672_M1	1	Phospho (STY)	S	672	PPSPGPVSPLSGGTS
1.31745398044586	1.63038635253906	1.4286937713623	-1.04998767375946	-0.41283130645752	-0.59930008649826	-0.652747273445129	-0.487669229507446	0.906502842903137	-0.733874142169952	-0.641665101051331	-0.704962193965912	MICAL1	F-actin monooxygenase	G3VJ25_SARHA	G3VJ25	G3VJ25_S850_M1	1	Phospho (STY)	S	850	EGPPKLPSRKLIRLS
1.05163764953613	1.24807131290436	1.2773654460907	0.58637261390686	0.862172365188599	-0.117815792560577	-0.299113065004349	-0.636783540248871	-0.680834949016571	-0.556911289691925	-1.91352021694183	-0.820640683174133	PPM1E	Protein phosphatase, Mg2+/Mn2+ dependent 1E	G3VJ53_SARHA	G3VJ53	G3VJ53_S535_M1	1	Phospho (STY)	S	535	PWPQHQCSAPADLGY
1.26567220687866	1.17600274085999	1.21475541591644	-0.671182811260223	0.73419725894928	0.412320554256439	0.505715131759644	-0.860350787639618	-1.59264302253723	-0.93296480178833	-0.314408600330353	-0.937113225460052	BBX	BBX high mobility group box domain containing	G3VJR7_SARHA	G3VJR7	G3VJR7_S798_M1	1	Phospho (STY)	S	798	RTADGRVSPAGGTLD
1.54040789604187	1.34033286571503	1.6532096862793	-0.21702541410923	-0.834750652313232	-1.05266118049622	-0.541565656661987	0.349097460508347	-0.465877711772919	-0.935308218002319	0.0232100319117308	-0.859069287776947	ZNF541	Zinc finger protein 541	G3VJX3_SARHA	G3VJX3	G3VJX3_S902_M1	1	Phospho (STY)	S	902	RPEGDGQSPPGAKRP
1.33334910869598	1.45474803447723	1.49910533428192	-1.36697745323181	-1.40006458759308	-0.458305448293686	0.398274153470993	-0.478722035884857	-0.363836765289307	-0.32070580124855	0.12781797349453	-0.424682557582855	DENND4C	DENN domain containing 4C	G3VK08_SARHA	G3VK08	G3VK08_S1337_M1	1	Phospho (STY)	S	1337	EKTEEQKSPPSVSRS
1.52670693397522	1.39529168605804	1.33258640766144	-0.444933176040649	-0.655413687229156	-0.645615756511688	1.0829918384552	-0.878949642181396	-0.804113030433655	-0.423278331756592	-0.860923945903778	-0.624349296092987	DENND4C	DENN domain containing 4C	G3VK08_SARHA	G3VK08	G3VK08_S740_M1	1	Phospho (STY)	S	740	AGNNISSSPALMAKR
0.851480305194855	1.00361609458923	0.968611299991608	-1.04102504253387	0.982582330703735	1.02389001846313	0.218402847647667	-1.04308950901031	0.345634490251541	-0.897933840751648	-1.5674797296524	-0.844689130783081	DENND4C	DENN domain containing 4C	G3VK08_SARHA	G3VK08	G3VK08_S946_M1	1	Phospho (STY)	S	946	RDLIRLDSIDNHSST
0.665877223014832	0.922587990760803	0.68938136100769	1.10403549671173	1.01083528995514	1.25892782211304	-0.904616117477417	-1.08462774753571	-1.00148892402649	-0.727682054042816	-0.900767385959625	-1.03246307373047	DENND4C	DENN domain containing 4C	G3VK08_SARHA	G3VK08	G3VK08_S1378_M1	1	Phospho (STY)	S	1378	VRSSQHGSLGSVVTS
1.19417715072632	1.45058643817902	1.51896870136261	-0.604804813861847	-0.908907115459442	1.12150001525879	-0.321657747030258	-0.775956213474274	-0.872449934482574	-0.412198126316071	-0.458892732858658	-0.93036562204361	DENND4C	DENN domain containing 4C	G3VK08_SARHA	G3VK08	G3VK08_S1681_M1	1	Phospho (STY)	S	1681	VSLTRSHSVGGPLQN
1.26296448707581	0.976005673408508	0.729264080524445	-1.02781462669373	0.64374440908432	0.355115056037903	0.986455023288727	-0.924089670181274	0.430930823087692	-0.727708220481873	-1.10429787635803	-1.60056912899017	USP24	ubiquitinyl hydrolase 1	G3VK92_SARHA	G3VK92	G3VK92_S1037_M1	1	Phospho (STY)	S	1037	TSSQSSKSPSLSSKQ
2.14313268661499	1.34140133857727	1.24239122867584	-0.186064153909683	-0.473363488912582	-0.67726743221283	-0.0222484059631824	-0.68575793504715	-0.460784286260605	-0.631737411022186	-0.773004174232483	-0.81669807434082	BOLA1	BolA family member 1	G3VKU1_SARHA	G3VKU1	G3VKU1_S133_M1	1	Phospho (STY)	S	133	SPSCLGGSKKDLHGV
1.18671667575836	1.49373126029968	1.63496744632721	-0.63360333442688	-0.116703309118748	0.776750385761261	-0.8758544921875	-0.652770459651947	-0.748781621456146	-1.18793249130249	-0.68290901184082	-0.193611070513725	SLC6A15	Transporter	G3VKX2_SARHA	G3VKX2	G3VKX2_S691_M1	1	Phospho (STY)	S	691	KIASEVPSPNMSNNI
1.57038044929504	1.32183218002319	1.47361087799072	0.116668380796909	-0.4975825548172	0.0780761763453484	-0.244853883981705	-0.383080780506134	-1.1229430437088	-0.640723943710327	-0.103283099830151	-1.56810081005096	DBNL	Drebrin like	G3VL11_SARHA	G3VL11	G3VL11_S285_M1	1	Phospho (STY)	S	285	PQPGKIRSPFLQRQH
0.564530193805695	0.801956713199615	1.16392755508423	0.133654803037643	0.821429491043091	0.840832889080048	0.423484534025192	-2.37376070022583	-0.525294959545135	-0.553720831871033	-0.800272166728973	-0.496767491102219	DBNL	Drebrin like	G3VL11_SARHA	G3VL11	G3VL11_T293_M1	1	Phospho (STY)	T	293	PFLQRQHTQPEVSVS
0.94519966840744	1.0320873260498	0.924108743667603	0.863531053066254	0.973605573177338	0.930408000946045	-0.670096874237061	-1.11687886714935	-0.812022626399994	-0.758051991462708	-1.26835978031158	-1.04353022575378	DBNL	Drebrin like	G3VL11_SARHA	G3VL11	G3VL11_S271_M1	1	Phospho (STY)	S	271	KQKERAMSTTSIMDP
1.58206927776337	1.58006727695465	1.69223070144653	-0.637529850006104	-0.15213343501091	-0.999921917915344	-0.330784767866135	-0.401730209589005	-0.549988567829132	-0.518684506416321	-0.449170380830765	-0.814423620700836		TFIIS central domain-containing protein	G3VL45_SARHA	G3VL45	G3VL45_S415_M1	1	Phospho (STY)	S	415	DLRLNGTSPLQEKKR
1.61301469802856	1.47817242145538	1.60808372497559	-0.744451999664307	-0.660437703132629	-0.0761242508888245	-1.05495226383209	0.111671924591064	-0.942486643791199	-0.316291600465775	-0.530784428119659	-0.485413908958435	JMJD1C	Jumonji domain containing 1C	G3VL71_SARHA	G3VL71	G3VL71_S538_M1	1	Phospho (STY)	S	538	IQPKLTHSPDSVKSK
1.1423567533493	1.25026226043701	1.24881267547607	-0.550628662109375	0.793466567993164	0.80432391166687	0.0118662975728512	-0.427677392959595	-1.02396678924561	-1.43228852748871	-1.08106660842896	-0.73546040058136	FSCN1	Fascin	G3VLI9_SARHA	G3VLI9	G3VLI9_S39_M1	1	Phospho (STY)	S	39	KVNASATSLKKKQIW
1.5207325220108	1.2790219783783	1.09649753570557	-1.7698415517807	-0.915031254291534	-0.173712953925133	0.809702038764954	-0.734556138515472	0.203725606203079	-0.537139296531677	-0.288637042045593	-0.490761458873749	SYNE2	Spectrin repeat containing nuclear envelope protein 2	G3VLT7_SARHA	G3VLT7	G3VLT7_S6548_M1	1	Phospho (STY)	S	6548	LEDEKEASENETDVE
1.02769827842712	1.48241293430328	1.32985889911652	0.23554590344429	0.542861044406891	0.414483368396759	-0.956270098686218	-1.06216096878052	0.0352788120508194	-1.37851190567017	-1.07555711269379	-0.595638990402222		Uncharacterized protein	G3VLU0_SARHA	G3VLU0	G3VLU0_S232_M1	1	Phospho (STY)	S	232	YNPWRIWSPTIGRRS
0.849752604961395	0.708589017391205	0.86395001411438	-0.354757219552994	0.121171355247498	-2.93387317657471	0.41376268863678	-0.114926859736443	-0.0652917921543121	0.187820747494698	0.211372211575508	0.112430304288864	CSTF2	Cleavage stimulation factor subunit 2	G3VLX2_SARHA	G3VLX2	G3VLX2_S551_M1	1	Phospho (STY)	S	551	GGQPGGFSPGQNQVT
0.603936672210693	1.29913675785065	1.48128116130829	0.370145916938782	0.946412086486816	0.790262520313263	-0.869485974311829	-0.869185507297516	-0.779644846916199	-1.09066045284271	-1.03020823001862	-0.851990103721619	EIF4B	Eukaryotic translation initiation factor 4B	G3VLX5_SARHA	G3VLX5	G3VLX5_S278_M1	1	Phospho (STY)	S	278	SGRRAFGSGYRRDDD
1.39200532436371	1.0462259054184	0.841236710548401	0.866922080516815	-0.287793785333633	0.918165147304535	0.353744626045227	-1.3211350440979	-0.795884370803833	-1.15611171722412	-1.0213338136673	-0.83604109287262	BAIAP2	Brain-specific angiogenesis inhibitor 1-associated protein 2	G3VMG4_SARHA	G3VMG4	G3VMG4_S366_M1	1	Phospho (STY)	S	366	KTLPRSSSMAAGLER
1.19170343875885	1.88415908813477	1.3999924659729	-1.11071956157684	0.250806719064713	0.155610978603363	-0.466206431388855	-1.09486949443817	-0.817130565643311	-0.558929324150085	-0.465548783540726	-0.36886864900589	FNIP1	UDENN FNIP1/2-type domain-containing protein	G3VMG9_SARHA	G3VMG9	G3VMG9_S229_M1	1	Phospho (STY)	S	229	GPLRLIRSASFFAVH
1.3725917339325	1.55978512763977	1.7858008146286	-0.800621569156647	-0.610320508480072	-0.314245223999023	-0.265826612710953	0.0533021092414856	-1.13550794124603	-0.729490876197815	-0.273802399635315	-0.641664803028107	FNIP1	UDENN FNIP1/2-type domain-containing protein	G3VMG9_SARHA	G3VMG9	G3VMG9_S219_M1	1	Phospho (STY)	S	219	CSPRRAFSEQGPLRL
1.57981991767883	1.73412728309631	1.53192436695099	-0.578738391399384	-0.87827855348587	-0.163492575287819	-0.715413689613342	-0.665186583995819	-0.837548434734344	-0.212503269314766	-0.411864042282104	-0.382846027612686	IL16	Pro-interleukin-16	G3VMP0_SARHA	G3VMP0	G3VMP0_S1161_M1	1	Phospho (STY)	S	1161	WNPRERSSPTPVEDM
1.19449150562286	1.71335601806641	1.83789384365082	-0.86117035150528	-0.208579912781715	-0.56655740737915	-1.00232923030853	-0.166397377848625	-0.329336941242218	-0.850405931472778	-0.373355865478516	-0.387608408927917	IL16	Pro-interleukin-16	G3VMP0_SARHA	G3VMP0	G3VMP0_S719_M1	1	Phospho (STY)	S	719	PPLKIKKSFEILVRK
1.32359266281128	1.8658173084259	1.51162266731262	-0.849359393119812	-0.222373068332672	-0.00260522868484259	-1.03643405437469	-0.846323728561401	-0.517083406448364	-0.407815784215927	-0.684652745723724	-0.134385243058205	IL16	Pro-interleukin-16	G3VMP0_SARHA	G3VMP0	G3VMP0_S1065_M1	1	Phospho (STY)	S	1065	SPPPARPSSPQKDHN
1.56088817119598	1.4919331073761	1.67040717601776	-0.899578928947449	-0.797240853309631	-0.573039174079895	-0.0789297670125961	-0.0929638221859932	-0.138959556818008	-0.791394531726837	-0.992611587047577	-0.358510136604309	IL16	Pro-interleukin-16	G3VMP0_SARHA	G3VMP0	G3VMP0_S1066_M2	2	Phospho (STY)	S	1066	PPPARPSSPQKDHNT
1.56593930721283	1.49465692043304	1.67915427684784	-0.668212294578552	-1.06131982803345	-0.146834626793861	-0.92615532875061	-0.667266249656677	-0.511913895606995	-0.0619141049683094	-0.137580558657646	-0.558553576469421	IL16	Pro-interleukin-16	G3VMP0_SARHA	G3VMP0	G3VMP0_S1065_M2	2	Phospho (STY)	S	1065	SPPPARPSSPQKDHN
1.21313285827637	1.63838851451874	1.66124391555786	-0.256439626216888	-0.462550461292267	-1.72873556613922	-0.481158763170242	-0.251296669244766	-0.480392098426819	-0.438110768795013	-0.287372022867203	-0.126709222793579	IL16	Pro-interleukin-16	G3VMP0_SARHA	G3VMP0	G3VMP0_S1103_M1	1	Phospho (STY)	S	1103	APIQRARSFPLTTHQ
1.11988794803619	1.80459034442902	1.85590314865112	-0.913513958454132	-0.417057186365128	-0.740827322006226	-0.115557320415974	-0.72517591714859	-0.426547437906265	-0.372070252895355	-0.7021324634552	-0.367499679327011	IL16	Pro-interleukin-16	G3VMP0_SARHA	G3VMP0	G3VMP0_S459_M1	1	Phospho (STY)	S	459	PQLCRSLSSSTCITK
1.32055449485779	1.71565091609955	1.75745916366577	-0.645735859870911	-0.384098917245865	-0.985357403755188	-0.199671477079391	-0.553991854190826	-0.707540333271027	-0.691323101520538	-0.0236991737037897	-0.602246403694153	IL16	Pro-interleukin-16	G3VMP0_SARHA	G3VMP0	G3VMP0_S1145_M1	1	Phospho (STY)	S	1145	SFLCLPSSPISCGHS
1.23268055915833	1.73404717445374	1.72670531272888	-0.924251079559326	-0.913947343826294	-0.795036315917969	-0.265727162361145	0.135107025504112	-0.39929735660553	-0.403916716575623	-0.313536673784256	-0.812827408313751	IL16	Pro-interleukin-16	G3VMP0_SARHA	G3VMP0	G3VMP0_S608_M1	1	Phospho (STY)	S	608	GKERHQWSLEGIKRL
1.19103014469147	1.79798376560211	1.835205078125	-0.417653411626816	-0.510808348655701	-0.0644286572933197	-0.53257828950882	-0.716356098651886	-0.848807811737061	-0.641656160354614	-0.635560512542725	-0.456369668245316	IL16	Pro-interleukin-16	G3VMP0_SARHA	G3VMP0	G3VMP0_S981_M1	1	Phospho (STY)	S	981	SIKQRISSFETFSTP
1.11470639705658	1.58043110370636	2.03017115592957	-0.527275145053864	-0.366375386714935	-0.668658256530762	-0.153590157628059	-0.443451732397079	-0.817297458648682	-0.889021873474121	-0.769418120384216	-0.0902203917503357	IL16	Pro-interleukin-16	G3VMP0_SARHA	G3VMP0	G3VMP0_S761_M1	1	Phospho (STY)	S	761	DGKEISLSVEQISPA
1.12732565402985	1.68173098564148	1.75758612155914	0.0392529405653477	-0.86120218038559	-0.870126605033875	-0.220362514257431	-0.626934349536896	-1.12516009807587	-0.0763285830616951	-0.0543491579592228	-0.771432042121887	IL16	Pro-interleukin-16	G3VMP0_SARHA	G3VMP0	G3VMP0_S752_M1	1	Phospho (STY)	S	752	ATSDQQQSLDGKEIS
0.908562004566193	2.03295040130615	1.82461953163147	-0.794268190860748	-0.596211791038513	-0.511248350143433	-0.448664367198944	-0.426146924495697	-0.44890108704567	-0.545631945133209	-0.288379192352295	-0.706679940223694	IL16	Pro-interleukin-16	G3VMP0_SARHA	G3VMP0	G3VMP0_S868_M1	1	Phospho (STY)	S	868	NLFSPTMSEDHAHLE
0.737538993358612	1.21005952358246	1.3399350643158	-1.51387989521027	0.806371688842773	0.750531911849976	0.493006408214569	-0.737265467643738	-0.759265184402466	-0.994146406650543	-0.191427245736122	-1.14145946502686	NF2	NF2, moesin-ezrin-radixin like (MERLIN) tumor suppressor	G3VMS8_SARHA	G3VMS8	G3VMS8_S13_M1	1	Phospho (STY)	S	13	ASRMSFSSLKRKQPK
1.40386879444122	1.40645182132721	1.3320140838623	0.732854545116425	-0.489685297012329	-0.824183642864227	-0.607699453830719	0.396201133728027	-0.275655269622803	-0.811652302742004	-1.13879704475403	-1.12371718883514	ZNF609	Zinc finger protein 609	G3VN76_SARHA	G3VN76	G3VN76_S804_M1	1	Phospho (STY)	S	804	SFTDNAPSPSIGSSS
1.15437865257263	1.32944738864899	0.961133599281311	-0.566270470619202	-0.888457119464874	0.712242782115936	-0.409611284732819	1.04252743721008	-0.0266228150576353	-1.65187382698059	-0.795255959033966	-0.86163854598999	PATL1	PAT1 homolog 1, processing body mRNA decay factor	G3VP14_SARHA	G3VP14	G3VP14_S181_M2	2	Phospho (STY)	S	181	STSPIIGSPPVRAVP
1.1993602514267	1.40111529827118	0.976658165454865	-0.894224047660828	-0.787211775779724	0.689828097820282	-1.13706600666046	1.07045912742615	-1.32339441776276	-0.333931535482407	-0.626361906528473	-0.235231295228004	PATL1	PAT1 homolog 1, processing body mRNA decay factor	G3VP14_SARHA	G3VP14	G3VP14_S176_M2	2	Phospho (STY)	S	176	ALPRRSTSPIIGSPP
1.29854309558868	1.65953552722931	1.61518144607544	-0.280899822711945	-0.411746680736542	0.117191687226295	-0.766682326793671	-0.714909017086029	-1.20323216915131	-0.729059338569641	0.177116364240646	-0.761038839817047	HDAC4	Histone deacetylase	G3VPG9_SARHA	G3VPG9	G3VPG9_T21_M1	1	Phospho (STY)	T	21	DQPVELLTPPRVNHM
1.81797885894775	1.54415810108185	1.39314031600952	-0.314687848091125	-0.955771863460541	0.0994606763124466	-0.669781923294067	-0.820173978805542	-0.783613741397858	-0.369936019182205	-0.342821389436722	-0.597951173782349	LOC100921010	separase	G3VPI8_SARHA	G3VPI8	G3VPI8_S1420_M1	1	Phospho (STY)	S	1420	TRLKVNFSDDEDSIP
0.95143449306488	0.808450520038605	1.009610414505	0.584854662418365	1.051722407341	-1.00202286243439	1.1115779876709	-0.271809786558151	-0.966136813163757	-1.25047302246094	-1.24626958370209	-0.780938446521759	OTUD7B	ubiquitinyl hydrolase 1	G3VPM7_SARHA	G3VPM7	G3VPM7_S574_M1	1	Phospho (STY)	S	574	TSGDIVVSEKPTPES
0.228386223316193	0.437839895486832	0.461759567260742	0.832543849945068	1.04722714424133	1.2994726896286	0.548822939395905	-0.0551891662180424	-0.364238411188126	-1.38395881652832	-1.6888473033905	-1.36381864547729	SHC1	SHC adaptor protein 1	G3VPR5_SARHA	G3VPR5	G3VPR5_S137_M1	1	Phospho (STY)	S	137	EEWTRHGSFVNKPTR
1.21007227897644	1.42172729969025	0.553388178348541	-0.959637820720673	-1.11045706272125	-0.414608299732208	-0.730999529361725	1.85864877700806	-0.618727266788483	-0.31183722615242	-0.376530766487122	-0.521038770675659	ATF1	Activating transcription factor 1	G3VQ49_SARHA	G3VQ49	G3VQ49_S240_M1	1	Phospho (STY)	S	240	PQTVVMTSPVTLTSQ
1.62293612957001	1.56208288669586	1.69886910915375	-0.906205713748932	-0.67519736289978	-0.488923907279968	-0.195237353444099	-0.363747745752335	-0.472240418195724	-0.618395686149597	-0.394300162792206	-0.769639790058136	RADIL	Rap associating with DIL domain	G3VQ77_SARHA	G3VQ77	G3VQ77_T212_M1	1	Phospho (STY)	T	212	AGCKRNSTPPTLRRT
1.55106949806213	1.57953441143036	1.69201278686523	-0.348106861114502	-0.368889093399048	-0.719948649406433	-0.333386093378067	-0.27490371465683	-0.925037443637848	-0.252524465322495	-0.993391156196594	-0.606429278850555	RADIL	Rap associating with DIL domain	G3VQ77_SARHA	G3VQ77	G3VQ77_S248_M1	1	Phospho (STY)	S	248	TLLDPSQSPEDPRKE
1.20671379566193	1.76791191101074	0.943474531173706	-0.787962734699249	-1.92528450489044	0.22041954100132	-0.692605435848236	0.264027386903763	0.216524168848991	-0.278231471776962	-0.323991507291794	-0.610995650291443	RANBP2	RAN binding protein 2	G3VQ96_SARHA	G3VQ96	G3VQ96_S2451_M1	1	Phospho (STY)	S	2451	DQDECKGSQEFVREE
1.45415687561035	1.33347189426422	2.01851844787598	-0.432551264762878	-0.855691015720367	-0.686879336833954	-0.380788713693619	-0.101840317249298	-0.86489349603653	-0.546001672744751	-0.449155241250992	-0.488346219062805	ESYT1	Extended synaptotagmin 1	G3VR80_SARHA	G3VR80	G3VR80_S515_M1	1	Phospho (STY)	S	515	KAVYNTNSPVWEEAF
1.70907759666443	1.62076485157013	1.4026734828949	-0.825804710388184	-1.145747423172	-0.414086639881134	-0.263241589069366	-0.474036663770676	-0.305947482585907	-0.0677129626274109	-0.903062045574188	-0.332876414060593	PTAR1	Protein prenyltransferase alpha subunit repeat containing 1	G3VRK5_SARHA	G3VRK5	G3VRK5_T388_M1	1	Phospho (STY)	T	388	ETKRLKRTPTQDFLG
0.432864010334015	0.516127347946167	0.518108010292053	1.17944324016571	1.26288092136383	1.35429382324219	-0.687259078025818	-1.02419722080231	-0.213808536529541	-0.784619987010956	-1.36076438426971	-1.19306826591492	LMO7	LIM domain 7	G3VRL2_SARHA	G3VRL2	G3VRL2_S1508_M1	1	Phospho (STY)	S	1508	GIMRRGESLDNLDSP
0.670594334602356	1.02176809310913	0.930309653282166	0.445576548576355	0.767560720443726	0.673117339611053	0.483214378356934	0.132621958851814	-1.64907574653625	-1.10384345054626	-0.739707469940186	-1.63213634490967	LOC100928641	H15 domain-containing protein	G3VRU5_SARHA	G3VRU5	G3VRU5_T11_M1	1	Phospho (STY)	T	11	TAPAAPATPAPAEKT
1.0334597826004	1.18090379238129	1.3863126039505	-0.39831867814064	-1.20744812488556	-1.89104294776917	0.392944484949112	0.299501866102219	-1.05144333839417	0.260083585977554	-0.0555635280907154	0.0506105683743954	DLG5	Discs large MAGUK scaffold protein 5	G3VS30_SARHA	G3VS30	G3VS30_S1789_M1	1	Phospho (STY)	S	1789	FIDYKRRSGHFDVTT
1.37607896327972	1.51091957092285	1.67275309562683	-0.95331472158432	-0.641251564025879	0.366975575685501	0.0278603974729776	-1.03172016143799	-0.375532597303391	-0.600930392742157	-0.887631297111511	-0.464206844568253	DLG5	Discs large MAGUK scaffold protein 5	G3VS30_SARHA	G3VS30	G3VS30_S156_M1	1	Phospho (STY)	S	156	ERNHLQQSCEDMKRL
1.17733108997345	1.60124158859253	1.67958343029022	-0.94378662109375	-1.31050527095795	-1.02108156681061	0.171970337629318	-0.458980679512024	-0.520043313503265	-0.00860943272709846	-0.181706309318542	-0.18541331589222	DLG5	Discs large MAGUK scaffold protein 5	G3VS30_SARHA	G3VS30	G3VS30_S974_M1	1	Phospho (STY)	S	974	PGPAPAHSPQPSKAE
0.913854539394379	1.72457027435303	1.90313339233398	-1.01889145374298	-0.347242802381516	-0.982637524604797	0.0766183361411095	-0.157738417387009	-0.933704435825348	-0.351498425006866	-0.21715946495533	-0.609304070472717	DLG5	Discs large MAGUK scaffold protein 5	G3VS30_SARHA	G3VS30	G3VS30_S1210_M1	1	Phospho (STY)	S	1210	AQHQGRLSLDLSHKH
1.10372149944305	1.55113303661346	1.75280249118805	-0.670827984809875	-1.61658561229706	-0.847042202949524	0.00277235452085733	-0.115692980587482	-0.299036502838135	-0.47749924659729	0.0512100271880627	-0.434954822063446	DLG5	Discs large MAGUK scaffold protein 5	G3VS30_SARHA	G3VS30	G3VS30_S1318_M1	1	Phospho (STY)	S	1318	TLPRIAISPASIGER
1.58498537540436	1.73794114589691	1.43664014339447	-0.397652298212051	-0.613976538181305	-0.326639384031296	-0.34391912817955	-0.831955015659332	-0.88663250207901	-1.05657732486725	-0.111803025007248	-0.190411448478699	DLG5	Discs large MAGUK scaffold protein 5	G3VS30_SARHA	G3VS30	G3VS30_S1321_M1	1	Phospho (STY)	S	1321	RIAISPASIGERRKD
1.22390651702881	1.38604354858398	1.77286195755005	-1.11556363105774	-1.3340528011322	-0.314458400011063	0.220409840345383	-0.157713428139687	-0.350953131914139	-0.0951676815748215	-1.03368270397186	-0.201630100607872	DLG5	Discs large MAGUK scaffold protein 5	G3VS30_SARHA	G3VS30	G3VS30_T985_M2	2	Phospho (STY)	T	985	SKAEGPPTPPTPPKR
1.40623569488525	1.61591899394989	1.88890206813812	-0.530580639839172	-0.461002588272095	-0.606088519096375	-0.650357306003571	-0.412724167108536	-0.533097505569458	-0.507031679153442	-0.365157723426819	-0.845016658306122	DLG5	Discs large MAGUK scaffold protein 5	G3VS30_SARHA	G3VS30	G3VS30_T988_M1	1	Phospho (STY)	T	988	EGPPTPPTPPKRSDS
1.25590240955353	1.66370701789856	1.88049221038818	-0.281410485506058	-0.633056402206421	-0.348868191242218	-0.459311246871948	-0.185849949717522	-0.497436165809631	-0.834933638572693	-0.543817281723022	-1.01541841030121	DLG5	Discs large MAGUK scaffold protein 5	G3VS30_SARHA	G3VS30	G3VS30_S836_M1	1	Phospho (STY)	S	836	TPGSGGGSFCEHKPF
1.71220195293427	1.62527191638947	1.40427923202515	-0.633241653442383	-0.274109095335007	-0.0809900909662247	-0.192551612854004	-0.70895129442215	-0.395182609558105	-1.21140015125275	-0.493437796831131	-0.751888930797577	DLG5	Discs large MAGUK scaffold protein 5	G3VS30_SARHA	G3VS30	G3VS30_S995_M1	1	Phospho (STY)	S	995	TPPKRSDSIKFKHRP
1.53412556648254	1.56890857219696	1.77964913845062	-0.505572140216827	-0.624941349029541	-0.430886417627335	-0.677232623100281	-0.951888024806976	-0.567755103111267	-0.314394056797028	-0.215230539441109	-0.594783186912537	DLG5	Discs large MAGUK scaffold protein 5	G3VS30_SARHA	G3VS30	G3VS30_T919_M1	1	Phospho (STY)	T	919	GMKHSGGTWPKVMVN
1.68388211727142	1.84246861934662	0.970512688159943	-0.0399460792541504	-0.572875380516052	0.100085034966469	-0.52263480424881	-0.401518970727921	-0.601675868034363	-0.781337916851044	-0.257449209690094	-1.41951024532318	DLG5	Discs large MAGUK scaffold protein 5	G3VS30_SARHA	G3VS30	G3VS30_S756_M1	1	Phospho (STY)	S	756	LLRNCRDSLTLSLMK
1.37439107894897	1.69375467300415	1.66666638851166	-0.574688136577606	-0.542506158351898	-0.511801600456238	-1.06976854801178	-0.00042554788524285	-0.136983528733253	-0.708182752132416	-0.27533558011055	-0.915120244026184	DLG5	Discs large MAGUK scaffold protein 5	G3VS30_SARHA	G3VS30	G3VS30_S270_M1	1	Phospho (STY)	S	270	LSLRRFESMQQDLNK
2.09357166290283	1.20039010047913	1.4229896068573	-0.306147754192352	-0.435819387435913	-0.758875966072083	-0.979718029499054	-0.454558163881302	-0.788942337036133	-0.182177111506462	-0.139981508255005	-0.670731067657471	DLG5	Discs large MAGUK scaffold protein 5	G3VS30_SARHA	G3VS30	G3VS30_S885_M1	1	Phospho (STY)	S	885	YGLVNLGSRRMLPPF
1.12127435207367	1.88700354099274	1.70803344249725	-0.551714897155762	-0.627963721752167	-0.719422221183777	-0.311598628759384	-0.115562446415424	-0.696080029010773	-0.000234273204114288	-0.749547839164734	-0.944187223911285	DLG5	Discs large MAGUK scaffold protein 5	G3VS30_SARHA	G3VS30	G3VS30_S742_M1	1	Phospho (STY)	S	742	GIALDNKSLTECESL
1.22345650196075	1.58914196491241	1.41126227378845	-0.818959712982178	-0.624076366424561	-0.329559594392776	-0.30790776014328	-0.540882229804993	0.981089472770691	-0.728663384914398	-1.2562118768692	-0.598689377307892	TRIM24	Tripartite motif containing 24	G3VSJ1_SARHA	G3VSJ1	G3VSJ1_S680_M1	1	Phospho (STY)	S	680	SPNSSVPSPGLPGPV
0.803358256816864	0.637925624847412	0.839679598808289	0.964336335659027	-0.766744434833527	0.620626211166382	-2.36598253250122	0.830589890480042	-0.946329236030579	-0.0873082652688026	-0.201276019215584	-0.3288753926754	DDX50	RNA helicase	G3VTN3_SARHA	G3VTN3	G3VTN3_S90_M1	1	Phospho (STY)	S	90	FPSEFSGSPKSDRAK
1.10254013538361	1.26295530796051	1.23854100704193	-0.609673202037811	0.137762099504471	0.584867537021637	0.429050505161285	-2.03933191299438	0.0604450404644012	-0.773960530757904	-0.753564596176147	-0.639631330966949	LOC100919897	LAS1 like ribosome biogenesis factor	G3VTP4_SARHA	G3VTP4	G3VTP4_S470_M1	1	Phospho (STY)	S	470	REIEMAKSEDGERVV
1.3547488451004	1.03523671627045	1.47033381462097	-0.829056441783905	-0.756375968456268	0.324538499116898	0.696302175521851	-1.8593864440918	-0.52011638879776	-0.235763743519783	-0.157855778932571	-0.522605299949646	TRA2A	Transformer 2 alpha homolog	G3VTS6_SARHA	G3VTS6	G3VTS6_T202_M1	1	Phospho (STY)	T	202	SITKRAHTPTPGIYM
1.53971195220947	1.08622980117798	0.833054304122925	0.575406968593597	0.750830292701721	0.668751835823059	-1.26566779613495	-0.905537664890289	-0.411173731088638	-0.780788123607635	-0.929269909858704	-1.16154813766479	DIP2B	Disco interacting protein 2 homolog B	G3VU77_SARHA	G3VU77	G3VU77_S99_M1	1	Phospho (STY)	S	99	ARDERYRSDIHTEAV
1.51367676258087	0.733575582504272	1.74676191806793	-0.508853912353516	-1.16863512992859	0.409656316041946	0.43778795003891	0.183515265583992	-1.12953758239746	-0.434782147407532	-1.04479455947876	-0.738370418548584	KANK1	Uncharacterized protein	G3VU79_SARHA	G3VU79	G3VU79_S183_M1	1	Phospho (STY)	S	183	FRRPRLASFGGLGST
1.40064740180969	1.50324869155884	1.69947028160095	-0.124593481421471	-0.558290839195251	-0.345661580562592	-1.15638303756714	-0.555704474449158	-0.11909831315279	-1.13688087463379	0.088254526257515	-0.695008277893066	JAKMIP3	Janus kinase and microtubule interacting protein 3	G3VUR3_SARHA	G3VUR3	G3VUR3_S621_M1	1	Phospho (STY)	S	621	LEERERKSPAITFHH
1.06163513660431	1.06948482990265	1.05053281784058	-0.668522894382477	-1.83273684978485	-0.699338257312775	0.776516795158386	-1.5541650056839	-0.100556112825871	0.174992278218269	0.434209525585175	0.287947624921799	ANKS1A	Ankyrin repeat and sterile alpha motif domain containing 1A	G3VV68_SARHA	G3VV68	G3VV68_S673_M1	1	Phospho (STY)	S	673	TMGSRSESLSNCSIG
0.5672208070755	0.721722304821014	1.11021363735199	-1.28547120094299	0.507225751876831	1.73038291931152	0.667390406131744	-0.994053483009338	-0.421200960874557	-1.08593380451202	-0.559686064720154	-0.957810282707214	MAF1	Repressor of RNA polymerase III transcription MAF1 homolog	G3VVI4_SARHA	G3VVI4	G3VVI4_S75_M1	1	Phospho (STY)	S	75	SPSRLSKSQGGEEEG
1.28224396705627	1.68690526485443	1.75604152679443	-0.744356393814087	0.15248005092144	-0.686281859874725	-0.425334930419922	-0.720216870307922	-0.515647053718567	-0.191884949803352	-0.567246317863464	-1.02670228481293	MAP3K2	Mitogen-activated protein kinase kinase kinase 2	G3VVK8_SARHA	G3VVK8	G3VVK8_T159_M2	2	Phospho (STY)	T	159	LPVIGPTTRDRSSPP
1.28492712974548	1.6592835187912	1.72324216365814	-0.78922301530838	0.23977093398571	-0.12819017469883	-0.69514000415802	-0.467216342687607	-0.939126372337341	-0.836381137371063	-0.310238629579544	-0.741707980632782	MAP3K2	Mitogen-activated protein kinase kinase kinase 2	G3VVK8_SARHA	G3VVK8	G3VVK8_T158_M2	2	Phospho (STY)	T	158	RLPVIGPTTRDRSSP
1.00693762302399	0.864392459392548	1.00770425796509	-2.74502158164978	-0.616898655891418	-0.0145093966275454	0.382560968399048	-0.19015471637249	-0.13936223089695	0.101327434182167	0.30657285451889	0.0364510491490364	NAB2	NGFI-A binding protein 2	G3VVL8_SARHA	G3VVL8	G3VVL8_S6_M1	1	Phospho (STY)	S	6	__MLRAPSPTAEQPP
1.47871720790863	1.63077807426453	1.44970500469208	-1.00856852531433	-0.881769716739655	-0.502376914024353	0.335844695568085	-0.44030374288559	-1.03057193756104	-0.341617375612259	0.030465068295598	-0.720301926136017	NAB2	NGFI-A binding protein 2	G3VVL8_SARHA	G3VVL8	G3VVL8_S171_M1	1	Phospho (STY)	S	171	LELGEKLSPLPGGQG
0.0767604559659958	0.365746647119522	0.564516425132751	0.404215544462204	2.00590777397156	1.30448496341705	-1.13317859172821	-0.243292033672333	-0.225251972675323	-0.991569101810455	-1.13756191730499	-0.990778207778931	ABCF1	ATP binding cassette subfamily F member 1	G3VVT0_SARHA	G3VVT0	G3VVT0_S157_M1	1	Phospho (STY)	S	157	NRINKAVSQEQLPEQ
1.27556550502777	0.945430934429169	1.56746482849121	0.25109589099884	1.05944168567657	-0.289821684360504	-1.16304111480713	-0.448530077934265	-0.250337868928909	-0.58583390712738	-1.13180780410767	-1.22962629795074	CDKL5	Cyclin dependent kinase like 5	G3VW94_SARHA	G3VW94	G3VW94_S746_M1	1	Phospho (STY)	S	746	GSFYRVPSPRPDNSF
1.47223162651062	1.35054516792297	1.44858646392822	-1.04969990253448	-0.313971728086472	0.384544610977173	-0.674594759941101	-0.644619941711426	0.233592554926872	-0.925507485866547	0.0520780570805073	-1.33318471908569	NDC1	Nucleoporin NDC1	G3VWG5_SARHA	G3VWG5	G3VWG5_S635_M1	1	Phospho (STY)	S	635	EGPQSLQSPQLTRRG
1.48776638507843	1.55047786235809	1.52078831195831	-0.702812731266022	0.378753453493118	0.185322478413582	-0.879844725131989	-0.770096600055695	-0.683264851570129	-0.86553543806076	-0.425367742776871	-0.796186327934265	NEFM	Neurofilament medium chain	G3VX42_SARHA	G3VX42	G3VX42_S724_M1	1	Phospho (STY)	S	724	PEKKKAESPVKETVV
1.66205596923828	1.64163088798523	1.52702629566193	-0.910486578941345	-0.397632509469986	-0.334082752466202	-0.378475576639175	-0.374016255140305	-0.890508770942688	-0.899454236030579	-0.418551594018936	-0.22750498354435	NEFM	Neurofilament medium chain	G3VX42_SARHA	G3VX42	G3VX42_S658_M1	1	Phospho (STY)	S	658	AKSPVALSPTAKSPM
1.94484066963196	1.81831169128418	0.964918613433838	-0.679884135723114	-0.561449587345123	-0.197788804769516	-0.159490376710892	-0.631408333778381	-0.927002549171448	-0.675816178321838	-0.340875595808029	-0.554355442523956	NEFM	Neurofilament medium chain	G3VX42_SARHA	G3VX42	G3VX42_S648_M1	1	Phospho (STY)	S	648	ALSPPEKSPTAKSPV
1.0591527223587	1.79682767391205	1.5515820980072	-1.22644233703613	-0.287988632917404	0.202363818883896	-0.0539225339889526	-0.582292258739471	-0.199780285358429	-0.622825086116791	-1.32083213329315	-0.315843015909195	NEFM	Neurofilament medium chain	G3VX42_SARHA	G3VX42	G3VX42_S811_M1	1	Phospho (STY)	S	811	VTNGLDLSPAEEKKE
1.48400390148163	1.73804497718811	1.61915647983551	-1.04058492183685	-0.391381114721298	-0.205543667078018	-0.654991805553436	-0.380680650472641	-0.52567195892334	-0.718222439289093	-0.666889548301697	-0.257239103317261	NEFM	Neurofilament medium chain	G3VX42_SARHA	G3VX42	G3VX42_S608_M1	1	Phospho (STY)	S	608	VKTEKAKSPVALSPP
1.62918138504028	1.63808524608612	1.55240762233734	-0.46375185251236	-0.641824781894684	-1.17388701438904	-0.428557336330414	-0.45650789141655	-0.734133243560791	-0.159138485789299	-0.359762907028198	-0.402110755443573	NEFM	Neurofilament medium chain	G3VX42_SARHA	G3VX42	G3VX42_S678_M1	1	Phospho (STY)	S	678	PKSPMPKSPVEEVKA
1.09161031246185	1.76888728141785	1.42283177375793	-0.110684834420681	-1.56350708007813	0.317378252744675	-0.659257471561432	-0.284049302339554	-0.880730986595154	-0.471484303474426	0.123293660581112	-0.754287302494049	NEFM	Neurofilament medium chain	G3VX42_SARHA	G3VX42	G3VX42_S678_M2	2	Phospho (STY)	S	678	PKSPMPKSPVEEVKA
0.241975277662277	0.824180781841278	0.920320630073547	1.40817070007324	1.08013939857483	0.904933214187622	-1.0387636423111	-0.509984374046326	-1.35662233829498	-0.986555397510529	-1.04970622062683	-0.438087999820709	SH3BP4	SH3 domain binding protein 4	G3VX87_SARHA	G3VX87	G3VX87_S42_M1	1	Phospho (STY)	S	42	FNDVKVPSPSALLGD
1.17712640762329	1.54538369178772	1.22270739078522	-0.841843247413635	0.662075281143188	0.748463094234467	-0.72669506072998	-0.195627614855766	-1.0391001701355	-1.21566474437714	-0.725123643875122	-0.611701428890228	NEURL4	Neuralized E3 ubiquitin protein ligase 4	G3VXE1_SARHA	G3VXE1	G3VXE1_S461_M1	1	Phospho (STY)	S	461	NAILRALSPEGAHRR
1.32025790214539	1.74969637393951	1.77126371860504	-0.657532393932343	-0.228463813662529	-0.668380677700043	-0.34083366394043	-0.221059501171112	-0.731883227825165	-0.867038726806641	-0.420854985713959	-0.705171048641205	FARP1	FERM, ARH/RhoGEF and pleckstrin domain protein 1	G3VXM0_SARHA	G3VXM0	G3VXM0_S322_M1	1	Phospho (STY)	S	322	IQSIRSLSAQPVEQN
1.48667168617249	1.56429243087769	1.6656060218811	-0.190319433808327	0.0507619976997375	-0.0747107639908791	-0.590888738632202	-0.867056548595428	-0.793434083461761	-1.0142787694931	-0.630436718463898	-0.606206953525543	OR1K1	Olfactory receptor	G3VXP2_SARHA	G3VXP2	G3VXP2_T316_M1	1	Phospho (STY)	T	316	RRISTEPT_______
0.895943224430084	1.43226134777069	1.21857476234436	0.382712006568909	0.393860757350922	-0.0275103617459536	0.106614150106907	-0.0256431363523006	-1.79871547222137	-1.01663839817047	-0.125517755746841	-1.43594110012054	RBM27	RNA binding motif protein 27	G3VY00_SARHA	G3VY00	G3VY00_T450_M1	1	Phospho (STY)	T	450	SERLQLGTPPPLLAA
1.60446548461914	1.21916210651398	1.30847454071045	0.0399640910327435	0.0588757395744324	0.593662858009338	-0.382948189973831	-1.28808796405792	-0.723435938358307	-1.10666525363922	-1.13080680370331	-0.192660734057426	LIMA1	LIM domain and actin binding 1	G3VZ40_SARHA	G3VZ40	G3VZ40_S362_M1	1	Phospho (STY)	S	362	LVHLKPQSPDSRAAS
1.49874043464661	1.43572402000427	1.46244513988495	-1.33115422725677	-0.866896331310272	-0.120843067765236	0.136538699269295	0.358642995357513	-0.339405119419098	-0.924967706203461	-0.797771453857422	-0.511053502559662	LIMA1	LIM domain and actin binding 1	G3VZ40_SARHA	G3VZ40	G3VZ40_S374_M1	1	Phospho (STY)	S	374	AASYTENSLPKTTKK
1.2382675409317	1.66140329837799	1.82352864742279	-0.22119228541851	-0.826404869556427	-1.04547476768494	-0.36559721827507	-0.275861710309982	-0.51746666431427	-0.120844356715679	-0.399118185043335	-0.951239287853241	LIMA1	LIM domain and actin binding 1	G3VZ40_SARHA	G3VZ40	G3VZ40_S15_M1	1	Phospho (STY)	S	15	RRQWTSQSLRITAKE
1.80561494827271	1.28681468963623	0.989361047744751	-0.786216795444489	1.03806757926941	-0.179615691304207	-0.903522670269012	-0.208556830883026	-0.66493558883667	-0.923681378364563	-0.438753813505173	-1.01457560062408	PCBP2	K Homology domain-containing protein	G3VZ71_SARHA	G3VZ71	G3VZ71_S237_M1	1	Phospho (STY)	S	237	FSGIESSSPEVKGYW
1.07361698150635	1.10997402667999	1.17603623867035	-1.2472882270813	0.412763237953186	0.141946420073509	1.38901793956757	-1.11531615257263	-0.597817897796631	-1.00630044937134	-0.825433611869812	-0.511198699474335	ARAP1	ArfGAP with RhoGAP domain, ankyrin repeat and PH domain 1	G3VZJ6_SARHA	G3VZJ6	G3VZJ6_S62_M1	1	Phospho (STY)	S	62	GHRRRILSGLQRAYV
0.651284575462341	0.493526041507721	0.271322667598724	-0.747528076171875	1.6857670545578	1.61155927181244	0.412348121404648	-0.714291989803314	-0.904929518699646	-0.533979594707489	-1.13651418685913	-1.08856439590454	PPP1R18	Protein phosphatase 1 regulatory subunit 18	G3VZK8_SARHA	G3VZK8	G3VZK8_S195_M1	1	Phospho (STY)	S	195	EVREQRLSTSDAQEQ
1.67925441265106	1.51867306232452	1.29339206218719	-1.19299459457397	-0.765455305576324	-0.896765351295471	0.0932867899537086	-0.365927964448929	0.147936284542084	-0.933038949966431	0.0151426251977682	-0.593502998352051	DNMT3A	DNA (cytosine-5-)-methyltransferase	G3VZR3_SARHA	G3VZR3	G3VZR3_S104_M1	1	Phospho (STY)	S	104	EPQPEEGSPAGRKGG
1.31809890270233	1.76587414741516	1.44945383071899	0.220141485333443	-0.883562445640564	0.0177807454019785	-0.657719373703003	-0.0862640142440796	-0.494702339172363	-0.535617470741272	-0.990153610706329	-1.1233297586441	LPIN2	phosphatidate phosphatase	G3VZS7_SARHA	G3VZS7	G3VZS7_S282_M1	1	Phospho (STY)	S	282	SQTVCPKSDSELEVK
1.33978092670441	1.47081780433655	1.51412379741669	-0.470643520355225	-1.4564129114151	-1.22645652294159	0.42496120929718	-0.380211561918259	-0.543474495410919	-0.019498759880662	-0.511126399040222	-0.141859591007233	SLC4A8	Anion exchange protein	G3W0B1_SARHA	G3W0B1	G3W0B1_S236_M1	1	Phospho (STY)	S	236	NLIPIVRSFAEVGKK
0.360160797834396	1.15825653076172	1.70379304885864	0.687592387199402	-0.27733650803566	0.820760071277618	0.183577984571457	-1.01451349258423	-0.0627870857715607	-1.34948647022247	-1.29525458812714	-0.914762675762177		RNA binding motif protein 10	G3W0G4_SARHA	G3W0G4	G3W0G4_T93_M1	1	Phospho (STY)	T	93	QRKRDSPTEPLGFPG
0.686787366867065	1.13465285301208	1.22993683815002	-0.066106453537941	-0.0927461758255959	0.463869035243988	0.93522435426712	-1.13671779632568	0.369860053062439	-1.44835817813873	-1.72484588623047	-0.351555854082108	CAMK2G	calcium/calmodulin-dependent protein kinase	G3W0K9_SARHA	G3W0K9	G3W0K9_S488_M1	1	Phospho (STY)	S	488	AGMQPQPSLGSSAIR
1.13765609264374	1.35268044471741	1.79297137260437	-1.43568325042725	-0.956782639026642	-0.321967393159866	0.452853918075562	-0.102506652474403	-0.941680550575256	-0.161036029458046	-0.163972318172455	-0.652533054351807	VRK2	VRK serine/threonine kinase 2	G3W0L6_SARHA	G3W0L6	G3W0L6_S373_M1	1	Phospho (STY)	S	373	NKSKEERSAESHVIW
0.801306426525116	0.912655055522919	0.598886549472809	1.02569103240967	1.084641456604	1.13739395141602	-0.876512050628662	-0.989648759365082	-0.957856297492981	-1.26635658740997	-1.11888325214386	-0.351317495107651	PLCL2	Phosphoinositide phospholipase C	G3W0V7_SARHA	G3W0V7	G3W0V7_S1113_M1	1	Phospho (STY)	S	1113	SAPKTRRSLEVIPEK
1.11973333358765	1.16968607902527	1.1354056596756	0.749682307243347	-1.07421040534973	0.971302032470703	-0.65774005651474	0.266289114952087	-1.24107646942139	-1.08819496631622	-0.295239806175232	-1.05563700199127	CRTC3	CREB regulated transcription coactivator 3	G3W0W4_SARHA	G3W0W4	G3W0W4_S66_M1	1	Phospho (STY)	S	66	RNQYHGGSLPNVNQL
0.905490338802338	0.989771485328674	1.12358868122101	0.652327060699463	0.502607405185699	0.994749546051025	-1.56092894077301	0.181254222989082	-0.972861647605896	-0.870307207107544	-0.653303802013397	-1.29238700866699	CRTC3	CREB regulated transcription coactivator 3	G3W0W4_SARHA	G3W0W4	G3W0W4_S333_M1	1	Phospho (STY)	S	333	SGLQSSRSNPSIQAT
0.837629675865173	1.5699657201767	1.5634651184082	0.267578691244125	0.304618120193481	0.0605488009750843	0.118029236793518	-0.881258189678192	-1.53029334545135	-0.735319375991821	-0.395176231861115	-1.17978835105896	SMARCA2	SWI/SNF related, matrix associated, actin dependent regulator of chromatin, subfamily a, member 2	G3W0Z6_SARHA	G3W0Z6	G3W0Z6_S327_M1	1	Phospho (STY)	S	327	QQKQNRISPIQKPQG
1.39042294025421	1.55078768730164	1.90650010108948	-0.460489839315414	-0.692235231399536	-0.584204196929932	-0.525734484195709	-0.697827279567719	-0.762159287929535	-0.617229044437408	0.0109797595068812	-0.518811166286469	MACROH2A2	Core histone macro-H2A	G3W159_SARHA	G3W159	G3W159_S129_M1	1	Phospho (STY)	S	129	GKSETILSPPPEKRG
0.933940351009369	1.10162532329559	1.26671242713928	-0.483030170202255	-0.0241730976849794	1.22689270973206	0.0736529380083084	0.401993215084076	-1.51429378986359	-1.17642760276794	-0.68673437833786	-1.12015795707703	HTT	Huntingtin	G3W1T8_SARHA	G3W1T8	G3W1T8_S1184_M1	1	Phospho (STY)	S	1184	EQTSVPLSPKKGNEA
1.52203762531281	1.46991431713104	1.43610858917236	-1.05384004116058	-0.609701573848724	-0.216838106513023	0.383478790521622	-0.580426156520844	-0.0852334424853325	-0.156189173460007	-0.745782315731049	-1.36352849006653	HECTD4	HECT domain E3 ubiquitin protein ligase 4	G3W298_SARHA	G3W298	G3W298_T2366_M1	1	Phospho (STY)	T	2366	GWERTEGTPPPPGQP
1.0708692073822	1.32985627651215	1.67957639694214	-0.991432189941406	-0.818747520446777	0.32418754696846	0.67547994852066	-0.439415603876114	0.00808359775692225	-0.84648197889328	-0.717221617698669	-1.27475416660309	DPYSL2	Amidohydrolase-related domain-containing protein	G3W2B3_SARHA	G3W2B3	G3W2B3_S647_M1	1	Phospho (STY)	S	647	HQSGFSLSGAQIDDN
0.536284506320953	0.699649930000305	0.699334740638733	1.15258646011353	1.28066611289978	1.22543275356293	-0.842625677585602	-1.00591766834259	-0.927426338195801	-0.93920773267746	-1.07082736492157	-0.807949721813202	CTNNB1	Catenin beta 1	G3W2X0_SARHA	G3W2X0	G3W2X0_S192_M1	1	Phospho (STY)	S	192	SRHAIMRSPQMVSAI
0.222807869315147	1.09202599525452	0.498768597841263	1.68405437469482	0.416802048683167	1.32927465438843	-0.624556183815002	-0.878162324428558	-0.712829887866974	-0.970467090606689	-1.07390022277832	-0.983817756175995		protein kinase C	G3W312_SARHA	G3W312	G3W312_S648_M1	1	Phospho (STY)	S	648	QTAFAGFSFVNPKFE
1.42590427398682	1.71719038486481	1.40928149223328	-0.801030695438385	-0.0603945255279541	0.106752768158913	-0.0164154805243015	-1.1974766254425	-0.429171949625015	-0.688517332077026	-0.410521596670151	-1.05560100078583	SYNJ1	phosphoinositide 5-phosphatase	G3W355_SARHA	G3W355	G3W355_S1147_M1	1	Phospho (STY)	S	1147	GGLGGPPSPGVARQE
1.18610239028931	0.823972105979919	0.821959674358368	0.471930354833603	0.570311009883881	0.598115742206573	0.868259489536285	-1.14076495170593	-1.27542507648468	-0.470683455467224	-1.68455398082733	-0.76922333240509	PTPN13	Uncharacterized protein	G3W365_SARHA	G3W365	G3W365_S978_M1	1	Phospho (STY)	S	978	RPSGMSKSYHDLSQV
0.971398055553436	1.13647472858429	0.818912327289581	1.03970670700073	-0.0375516451895237	0.456743746995926	0.756809234619141	-1.57644331455231	-1.07104098796844	-0.330185145139694	-1.35247027873993	-0.812353491783142	PTPN13	Uncharacterized protein	G3W365_SARHA	G3W365	G3W365_S242_M1	1	Phospho (STY)	S	242	LNKGLSKSMGFLSIR
0.98283976316452	0.786185920238495	0.850267767906189	-0.714952230453491	-1.24773669242859	-0.348664164543152	-1.00250387191772	1.40316021442413	1.40228366851807	-0.840484321117401	-0.792953014373779	-0.477442920207977	UBE4B	Ubiquitin conjugation factor E4	G3W391_SARHA	G3W391	G3W391_S31_M1	1	Phospho (STY)	S	31	QPSTPLTSPQRENPP
1.33268904685974	1.32378363609314	1.58441889286041	-1.09995782375336	-1.26533353328705	-0.912915408611298	0.555028140544891	-0.386617839336395	-0.830227255821228	0.119279637932777	-0.393739491701126	-0.0264080874621868	CROCC	Ciliary rootlet coiled-coil, rootletin	G3W3J0_SARHA	G3W3J0	G3W3J0_S1383_M1	1	Phospho (STY)	S	1383	LGIGRVPSPAFRGYS
1.24405705928802	1.19915747642517	1.1642849445343	-0.571426808834076	-0.862953960895538	-0.278354704380035	0.867807328701019	-1.02827453613281	0.986247658729553	-1.31853461265564	-0.64803022146225	-0.753979682922363	RB1CC1	RB1 inducible coiled-coil 1	G3W3N6_SARHA	G3W3N6	G3W3N6_S648_M1	1	Phospho (STY)	S	648	KASMSQTSPQSVTTP
1.58525145053864	1.5289763212204	1.71810293197632	-0.763726651668549	-0.863814949989319	-0.115459181368351	-0.770487129688263	-0.339764058589935	-0.222881898283958	-0.718036592006683	-0.662806749343872	-0.375353544950485	ZNF516	Zinc finger protein 516	G3W4T1_SARHA	G3W4T1	G3W4T1_T1074_M1	1	Phospho (STY)	T	1074	PVMQAQATVTGAPSV
1.57575392723083	1.44638204574585	1.57795035839081	-0.17585913836956	0.37154158949852	-0.908217906951904	-0.983256101608276	-0.31499832868576	-0.370529919862747	-0.944811761379242	-0.766906976699829	-0.507047772407532	CCDC66	Coiled-coil domain containing 66	G3W4T6_SARHA	G3W4T6	G3W4T6_S893_M1	1	Phospho (STY)	S	893	SKESRSESPPVPAVK
1.21488857269287	1.77622210979462	1.65940570831299	-0.733976423740387	-0.538213789463043	0.0770906209945679	-0.187211185693741	-1.32874119281769	-0.399680078029633	-0.421480000019073	-0.653550803661346	-0.464753478765488	DDX24	ATP-dependent RNA helicase	G3W4Z2_SARHA	G3W4Z2	G3W4Z2_S88_M1	1	Phospho (STY)	S	88	RKSHAVVSEGEIEEE
2.06331753730774	1.18106162548065	1.32048368453979	-0.848940193653107	-0.877704501152039	-0.716809630393982	0.319289207458496	-0.291906267404556	-0.327204078435898	-0.4109807908535	-0.971035897731781	-0.439570784568787	GAB1	GRB2 associated binding protein 1	G3W577_SARHA	G3W577	G3W577_S265_M1	1	Phospho (STY)	S	265	YNLPRSYSHDVLPKT
1.32036304473877	1.53402030467987	1.22529590129852	0.454584091901779	0.206877291202545	-0.832874476909637	-0.477130353450775	-0.887546420097351	0.380940467119217	-0.622932970523834	-0.789052188396454	-1.5125447511673	GAB1	GRB2 associated binding protein 1	G3W577_SARHA	G3W577	G3W577_Y689_M1	1	Phospho (STY)	Y	689	VADERVDYVVVDQQK
0.378442108631134	0.603433191776276	0.470491886138916	1.31971192359924	1.30114555358887	1.35993695259094	-0.995478928089142	-0.798641085624695	-0.994767069816589	-0.927775621414185	-0.726113259792328	-0.990385770797729	CDH11	Cadherin 11	G3W5M0_SARHA	G3W5M0	G3W5M0_S713_M1	1	Phospho (STY)	S	713	GLRPAPNSVDVDDFI
0.962581038475037	1.69380712509155	2.04864382743835	-0.870554447174072	-0.851648688316345	-0.21942001581192	-0.648372173309326	-0.282725900411606	-0.399006545543671	-0.700761437416077	-0.197016149759293	-0.535526692867279		Phosphodiesterase	G3W5P2_SARHA	G3W5P2	G3W5P2_S206_M1	1	Phospho (STY)	S	206	RPVPEPSSPPTSLAR
0.34396955370903	1.06688678264618	0.898640811443329	0.146499738097191	-0.139562785625458	0.130768984556198	1.17737805843353	0.0785071775317192	0.770309746265411	-1.74600839614868	-1.11448657512665	-1.61290311813354	FAM117A	Family with sequence similarity 117 member A	G3W634_SARHA	G3W634	G3W634_S214_M1	1	Phospho (STY)	S	214	LSPCLHRSLEGLNQE
0.823949575424194	0.86429238319397	0.76032555103302	0.293111354112625	0.990068018436432	0.97735869884491	0.71617990732193	-0.699735164642334	-0.81086540222168	-0.95593798160553	-1.37056863307953	-1.58817839622498	FAM117A	Family with sequence similarity 117 member A	G3W634_SARHA	G3W634	G3W634_S29_M1	1	Phospho (STY)	S	29	GGLRRGCSPPAPAGS
0.916634857654572	0.930189847946167	0.906525671482086	0.373201131820679	0.800811648368835	1.10489273071289	0.394359052181244	-1.23730683326721	-1.44332277774811	-0.826511681079865	-0.662724137306213	-1.25674951076508	FAM117A	Family with sequence similarity 117 member A	G3W634_SARHA	G3W634	G3W634_S179_M1	1	Phospho (STY)	S	179	GKEKERASPIQGDHA
0.836553633213043	0.927037060260773	0.973881185054779	0.670590460300446	0.586641132831573	0.734143137931824	0.0946117416024208	0.082226075232029	-1.50262594223022	-1.44466209411621	-0.315411269664764	-1.64298510551453	SRCAP	Snf2 related CREBBP activator protein	G3W695_SARHA	G3W695	G3W695_T3069_M1	1	Phospho (STY)	T	3069	VPRKRAGTPVIGGPV
0.943436086177826	1.62329125404358	1.72394442558289	-0.800669848918915	0.292092889547348	-1.08266317844391	0.109338566660881	0.17988309264183	-0.663403987884521	-0.420921176671982	-0.697709560394287	-1.20661854743958	SRCAP	Snf2 related CREBBP activator protein	G3W695_SARHA	G3W695	G3W695_S2915_M1	1	Phospho (STY)	S	2915	PPLPLVPSPVPACPT
1.34756338596344	1.61912906169891	1.85865318775177	-0.610717117786407	-0.850961029529572	-0.718127131462097	-0.376294195652008	-0.553204536437988	-0.769609868526459	-0.546086609363556	-0.00420736987143755	-0.396137863397598		Rho-GAP domain-containing protein	G3W6N8_SARHA	G3W6N8	G3W6N8_S539_M1	1	Phospho (STY)	S	539	MRLFSSHSQRQAARA
1.29255282878876	1.90304851531982	1.60006856918335	-0.694045066833496	-0.646701574325562	-0.359385520219803	-0.683948695659637	-0.097296729683876	-0.972083628177643	-0.216945931315422	-0.473070919513702	-0.652191817760468		Rho-GAP domain-containing protein	G3W6N8_SARHA	G3W6N8	G3W6N8_S147_M1	1	Phospho (STY)	S	147	IQRRGGLSVDCIFDL
1.654904961586	1.46526420116425	1.61295032501221	0.00038362923078239	-0.799489438533783	-0.457531720399857	0.0569605343043804	-0.482085913419724	-0.81480211019516	-0.9936363697052	-0.572098910808563	-0.670819282531738		Rho-GAP domain-containing protein	G3W6N8_SARHA	G3W6N8	G3W6N8_T130_M1	1	Phospho (STY)	T	130	EYHREPLTPLFADHP
0.811569333076477	0.853903234004974	0.481094539165497	1.13805043697357	0.922286152839661	1.37968170642853	-1.03046202659607	-0.702270090579987	-0.991940855979919	-0.911194086074829	-1.14791738986969	-0.802801012992859	ITGA7	Integrin subunit alpha 7	G3W6Y5_SARHA	G3W6Y5	G3W6Y5_S1143_M1	1	Phospho (STY)	S	1143	WGTPRRESTDGHPIL
1.59456872940063	1.60082256793976	1.09444510936737	-0.58772349357605	-0.607884347438812	-0.0319589525461197	0.708688855171204	-0.583452224731445	-0.715479910373688	-0.984370231628418	-0.219027906656265	-1.26862823963165	TNRC6B	Trinucleotide repeat containing adaptor 6B	G3W758_SARHA	G3W758	G3W758_S861_M1	1	Phospho (STY)	S	861	PSGWEEPSPQSISRK
0.701903283596039	0.856885731220245	0.861753582954407	0.325704485177994	1.04125428199768	1.25747787952423	0.391975104808807	-1.02338778972626	-1.19493305683136	-0.882391035556793	-1.41556262969971	-0.920679867267609	FAM114A1	Family with sequence similarity 114 member A1	G3W803_SARHA	G3W803	G3W803_S197_M1	1	Phospho (STY)	S	197	SEEDPPSSPSGSRGM
0.987311542034149	1.0540087223053	2.07678651809692	-0.0963473245501518	0.293187707662582	0.592003107070923	-0.534271061420441	-1.01076567173004	-0.824467480182648	-0.769657611846924	-0.800889670848846	-0.966898679733276	MICAL3	F-actin monooxygenase	G3W819_SARHA	G3W819	G3W819_S1512_M1	1	Phospho (STY)	S	1512	DSMEKPRSPIAAEES
1.4842756986618	1.28517806529999	1.14423787593842	-0.100420720875263	0.202907204627991	0.389339029788971	0.128794476389885	-0.598007202148438	-0.036018144339323	-0.968351006507874	-1.36156928539276	-1.5703661441803	MICAL3	F-actin monooxygenase	G3W819_SARHA	G3W819	G3W819_S1127_M1	1	Phospho (STY)	S	1127	HALLKGKSEEELEAS
0.767101287841797	1.85535705089569	0.803837716579437	0.419213831424713	-0.684338510036469	0.803224503993988	-0.172128200531006	0.0721186921000481	-0.153561443090439	-0.733308553695679	-1.43942141532898	-1.53809487819672	MICAL3	F-actin monooxygenase	G3W819_SARHA	G3W819	G3W819_T509_M1	1	Phospho (STY)	T	509	NLVNSQVTPKLTRNE
1.6698499917984	1.32546937465668	1.74634349346161	-0.290910184383392	-1.28550279140472	-0.504434704780579	-0.371816545724869	-0.781489551067352	-0.12184714525938	-0.537977695465088	-0.444952398538589	-0.402731865644455	DSN1	DSN1 component of MIS12 kinetochore complex	G3W8H1_SARHA	G3W8H1	G3W8H1_S22_M1	1	Phospho (STY)	S	22	QLTSSPASLKICTVS
0.861590683460236	0.980855822563171	1.44517815113068	0.0392549335956573	-0.310105741024017	0.251657545566559	0.12094172090292	-2.59384393692017	0.0398912876844406	-0.239579916000366	-0.115096397697926	-0.480744153261185	VCPIP1	ubiquitinyl hydrolase 1	G3W8T0_SARHA	G3W8T0	G3W8T0_S746_M1	1	Phospho (STY)	S	746	KAQPRTVSPSIIRDG
1.11007189750671	0.984687268733978	0.901704013347626	0.493875414133072	0.682352542877197	0.873125970363617	-0.959000587463379	-1.14426577091217	0.51434338092804	-1.01405322551727	-1.15986096858978	-1.28297996520996	VCPIP1	ubiquitinyl hydrolase 1	G3W8T0_SARHA	G3W8T0	G3W8T0_S997_M1	1	Phospho (STY)	S	997	TSRSRESSPSHGLLK
0.513358354568481	0.987903535366058	1.27397751808167	-1.15231013298035	0.680240273475647	0.494791150093079	0.864538252353668	0.582586705684662	-1.01880884170532	-1.1461808681488	-0.539951741695404	-1.54014408588409	HYCC1	Family with sequence similarity 126 member A	G3W921_SARHA	G3W921	G3W921_S428_M1	1	Phospho (STY)	S	428	LTLTTSQSLPKPGSH
1.01619696617126	0.742914259433746	1.26695716381073	1.12871432304382	-0.244008466601372	0.708055257797241	-0.0714957788586617	-0.0143737159669399	-1.55921900272369	-0.891536235809326	-0.504327237606049	-1.57787775993347	NFX1	Nuclear transcription factor, X-box binding 1	G3W970_SARHA	G3W970	G3W970_S326_M1	1	Phospho (STY)	S	326	QKESKAASPLIWNKQ
0.620639383792877	0.747337520122528	0.731835782527924	1.39817261695862	0.696552693843842	1.22349381446838	-0.385282099246979	-1.19933784008026	-1.17240107059479	-0.749192774295807	-0.614215493202209	-1.29760241508484	RPS6KA3	Ribosomal protein S6 kinase	G3W972_SARHA	G3W972	G3W972_S724_M1	1	Phospho (STY)	S	724	SALNRNQSPVLEPVG
1.66531252861023	1.5345002412796	1.49467957019806	0.202401041984558	-0.962481141090393	-0.775898694992065	-0.631406188011169	-0.859653413295746	-0.362256675958633	-0.561688363552094	-0.694102585315704	-0.0494064055383205	LOC100924694	Protein bicaudal D homolog 2-like	G3W994_SARHA	G3W994	G3W994_S405_M1	1	Phospho (STY)	S	405	GKDGEKSSASDLHGL
1.84199035167694	2.06829810142517	0.547612905502319	-0.493755102157593	-0.163622498512268	-0.280690222978592	-0.503093242645264	-0.19906821846962	-0.161291897296906	-0.906304776668549	-0.940093457698822	-0.809982061386108	EGFL8	EGF like domain multiple 8	G3W9E1_SARHA	G3W9E1	G3W9E1_S286_M1	1	Phospho (STY)	S	286	ACSCEDNSLGPGLNH
0.895698964595795	0.916126489639282	0.758922219276428	-0.212599992752075	-0.480493396520615	-0.112961143255234	0.84240996837616	-0.0390805564820766	-2.77977013587952	0.222752407193184	-0.0586842186748981	0.0476794503629208	CC2D1A	Coiled-coil and C2 domain containing 1A	G3W9K7_SARHA	G3W9K7	G3W9K7_S126_M1	1	Phospho (STY)	S	126	QNLPLAKSPSLPQLK
1.28346526622772	1.28517997264862	0.879139542579651	0.557255625724792	0.0694775134325027	0.727030694484711	0.548549473285675	-1.20783865451813	-1.0355087518692	-1.15049684047699	-0.891403138637543	-1.06485068798065	DOCK4	Dedicator of cytokinesis 4	G3W9W9_SARHA	G3W9W9	G3W9W9_S1706_M1	1	Phospho (STY)	S	1706	APSSARASPLLSDKH
1.27968978881836	1.03230011463165	1.55460238456726	-1.1452271938324	1.21647024154663	-1.29983413219452	-0.0787713080644608	-0.729624509811401	-0.46052074432373	-0.339752912521362	-0.554778575897217	-0.474553108215332	DCLK1	Doublecortin like kinase 1	G3WAA2_SARHA	G3WAA2	G3WAA2_S352_M1	1	Phospho (STY)	S	352	RSSQHGGSSTSLAST
0.757115960121155	0.628366112709045	0.377447366714478	0.602279245853424	0.510756492614746	0.773068428039551	-1.62052714824677	0.924227952957153	0.750771403312683	-1.11393046379089	-1.17137098312378	-1.41820430755615	DCLK1	Doublecortin like kinase 1	G3WAA2_SARHA	G3WAA2	G3WAA2_S32_M1	1	Phospho (STY)	S	32	SRVNGLPSPTHSAHC
0.768341541290283	1.1361311674118	1.13343811035156	0.831438541412354	-1.37369334697723	0.866332054138184	-0.698791801929474	0.806945204734802	-0.680547773838043	-0.741523027420044	-1.38149261474609	-0.666578114032745	ALDOA	Fructose-bisphosphate aldolase	G3WAK9_SARHA	G3WAK9	G3WAK9_S39_M1	1	Phospho (STY)	S	39	AADESTGSIAKRLQS
1.53763484954834	1.46714389324188	1.54239618778229	-0.425028562545776	-0.245094537734985	-0.150322318077087	-0.225182041525841	-0.359277635812759	-0.662972569465637	-0.944622874259949	-0.00851606670767069	-1.52615833282471	PABIR2	PABIR family member 2	G3WB29_SARHA	G3WB29	G3WB29_S184_M1	1	Phospho (STY)	S	184	FSNRRSQSPINCIRP
0.791597366333008	1.52902686595917	1.21428680419922	0.384663701057434	0.0125898150727153	-0.476673483848572	-0.112575776875019	0.0561846531927586	-2.3678891658783	-0.695316672325134	-0.0606887601315975	-0.275205194950104	PABIR2	PABIR family member 2	G3WB29_SARHA	G3WB29	G3WB29_S138_M1	1	Phospho (STY)	S	138	RIDFVPVSPAPSPTR
1.38222992420197	2.15412521362305	0.978383123874664	-0.207511365413666	-1.03853678703308	-0.604220867156982	-0.915935039520264	0.229860231280327	-0.267974466085434	-0.777270972728729	-0.49922189116478	-0.433927267789841	PABIR2	PABIR family member 2	G3WB29_SARHA	G3WB29	G3WB29_S280_M1	1	Phospho (STY)	S	280	FILMDDLSPK_____
1.3117812871933	1.79366648197174	1.69755506515503	-0.20202499628067	-0.662524282932281	-0.482015430927277	-0.967594504356384	-0.23784451186657	-0.954459190368652	-0.380145817995071	-0.45963516831398	-0.456758975982666	PABIR2	PABIR family member 2	G3WB29_SARHA	G3WB29	G3WB29_S184_M2	2	Phospho (STY)	S	184	FSNRRSQSPINCIRP
1.16154086589813	1.73478412628174	1.6204514503479	-0.60658061504364	-0.385927200317383	0.191533640027046	0.304919600486755	-0.662015676498413	-0.872767567634583	-0.560182154178619	-0.941882133483887	-0.983874440193176	PABIR2	PABIR family member 2	G3WB29_SARHA	G3WB29	G3WB29_S182_M2	2	Phospho (STY)	S	182	RRFSNRRSQSPINCI
1.0063294172287	1.26389169692993	0.972793698310852	-1.14290153980255	-0.905598819255829	0.288005590438843	0.788398146629333	0.95704585313797	-1.54301965236664	-0.540771543979645	-0.142637223005295	-1.00153565406799	PIN1	Peptidyl-prolyl cis-trans isomerase	G3WB63_SARHA	G3WB63	G3WB63_T130_M1	1	Phospho (STY)	T	130	KARGDLGTFGRGQMQ
1.13255560398102	1.32221484184265	1.06437432765961	-0.877564251422882	-1.08997857570648	-0.614702463150024	1.03004574775696	0.917961359024048	-0.811680376529694	-0.119525127112865	-0.890509188175201	-1.06319177150726	ZNF385A	Zinc finger protein 385A	G3WBC9_SARHA	G3WBC9	G3WBC9_S158_M1	1	Phospho (STY)	S	158	GLSLAPRSPEKQPGV
1.00661873817444	1.00359904766083	0.972022473812103	-2.44441628456116	-1.05735766887665	-0.375486433506012	-0.0296152979135513	-0.16535559296608	0.869531631469727	0.0741016939282417	0.0751289203763008	0.0712287351489067	RBM15B	RNA binding motif protein 15B	G3WBM4_SARHA	G3WBM4	G3WBM4_T595_M1	1	Phospho (STY)	T	595	DLRVRDRTPPHLLYS
0.589222550392151	0.674581050872803	0.452791422605515	0.736325979232788	1.45464372634888	0.907391011714935	0.448345273733139	-0.681423604488373	-0.555021107196808	-1.1992130279541	-1.639564037323	-1.18807911872864	INPP5F	Inositol polyphosphate-5-phosphatase F	G3WBM6_SARHA	G3WBM6	G3WBM6_S934_M1	1	Phospho (STY)	S	934	SLGKGLPSPMKKSPS
1.36321341991425	1.70882403850555	1.35950434207916	-0.67486697435379	-1.34885942935944	0.244725704193115	-0.624244332313538	-0.386036157608032	0.312385439872742	-0.590942680835724	-0.930058836936951	-0.433644443750381	CLMN	Calmin	G3WBQ0_SARHA	G3WBQ0	G3WBQ0_S856_M1	1	Phospho (STY)	S	856	NVGKLCISLEKLPEE
0.385380446910858	0.652460873126984	0.159079894423485	1.38132953643799	1.44094598293304	1.25014507770538	-0.953176081180573	-0.589950382709503	-1.18110930919647	-0.789434611797333	-0.741439580917358	-1.01423180103302	SYNC	Syncoilin, intermediate filament protein	G3WBZ9_SARHA	G3WBZ9	G3WBZ9_S380_M1	1	Phospho (STY)	S	380	LQESRRLSAEFESFM
1.10262620449066	1.04549503326416	0.831851184368134	-2.56919074058533	-1.04626607894897	-0.338684976100922	0.178222179412842	0.128329381346703	0.180854111909866	0.287440329790115	0.152725517749786	0.0465977303683758	TNIK	TRAF2 and NCK interacting kinase	G3WC40_SARHA	G3WC40	G3WC40_S684_M1	1	Phospho (STY)	S	684	PQRTTSISPALARKN
1.16749119758606	1.17255008220673	1.21484684944153	-1.67112553119659	-1.6387243270874	-1.05865871906281	0.214306116104126	0.0499924644827843	0.32530751824379	0.172442883253098	-0.00649170111864805	0.0580632872879505	TNIK	TRAF2 and NCK interacting kinase	G3WC40_SARHA	G3WC40	G3WC40_S773_M1	1	Phospho (STY)	S	773	ANTKSEGSPVLPHEP
1.6503781080246	1.18008255958557	1.13921976089478	-1.63846838474274	-0.635097503662109	0.201192617416382	0.173926278948784	-1.38847315311432	0.315662711858749	-0.272255718708038	-0.187163144350052	-0.53900408744812	TNIK	TRAF2 and NCK interacting kinase	G3WC40_SARHA	G3WC40	G3WC40_S711_M1	1	Phospho (STY)	S	711	GSQPIRASNPDLRRT
0.936389565467834	1.4904693365097	1.01882886886597	-0.899627268314362	-2.27779603004456	-0.805566847324371	0.0799886807799339	0.227881342172623	0.280443966388702	-0.155540868639946	0.211023971438408	-0.106494881212711	TNIK	TRAF2 and NCK interacting kinase	G3WC40_SARHA	G3WC40	G3WC40_T585_M1	1	Phospho (STY)	T	585	SGVQPARTPPMLRPV
1.64597082138062	1.30416941642761	1.24642848968506	-1.18377828598022	-1.23721969127655	-1.43393051624298	-0.00570176728069782	-0.0924656987190247	0.0530669093132019	-0.169213727116585	-0.0634615942835808	-0.0638643205165863	TNIK	TRAF2 and NCK interacting kinase	G3WC40_SARHA	G3WC40	G3WC40_S692_M1	1	Phospho (STY)	S	692	PALARKNSPGNGNAL
1.06499326229095	0.727479815483093	1.61274147033691	1.30234718322754	0.469222754240036	-0.932140946388245	-0.26305228471756	-0.579838275909424	-0.318867623806	-1.40618491172791	-1.01207268238068	-0.664627730846405	SEMA4B	Semaphorin 4B	G3WC77_SARHA	G3WC77	G3WC77_S811_M1	1	Phospho (STY)	S	811	RPRVRLGSEIRDSVV
1.11211013793945	0.895139694213867	0.423673540353775	0.726156890392303	1.36286187171936	1.00754022598267	-1.06424558162689	-0.527963757514954	-1.06041049957275	-1.15713882446289	-0.731365919113159	-0.986357927322388	TMCC3	Transmembrane and coiled-coil domain family 3	G3WCD9_SARHA	G3WCD9	G3WCD9_S303_M1	1	Phospho (STY)	S	303	LIRNKFGSADNIAHM
1.50289988517761	0.881211161613464	1.02639520168304	-0.841279745101929	-1.05687272548676	0.187818348407745	1.00647115707397	-0.52055424451828	0.615265548229218	-1.65102696418762	-0.550316095352173	-0.600011587142944	RSF1	Remodeling and spacing factor 1	G3WCI1_SARHA	G3WCI1	G3WCI1_S1230_M1	1	Phospho (STY)	S	1230	GRNANDCSEVEAEEE
1.3574845790863	1.67575597763062	1.69154405593872	-0.485383927822113	-0.691657841205597	0.345654159784317	-0.560889780521393	-0.745865762233734	-0.652993381023407	-0.91614043712616	-0.510104715824127	-0.507402956485748	NPR3	Receptor ligand binding region domain-containing protein	G3WCY7_SARHA	G3WCY7	G3WCY7_S526_M1	1	Phospho (STY)	S	526	HRELREDSIRSHFSV
1.1277768611908	1.35634934902191	1.34374570846558	-0.515321969985962	-0.82738208770752	-1.20387542247772	-1.04125785827637	1.37572121620178	-0.437564015388489	-0.431410372257233	-0.215112388134003	-0.531669199466705	RAI14	Retinoic acid induced 14	G3WD40_SARHA	G3WD40	G3WD40_S293_M1	1	Phospho (STY)	S	293	SDLSTPRSITSTPLS
1.64822375774384	1.12260270118713	1.15546202659607	-0.517161071300507	-0.163149327039719	1.02081799507141	-1.16505408287048	-0.868920624256134	0.138531520962715	-0.360134989023209	-0.821048080921173	-1.19016981124878	PRKAR2B	Protein kinase cAMP-dependent type II regulatory subunit beta	G3WDD3_SARHA	G3WDD3	G3WDD3_S110_M1	1	Phospho (STY)	S	110	NRFTRRASVCAEAYN
1.2750608921051	1.66106998920441	1.62579834461212	-0.866802096366882	-0.0588801763951778	0.338456362485886	-0.363724797964096	-0.77457582950592	-1.11986398696899	-0.83238559961319	-0.314810633659363	-0.569342374801636	LRRCC1	Leucine rich repeat and coiled-coil centrosomal protein 1	G3WDE8_SARHA	G3WDE8	G3WDE8_S315_M1	1	Phospho (STY)	S	315	LLNNASNSPPNHTFL
0.655396640300751	0.883482992649078	1.16612148284912	-0.384091079235077	0.05454221367836	-0.560977041721344	-0.25991678237915	2.09013485908508	-1.03793466091156	-1.21281969547272	-0.763619720935822	-0.630319118499756	TACC2	Transforming acidic coiled-coil-containing protein C-terminal domain-containing protein	G3WDZ6_SARHA	G3WDZ6	G3WDZ6_T530_M1	1	Phospho (STY)	T	530	DPPSQDPTPLPTPET
1.37207818031311	1.68175613880157	1.36435675621033	-0.602139592170715	0.32273006439209	-0.884030282497406	0.160111248493195	0.0355612263083458	-0.559629380702972	-1.14386653900146	-0.923454642295837	-0.82347309589386	MYO9A	Myosin IXA	G3WES9_SARHA	G3WES9	G3WES9_S1392_M1	1	Phospho (STY)	S	1392	LIRKRTPSSSEFSEN
0.923443257808685	0.977965712547302	1.34235680103302	-0.806221663951874	-1.56997263431549	-1.29682886600494	0.566332578659058	1.06849813461304	0.431066542863846	-0.443266034126282	-0.730003416538239	-0.46337041258812	MYO9A	Myosin IXA	G3WES9_SARHA	G3WES9	G3WES9_S1876_M1	1	Phospho (STY)	S	1876	HNPTPPRSPDLSGNF
1.50419867038727	1.37678241729736	1.4558162689209	-0.707184016704559	-0.16827692091465	-0.0337328910827637	0.0435873419046402	0.114731796085835	-0.893083691596985	-1.19865584373474	-0.103988841176033	-1.39019429683685	MYO9A	Myosin IXA	G3WES9_SARHA	G3WES9	G3WES9_S2376_M1	1	Phospho (STY)	S	2376	GNYPSPSSPVAVRLP
1.04559862613678	1.77717578411102	1.74158453941345	-0.586818397045135	-0.223963975906372	-0.925024926662445	-1.08218622207642	-1.04421293735504	-0.144499704241753	-0.155286744236946	-0.398179411888123	-0.00418663583695889	PPP1R7	Protein phosphatase 1 regulatory subunit 7	G3WEZ7_SARHA	G3WEZ7	G3WEZ7_S45_M1	1	Phospho (STY)	S	45	EGLVSELSQQSLRDD
0.927025079727173	0.849150955677032	0.862030863761902	1.13003289699554	-1.03370809555054	1.08275473117828	-0.89385461807251	0.868639051914215	-0.877029001712799	-0.95129382610321	-1.01917207241058	-0.944576025009155	ATXN2L	Ataxin 2 like	G3WF52_SARHA	G3WF52	G3WF52_S564_M1	1	Phospho (STY)	S	564	EANLDPFSPRGPKEG
1.42601275444031	0.825135588645935	0.586677432060242	0.550249993801117	0.571605861186981	1.29679393768311	-0.744801580905914	-1.21444439888	-0.291034132242203	-0.828678071498871	-1.56753933429718	-0.609977960586548	ATXN2L	Ataxin 2 like	G3WF52_SARHA	G3WF52	G3WF52_S335_M1	1	Phospho (STY)	S	335	RQGSGRDSPSLVSRE
0.463035196065903	1.14576923847198	1.13653838634491	0.683955371379852	-0.190256372094154	0.832929372787476	0.0980443805456161	0.208350092172623	0.163303524255753	-1.38433659076691	-1.61657857894897	-1.54075419902802	PNISR	PNN interacting serine and arginine rich protein	G3WFX2_SARHA	G3WFX2	G3WFX2_S726_M1	1	Phospho (STY)	S	726	RTFSRSDSISIKILR
1.72542631626129	1.71500706672668	1.23450267314911	-0.672909736633301	-0.848857879638672	-0.365255862474442	-1.25568413734436	-0.0453949421644211	-0.198930308222771	-0.57861989736557	-0.506563305854797	-0.202720001339912	RBM19	RRM domain-containing protein	G3WFZ1_SARHA	G3WFZ1	G3WFZ1_S476_M1	1	Phospho (STY)	S	476	KKEPSESSDAEPASY
0.374224603176117	0.868391454219818	0.794570028781891	1.47634041309357	0.565841138362885	1.35380959510803	-0.829620361328125	-0.538015842437744	-1.00054931640625	-0.913715541362762	-0.991222143173218	-1.16005408763885	SYNPO2	Synaptopodin 2	G3WGH1_SARHA	G3WGH1	G3WGH1_S857_M1	1	Phospho (STY)	S	857	AHMARAQSPTPSLPA
1.27742540836334	1.76075911521912	1.84576714038849	-0.550648748874664	-0.309417098760605	-0.47126629948616	-0.61735337972641	-0.507048606872559	-0.34240910410881	-0.547162055969238	-0.796162009239197	-0.742484271526337	BCAS1	Brain enriched myelin associated protein 1	G3WGI3_SARHA	G3WGI3	G3WGI3_S599_M1	1	Phospho (STY)	S	599	KRLEKRQSLGGFFKG
1.48106253147125	1.72819435596466	1.5645227432251	-0.446173995733261	-0.646404147148132	-0.386180132627487	-0.316481471061707	-0.554287552833557	-0.317044258117676	-1.19924402236938	-0.102041348814964	-0.805922627449036	BCAS1	Brain enriched myelin associated protein 1	G3WGI3_SARHA	G3WGI3	G3WGI3_S613_M1	1	Phospho (STY)	S	613	GLGPKRMSDAEVQTD
1.46198058128357	1.63502264022827	1.70408284664154	-0.863587200641632	-0.589556157588959	-0.550852715969086	-0.213717997074127	-0.193030387163162	-0.0684336945414543	-0.727969110012054	-0.777750372886658	-0.816188395023346	BCAS1	Brain enriched myelin associated protein 1	G3WGI3_SARHA	G3WGI3	G3WGI3_T528_M1	1	Phospho (STY)	T	528	DSTEKAITPPEMEPA
1.30011606216431	0.771798074245453	1.28648161888123	0.0704486072063446	-0.243283823132515	0.117243178188801	1.48601090908051	-0.99407285451889	-1.05788791179657	-0.650000870227814	-1.22450721263885	-0.862345695495605	KMT2A	Histone-lysine N-methyltransferase	G3WHA2_SARHA	G3WHA2	G3WHA2_S2304_M1	1	Phospho (STY)	S	2304	SIGSRRHSTSSLSPQ
1.02227747440338	0.973649203777313	1.42148971557617	-0.921326398849487	-0.868088781833649	-0.6790651679039	0.999380111694336	1.19001019001007	-0.746305346488953	-0.627387464046478	-0.895262897014618	-0.869370698928833	NSD1	Nuclear receptor binding SET domain protein 1	G3WHJ5_SARHA	G3WHJ5	G3WHJ5_T2487_M1	1	Phospho (STY)	T	2487	PRQKERATSPHEITP
1.75658226013184	1.45979964733124	1.25315523147583	-0.42741072177887	-1.24195444583893	-0.503854990005493	0.6028111577034	-0.422154933214188	-0.595939517021179	-0.307265341281891	-0.739556670188904	-0.834211766719818	HIP1R	Huntingtin interacting protein 1 related	G3WHQ4_SARHA	G3WHQ4	G3WHQ4_S996_M1	1	Phospho (STY)	S	996	QLGRPVASPRRGILK
0.718335568904877	1.66855585575104	1.05841219425201	-0.513259589672089	-0.511618971824646	-1.37716603279114	1.62942445278168	-0.574423670768738	-0.66752290725708	-0.645508766174316	-0.358287811279297	-0.426940441131592	STK10	non-specific serine/threonine protein kinase	G3WHY4_SARHA	G3WHY4	G3WHY4_S461_M1	1	Phospho (STY)	S	461	KINKGSRSRPTSSIL
1.3588182926178	1.24365556240082	1.4299488067627	-0.8953697681427	-0.514324486255646	-0.519022166728973	1.07667529582977	-0.267754971981049	-1.18025135993958	-0.116781011223793	-1.18459498882294	-0.430999219417572	STK10	non-specific serine/threonine protein kinase	G3WHY4_SARHA	G3WHY4	G3WHY4_S963_M1	1	Phospho (STY)	S	963	AECPNPNSPNKPAKF
1.10102760791779	1.11677610874176	0.893428027629852	0.0834869369864464	-1.67730557918549	0.19099597632885	1.03958916664124	0.501139938831329	-0.194075763225555	-0.782137930393219	-1.53717827796936	-0.735746324062347	STK10	non-specific serine/threonine protein kinase	G3WHY4_SARHA	G3WHY4	G3WHY4_T185_M1	1	Phospho (STY)	T	185	VSAKNLKTLQKRDSF
1.39697790145874	1.66201364994049	1.82622349262238	-0.884966135025024	-0.555894792079926	-0.386423081159592	-0.580264806747437	-0.760506868362427	-0.261530339717865	-0.389769852161407	-0.477523028850555	-0.588336110115051	WNK4	non-specific serine/threonine protein kinase	G3WI41_SARHA	G3WI41	G3WI41_S1074_M1	1	Phospho (STY)	S	1074	LQGETRLSPITEEGK
1.77217853069305	1.88262045383453	0.983988106250763	-0.655286610126495	-0.957238376140594	-0.731605350971222	-0.0529099740087986	-0.797523319721222	-0.364653199911118	-0.79825496673584	-0.0475353561341763	-0.233779966831207	PLP1	Proteolipid protein 1	G3WI48_SARHA	G3WI48	G3WI48_S114_M1	1	Phospho (STY)	S	114	TICGKGLSATVTGGP
1.76028490066528	1.57641339302063	1.48412239551544	-0.349108129739761	-0.207792967557907	-0.515314877033234	-0.896502435207367	-0.484813421964645	-0.119498886168003	-0.77646678686142	-0.586066544055939	-0.885256707668304		Rab effector MyRIP/Melanophilin domain-containing protein	G3WI58_SARHA	G3WI58	G3WI58_S78_M1	1	Phospho (STY)	S	78	KLRRRPASLSETSCG
1.57297611236572	1.50992405414581	1.5068234205246	0.00613125134259462	-0.842738568782806	0.138750642538071	-0.765378892421722	-0.989482223987579	-0.243022382259369	-0.213559672236443	-1.12691867351532	-0.553505063056946	USP15	Ubiquitin carboxyl-terminal hydrolase	G3WIA5_SARHA	G3WIA5	G3WIA5_S229_M1	1	Phospho (STY)	S	229	RGPSTPKSPGASNFS
1.60779988765717	1.52308142185211	1.67096948623657	-1.05127561092377	-0.487155646085739	-0.422925412654877	-0.690517902374268	-0.140290513634682	-0.533743619918823	-0.455849140882492	-0.14111202955246	-0.878980815410614	TCF20	Transcription factor 20	G3WIE0_SARHA	G3WIE0	G3WIE0_S1049_M1	1	Phospho (STY)	S	1049	REGMRGRSPSQYHDL
0.994185566902161	0.894482374191284	1.05688428878784	-1.16999900341034	0.570647954940796	0.925459384918213	0.940608501434326	-0.89063024520874	0.0690290406346321	-1.26801884174347	-1.06669282913208	-1.05595600605011	UBAP2L	Ubiquitin associated protein 2 like	G3WIF5_SARHA	G3WIF5	G3WIF5_S498_M1	1	Phospho (STY)	S	498	SSDNQSSSPQPAQQK
1.47337365150452	1.51190364360809	1.8564133644104	-0.771202325820923	-0.591053068637848	-0.327295422554016	-0.155844554305077	-0.705851018428802	-0.432153105735779	-0.803700566291809	-0.786663115024567	-0.267927378416061	NR4A2	Nuclear receptor subfamily 4 group A member 2	G3WIH0_SARHA	G3WIH0	G3WIH0_S192_M1	1	Phospho (STY)	S	192	SLFSFKQSPPGTPVS
0.799056887626648	0.981779813766479	0.609774112701416	0.964145720005035	0.6689173579216	0.892667055130005	0.380217105150223	-1.05031895637512	-0.209093406796455	-1.07788872718811	-1.37960267066956	-1.57965421676636	HECTD1	E3 ubiquitin-protein ligase	G3WIP8_SARHA	G3WIP8	G3WIP8_S1731_M1	1	Phospho (STY)	S	1731	YVLKRQFSALVPAFD
0.287648946046829	0.971143364906311	0.348957479000092	0.76631236076355	1.35280644893646	1.33376228809357	-0.136549010872841	-0.653668701648712	-0.417212843894958	-1.19698762893677	-1.13366055488586	-1.52255213260651	KIDINS220	Kinase D interacting substrate 220	G3WIV1_SARHA	G3WIV1	G3WIV1_S1546_M1	1	Phospho (STY)	S	1546	KVDRMPKSPEHSTEP
0.420354425907135	0.866659104824066	0.44294461607933	0.67682158946991	1.21276342868805	1.28447377681732	0.259794950485229	-1.07581031322479	-0.339383125305176	-1.56466794013977	-1.34117496013641	-0.842775583267212	KIDINS220	Kinase D interacting substrate 220	G3WIV1_SARHA	G3WIV1	G3WIV1_S919_M1	1	Phospho (STY)	S	919	RSITRQMSFDLTKLL
1.12661671638489	1.31158816814423	1.71500766277313	-1.5254909992218	-0.953455448150635	-0.416196256875992	0.437338411808014	0.387913405895233	-0.932695209980011	-0.436577767133713	-0.320927947759628	-0.39312070608139	AKAP1	A-kinase anchoring protein 1	G3WJH5_SARHA	G3WJH5	G3WJH5_S589_M1	1	Phospho (STY)	S	589	RKTESHPSPQPGTET
1.27762091159821	1.51127326488495	0.645703911781311	-0.399190157651901	0.867379903793335	-1.31788325309753	-0.257176876068115	1.04864525794983	-0.838680505752563	-0.886532545089722	-0.824906706809998	-0.826253175735474	AKAP1	A-kinase anchoring protein 1	G3WJH5_SARHA	G3WJH5	G3WJH5_S321_M1	1	Phospho (STY)	S	321	RELKKGSSLEMREDF
1.17420089244843	1.62397980690002	1.8144896030426	-0.66198468208313	0.0940089747309685	-0.332480698823929	-0.782224476337433	-0.527394115924835	-0.0773158147931099	-1.31401193141937	-0.503569185733795	-0.507698237895966	AKAP1	A-kinase anchoring protein 1	G3WJH5_SARHA	G3WJH5	G3WJH5_S528_M1	1	Phospho (STY)	S	528	LSNKPLTSPLLERTV
1.07040393352509	1.72549033164978	1.57199251651764	0.515374004840851	0.112338930368423	-0.604642689228058	-0.944928050041199	-1.17013967037201	-0.183817848563194	-0.666873157024384	-0.766055643558502	-0.65914261341095	AKAP1	A-kinase anchoring protein 1	G3WJH5_SARHA	G3WJH5	G3WJH5_S97_M1	1	Phospho (STY)	S	97	EMVTMGKSPMELVRK
1.59048712253571	1.50366413593292	1.75180292129517	-0.42982292175293	-0.0852239727973938	-0.268110871315002	-0.571179091930389	-0.593757033348083	-0.657314479351044	-0.969143807888031	-0.731384098529816	-0.540017902851105	AFAP1L2	Actin filament associated protein 1 like 2	G3WK27_SARHA	G3WK27	G3WK27_S472_M1	1	Phospho (STY)	S	472	LGRKKSASLENTERS
1.26599657535553	0.854000568389893	1.2463139295578	0.862147331237793	-0.462677299976349	-0.765533626079559	1.27520930767059	-0.80137711763382	-0.625639915466309	-0.674166917800903	-0.871259808540344	-1.30301308631897	WDHD1	WD repeat and HMG-box DNA binding protein 1	G3WKE7_SARHA	G3WKE7	G3WKE7_S996_M1	1	Phospho (STY)	S	996	PENSLSESPAPSPQN
0.815325558185577	0.797960519790649	0.648580074310303	0.558867990970612	0.675602495670319	1.34239566326141	0.356366097927094	-1.11336374282837	-0.426697850227356	-1.76724982261658	-1.29981505870819	-0.587971806526184	TMCC2	Transmembrane and coiled-coil domain family 2	G3WKV6_SARHA	G3WKV6	G3WKV6_S445_M1	1	Phospho (STY)	S	445	LIRNKFGSADNIAHL
1.6557719707489	1.28235733509064	1.01231002807617	0.276757270097733	0.125364542007446	0.426570385694504	-0.136958450078964	-0.807491064071655	-0.396565079689026	-0.544985711574554	-1.49533748626709	-1.39779376983643	SERINC1	Serine incorporator 1	G3WKV7_SARHA	G3WKV7	G3WKV7_S364_M1	1	Phospho (STY)	S	364	GVARHDGSLDDGDDV
1.18171215057373	1.22156572341919	1.36043989658356	-0.978377044200897	-1.70565021038055	-0.6535524725914	0.388356685638428	0.818755388259888	-0.172718614339828	-0.19289530813694	-1.00480961799622	-0.262826472520828	LMNA	Lamin A/C	G3WL00_SARHA	G3WL00	G3WL00_S23_M1	1	Phospho (STY)	S	23	PAGSTPLSPTRITRL
0.960315704345703	1.04879915714264	1.09767866134644	0.118695579469204	-2.15662121772766	0.327456325292587	0.376382261514664	0.258133590221405	-1.64755141735077	-0.146245062351227	0.000598785874899477	-0.237642332911491	LMNA	Lamin A/C	G3WL00_SARHA	G3WL00	G3WL00_S13_M1	1	Phospho (STY)	S	13	SQRRATRSGAPAGST
1.01443886756897	1.13802623748779	1.19338870048523	-0.112424969673157	-1.55549788475037	0.484425514936447	1.04219186306	0.231207266449928	-1.00960886478424	-0.398334711790085	-1.33882176876068	-0.688990235328674	LMNA	Lamin A/C	G3WL00_SARHA	G3WL00	G3WL00_S391_M1	1	Phospho (STY)	S	391	EEERLRLSPSPTSQR
1.28091526031494	1.36844277381897	1.42111814022064	-0.801425635814667	-0.850327432155609	0.71379280090332	0.707176923751831	-1.04391086101532	-0.765407562255859	-0.522725760936737	-0.811966836452484	-0.695681810379028	LMNA	Lamin A/C	G3WL00_SARHA	G3WL00	G3WL00_S635_M1	1	Phospho (STY)	S	635	SVGGTGGSSFGDSLV
1.22244679927826	1.50766789913177	1.59318447113037	-0.633157849311829	-0.303943932056427	-0.638939678668976	0.966446936130524	-0.643296957015991	-0.84813791513443	-0.587418496608734	-0.966072082519531	-0.668779134750366	LMNA	Lamin A/C	G3WL00_SARHA	G3WL00	G3WL00_S67_M1	1	Phospho (STY)	S	67	LRLRITESEEVVSRE
1.3664665222168	1.1800549030304	1.10380184650421	-1.23956978321075	-0.21848925948143	0.250558644533157	0.819521546363831	-0.14240850508213	0.0860036760568619	-0.399365991353989	-1.60026025772095	-1.20631349086761	LMNA	Lamin A/C	G3WL00_SARHA	G3WL00	G3WL00_S232_M1	1	Phospho (STY)	S	232	TRLVEIDSGKQREFE
1.12810385227203	2.10171604156494	1.56784987449646	-0.739190995693207	-0.645514070987701	-0.120367266237736	-0.543452203273773	-0.608556985855103	-0.491145819425583	-0.675908803939819	-0.351127356290817	-0.622406184673309		RRM domain-containing protein	G3WL19_SARHA	G3WL19	G3WL19_S170_M1	1	Phospho (STY)	S	170	LISSLRISPPLPFLP
1.45843470096588	1.69070613384247	1.22474348545074	0.107837229967117	-0.832203507423401	0.0394024066627026	-0.384494334459305	-0.499248445034027	-1.50747680664063	-0.18367226421833	-0.0646204352378845	-1.04940819740295	PLCH2	Phosphoinositide phospholipase C	G3WL61_SARHA	G3WL61	G3WL61_S1219_M1	1	Phospho (STY)	S	1219	MPSLVRKSLPNLGSL
1.76130175590515	1.50200581550598	1.29651093482971	-0.0552443154156208	-0.666254580020905	-0.123071655631065	-0.0323657691478729	-1.5126953125	-0.43630638718605	-0.584121882915497	-0.666890144348145	-0.48286834359169	PLCH2	Phosphoinositide phospholipase C	G3WL61_SARHA	G3WL61	G3WL61_S1229_M1	1	Phospho (STY)	S	1229	NLGSLAGSREKLGGL
0.30363067984581	0.0624854490160942	0.189434289932251	1.35730874538422	1.37140393257141	1.35175049304962	-0.0872286185622215	-0.0524087771773338	-0.999182105064392	-1.09653806686401	-0.864871263504028	-1.53578472137451	PITPNM2	Phosphatidylinositol transfer protein membrane associated 2	G3WL80_SARHA	G3WL80	G3WL80_S595_M1	1	Phospho (STY)	S	595	SSRHLSRSNIDIPRS
1.42839086055756	1.52902293205261	1.46311521530151	-0.545055150985718	0.357524275779724	-0.197002768516541	-0.46582356095314	-0.233013436198235	-0.843411684036255	-0.841607809066772	-0.132654786109924	-1.51948416233063	ZNF318	Zinc finger protein 318	G3WLD8_SARHA	G3WLD8	G3WLD8_S593_M1	1	Phospho (STY)	S	593	RRERASSSPSPSSAL
1.25179815292358	1.4257447719574	1.40778577327728	-1.78360950946808	0.154169261455536	-0.449145138263702	0.412052363157272	0.103758759796619	-0.958009839057922	-0.773894608020782	-0.36517721414566	-0.425472766160965	ZNF318	Zinc finger protein 318	G3WLD8_SARHA	G3WLD8	G3WLD8_S1048_M1	1	Phospho (STY)	S	1048	NDKAHAKSPKPTETS
1.87074446678162	0.680256724357605	1.70008504390717	-1.03675043582916	-0.446209400892258	-0.205614060163498	0.0582199208438396	-0.482544839382172	0.485490679740906	-1.08190166950226	-0.765572071075439	-0.776204347610474	ZNF318	Zinc finger protein 318	G3WLD8_SARHA	G3WLD8	G3WLD8_S43_M1	1	Phospho (STY)	S	43	TGPVRRASPPPASSS
1.23594760894775	1.38068890571594	1.44206118583679	-0.551552653312683	-1.12494397163391	-0.387799918651581	1.08954298496246	0.0962485820055008	-0.922670423984528	-0.847829699516296	-0.761296510696411	-0.648396134376526	ALDOC	Fructose-bisphosphate aldolase	G3WLW0_SARHA	G3WLW0	G3WLW0_S45_M1	1	Phospho (STY)	S	45	GSMAKRLSQIGVENT
1.50290250778198	1.5031464099884	1.56548893451691	-0.355355679988861	-0.515350818634033	0.0355890057981014	-0.520704388618469	-1.26033759117126	-0.521890580654144	0.173173531889915	-1.10773587226868	-0.498925626277924	ALDOC	Fructose-bisphosphate aldolase	G3WLW0_SARHA	G3WLW0	G3WLW0_S9_M1	1	Phospho (STY)	S	9	PQLYPALSPEQKKEL
1.29458630084991	1.59969139099121	1.21966242790222	-0.0713742971420288	-0.294506430625916	0.475787132978439	-0.956427276134491	0.247360780835152	-1.45900702476501	-1.02929639816284	-0.146949470043182	-0.87952733039856	UTP18	UTP18 small subunit processome component	G3WM86_SARHA	G3WM86	G3WM86_S51_M1	1	Phospho (STY)	S	51	RLVRKKISPRPDGGP
1.50600802898407	1.64399695396423	1.59001135826111	-0.630870461463928	-0.518505811691284	-0.201662331819534	-0.845405340194702	0.0702669098973274	-1.15450072288513	-0.509259819984436	-0.351803660392761	-0.598275065422058	TMEM163	Transmembrane protein 163	G3WMI2_SARHA	G3WMI2	G3WMI2_S51_M1	1	Phospho (STY)	S	51	RHLRISESGQFSDGL
0.960845232009888	1.8277575969696	1.51797688007355	-1.11388611793518	-0.688387930393219	-0.204855918884277	0.601559221744537	-0.706060826778412	-0.316386759281158	-0.855381190776825	-0.0322066210210323	-0.99097353219986	CDK17	Cyclin dependent kinase 17	G3WMX5_SARHA	G3WMX5	G3WMX5_S137_M1	1	Phospho (STY)	S	137	NRIHRRISMEDLNKR
1.52276134490967	1.61842179298401	1.72751271724701	-0.491730272769928	-0.790713429450989	-0.185973346233368	-0.312942624092102	-0.931603372097015	-0.662682950496674	-0.634074687957764	-0.424035251140594	-0.434939950704575	TDRD1	Tudor domain containing 1	G3WN19_SARHA	G3WN19	G3WN19_S47_M1	1	Phospho (STY)	S	47	PPHEPLRSPRSYPNF
1.24166584014893	0.585709571838379	1.22267639636993	1.02278161048889	-0.174602299928665	1.12449240684509	-0.221861630678177	-0.291489809751511	-1.16481411457062	-0.983203113079071	-1.05115234851837	-1.31020259857178	JMY	Junction mediating and regulatory protein, p53 cofactor	G3WN26_SARHA	G3WN26	G3WN26_S106_M1	1	Phospho (STY)	S	106	RSPSLRRSPAWAEGG
0.815833032131195	0.417160123586655	0.74835991859436	0.550674200057983	0.509407222270966	1.27023494243622	0.159818276762962	0.573694288730621	-0.953485071659088	-0.895512998104095	-1.9520525932312	-1.2441314458847		Tankyrase 1-binding protein C-terminal domain-containing protein	G3WN72_SARHA	G3WN72	G3WN72_S857_M1	1	Phospho (STY)	S	857	WEFGKRDSLGTYGSQ
0.595488727092743	0.167964622378349	0.450037360191345	0.36855474114418	0.966240346431732	1.11974358558655	0.751009523868561	0.479404538869858	-0.257754266262054	-1.6202335357666	-1.36130678653717	-1.65914881229401		Tankyrase 1-binding protein C-terminal domain-containing protein	G3WN72_SARHA	G3WN72	G3WN72_S378_M1	1	Phospho (STY)	S	378	ARPARPASWAQSESI
0.546321451663971	1.16617393493652	0.853482067584991	-1.30846393108368	0.302846550941467	0.487616986036301	1.21464049816132	-0.668368101119995	0.803790748119354	-1.23296928405762	-1.34658968448639	-0.81848132610321		Tankyrase 1-binding protein C-terminal domain-containing protein	G3WN72_SARHA	G3WN72	G3WN72_T444_M1	1	Phospho (STY)	T	444	LETPLPPTPEEEAAL
0.517878174781799	0.45729786157608	0.466392070055008	-0.0919250026345253	1.16998851299286	1.77164793014526	0.461976021528244	-0.632461428642273	-1.82467126846313	-0.63159304857254	-0.656188368797302	-1.00834131240845		Tankyrase 1-binding protein C-terminal domain-containing protein	G3WN72_SARHA	G3WN72	G3WN72_S206_M1	1	Phospho (STY)	S	206	TPGEAPGSPRSVLSP
0.516737759113312	1.08035206794739	0.798847377300262	0.967355608940125	0.473457753658295	0.50384259223938	1.01420283317566	-0.808615326881409	-0.71336305141449	-0.812728404998779	-1.28474700450897	-1.73534214496613	ZFHX3	Zinc finger homeobox 3	G3WNB8_SARHA	G3WNB8	G3WNB8_S2790_M1	1	Phospho (STY)	S	2790	GVPLSPVSKTMELSP
0.69621467590332	0.883732736110687	0.961906373500824	-1.24850511550903	-1.77592146396637	-1.72735035419464	0.858681619167328	0.240962013602257	0.244268551468849	0.359759449958801	0.253265768289566	0.252985805273056	STX7	Syntaxin 7	G3WNI0_SARHA	G3WNI0	G3WNI0_S45_M1	1	Phospho (STY)	S	45	QLGTPQDSPELRQQL
0.864625215530396	0.452723354101181	0.57567423582077	0.816738426685333	1.08177804946899	0.977290272712708	0.352680295705795	-0.28448560833931	-0.736503064632416	-1.6771525144577	-0.749779999256134	-1.67358875274658	LARP1B	La ribonucleoprotein 1B	G3WNM4_SARHA	G3WNM4	G3WNM4_S1106_M1	1	Phospho (STY)	S	1106	QPQVPINSPRRNASQ
1.03804731369019	1.8222861289978	1.70621073246002	-0.841237843036652	-0.994519531726837	-0.598606407642365	0.449776709079742	-0.487642526626587	-0.683115482330322	-0.27258437871933	-0.625123798847198	-0.513490974903107	JCAD	Junctional cadherin 5 associated	G3WNR5_SARHA	G3WNR5	G3WNR5_S936_M1	1	Phospho (STY)	S	936	FKSGRVKSVELISDF
1.01649689674377	1.58981490135193	1.90793800354004	-0.805738806724548	-0.969405949115753	0.258152067661285	0.162663996219635	-0.605383276939392	-0.825563430786133	-0.760187983512878	-0.380164861679077	-0.588621556758881	JCAD	Junctional cadherin 5 associated	G3WNR5_SARHA	G3WNR5	G3WNR5_S236_M1	1	Phospho (STY)	S	236	QSLPRVLSPDSLRCV
0.981960475444794	0.967593371868134	1.01992630958557	-0.963233709335327	1.11876201629639	-0.954398632049561	-1.07087528705597	0.817024886608124	0.813977956771851	-0.962204158306122	-0.849719703197479	-0.918813586235046	RPL23A	Large ribosomal subunit protein uL23 N-terminal domain-containing protein	G3WNW4_SARHA	G3WNW4	G3WNW4_S43_M1	1	Phospho (STY)	S	43	KKKKIRTSPTFRRPK
1.00693738460541	1.25424587726593	1.2001953125	-1.04694736003876	0.557965695858002	0.673568725585938	0.833729147911072	-0.658692240715027	-1.34832942485809	-0.633596837520599	-1.10906183719635	-0.730014443397522	TAB1	TGF-beta activated kinase 1 (MAP3K7) binding protein 1	G3WNZ9_SARHA	G3WNZ9	G3WNZ9_S454_M1	1	Phospho (STY)	S	454	GGLFRTRSSHSLQPD
0.0277663245797157	0.374051630496979	0.270717293024063	0.963459968566895	1.51126301288605	1.30786967277527	-0.299326956272125	-0.245843216776848	0.14880496263504	-0.993851959705353	-1.58978462219238	-1.4751261472702	CFAP36	Cilia- and flagella-associated protein 36	G3WP14_SARHA	G3WP14	G3WP14_S201_M1	1	Phospho (STY)	S	201	EAAKMKKSLGDDPNF
1.2351313829422	0.941430985927582	1.73260152339935	-1.20188057422638	0.0455592758953571	0.36905500292778	0.507507085800171	-0.697533249855042	0.114369124174118	-1.24493408203125	-0.708239376544952	-1.09306704998016	HAUS6	HAUS augmin-like complex subunit 6 N-terminal domain-containing protein	G3WP84_SARHA	G3WP84	G3WP84_S647_M1	1	Phospho (STY)	S	647	FLPEEKDSPKLELQE
1.41436815261841	1.41367173194885	1.49480056762695	-0.703647494316101	-0.980051040649414	-0.961513578891754	0.848552286624908	-0.0796125903725624	-0.386707782745361	-0.602579474449158	-0.935618698596954	-0.521662056446075	TEX2	SMP-LTD domain-containing protein	G3WPH7_SARHA	G3WPH7	G3WPH7_S785_M2	2	Phospho (STY)	S	785	EPPSPQRSPVQSAES
1.39363241195679	1.39299237728119	1.4675395488739	-0.574834525585175	-0.645025968551636	-0.413411796092987	0.873719692230225	-0.696716785430908	-0.906896531581879	-1.30786287784576	-0.508933246135712	-0.0742022916674614	TEX2	SMP-LTD domain-containing protein	G3WPH7_SARHA	G3WPH7	G3WPH7_S781_M2	2	Phospho (STY)	S	781	CVPREPPSPQRSPVQ
1.64681816101074	1.48779618740082	1.15271627902985	-0.477082192897797	-1.18300712108612	0.426282286643982	0.235400974750519	-0.189959451556206	-1.2961528301239	-0.692314267158508	-0.36889523267746	-0.741602718830109	TEX2	SMP-LTD domain-containing protein	G3WPH7_SARHA	G3WPH7	G3WPH7_S253_M1	1	Phospho (STY)	S	253	DSKTAPSSPLTSPSD
0.73877340555191	1.33455872535706	0.55978000164032	0.58394855260849	0.496953874826431	1.38441407680511	0.0818156078457832	-0.756340503692627	-0.854538321495056	-1.01210188865662	-0.923580944538116	-1.63368272781372	TMCC1	Transmembrane and coiled-coil domain family 1	G3WPI2_SARHA	G3WPI2	G3WPI2_S376_M1	1	Phospho (STY)	S	376	LIRNKFGSADNISNL
1.09414768218994	1.81590580940247	1.75200295448303	-0.658247172832489	-0.969240486621857	-0.39546337723732	-0.577860772609711	-0.322045534849167	-0.114869564771652	0.0642239600419998	-0.958605885505676	-0.729947626590729	SLC15A4	Solute carrier family 15 member 4	G3WPI9_SARHA	G3WPI9	G3WPI9_S314_M1	1	Phospho (STY)	S	314	TIGVFQQSHKQSLFD
1.36921536922455	1.79996180534363	1.59151196479797	-0.734884738922119	-0.117678880691528	-0.716907441616058	-0.509739458560944	-0.982201337814331	-0.102484539151192	-0.526613771915436	-0.850997507572174	-0.219181418418884	SOS1	SOS Ras/Rac guanine nucleotide exchange factor 1	G3WPQ8_SARHA	G3WPQ8	G3WPQ8_S1263_M1	1	Phospho (STY)	S	1263	PPPPQTPSPHGTRRH
0.507612287998199	0.597638189792633	0.645318210124969	1.09540724754333	1.08165621757507	1.2970597743988	0.18362832069397	-1.19906270503998	-1.08529686927795	-0.974972128868103	-1.01335942745209	-1.13562917709351	CGNL1	Cingulin like 1	G3WPT6_SARHA	G3WPT6	G3WPT6_S284_M1	1	Phospho (STY)	S	284	LPFRRQDSAGPVLDG
1.35382902622223	1.82949733734131	1.65039873123169	-0.592162668704987	-0.5816330909729	-0.544881761074066	-0.315570473670959	-0.531870126724243	-0.515850782394409	-1.11079633235931	-0.426698684692383	-0.214261144399643	STAT3	Signal transducer and activator of transcription	G3WPV2_SARHA	G3WPV2	G3WPV2_S727_M1	1	Phospho (STY)	S	727	NTIDLPMSPRTLDSL
1.18329179286957	0.47821244597435	0.668096005916595	0.943810641765594	0.99054366350174	1.10984778404236	-0.275710195302963	-0.582843482494354	-1.55171394348145	-0.772992789745331	-1.07564699649811	-1.11489486694336	STAT3	Signal transducer and activator of transcription	G3WPV2_SARHA	G3WPV2	G3WPV2_Y705_M1	1	Phospho (STY)	Y	705	DPGSAAPYLKTKFIC
0.897643089294434	1.20816421508789	0.81867241859436	0.827881455421448	-0.51615446805954	0.377076029777527	0.583614408969879	0.555078268051147	-1.20683336257935	-0.892186224460602	-0.802019238471985	-1.85093665122986	FAM171A1	Family with sequence similarity 171 member A1	G3WPX3_SARHA	G3WPX3	G3WPX3_S460_M1	1	Phospho (STY)	S	460	LGKDYHKSVEVFPLK
1.04414892196655	1.37213969230652	1.33549869060516	0.302436798810959	0.711034536361694	0.454850703477859	-1.22545194625854	-1.00855779647827	-1.02841889858246	-0.194089561700821	-1.24931228160858	-0.514278948307037	SH3D19	SH3 domain containing 19	G3WPZ3_SARHA	G3WPZ3	G3WPZ3_S384_M1	1	Phospho (STY)	S	384	LPPKKLPSLEDPAFP
1.09805655479431	1.26959800720215	1.2540739774704	0.227135315537453	0.723733246326447	0.458175271749496	-0.0272637791931629	-1.52915155887604	-1.42854309082031	-0.510996103286743	-0.714242279529572	-0.820575594902039	MEF2D	Myocyte enhancer factor 2D	G3WQ68_SARHA	G3WQ68	G3WQ68_S296_M1	1	Phospho (STY)	S	296	NKVIPAKSPPPPTHS
0.989938020706177	1.56384015083313	1.60121917724609	0.363895803689957	0.411582589149475	0.234363123774529	-0.577272117137909	-0.904391884803772	-1.19671285152435	-0.751019299030304	-0.884716331958771	-0.850726306438446	MEF2D	Myocyte enhancer factor 2D	G3WQ68_SARHA	G3WQ68	G3WQ68_S225_M1	1	Phospho (STY)	S	225	LTDPRLLSPQQPALQ
1.17835307121277	0.672345757484436	1.09777355194092	0.80729728937149	0.825128078460693	0.909294545650482	-0.446007072925568	-1.45662140846252	-1.05465722084045	-0.605264484882355	-1.22624230384827	-0.701399624347687	MEF2D	Myocyte enhancer factor 2D	G3WQ68_SARHA	G3WQ68	G3WQ68_S237_M1	1	Phospho (STY)	S	237	ALQRNSVSPGLPQRP
0.925611317157745	0.849292457103729	0.948042511940002	-0.45437029004097	-0.77189701795578	0.51312130689621	1.95386230945587	-0.581201016902924	-1.28398251533508	-0.357700139284134	-0.797927737236023	-0.94285124540329	PPP1R8	Protein phosphatase 1 regulatory subunit 8	G3WQA9_SARHA	G3WQA9	G3WQA9_S204_M2	2	Phospho (STY)	S	204	ARAGSRLSAEERQRE
0.884554982185364	0.805069506168365	0.907916843891144	-0.472995400428772	-0.883385300636292	0.454950124025345	1.9554694890976	-1.21752762794495	-1.30894100666046	-0.452002853155136	-0.132063180208206	-0.541045606136322	PPP1R8	Protein phosphatase 1 regulatory subunit 8	G3WQA9_SARHA	G3WQA9	G3WQA9_S201_M2	2	Phospho (STY)	S	201	VARARAGSRLSAEER
1.02242863178253	1.20054852962494	1.18264174461365	-1.37300193309784	0.231832668185234	0.0260418523102999	1.26302921772003	-0.149650692939758	-1.12035834789276	-0.458202004432678	-0.450889587402344	-1.37442016601563	SUB1	Activated RNA polymerase II transcriptional coactivator p15	G3WQE5_SARHA	G3WQE5	G3WQE5_S117_M1	1	Phospho (STY)	S	117	SQLKEQISDIDDAVR
1.02189195156097	1.22639071941376	1.1295200586319	-0.501928925514221	0.176524057984352	0.825126707553864	0.74120306968689	0.120205104351044	-1.15820276737213	-1.26335430145264	-1.27163791656494	-1.04573774337769	CLK3	CDC like kinase 3	G3WQI1_SARHA	G3WQI1	G3WQI1_S68_M1	1	Phospho (STY)	S	68	RYRERRDSDNYRFEE
1.1212967634201	1.30864548683167	1.52544808387756	-1.64894723892212	0.647919893264771	0.397598057985306	-0.139865800738335	-0.430348038673401	-0.366009563207626	-1.07025468349457	-0.580802321434021	-0.764680504798889	CLK3	CDC like kinase 3	G3WQI1_SARHA	G3WQI1	G3WQI1_S135_M1	1	Phospho (STY)	S	135	SSKRSSRSVEDDKEG
1.27394592761993	1.37345266342163	1.60994112491608	-1.61069774627686	0.22736431658268	0.111553080379963	0.231568887829781	-0.411525189876556	-0.728368937969208	-0.776713967323303	-0.787798941135406	-0.512721240520477	CLK3	CDC like kinase 3	G3WQI1_SARHA	G3WQI1	G3WQI1_S9_M1	1	Phospho (STY)	S	9	HHCKRYRSPEQDSYL
1.78436970710754	1.57599985599518	1.01708090305328	-0.63266533613205	-0.990264713764191	0.170604974031448	-0.454306751489639	-0.951743364334106	-1.32086634635925	-0.122831799089909	0.0428519509732723	-0.118229053914547	CLK3	CDC like kinase 3	G3WQI1_SARHA	G3WQI1	G3WQI1_S79_M1	1	Phospho (STY)	S	79	RFEERSPSFGEDYYS
0.364251703023911	1.17515456676483	1.00570917129517	-1.40343332290649	-0.280986130237579	0.489812105894089	1.28148198127747	0.736226320266724	0.0783890709280968	-1.04178297519684	-1.30018615722656	-1.10463631153107	NSF	Vesicle-fusing ATPase	G3WQJ2_SARHA	G3WQJ2	G3WQJ2_S207_M1	1	Phospho (STY)	S	207	KTKENRQSIINPDWN
1.3395209312439	1.46374619007111	1.38493025302887	-1.2021381855011	-0.380127936601639	0.15438985824585	0.597012281417847	-0.329362481832504	-1.34551048278809	-0.736656904220581	-0.107941634953022	-0.837862014770508	ATP2A2	Calcium-transporting ATPase	G3WQJ8_SARHA	G3WQJ8	G3WQJ8_S663_M1	1	Phospho (STY)	S	663	EFDELNPSAQRDACL
1.14996635913849	1.44046771526337	1.6295313835144	-1.3067774772644	-1.23739039897919	-1.13667297363281	0.0524538867175579	0.217830151319504	-0.416423708200455	0.173543632030487	-0.24991112947464	-0.316617369651794	ERBB2	Receptor protein-tyrosine kinase	G3WQQ2_SARHA	G3WQQ2	G3WQQ2_S1108_M1	1	Phospho (STY)	S	1108	GLPPRDLSPLQRYSE
1.37237858772278	1.77187097072601	1.5799252986908	-0.0138241089880466	-0.213482841849327	-0.639101982116699	-0.689352691173553	-1.1080766916275	-0.280596822500229	-0.925910592079163	-0.319512456655502	-0.534316778182983	ERBB2	Receptor protein-tyrosine kinase	G3WQQ2_SARHA	G3WQQ2	G3WQQ2_T702_M1	1	Phospho (STY)	T	702	TELVEPLTPSGALPN
0.918193519115448	1.17717432975769	1.86621868610382	-0.667045474052429	-0.747980356216431	0.215987458825111	0.752545356750488	-0.695434629917145	0.213731601834297	-1.10285151004791	-1.14123404026031	-0.789304971694946	RPS2	Small ribosomal subunit protein uS5	G3WR67_SARHA	G3WR67	G3WR67_Y82_M1	1	Phospho (STY)	Y	82	IKSLEEIYLFSLPIK
1.21152007579803	1.52761876583099	1.37543964385986	-1.07451379299164	-0.772649466991425	0.288236618041992	0.241002082824707	0.631049931049347	-0.878705441951752	-0.624235987663269	-0.991216003894806	-0.933546483516693	RBM12B	RNA binding motif protein 12B	G3WRK8_SARHA	G3WRK8	G3WRK8_S116_M1	1	Phospho (STY)	S	116	SGASGVGSLSNLVEA
1.13291776180267	1.27895176410675	1.34092390537262	1.24726819992065	0.0971846431493759	-0.868362963199615	-0.324836432933807	-0.843221127986908	-0.819875717163086	-0.0328548140823841	-0.970131874084473	-1.23796343803406	TP53BP2	Tumor protein p53 binding protein 2	G3WRS5_SARHA	G3WRS5	G3WRS5_T740_M1	1	Phospho (STY)	T	740	LKKRSSITEPEGPNG
1.13663232326508	1.58152043819427	1.41064894199371	-0.842084348201752	0.0955804362893105	0.338210701942444	0.304912120103836	-0.211102560162544	-1.30101871490479	-0.879079878330231	-0.344882220029831	-1.28933727741241	SLTM	SAFB like transcription modulator	G3WRS8_SARHA	G3WRS8	G3WRS8_S556_M1	1	Phospho (STY)	S	556	KKRISAKSPGHMVIL
1.54865944385529	0.894360184669495	1.6096225976944	-0.653947055339813	-0.235637381672859	-0.381188780069351	0.556047260761261	0.305126398801804	-0.965608060359955	-0.989364206790924	-0.19438524544239	-1.49368512630463	SLTM	SAFB like transcription modulator	G3WRS8_SARHA	G3WRS8	G3WRS8_S1003_M1	1	Phospho (STY)	S	1003	PQHTSNSSPINRIVQ
1.26000010967255	0.950423717498779	1.57964503765106	-0.565940320491791	1.02815079689026	0.460574120283127	-1.21496093273163	-1.21260130405426	-0.290059804916382	-0.796828508377075	-0.456691712141037	-0.741711139678955	SLTM	SAFB like transcription modulator	G3WRS8_SARHA	G3WRS8	G3WRS8_S949_M1	1	Phospho (STY)	S	949	GSGGQHYSEDRHVVE
0.98728734254837	0.771576523780823	0.767346560955048	0.526661515235901	0.830671608448029	0.816564500331879	0.572563111782074	-1.25408208370209	-0.137723609805107	-1.07234299182892	-1.09312605857849	-1.71539652347565	KIF13B	Kinesin family member 13B	G3WRY6_SARHA	G3WRY6	G3WRY6_S1383_M1	1	Phospho (STY)	S	1383	KLNRRSISSPNVNRL
1.18231129646301	0.542875111103058	0.470533818006516	0.736766636371613	0.942773580551147	0.970612764358521	0.585726261138916	-1.54522013664246	-0.75356262922287	-1.28251218795776	-0.756331741809845	-1.09397268295288	KIF13B	Kinesin family member 13B	G3WRY6_SARHA	G3WRY6	G3WRY6_S1412_M1	1	Phospho (STY)	S	1412	SNKGRWESQQDISQS
1.12322580814362	1.64293992519379	1.76391708850861	-0.813686609268188	-0.157516196370125	-0.514745235443115	-1.13124537467957	-0.829842090606689	0.382694005966187	-0.184706076979637	-0.583956480026245	-0.697078764438629	HIVEP1	HIVEP zinc finger 1	G3WS96_SARHA	G3WS96	G3WS96_S1155_M1	1	Phospho (STY)	S	1155	SEPFERSSPISFQEC
0.945300161838531	1.65557360649109	2.05293774604797	-0.73930823802948	-0.0323426984250546	-0.253960341215134	-0.805435717105865	-1.00682163238525	-0.622049868106842	-0.433516353368759	-0.301364481449127	-0.459012269973755	HIVEP1	HIVEP zinc finger 1	G3WS96_SARHA	G3WS96	G3WS96_S694_M1	1	Phospho (STY)	S	694	PPFVRLLSTTEKDPN
1.26672804355621	1.56719982624054	1.50333499908447	-1.48515057563782	-0.614599943161011	0.199294894933701	-0.0492924191057682	0.0495105646550655	-0.112018123269081	-0.946597516536713	-0.378832280635834	-0.999577462673187	HIVEP1	HIVEP zinc finger 1	G3WS96_SARHA	G3WS96	G3WS96_S572_M1	1	Phospho (STY)	S	572	VVHPANISPLGAESP
2.06271934509277	1.61297857761383	1.02079582214355	-0.832997500896454	-0.527390897274017	-0.679299116134644	-0.7639200091362	0.0407932586967945	-0.787051618099213	-0.32081350684166	-0.314425259828568	-0.511389136314392	FXR2	FMR1 autosomal homolog 2	G3WSR1_SARHA	G3WSR1	G3WSR1_T411_M1	1	Phospho (STY)	T	411	GDKTGYATDESSSSS
0.64281952381134	0.976600706577301	1.03460192680359	0.403143316507339	0.675393998622894	-1.32724678516388	0.541029453277588	0.690026342868805	0.326229125261307	-1.12865114212036	-1.51081609725952	-1.3231303691864	ZDHHC5	Palmitoyltransferase	G3WSY8_SARHA	G3WSY8	G3WSY8_S618_M1	1	Phospho (STY)	S	618	LRGRGLGSPEPAPTA
1.3995213508606	1.15026426315308	0.628816783428192	0.446607381105423	0.0447155945003033	0.423533231019974	1.02412450313568	-1.11501097679138	-0.533924281597137	-0.744842112064362	-1.5860447883606	-1.13776099681854	SLC38A10	Solute carrier family 38 member 10	G3WTD3_SARHA	G3WTD3	G3WTD3_S742_M1	1	Phospho (STY)	S	742	QEEDDDKSMQEMQPE
1.11665010452271	1.05003309249878	1.2403804063797	0.0312860794365406	-0.147573813796043	0.442369341850281	0.237290844321251	0.00599428545683622	-2.43674921989441	-0.352894932031631	-0.405407845973969	-0.781378328800201	DMXL2	Dmx like 2	G3WTQ9_SARHA	G3WTQ9	G3WTQ9_S418_M1	1	Phospho (STY)	S	418	MQQLRRLSDLQVEHE
1.16554427146912	0.988630056381226	1.10438692569733	-0.723121821880341	0.0224505867809057	1.08500623703003	1.01331746578217	-1.29056489467621	-0.627263486385345	-0.948821187019348	-0.61510556936264	-1.17445862293243	HDGF	Heparin binding growth factor	G3WTY7_SARHA	G3WTY7	G3WTY7_S119_M1	1	Phospho (STY)	S	119	AEPDREVSEGDGEKK
0.581204891204834	0.288102686405182	0.868402004241943	-1.15841352939606	0.942812979221344	1.07254242897034	0.979078650474548	-1.84542036056519	0.566165030002594	-0.71221125125885	-0.800410866737366	-0.781852722167969	HDGF	Heparin binding growth factor	G3WTY7_SARHA	G3WTY7	G3WTY7_S165_M2	2	Phospho (STY)	S	165	AGDSLEDSPKRLKET
0.59199059009552	0.284029752016068	0.893746972084045	-1.23581683635712	0.971930205821991	1.10823631286621	1.01003432273865	-1.08855950832367	0.576188266277313	-0.766994595527649	-0.85966545343399	-1.48512005805969	HDGF	Heparin binding growth factor	G3WTY7_SARHA	G3WTY7	G3WTY7_S161_M2	2	Phospho (STY)	S	161	LKRRAGDSLEDSPKR
1.15087890625	1.85558879375458	1.52273380756378	-0.823505222797394	-0.90013325214386	-0.509531021118164	0.115063801407814	-0.656156480312347	0.0627753213047981	-1.20785164833069	-0.113969199359417	-0.495893895626068	HDGF	Heparin binding growth factor	G3WTY7_SARHA	G3WTY7	G3WTY7_T172_M1	1	Phospho (STY)	T	172	SPKRLKETQDPEGEG
0.534130454063416	0.623146593570709	0.564931929111481	0.484866499900818	-2.74676823616028	0.524646699428558	0.847980976104736	0.612762033939362	0.0952237844467163	-0.471113622188568	-0.699752986431122	-0.370054006576538	RALGPS2	Ral GEF with PH domain and SH3 binding motif 2	G3WTY8_SARHA	G3WTY8	G3WTY8_T361_M1	1	Phospho (STY)	T	361	TAEFKSATFPNAGPR
0.943484961986542	1.53392684459686	1.49065935611725	-0.544635236263275	0.450877398252487	0.866151690483093	-0.228711917996407	-0.956216514110565	-0.784112274646759	-0.920471370220184	-0.658146440982819	-1.19280648231506	ITPRID2	ITPR interacting domain containing 2	G3WU17_SARHA	G3WU17	G3WU17_S664_M1	1	Phospho (STY)	S	664	HILKSLASIEGKYDH
0.801107168197632	0.322312474250793	0.324748814105988	1.23308980464935	1.2202240228653	1.41438353061676	-1.08790946006775	-1.0909411907196	-1.23687958717346	-0.777284324169159	-0.581465005874634	-0.541386246681213	SPATS2L	Spermatogenesis associated serine rich 2 like	G3WU89_SARHA	G3WU89	G3WU89_T233_M1	1	Phospho (STY)	T	233	REKKPSATEEPLQVQ
0.866050064563751	0.625353813171387	0.597893238067627	0.709970474243164	1.36216223239899	1.31962704658508	-0.43672651052475	-1.16393840312958	-1.13498342037201	-0.988872051239014	-0.726271629333496	-1.03026485443115	SPATS2L	Spermatogenesis associated serine rich 2 like	G3WU89_SARHA	G3WU89	G3WU89_S255_M1	1	Phospho (STY)	S	255	RLQRQRLSPDVNPKP
1.58342635631561	1.588543176651	1.72044312953949	-0.495529234409332	-1.02406024932861	-0.531201004981995	-0.219304218888283	-0.503552675247192	-0.507150053977966	-0.608086168766022	-0.521497189998627	-0.482031881809235	CAP2	Adenylyl cyclase-associated protein	G3WUQ2_SARHA	G3WUQ2	G3WUQ2_S313_M1	1	Phospho (STY)	S	313	PSSISPQSPLQQNHP
1.27175903320313	0.855672538280487	0.894335210323334	-0.414180219173431	-0.560361683368683	1.27536749839783	0.723046600818634	-1.48792231082916	0.357218980789185	-1.13182008266449	-0.850181877613068	-0.932933628559113		Afadin, adherens junction formation factor	G3WV13_SARHA	G3WV13	G3WV13_S1283_M1	1	Phospho (STY)	S	1283	IIQRVTRSQEELRDD
1.17178297042847	0.994915783405304	1.0288097858429	1.08584797382355	-1.20391142368317	1.09128642082214	-1.11086750030518	-1.1278201341629	-0.332321852445602	-0.763862431049347	-0.0916192457079887	-0.742240190505981		Afadin, adherens junction formation factor	G3WV13_SARHA	G3WV13	G3WV13_Y1227_M1	1	Phospho (STY)	Y	1227	PPPRPEAYPIPTQTY
0.803708791732788	1.3871054649353	1.80335652828217	-1.50280654430389	-0.402303487062454	0.207865983247757	0.710670650005341	-0.388221561908722	-0.407505095005035	-0.789295196533203	-0.352306485176086	-1.0702691078186	RBMX2	RRM domain-containing protein	G3WV69_SARHA	G3WV69	G3WV69_S230_M2	2	Phospho (STY)	S	230	GRRHLSGSPVLHRSH
0.803708791732788	1.3871054649353	1.80335652828217	-1.50280654430389	-0.402303487062454	0.207865983247757	0.710670650005341	-0.388221561908722	-0.407505095005035	-0.789295196533203	-0.352306485176086	-1.0702691078186	RBMX2	RRM domain-containing protein	G3WV69_SARHA	G3WV69	G3WV69_S228_M2	2	Phospho (STY)	S	228	REGRRHLSGSPVLHR
0.966712713241577	1.3283531665802	1.21946549415588	-0.538506269454956	-0.417590349912643	-0.823363959789276	1.50716161727905	-0.921025097370148	0.340656220912933	-0.783270239830017	-1.1090190410614	-0.769574046134949	CKB	creatine kinase	G3WVC1_SARHA	G3WVC1	G3WVC1_T35_M1	1	Phospho (STY)	T	35	NHMAKVLTPELYEKL
0.794658899307251	0.703238844871521	0.769628942012787	1.06493782997131	1.02214109897614	0.898144245147705	-1.94828748703003	-0.845246970653534	-0.29906153678894	-0.868546903133392	-0.878089487552643	-0.413517445325851	ATOSB	Family with sequence similarity 214 member B	G3WVR4_SARHA	G3WVR4	G3WVR4_S253_M1	1	Phospho (STY)	S	253	GEAPDANSGDEGPAP
1.63249886035919	1.80531024932861	1.48058259487152	-0.635326564311981	-0.718034327030182	-0.609266579151154	-0.677807092666626	-0.422869861125946	-0.689845383167267	-0.32672443985939	-0.521301984786987	-0.317215651273727	NRG1	Pro-neuregulin-1, membrane-bound isoform	G3WVS5_SARHA	G3WVS5	G3WVS5_S431_M1	1	Phospho (STY)	S	431	MTTPARMSPVEFYMP
0.621606767177582	0.354821532964706	0.929687261581421	1.07816863059998	1.1648041009903	1.31604051589966	-0.428950726985931	-1.06020176410675	-0.995995342731476	-1.20311427116394	-0.736668944358826	-1.04019773006439	PLA2G4A	Phospholipase A2	G3WVW5_SARHA	G3WVW5	G3WVW5_S729_M1	1	Phospho (STY)	S	729	NPSRCSVSLSSIEAR
1.49154615402222	0.97396719455719	1.30267512798309	-0.365888923406601	0.815973818302155	-0.517508447170258	0.74652099609375	-0.246053516864777	-1.03042411804199	-1.19669473171234	-1.01837420463562	-0.955739498138428	ZC3H6	Zinc finger CCCH-type containing 6	G3WVY8_SARHA	G3WVY8	G3WVY8_S197_M1	1	Phospho (STY)	S	197	TSNPALGSPYHKESG
1.21574747562408	1.24484467506409	0.656573891639709	-1.19744002819061	-0.361099570989609	0.15476468205452	1.00380992889404	0.0883520841598511	0.726739585399628	-1.56886613368988	-0.880299627780914	-1.08312690258026	ARHGEF11	Rho guanine nucleotide exchange factor 11	G3WW42_SARHA	G3WW42	G3WW42_S1220_M1	1	Phospho (STY)	S	1220	LPPRARNSGIWEHPE
1.45289885997772	1.51011908054352	1.49346232414246	-0.874860405921936	0.601209044456482	0.0885381326079369	-0.629080235958099	-0.803634107112885	-0.726968824863434	-0.407301634550095	-1.01819789409637	-0.686184227466583	WFS1	Wolframin ER transmembrane glycoprotein	G3WW98_SARHA	G3WW98	G3WW98_S9_M1	1	Phospho (STY)	S	9	EPEPSPPSPSHLHPQ
0.69706267118454	0.843112707138062	1.38752901554108	-0.157618671655655	0.532010018825531	1.04208886623383	-2.20654940605164	0.207813248038292	-0.204625532031059	-0.730383813381195	-0.672411143779755	-0.73802787065506	SLC4A7	Anion exchange protein	G3WWU2_SARHA	G3WWU2	G3WWU2_S89_M1	1	Phospho (STY)	S	89	DKEDGRESPSYDTPS
0.898828208446503	1.41268110275269	1.05258762836456	-0.783472895622253	1.27210962772369	0.916780948638916	-0.479203730821609	-0.958248376846313	-0.619953155517578	-0.820964932441711	-0.841879606246948	-1.04926478862762	SLC4A7	Anion exchange protein	G3WWU2_SARHA	G3WWU2	G3WWU2_S393_M1	1	Phospho (STY)	S	393	KGNGTGGSRENSTVD
0.550605952739716	1.52954745292664	1.31015288829803	0.528771877288818	-0.0540057197213173	0.524684250354767	0.187942713499069	-0.255441069602966	-0.264269977807999	-1.41233277320862	-1.78008341789246	-0.865572214126587	SLC4A7	Anion exchange protein	G3WWU2_SARHA	G3WWU2	G3WWU2_S1167_M1	1	Phospho (STY)	S	1167	HLPFEGGSLLQIPVK
0.534372448921204	1.3333888053894	1.15327966213226	-1.53976345062256	0.892356514930725	-0.646535098552704	-0.565213143825531	1.35822129249573	-0.850530743598938	-0.807295680046082	-0.196445301175117	-0.66583526134491	MAPK6	mitogen-activated protein kinase	G3WXJ2_SARHA	G3WXJ2	G3WXJ2_S666_M1	1	Phospho (STY)	S	666	EEGFLNNSGEFLFNK
0.756774365901947	0.290170222520828	0.899237334728241	1.19612598419189	-0.863723993301392	0.611179947853088	0.240240842103958	1.0567399263382	-0.258816689252853	-1.58022093772888	-0.67896693944931	-1.66874003410339	CDK1	Cyclin dependent kinase 1	G3WXJ4_SARHA	G3WXJ4	G3WXJ4_T161_M1	1	Phospho (STY)	T	161	GIPIRVYTHEVVTLW
1.02593624591827	1.73314738273621	1.44791257381439	0.327339261770248	-0.990003228187561	-0.860253095626831	-1.1717756986618	0.492972880601883	-0.785184800624847	-0.0407512634992599	-0.802077114582062	-0.377263128757477	ATP5F1A	ATP synthase subunit alpha	G3WXU6_SARHA	G3WXU6	G3WXU6_S76_M1	1	Phospho (STY)	S	76	EETGRVLSIGDGIAR
1.5277099609375	1.24101436138153	1.38077974319458	-1.83531165122986	-0.817482888698578	0.0229645241051912	-0.169976845383644	0.320041805505753	-0.762866735458374	-0.0113690793514252	-0.631982028484344	-0.263521194458008	NUP214	Nucleoporin 214	G3WXU8_SARHA	G3WXU8	G3WXU8_S709_M1	1	Phospho (STY)	S	709	VSAKSSVSPSVSGRS
0.486530512571335	0.873083055019379	0.929500937461853	0.817965924739838	0.756411552429199	1.56891489028931	-0.499918639659882	-1.44700157642365	-0.692728877067566	-0.847882270812988	-0.95598167181015	-0.988893747329712		PH domain-containing protein	G3WY05_SARHA	G3WY05	G3WY05_S2390_M1	1	Phospho (STY)	S	2390	YDIMKSKSNPDFLKK
0.440415501594543	0.904420912265778	0.83530193567276	0.792352676391602	1.43454897403717	1.08981823921204	-0.595298767089844	-1.02812552452087	-1.02605843544006	-1.31179559230804	-0.930333971977234	-0.605246007442474	EFCAB7	EF-hand calcium binding domain 7	G3WYA7_SARHA	G3WYA7	G3WYA7_S16_M1	1	Phospho (STY)	S	16	APLSNQKSIPWECSR
1.4450980424881	1.71111023426056	1.53064620494843	0.114308774471283	-0.522601127624512	-0.297312915325165	-0.825793981552124	-0.551325976848602	-1.0094541311264	-0.84257185459137	-0.742583811283112	-0.00951941404491663	LPIN3	phosphatidate phosphatase	G3WYF8_SARHA	G3WYF8	G3WYF8_S234_M1	1	Phospho (STY)	S	234	TKDSFICSDVEFSRN
1.42357504367828	1.3984409570694	1.65058863162994	-0.462937235832214	-0.721770167350769	-0.803181231021881	-1.02167797088623	-0.459603428840637	0.503635883331299	-0.814109086990356	0.154223278164864	-0.847184836864471	CELF1	CUGBP Elav-like family member 1	G3WYQ8_SARHA	G3WYQ8	G3WYQ8_S54_M1	1	Phospho (STY)	S	54	GQVPRSWSEKDLREL
1.67682385444641	1.54605710506439	1.54539823532104	-0.472857415676117	-0.115547500550747	-1.082803606987	-0.214842349290848	-0.538942098617554	-0.44150385260582	-0.221299722790718	-0.777877032756805	-0.902605533599854	MAP3K7	Mitogen-activated protein kinase kinase kinase 7	G3WZI8_SARHA	G3WZI8	G3WZI8_S452_M1	1	Phospho (STY)	S	452	SVTGTEPSQVSSRSS
1.3027046918869	1.09792876243591	1.86734521389008	-1.04355084896088	0.387713879346848	-0.629760563373566	0.404107600450516	-0.447303861379623	-0.695028007030487	-0.484984874725342	-1.29528725147247	-0.463884681463242	ARHGEF10	Rho guanine nucleotide exchange factor 10	G3WZJ1_SARHA	G3WZJ1	G3WZJ1_T301_M1	1	Phospho (STY)	T	301	KGRSFIRTKSFVSNE
0.762618780136108	0.915619909763336	1.14358460903168	0.934873819351196	0.588094770908356	0.882303357124329	-1.00579750537872	-0.838212430477142	0.230850055813789	-1.24805927276611	-1.45689618587494	-0.908979892730713	HSPD1	60 kDa heat shock protein, mitochondrial	G3WZS7_SARHA	G3WZS7	G3WZS7_S109_M1	1	Phospho (STY)	S	109	IIEQSWGSPKVTKDG
1.39912450313568	1.22675383090973	1.72976469993591	-1.36087095737457	-0.561333954334259	-0.436746537685394	0.568727672100067	-0.260777533054352	-0.975725173950195	-0.570995092391968	-0.039200771600008	-0.718720555305481	ITGB3	Integrin beta	G3WZY0_SARHA	G3WZY0	G3WZY0_S105_M2	2	Phospho (STY)	S	105	SSMITQVSPQKIELR
1.39912450313568	1.22675383090973	1.72976469993591	-1.36087095737457	-0.561333954334259	-0.436746537685394	0.568727672100067	-0.260777533054352	-0.975725173950195	-0.570995092391968	-0.039200771600008	-0.718720555305481	ITGB3	Integrin beta	G3WZY0_SARHA	G3WZY0	G3WZY0_T102_M2	2	Phospho (STY)	T	102	SGDSSMITQVSPQKI
1.04738366603851	1.10476756095886	0.834846556186676	0.08375184237957	0.138161569833755	0.49554967880249	0.850971817970276	0.108578458428383	-2.20693421363831	-1.05823957920074	-0.632001936435699	-0.766835629940033	GALK1	Galactokinase 1	G3WZY5_SARHA	G3WZY5	G3WZY5_S231_M1	1	Phospho (STY)	S	231	TNSNVRHSLASSEYP
1.25874722003937	1.80189037322998	1.63010728359222	-0.749379694461823	-0.556532561779022	0.0360962674021721	-0.266123533248901	-0.22189861536026	-0.307990938425064	-0.617783486843109	-1.12195074558258	-0.885181486606598	GALK1	Galactokinase 1	G3WZY5_SARHA	G3WZY5	G3WZY5_S26_M1	1	Phospho (STY)	S	26	TFQKEFGSEPTLAVS
1.08652448654175	1.61230134963989	1.51694214344025	-0.747094213962555	-0.733649909496307	-0.725012123584747	-0.477713316679001	0.901794254779816	-1.29242205619812	-0.395102143287659	-0.0992265194654465	-0.647342085838318	TCOF1	LisH domain-containing protein	G3X0E3_SARHA	G3X0E3	G3X0E3_S197_M1	1	Phospho (STY)	S	197	HSEEKVASPVVKPFP
1.09682261943817	0.980814576148987	1.14321434497833	0.352793604135513	-0.00815955735743046	-1.89965617656708	-0.0168887823820114	0.918145060539246	0.211164772510529	-1.35455143451691	-0.883146345615387	-0.540552616119385	TCOF1	LisH domain-containing protein	G3X0E3_SARHA	G3X0E3	G3X0E3_S1649_M1	1	Phospho (STY)	S	1649	KRKLTEESPVAKAPK
0.88199371099472	1.01451122760773	1.0160870552063	0.72955721616745	0.970822870731354	-0.884133517742157	-0.979160368442535	1.03511488437653	-1.08762991428375	-1.30745446681976	-0.78356671333313	-0.606141865253448	TCOF1	LisH domain-containing protein	G3X0E3_SARHA	G3X0E3	G3X0E3_T896_M1	1	Phospho (STY)	T	896	PGKGAPLTPLASQGT
1.17505896091461	1.08547878265381	1.54917573928833	-1.71025085449219	0.497924715280533	-1.56597542762756	-0.363281518220901	-0.2575364112854	-0.298562377691269	0.211271300911903	-0.287199556827545	-0.0361033715307713	TCOF1	LisH domain-containing protein	G3X0E3_SARHA	G3X0E3	G3X0E3_S435_M1	1	Phospho (STY)	S	435	QEMSSVKSPQASATP
1.18333959579468	1.23432505130768	1.35098791122437	-0.223087981343269	-0.684501707553864	-0.378582924604416	-1.3228052854538	1.4168359041214	-0.384267300367355	-0.550207436084747	-0.691447198390961	-0.950588524341583	TCOF1	LisH domain-containing protein	G3X0E3_SARHA	G3X0E3	G3X0E3_T1102_M1	1	Phospho (STY)	T	1102	MKASQVDTPPGKRAP
0.753060698509216	0.606984615325928	0.444411784410477	1.25353014469147	1.02463984489441	1.29346859455109	-0.650426864624023	-1.25801408290863	-0.247668519616127	-1.07007431983948	-1.2323853969574	-0.917526423931122	IFIH1	RNA helicase	G3X0K5_SARHA	G3X0K5	G3X0K5_S302_M1	1	Phospho (STY)	S	302	DDEKKRASPEPELVL
1.67435729503632	0.904299855232239	1.30914163589478	-1.62320005893707	-0.77522349357605	-0.157673880457878	0.506246626377106	-0.538141787052155	0.591675817966461	-0.842455565929413	-0.172103926539421	-0.876922369003296	PSIP1	PC4 and SFRS1 interacting protein 1	G3X0Q8_SARHA	G3X0Q8	G3X0Q8_S106_M1	1	Phospho (STY)	S	106	TKQPNASSDVETEEK
1.00900089740753	1.52894032001495	1.61669194698334	-1.69118118286133	0.235662549734116	-1.04459464550018	-0.764036953449249	0.124557390809059	-0.539965808391571	-0.352129280567169	-0.0876841992139816	-0.0352609418332577	PI4K2A	Phosphatidylinositol 4-kinase type 2	G3X0S2_SARHA	G3X0S2	G3X0S2_S474_M1	1	Phospho (STY)	S	474	SSESYTQSFQSRKPF
1.05634295940399	1.16849732398987	1.16794109344482	0.717147529125214	0.588779330253601	-0.682575941085815	0.877657651901245	-0.605247437953949	-0.910214304924011	-0.981141924858093	-1.31436705589294	-1.08281934261322	NIPBL	Nipped-B protein	G3X0T6_SARHA	G3X0T6	G3X0T6_S305_M1	1	Phospho (STY)	S	305	QSQPPPYSSPRDVPP
1.51851773262024	1.37397682666779	1.7725076675415	-0.583974003791809	-1.38289535045624	0.085044227540493	-0.304525882005692	-0.392862379550934	-0.672237277030945	-0.440690547227859	-0.34962198138237	-0.623238980770111	BOLL	Boule homolog, RNA binding protein	G3X0U8_SARHA	G3X0U8	G3X0U8_S313_M1	1	Phospho (STY)	S	313	LKPRYTRSPHFHPRK
-0.566021025180817	-0.687879800796509	-0.718265652656555	1.29400563240051	0.463302433490753	1.12470376491547	0.395233899354935	0.616851210594177	1.47014725208282	-1.08974814414978	-1.13507175445557	-1.16725778579712	PAN3	PAN2-PAN3 deadenylation complex subunit PAN3	G3X0V7_SARHA	G3X0V7	G3X0V7_T170_M2	2	Phospho (STY)	T	170	PLHSPKITPHTSPAP
0.64070987701416	1.00095474720001	1.71129190921783	0.720438301563263	0.13479083776474	-0.992393314838409	-0.666869223117828	1.06273853778839	-0.460586339235306	-1.18081414699554	-0.8972048163414	-1.07305634021759	MON1A	Vacuolar fusion protein MON1 homolog	G3X100_SARHA	G3X100	G3X100_T40_M1	1	Phospho (STY)	T	40	TPGLAQGTEPGAGQE
1.46355473995209	1.3434249162674	1.37582361698151	0.114481687545776	-0.33650940656662	0.0680015832185745	-0.180897876620293	-1.81657040119171	-0.287572056055069	-0.721831083297729	0.023285711184144	-1.04519152641296	RBM6	RNA binding motif protein 6	G3X163_SARHA	G3X163	G3X163_S1039_M1	1	Phospho (STY)	S	1039	EKFHFSDSPDRKRMK
0.88333261013031	1.20771312713623	0.911726415157318	0.41515776515007	-1.60878765583038	0.723349988460541	0.432454407215118	0.631072878837585	-0.175211384892464	-0.90782231092453	-1.41215181350708	-1.10083413124084	PGAM1	Phosphoglycerate mutase	G3X1G4_SARHA	G3X1G4	G3X1G4_S14_M1	1	Phospho (STY)	S	14	VLIRHGESAWNLENR
1.54029750823975	1.34437096118927	1.65247941017151	-0.294013053178787	-0.952591121196747	-0.799238383769989	-0.805714249610901	-0.03776865452528	-1.2690407037735	-0.440280705690384	0.0318562984466553	0.0296427048742771	RIF1	Replication timing regulatory factor 1	G3X2L3_SARHA	G3X2L3	G3X2L3_S1135_M1	1	Phospho (STY)	S	1135	GPVSRRQSFITLEKF
1.15694308280945	1.0453428030014	1.23591101169586	0.759388327598572	0.662785470485687	0.751312911510468	-1.20418465137482	-0.699305176734924	-1.10092961788177	-1.03989374637604	-0.783305585384369	-0.784064948558807	PDLIM2	PDZ and LIM domain 2	G3X2P4_SARHA	G3X2P4	G3X2P4_S127_M1	1	Phospho (STY)	S	127	YSSPASLSPPPSRSS
1.35550796985626	0.910353600978851	1.44522452354431	-0.660345792770386	1.42532253265381	-0.597189843654633	-0.224030584096909	-0.741352915763855	-0.328766375780106	-0.320255309343338	-1.28486526012421	-0.979602456092834	PDLIM2	PDZ and LIM domain 2	G3X2P4_SARHA	G3X2P4	G3X2P4_Y161_M1	1	Phospho (STY)	Y	161	SSFQSLSYSPANVSV
1.51107048988342	0.973731100559235	1.00671362876892	0.631727874279022	-0.821163296699524	0.998403310775757	-0.122649073600769	-0.169203981757164	-1.39199364185333	-1.34129679203033	-0.424126952886581	-0.851212680339813	TANC1	Tetratricopeptide repeat, ankyrin repeat and coiled-coil containing 1	G3X3E6_SARHA	G3X3E6	G3X3E6_S1508_M1	1	Phospho (STY)	S	1508	QPKARPASPQNRPGS
0.890213429927826	0.981028258800507	1.28533339500427	0.3332839012146	0.81608521938324	0.984358489513397	-0.154757231473923	-1.6523654460907	-1.01805114746094	-0.862638413906097	-0.919913351535797	-0.682577073574066	TANC1	Tetratricopeptide repeat, ankyrin repeat and coiled-coil containing 1	G3X3E6_SARHA	G3X3E6	G3X3E6_S275_M1	1	Phospho (STY)	S	275	DRRADNCSPVAEEET

## Sheet: DFT2
EMBOJ-2025-120337
Source Data for Table 1: DFT2 differentially phosphorylated peptides
Schönbichler et al
[1] 13	[2] 14	[3] 30	[10] 10	[11] 11	[12] 12	[13] 25	[14] 26	[15] 27	[19] 19	[20] 20	[21] 33	PG.Genes	PG.ProteinDescriptions	PG.ProteinNames	PTM.ProteinId	PTM.CollapseKey	PTM.Multiplicity	PTM.ModificationTitle	PTM.SiteAA	PTM.SiteLocation	PTM.FlankingRegion
#!{Type}E	E	E	E	E	E	E	E	E	E	E	E	T	T	T	T	T	T	T	T	T	T
#!{C:Group1}C_P	C_P	C_P	FIB	FIB	FIB	JV_P	JV_P	JV_P	SN_P	SN_P	SN_P
#!{C:Group1_}C_P	C_P	C_P	FIB	FIB	FIB	JV_P	JV_P	JV_P	SN_P	SN_P	SN_P
-1.28250432014465	-1.13345146179199	-1.00100743770599	1.36675310134888	1.20468628406525	1.55532538890839	-0.0367330722510815	-1.07846283912659	0.241642504930496	0.0806006267666817	0.2622090280056	-0.179057836532593	MDM4	Protein Mdm4	A0A7N4NG55_SARHA	A0A7N4NG55	A0A7N4NG55_S392_M1	1	Phospho (STY)	S	392	PDCRRTISDPLVRPK
-1.66536426544189	-1.0947300195694	-0.553623914718628	0.662514090538025	0.406787306070328	-1.66123187541962	0.143182992935181	1.12977623939514	0.319688439369202	0.682348370552063	1.10109412670135	0.529558598995209	NSD2	Nuclear receptor binding SET domain protein 2	A0A7N4NHU9_SARHA	A0A7N4NHU9	A0A7N4NHU9_T95_M1	1	Phospho (STY)	T	95	IGTPPHTTPIKNGSP
-0.725391387939453	-0.469020366668701	-0.487670481204987	-1.02077734470367	-0.940778076648712	-1.18572068214417	1.79134392738342	-0.00467988289892673	-0.0784072875976563	1.28867709636688	1.16955029964447	0.662874281406403		Pleckstrin homology domain containing A4	A0A7N4NIU6_SARHA	A0A7N4NIU6	A0A7N4NIU6_S221_M1	1	Phospho (STY)	S	221	RSRPRARSPELLSPF
-1.04278659820557	-0.988219320774078	-0.507444620132446	-0.732011675834656	-0.719322919845581	-0.827456653118134	-0.712802350521088	1.11778092384338	0.646530866622925	1.27637696266174	1.38153696060181	1.10781848430634		Pleckstrin homology domain containing A4	A0A7N4NIU6_SARHA	A0A7N4NIU6	A0A7N4NIU6_S205_M1	1	Phospho (STY)	S	205	RRRELTPSPPPGLPA
-1.03942358493805	-0.871250629425049	-0.772664546966553	-0.795879483222961	-0.973157644271851	-1.00086772441864	1.22081768512726	0.018198374658823	0.983278870582581	0.993670701980591	0.988904714584351	1.24837327003479	IGFBP5	Insulin-like growth factor-binding protein 5	A0A7N4NJB7_SARHA	A0A7N4NJB7	A0A7N4NJB7_S115_M1	1	Phospho (STY)	S	115	QAKIERESREHEEPT
-0.901462376117706	-0.41134774684906	-0.565403819084167	-0.980086207389832	-1.26868581771851	-1.22607743740082	1.35464286804199	0.423442959785461	1.21677100658417	1.08344328403473	0.369216352701187	0.905546903610229	MAP2	Microtubule-associated protein	A0A7N4NK80_SARHA	A0A7N4NK80	A0A7N4NK80_S1024_M1	1	Phospho (STY)	S	1024	AEVARRKSVPSETLL
-0.861309349536896	-0.988202095031738	-0.554585993289948	-1.03250110149384	-1.00310182571411	-0.685190439224243	0.444120943546295	0.10272428393364	1.86078095436096	1.21587896347046	0.470927834510803	1.03045785427094	MAP2	Microtubule-associated protein	A0A7N4NK80_SARHA	A0A7N4NK80	A0A7N4NK80_S1748_M1	1	Phospho (STY)	S	1748	FTDGVSKSPEKRSSL
-0.777095317840576	-0.959213256835938	-0.142173826694489	-0.703440546989441	0.307849407196045	-0.719493865966797	-1.53611409664154	1.16043603420258	-0.267132163047791	1.29067325592041	1.45027601718903	0.895428478717804		Pericentrin/AKAP-450 centrosomal targeting domain-containing protein	A0A7N4NKE2_SARHA	A0A7N4NKE2	A0A7N4NKE2_S3556_M1	1	Phospho (STY)	S	3556	ALPGLAASPPACKDK
-0.368805915117264	-1.00667476654053	-0.0469744317233562	-1.02404618263245	-0.896485149860382	1.1097069978714	-0.686839640140533	-0.356925636529922	-0.759459972381592	1.59779965877533	1.39548671245575	1.04321825504303	SF3B2	SAP domain-containing protein	A0A7N4NL32_SARHA	A0A7N4NL32	A0A7N4NL32_S293_M1	1	Phospho (STY)	S	293	ARSSLGVSASETEED
-0.575125336647034	-0.765879333019257	-0.0831310749053955	0.290232479572296	-0.84138435125351	-0.486547529697418	-0.140081644058228	-0.809046804904938	-1.16439998149872	1.49968087673187	1.67549324035645	1.40018951892853	CHAMP1	C2H2-type domain-containing protein	A0A7N4NM49_SARHA	A0A7N4NM49	A0A7N4NM49_S214_M1	1	Phospho (STY)	S	214	LSPEPQKSPVANPLA
-1.06266188621521	-0.947381258010864	-0.896032810211182	-0.96588122844696	-0.882561028003693	0.0882010236382484	1.63006293773651	-0.527017056941986	0.418308436870575	0.981903970241547	1.21817219257355	0.944886744022369	AJM1	Apical junction component 1 homolog	A0A7N4NN48_SARHA	A0A7N4NN48	A0A7N4NN48_S880_M1	1	Phospho (STY)	S	880	VALATPGSPERRRRA
-1.49204206466675	-1.36464035511017	-0.596507012844086	0.839099049568176	1.24959981441498	-1.59532058238983	0.3672955930233	0.637559771537781	0.354175716638565	0.801099538803101	0.15820150077343	0.641478896141052	AHNAK	AHNAK nucleoprotein	A0A7N4NNJ1_SARHA	A0A7N4NNJ1	A0A7N4NNJ1_S5643_M1	1	Phospho (STY)	S	5643	KLPTGKLSGPGVGLH
-1.27954471111298	-1.78081047534943	-1.3650928735733	-0.0653592944145203	-0.506176829338074	0.272744238376617	0.968219995498657	0.890185415744781	0.359977453947067	0.821243464946747	0.984184861183167	0.700428605079651	ADGRA2	Adhesion G protein-coupled receptor A2	A0A7N4NPI3_SARHA	A0A7N4NPI3	A0A7N4NPI3_S1324_M1	1	Phospho (STY)	S	1324	YPGSSRNSPGAGPGP
-1.41413378715515	-1.69871866703033	-1.37525939941406	0.890675246715546	0.789984047412872	1.19213962554932	0.759590923786163	-0.200240924954414	-0.106513597071171	0.662039697170258	-0.0602109543979168	0.56064784526825		Lymphocyte specific protein 1	A0A7N4NPP8_SARHA	A0A7N4NPP8	A0A7N4NPP8_S223_M1	1	Phospho (STY)	S	223	ETEDRKVSPDSEETE
-1.41022038459778	-1.77742159366608	-1.55654895305634	0.637555360794067	0.907570600509644	1.14615094661713	0.691247820854187	0.139958307147026	0.263445138931274	0.405934184789658	0.251147508621216	0.301181107759476		Lymphocyte specific protein 1	A0A7N4NPP8_SARHA	A0A7N4NPP8	A0A7N4NPP8_T91_M1	1	Phospho (STY)	T	91	DGLGGPETPPEQQKL
-1.28797030448914	-1.86954474449158	-1.31009817123413	1.11281549930573	0.714149594306946	1.30444085597992	0.463720440864563	-0.202006995677948	-0.0412396341562271	0.433537185192108	0.368015229701996	0.314180999994278		Lymphocyte specific protein 1	A0A7N4NPP8_SARHA	A0A7N4NPP8	A0A7N4NPP8_S186_M1	1	Phospho (STY)	S	186	QLCVDPASGPEEAET
-1.49595236778259	-1.61992406845093	-1.58778262138367	0.0876978933811188	0.496933937072754	0.0155884623527527	0.792540550231934	0.73634535074234	0.192849904298782	1.14511203765869	0.419970631599426	0.816620171070099	PLEKHF2	Pleckstrin homology and FYVE domain containing 2	A0A7N4NQ24_SARHA	A0A7N4NQ24	A0A7N4NQ24_S16_M1	1	Phospho (STY)	S	16	EANTRRISIVENCFG
-1.63238430023193	-1.49396920204163	-1.65408134460449	0.76001650094986	0.885023236274719	0.945557117462158	0.828861057758331	0.33433273434639	0.183992117643356	0.341724306344986	0.113457851111889	0.387469977140427	KANK2	KN motif and ankyrin repeat domains 2	A0A7N4NQD3_SARHA	A0A7N4NQD3	A0A7N4NQD3_S681_M1	1	Phospho (STY)	S	681	PVTEAAPSPKADDEI
-0.66597718000412	-1.17291116714478	-0.81302136182785	-0.730347812175751	-1.02158617973328	-1.02642428874969	0.192751064896584	0.878024280071259	0.741503655910492	1.11171913146973	1.53119623661041	0.975073635578156	ZNF532	Zinc finger protein 532	A0A7N4NTY6_SARHA	A0A7N4NTY6	A0A7N4NTY6_S1009_M1	1	Phospho (STY)	S	1009	KLEKKLPSPVKKVAE
-0.962852418422699	-0.237540200352669	-0.861196398735046	-1.2967700958252	0.0644290670752525	-0.973424196243286	-0.966571509838104	1.11985743045807	0.662550151348114	1.31659388542175	1.09769344329834	1.03723096847534	DNM1	dynamin GTPase	A0A7N4NU38_SARHA	A0A7N4NU38	A0A7N4NU38_T609_M1	1	Phospho (STY)	T	609	QLELACETQEEVDSW
-0.496416330337524	-0.603337824344635	-0.37295988202095	-2.29235816001892	-0.653584659099579	-0.360088795423508	1.44899237155914	0.834175169467926	0.625537276268005	0.859958469867706	0.470935255289078	0.539147198200226	AMOTL1	Angiomotin like 1	A0A7N4NUL1_SARHA	A0A7N4NUL1	A0A7N4NUL1_S723_M1	1	Phospho (STY)	S	723	INHSRNGSYSESSLE
-1.79119479656219	-1.76769721508026	-0.953472256660461	0.941460192203522	0.907595038414001	1.03557467460632	0.435894459486008	0.607938408851624	-0.338961184024811	0.20151661336422	0.36013251543045	0.361213475465775	PKN1	protein kinase C	A0A7N4NVX6_SARHA	A0A7N4NVX6	A0A7N4NVX6_S940_M1	1	Phospho (STY)	S	940	PREARPLSAAEQEAF
-1.68686091899872	-1.67167556285858	-1.22674095630646	-0.121674217283726	-0.283721446990967	0.714208483695984	0.880495607852936	0.515837430953979	0.429921239614487	0.901669681072235	0.698373436927795	0.850167393684387	PPP1R12B	cGMP-dependent protein kinase interacting domain-containing protein	A0A7N4NWI5_SARHA	A0A7N4NWI5	A0A7N4NWI5_S21_M1	1	Phospho (STY)	S	21	SRKSQSDSPPASPSP
-1.24275362491608	-0.772016763687134	-1.01391220092773	-0.840259313583374	-1.5009138584137	0.119346685707569	0.857580304145813	0.827896535396576	0.459699630737305	1.11171984672546	0.957017302513123	1.03659546375275	MTMR3	Phosphatidylinositol-3-phosphate phosphatase	A0A7N4NWV0_SARHA	A0A7N4NWV0	A0A7N4NWV0_S625_M1	1	Phospho (STY)	S	625	RWQEHRRSLELSGLG
-0.296902298927307	-0.809055507183075	-0.430898308753967	-0.60406756401062	-0.230996772646904	-1.08279323577881	-0.594905018806458	-1.12101006507874	1.04718470573425	1.5655323266983	1.11866295337677	1.43924880027771	CDK13	Cyclin dependent kinase 13	A0A7N4NWZ2_SARHA	A0A7N4NWZ2	A0A7N4NWZ2_S433_M1	1	Phospho (STY)	S	433	RSRHSSISPSTLTLK
-0.707563042640686	-0.965222358703613	-0.780288338661194	-0.763257503509521	0.76141631603241	0.758065938949585	-1.51577770709991	-0.866528332233429	0.921482086181641	1.05352652072906	1.07013785839081	1.03400862216949	SCRIB	Scribble planar cell polarity protein	A0A7N4NX43_SARHA	A0A7N4NX43	A0A7N4NX43_T821_M1	1	Phospho (STY)	T	821	PENAITVTPLRPEDD
-0.533827841281891	-0.515492796897888	-0.256501257419586	-0.911746621131897	-0.738643109798431	-0.683479487895966	1.4472987651825	-1.08613920211792	-0.479900360107422	1.28487777709961	1.63967907428741	0.833875000476837	LOC116419759	Cytochrome b5 heme-binding domain-containing protein	A0A7N4NY23_SARHA	A0A7N4NY23	A0A7N4NY23_S56_M1	1	Phospho (STY)	S	56	RGKPLGDSSPLPVYS
-1.21991980075836	-1.32774341106415	-1.15837895870209	0.244172409176826	0.213870108127594	-1.53913879394531	0.750670969486237	0.716633319854736	0.759328246116638	1.01864802837372	0.608469545841217	0.933388411998749	SZRD1	SUZ domain-containing protein 1	A0A7N4NZB7_SARHA	A0A7N4NZB7	A0A7N4NZB7_S107_M1	1	Phospho (STY)	S	107	KRILGSASPEEEQEK
-1.02456545829773	-1.09728968143463	-2.02654314041138	-0.251931399106979	0.0783492550253868	0.0657560080289841	1.19053542613983	-0.0990282744169235	0.286695420742035	1.27033150196075	0.530020534992218	1.07766997814178	UBE2O	Ubiquitin conjugating enzyme E2 O	A0A7N4P1K9_SARHA	A0A7N4P1K9	A0A7N4P1K9_S319_M1	1	Phospho (STY)	S	319	SGPGRKKSIPLSIKN
-1.39416432380676	-0.898137986660004	-1.28499948978424	0.355147659778595	-0.781332492828369	0.655812561511993	-0.311800450086594	1.62960004806519	-0.53680545091629	1.20866978168488	0.61665278673172	0.741357266902924	PRRC2C	BAT2 N-terminal domain-containing protein	A0A7N4P1P2_SARHA	A0A7N4P1P2	A0A7N4P1P2_S1972_M1	1	Phospho (STY)	S	1972	AQKLPDLSPVENKEH
-0.689648985862732	-0.620668113231659	-0.735417127609253	-0.807055115699768	-0.652423441410065	-1.01506495475769	1.16614878177643	0.99455052614212	-1.08499503135681	1.22688889503479	1.09471726417542	1.12296736240387	ARHGEF40	Rho guanine nucleotide exchange factor 40	A0A7N4P247_SARHA	A0A7N4P247	A0A7N4P247_S953_M1	1	Phospho (STY)	S	953	EFLGDETSPQGRCRR
-1.92824304103851	-1.43437659740448	-1.20237326622009	1.16058433055878	0.847072720527649	1.01076030731201	0.591630339622498	0.332870602607727	-0.00501143746078014	0.465203046798706	0.0474366880953312	0.114446364343166	TGFB1I1	Transforming growth factor beta-1-induced transcript 1 protein	A0A7N4P297_SARHA	A0A7N4P297	A0A7N4P297_S85_M1	1	Phospho (STY)	S	85	STVCKPRSPKPAAPP
0.219570100307465	-0.453449875116348	-0.23288057744503	-0.695460498332977	-1.00531411170959	-0.207988381385803	-0.182253390550613	-1.08795547485352	-0.942748308181763	1.47567021846771	1.67113053798676	1.44167971611023	PLPP3	Phospholipid phosphatase 3	A0A7N4P2L1_SARHA	A0A7N4P2L1	A0A7N4P2L1_Y128_M1	1	Phospho (STY)	Y	128	NPYVAALYKQVGCFV
-1.33354866504669	-1.70636785030365	-1.41583347320557	0.168917402625084	0.983458995819092	0.419196486473083	0.473773449659348	-0.309328824281693	0.0044290260411799	0.755053102970123	1.38159823417664	0.578652024269104	MAPK1	mitogen-activated protein kinase	A0A7N4P2U5_SARHA	A0A7N4P2U5	A0A7N4P2U5_Y175_M1	1	Phospho (STY)	Y	175	HTGFLTEYVATRWYR
-0.960739850997925	-0.553820490837097	-0.902658343315125	-0.77906322479248	-0.759376287460327	-0.510847568511963	0.690419673919678	1.25855374336243	-1.05436158180237	1.20987069606781	1.38744986057281	0.974573254585266	TRIM28	Tripartite motif containing 28	A0A7N4P2X3_SARHA	A0A7N4P2X3	A0A7N4P2X3_T762_M1	1	Phospho (STY)	T	762	GPESVALTPDGNTCP
-1.0622638463974	-0.549251675605774	-0.664137661457062	-1.01333689689636	-1.22145855426788	-1.06951916217804	1.39795851707458	0.80706262588501	0.766970038414001	0.924985885620117	0.826557338237762	0.85643345117569	SIPA1L2	Signal induced proliferation associated 1 like 2	A0A7N4P4I1_SARHA	A0A7N4P4I1	A0A7N4P4I1_S195_M1	1	Phospho (STY)	S	195	ALHREYGSTSSIDRQ
-1.39443862438202	-1.38660180568695	-1.66384613513947	-0.413712024688721	0.438583463430405	0.35143718123436	1.07906293869019	0.379464447498322	-0.0627586469054222	1.16075658798218	0.562822580337524	0.949230074882507	ARHGEF7	Rho guanine nucleotide exchange factor 7	A0A7N4P4Z9_SARHA	A0A7N4P4Z9	A0A7N4P4Z9_S783_M1	1	Phospho (STY)	S	783	TSRSRKESAPQVLLP
-1.39464163780212	-1.55124044418335	-1.51142990589142	-0.248622417449951	0.747696995735168	0.63499903678894	0.695437014102936	-0.234925776720047	0.779246628284454	1.01329708099365	-0.0101855434477329	1.0803689956665	CDK14	Cyclin dependent kinase 14	A0A7N4P5N5_SARHA	A0A7N4P5N5	A0A7N4P5N5_S95_M1	1	Phospho (STY)	S	95	TQVKRVHSENNACIN
-0.771203815937042	-0.510292530059814	-0.413537472486496	-0.990117132663727	-0.976687252521515	-0.799188435077667	-0.874090075492859	0.852852940559387	0.702857255935669	1.60684454441071	0.599701762199402	1.57286024093628	ARHGAP31	Rho GTPase activating protein 31	A0A7N4P6G7_SARHA	A0A7N4P6G7	A0A7N4P6G7_S272_M1	1	Phospho (STY)	S	272	RKERRENSLPEIVPP
-1.82292819023132	-1.8232569694519	-1.13274097442627	0.567418456077576	0.389784514904022	0.563924610614777	0.257139593362808	0.433931529521942	0.536323845386505	0.920139968395233	0.185945346951485	0.924318313598633	CAD	CAD protein	A0A7N4P6H6_SARHA	A0A7N4P6H6	A0A7N4P6H6_S1403_M1	1	Phospho (STY)	S	1403	GAGGRRLSSFVTKGY
-0.0564637146890163	0.0429184027016163	0.261303812265396	-1.52299213409424	-1.70107793807983	-1.51932144165039	0.70286351442337	0.900689244270325	0.77111953496933	0.756618618965149	0.714665532112122	0.649676442146301	NDRG4	NDRG family member 4	A0A7N4P7N0_SARHA	A0A7N4P7N0	A0A7N4P7N0_S347_M1	1	Phospho (STY)	S	347	LARSRTASLTSASSV
-0.552614569664001	-0.671125829219818	-0.721422612667084	-1.41911399364471	-0.810561180114746	-1.06937122344971	0.384003251791	0.210223630070686	0.785537838935852	1.47766184806824	1.0080064535141	1.37877643108368	NDRG4	NDRG family member 4	A0A7N4P7N0_SARHA	A0A7N4P7N0	A0A7N4P7N0_S328_M1	1	Phospho (STY)	S	328	YLKDRRLSGGAVPSA
-1.73756682872772	-1.34488296508789	-1.53980147838593	1.11246013641357	0.481995612382889	-0.0710424184799194	0.511253237724304	0.815891742706299	-0.16340272128582	0.626013219356537	0.903265833854675	0.405816555023193	MSL1	MSL complex subunit 1	A0A7N4P827_SARHA	A0A7N4P827	A0A7N4P827_S494_M1	1	Phospho (STY)	S	494	PLRDPNPSELLENLD
-1.83531081676483	-1.76052045822144	-1.00475311279297	0.0753749758005142	0.119112811982632	0.536517024040222	0.17770604789257	1.11138331890106	0.51782500743866	1.01367998123169	0.750685095787048	0.298300057649612	JUNB	JunB proto-oncogene, AP-1 transcription factor subunit	A0A7N4P8J8_SARHA	A0A7N4P8J8	A0A7N4P8J8_S96_M1	1	Phospho (STY)	S	96	AGSLKLASPELERLI
-1.48272168636322	-1.69892823696136	-1.44898545742035	0.211566403508186	0.012825571000576	-0.0562510117888451	1.23865604400635	0.738050699234009	0.456445395946503	0.67851984500885	0.907199561595917	0.44362285733223	PCDH9	Protocadherin 9	A0A7N4P8M1_SARHA	A0A7N4P8M1	A0A7N4P8M1_S932_M1	1	Phospho (STY)	S	932	PTTFKPNSPDLAKHY
-1.33646976947784	-0.661622643470764	-1.18472015857697	-0.231609225273132	-1.15238165855408	-0.921169102191925	0.701525270938873	0.926583647727966	0.75070184469223	1.09591400623322	1.02250671386719	0.990741014480591	ATG4C	Cysteine protease	A0A7N4P8Y1_SARHA	A0A7N4P8Y1	A0A7N4P8Y1_S369_M1	1	Phospho (STY)	S	369	LESFHCPSPKKMSFR
-1.64840459823608	-1.97396409511566	-0.703087389469147	0.0296909045428038	-0.2096316665411	-0.124672144651413	0.420917838811874	1.08844399452209	0.641580879688263	0.876150667667389	0.854462087154388	0.748513400554657	MARCKS	Myristoylated alanine rich protein kinase C substrate	A0A7N4P970_SARHA	A0A7N4P970	A0A7N4P970_S115_M1	1	Phospho (STY)	S	115	DKEEAAGSPEAPAPA
-1.361741065979	-1.33183634281158	-1.49958682060242	-0.766586720943451	-0.220070704817772	0.171375259757042	1.0613124370575	0.949332058429718	0.608481705188751	0.879468858242035	0.484277456998825	1.02557384967804	FNBP1L	Formin-binding protein 1-like	A0A7N4PAR6_SARHA	A0A7N4PAR6	A0A7N4PAR6_S488_M1	1	Phospho (STY)	S	488	GRGDRRHSSDINHLV
-0.747566759586334	-0.989519953727722	-0.941076815128326	-1.57840764522552	-0.462641656398773	-0.0491793490946293	0.808807253837585	1.4441419839859	-0.414001315832138	1.17080700397491	0.73747706413269	1.02116024494171	FNBP1L	Formin-binding protein 1-like	A0A7N4PAR6_SARHA	A0A7N4PAR6	A0A7N4PAR6_S295_M1	1	Phospho (STY)	S	295	QHIYRTVSDGTISAS
-1.11478960514069	-0.18212702870369	-0.617814302444458	-0.805873036384583	-1.40676522254944	-1.30688619613647	1.00172555446625	0.740541458129883	0.747238278388977	1.02628839015961	0.925527632236481	0.992934107780457	CDKN1B	Cyclin dependent kinase inhibitor 1B	A0A7N4PB29_SARHA	A0A7N4PB29	A0A7N4PB29_S10_M1	1	Phospho (STY)	S	10	NVRISDGSPTLERME
-0.695674538612366	-0.629991590976715	-1.09863615036011	-1.21342849731445	-1.26744937896729	-0.576858043670654	1.27935218811035	0.577312827110291	0.734718501567841	1.32433426380157	0.71188485622406	0.854435443878174	CDKN1B	Cyclin dependent kinase inhibitor 1B	A0A7N4PB29_SARHA	A0A7N4PB29	A0A7N4PB29_S162_M1	1	Phospho (STY)	S	162	RPATDDVSPQNKRAN
-0.577520847320557	-1.31611895561218	-0.299649953842163	-0.703444838523865	-0.252224177122116	-1.33730757236481	-0.849256813526154	0.838612854480743	1.04365789890289	1.17326688766479	1.07590568065643	1.20407998561859	SOGA1	Suppressor of glucose, autophagy associated 1	A0A7N4PBC9_SARHA	A0A7N4PBC9	A0A7N4PBC9_S1262_M1	1	Phospho (STY)	S	1262	KKTSPPASLLPNTLM
-1.46682345867157	-1.36959290504456	-1.44913327693939	-0.688933134078979	0.353134036064148	0.740401446819305	1.14517509937286	1.26006329059601	-0.0848724246025085	0.529510319232941	0.457196921110153	0.573873996734619	LOC100934794	POM121 transmembrane nucleoporin C	A0A7N4PBH1_SARHA	A0A7N4PBH1	A0A7N4PBH1_S395_M1	1	Phospho (STY)	S	395	KRSGPSTSPLSSPAS
-1.07800364494324	-0.754035472869873	-0.489258229732513	-0.694448590278625	-1.07463097572327	-0.69663417339325	-0.6622394323349	1.23236048221588	0.907802402973175	1.61897373199463	0.648997485637665	1.04111647605896	FRMD4A	FERM domain containing 4A	A0A7N4PBI3_SARHA	A0A7N4PBI3	A0A7N4PBI3_S373_M1	1	Phospho (STY)	S	373	IHAARSLSEIAIDLT
-1.88866662979126	-1.02920424938202	-1.29856526851654	0.0606250278651714	-0.286925047636032	-0.126334995031357	0.89002788066864	0.770250201225281	0.0115864286199212	1.47982227802277	0.656198680400848	0.761185705661774	PPP1R10	Serine/threonine-protein phosphatase 1 regulatory subunit 10	A0A7N4PBM5_SARHA	A0A7N4PBM5	A0A7N4PBM5_S313_M1	1	Phospho (STY)	S	313	KKKKKVLSPTATKPS
-1.52614116668701	-1.73602032661438	-1.58539533615112	0.167206630110741	0.64780455827713	0.342596769332886	0.640192031860352	0.735706269741058	0.337486505508423	0.975863873958588	0.326210498809814	0.674489676952362	CLIP2	CAP-Gly domain containing linker protein 2	A0A7N4PBV5_SARHA	A0A7N4PBV5	A0A7N4PBV5_S348_M1	1	Phospho (STY)	S	348	SRYARKISGTTALQE
-0.78140914440155	-0.836526453495026	-0.885355889797211	-1.04672062397003	-1.24716746807098	-0.711041986942291	1.26114976406097	1.02937507629395	0.194135099649429	1.10436391830444	0.954276561737061	0.964921236038208	CLIP2	CAP-Gly domain containing linker protein 2	A0A7N4PBV5_SARHA	A0A7N4PBV5	A0A7N4PBV5_S970_M1	1	Phospho (STY)	S	970	AADQRRYSLIDPSSE
-1.20585310459137	-0.588594615459442	-1.24493205547333	-1.35414397716522	0.552935183048248	0.411531955003738	-1.02086842060089	0.78513240814209	0.762002050876617	1.17033863067627	0.526242792606354	1.20620918273926	RPRD1A	Regulation of nuclear pre-mRNA domain-containing protein	A0A7N4PDN0_SARHA	A0A7N4PDN0	A0A7N4PDN0_S139_M1	1	Phospho (STY)	S	139	DKKSRKRSYEQIKVD
-0.236396297812462	-0.187660500407219	-0.357210874557495	-2.74473905563354	-0.356737792491913	-0.343904286623001	0.801786720752716	0.65975546836853	0.616324543952942	0.673516750335693	0.703334927558899	0.771930336952209	SH3PXD2A	SH3 and PX domains 2A	A0A7N4PDP9_SARHA	A0A7N4PDP9	A0A7N4PDP9_S592_M1	1	Phospho (STY)	S	592	SYPPRRSSPASSLQR
-1.12349081039429	-1.09719300270081	-0.686451137065887	-0.670969605445862	-1.11378002166748	-0.916341423988342	0.759187817573547	0.633042633533478	0.820996940135956	1.00192391872406	1.28000462055206	1.11307001113892	SH3PXD2A	SH3 and PX domains 2A	A0A7N4PDP9_SARHA	A0A7N4PDP9	A0A7N4PDP9_S394_M1	1	Phospho (STY)	S	394	NGSTTTGSPEKPGSK
-1.037553191185	-0.695397257804871	-1.11164140701294	-1.30073261260986	-0.637911438941956	-0.775930404663086	1.12678050994873	0.728052973747253	0.52485454082489	1.08701729774475	1.21547019481659	0.876990914344788	SH3PXD2A	SH3 and PX domains 2A	A0A7N4PDP9_SARHA	A0A7N4PDP9	A0A7N4PDP9_S813_M1	1	Phospho (STY)	S	813	EEGGRRGSADFITLP
-0.112442120909691	-0.108763568103313	0.00512395985424519	-1.16633892059326	-0.86368453502655	-2.28232479095459	0.483736991882324	0.515811920166016	0.70140415430069	0.984658718109131	0.939068496227264	0.903749704360962	SH3PXD2A	SH3 and PX domains 2A	A0A7N4PDP9_SARHA	A0A7N4PDP9	A0A7N4PDP9_S724_M1	1	Phospho (STY)	S	724	ASDAGLRSPPKGNVK
-0.525887548923492	-0.716382801532745	-0.635443389415741	-1.40709578990936	0.662446975708008	-1.22330892086029	-0.978966593742371	1.13990414142609	0.687719821929932	0.866750836372375	1.32992124557495	0.80034202337265	LIN54	Lin-54 DREAM MuvB core complex component	A0A7N4PDS5_SARHA	A0A7N4PDS5	A0A7N4PDS5_T284_M1	1	Phospho (STY)	T	284	LSQSAPGTPPKTITI
-0.866466104984283	-0.438008815050125	-0.473844558000565	-0.058070681989193	0.174906581640244	-0.680767714977264	-1.15005099773407	-0.474134862422943	-0.700752198696136	1.69376385211945	1.54797673225403	1.42544889450073	SVIL	HP domain-containing protein	A0A7N4PEZ6_SARHA	A0A7N4PEZ6	A0A7N4PEZ6_S1337_M1	1	Phospho (STY)	S	1337	MVKKGLASPTAITPV
-1.7705614566803	-0.981626689434052	-1.26088738441467	-0.635928869247437	0.284608095884323	-0.0470281876623631	1.20205092430115	-0.327273905277252	1.14565455913544	0.984721958637238	0.725830614566803	0.680440366268158	SVIL	HP domain-containing protein	A0A7N4PEZ6_SARHA	A0A7N4PEZ6	A0A7N4PEZ6_S1074_M1	1	Phospho (STY)	S	1074	KYTPRKGSMEHADLL
-0.324392586946487	-1.4881546497345	-1.29259443283081	-1.19366800785065	0.0432311072945595	-0.0274788197129965	1.05452716350555	-0.712006807327271	1.16380560398102	0.767204403877258	1.02439486980438	0.985132217407227	SVIL	HP domain-containing protein	A0A7N4PEZ6_SARHA	A0A7N4PEZ6	A0A7N4PEZ6_S331_M1	1	Phospho (STY)	S	331	PKQTRRVSLSSPKQP
-1.06499660015106	-1.31816697120667	-0.823216378688812	-1.14136838912964	0.713512778282166	0.663065969944	0.759316802024841	0.781488955020905	-1.18424153327942	1.23917353153229	0.434850811958313	0.940581083297729	USP19	Ubiquitin specific peptidase 19	A0A7N4PGQ0_SARHA	A0A7N4PGQ0	A0A7N4PGQ0_S997_M1	1	Phospho (STY)	S	997	RAAPDRGSVPSLDTG
-0.0617271810770035	0.107467278838158	-0.473243743181229	-1.19275403022766	-0.823768734931946	-1.50179815292358	1.17346465587616	-1.03697037696838	0.586618781089783	1.08876287937164	1.33651542663574	0.797433197498322	TNS2	Tensin 2	A0A7N4PHI9_SARHA	A0A7N4PHI9	A0A7N4PHI9_S834_M1	1	Phospho (STY)	S	834	PQNQENRSPSLAPAL
-1.20295536518097	-0.678991973400116	-0.821313381195068	-1.58919954299927	0.524696111679077	0.414306133985519	0.864814043045044	-1.07320189476013	1.22632682323456	0.690653860569	0.497266918420792	1.14759826660156	SRRM2	Spt5 C-terminal domain-containing protein	A0A7N4PK06_SARHA	A0A7N4PK06	A0A7N4PK06_S1098_M2	2	Phospho (STY)	S	1098	LSHSGSHSPCPKVKS
-1.00666856765747	-0.652542889118195	-0.616548299789429	0.155925363302231	-2.11544394493103	-0.0661503225564957	0.0663477629423141	1.4428129196167	0.0752687454223633	1.16451239585876	0.666906952857971	0.885579943656921	SRRM2	Spt5 C-terminal domain-containing protein	A0A7N4PK06_SARHA	A0A7N4PK06	A0A7N4PK06_T2168_M1	1	Phospho (STY)	T	2168	RNHSGSRTPPVALNS
-1.00134658813477	-1.24652230739594	-1.27124655246735	-0.528543829917908	-1.0135577917099	0.0396542139351368	0.252473950386047	0.989933848381042	0.28302726149559	1.26768159866333	0.723473966121674	1.50497221946716	SRRM2	Spt5 C-terminal domain-containing protein	A0A7N4PK06_SARHA	A0A7N4PK06	A0A7N4PK06_S1125_M1	1	Phospho (STY)	S	1125	SPQPKAKSPTPPGHE
-0.702401280403137	-0.686678647994995	-0.502845048904419	-0.367255985736847	-0.621313273906708	-0.494732558727264	1.05212295055389	-0.878878593444824	-1.04818177223206	1.50840282440186	1.32290947437286	1.4188517332077	SRRM2	Spt5 C-terminal domain-containing protein	A0A7N4PK06_SARHA	A0A7N4PK06	A0A7N4PK06_S459_M1	1	Phospho (STY)	S	459	PAPRRELSPSPTTKS
-1.59352040290833	-1.03800535202026	-1.56254863739014	0.313524633646011	-1.0423344373703	0.311392486095428	0.562571346759796	0.594225883483887	0.929421186447144	0.833846569061279	0.865440189838409	0.825986564159393	XIRP1	Xin actin binding repeat containing 1	A0A7N4PKM3_SARHA	A0A7N4PKM3	A0A7N4PKM3_S1831_M1	1	Phospho (STY)	S	1831	EARPGQVSPVGPKEV
-0.585384428501129	-0.779902219772339	-1.32654631137848	-1.39669978618622	-1.09361517429352	-0.149840280413628	0.833307504653931	0.494004279375076	0.94937264919281	1.1568318605423	1.21383786201477	0.684633910655975	XIRP1	Xin actin binding repeat containing 1	A0A7N4PKM3_SARHA	A0A7N4PKM3	A0A7N4PKM3_S533_M1	1	Phospho (STY)	S	533	PLDRLGQSPERVDVI
-1.28589534759521	-1.46326589584351	-1.15930116176605	0.286912322044373	-1.37568211555481	0.350887715816498	0.713618755340576	0.620047986507416	0.728264093399048	0.776586711406708	1.1298770904541	0.677949845790863	XIRP1	Xin actin binding repeat containing 1	A0A7N4PKM3_SARHA	A0A7N4PKM3	A0A7N4PKM3_S2051_M1	1	Phospho (STY)	S	2051	PEPSPGASPLLPRRQ
-1.02519571781158	-0.817988514900208	-0.23386512696743	-1.15289556980133	-1.491663813591	0.309011191129684	-0.603362441062927	0.810037553310394	1.17003619670868	0.997814238071442	1.2575364112854	0.780535638332367	XIRP1	Xin actin binding repeat containing 1	A0A7N4PKM3_SARHA	A0A7N4PKM3	A0A7N4PKM3_S2047_M1	1	Phospho (STY)	S	2047	GHGEPEPSPGASPLL
-0.689785957336426	-0.508264720439911	-0.867705345153809	-0.899178981781006	-0.794699251651764	0.688957452774048	-0.960661470890045	-0.71439254283905	1.07778489589691	1.02272140979767	1.8015718460083	0.843652725219727	XIRP1	Xin actin binding repeat containing 1	A0A7N4PKM3_SARHA	A0A7N4PKM3	A0A7N4PKM3_S2117_M1	1	Phospho (STY)	S	2117	RGGYEGTSPLLRRYL
-1.72720670700073	-1.18576610088348	-1.29749608039856	-0.229708701372147	-0.602752923965454	-0.103791691362858	0.746608912944794	0.686490774154663	0.865212738513947	0.979207456111908	1.02754330635071	0.841659069061279	XIRP1	Xin actin binding repeat containing 1	A0A7N4PKM3_SARHA	A0A7N4PKM3	A0A7N4PKM3_S2002_M1	1	Phospho (STY)	S	2002	SAARKPPSPGDSPDI
-1.45916819572449	-1.22686064243317	-1.96725356578827	0.507589042186737	-0.163278043270111	0.282158553600311	0.625020086765289	0.664058744907379	0.748780429363251	0.988989353179932	0.138544678688049	0.86141961812973	XIRP1	Xin actin binding repeat containing 1	A0A7N4PKM3_SARHA	A0A7N4PKM3	A0A7N4PKM3_S906_M1	1	Phospho (STY)	S	906	GSYVRTVSVSDVQQG
-1.21074974536896	-1.3034975528717	-1.86875200271606	0.106041796505451	-0.131534442305565	-0.469687074422836	0.592624664306641	0.684535145759583	0.792130887508392	1.02036941051483	0.840521812438965	0.947997152805328	XIRP1	Xin actin binding repeat containing 1	A0A7N4PKM3_SARHA	A0A7N4PKM3	A0A7N4PKM3_S1335_M1	1	Phospho (STY)	S	1335	KHKPKAVSPAQEALH
-1.92847609519958	-1.38119912147522	-1.36824905872345	0.21780788898468	-0.335741311311722	0.574517786502838	0.68199348449707	0.697380602359772	0.791646718978882	0.653984427452087	0.821048617362976	0.575286090373993	XIRP1	Xin actin binding repeat containing 1	A0A7N4PKM3_SARHA	A0A7N4PKM3	A0A7N4PKM3_S796_M1	1	Phospho (STY)	S	796	AVEGGPGSPQTLRFE
-1.56342792510986	-1.59058403968811	-1.5730140209198	0.356882810592651	-0.317109405994415	0.347783297300339	0.605157256126404	0.655531227588654	0.636040508747101	0.850486040115356	0.870419025421143	0.721835196018219	XIRP1	Xin actin binding repeat containing 1	A0A7N4PKM3_SARHA	A0A7N4PKM3	A0A7N4PKM3_S210_M1	1	Phospho (STY)	S	210	DSLGRAASAQEQSPL
-1.24295699596405	-1.80157876014709	-1.53526544570923	0.509990096092224	0.139809891581535	1.51852869987488	-0.0120533611625433	0.308509081602097	0.368780642747879	0.600192308425903	0.669210076332092	0.476833701133728	PPP1R12A	Protein phosphatase 1 regulatory subunit	A0A7N4PMT9_SARHA	A0A7N4PMT9	A0A7N4PMT9_S299_M1	1	Phospho (STY)	S	299	SEKREKKSPLIESTA
-1.22214615345001	-1.56146490573883	-1.62431299686432	1.25604569911957	0.804521083831787	1.30624735355377	0.238280028104782	0.451177537441254	-0.0150929214432836	0.396014302968979	-0.215612456202507	0.186343520879745	LOC100931911	Death domain-containing protein	A0A7N4PMY4_SARHA	A0A7N4PMY4	A0A7N4PMY4_S402_M1	1	Phospho (STY)	S	402	EQLLVAGSPPRAGWQ
-1.64173591136932	-1.70940327644348	-1.42440950870514	0.21358348429203	0.175422951579094	0.36059495806694	1.15446817874908	0.303583651781082	0.54009598493576	0.806891858577728	0.479618817567825	0.741288721561432	KIF26B	Kinesin family member 26B	A0A7N4PN07_SARHA	A0A7N4PN07	A0A7N4PN07_S865_M1	1	Phospho (STY)	S	865	ANLLRNHSPVPSGAF
-1.67119419574738	-1.27384006977081	-1.80479621887207	0.549894452095032	0.505443453788757	0.747189939022064	1.21354639530182	0.282487660646439	0.0544022060930729	0.469206303358078	0.514414489269257	0.413245528936386	KIF26B	Kinesin family member 26B	A0A7N4PN07_SARHA	A0A7N4PN07	A0A7N4PN07_S944_M1	1	Phospho (STY)	S	944	SEYKPPNSPSQRCKV
-0.796371102333069	-0.652456879615784	-0.815423429012299	-0.964728593826294	-0.732251346111298	-0.470682710409164	1.41770100593567	0.913565695285797	-1.1263108253479	1.11526846885681	1.04472851753235	1.06696128845215	WDR20	WD repeat domain 20	A0A7N4PNC8_SARHA	A0A7N4PNC8	A0A7N4PNC8_S357_M1	1	Phospho (STY)	S	357	SRLSKRNSTDSRPVS
-1.65921783447266	-1.71993315219879	-1.5253758430481	0.333446204662323	0.274103134870529	0.467481285333633	0.451384395360947	0.767072439193726	0.500935196876526	0.670891582965851	0.838667631149292	0.600544929504395		RALY RNA binding protein like	A0A7N4PPI5_SARHA	A0A7N4PPI5	A0A7N4PPI5_S145_M1	1	Phospho (STY)	S	145	DQISEEQSPSTDGKK
-0.99810403585434	-0.685152769088745	-0.600872755050659	-1.02603363990784	-1.19325685501099	-0.945249199867249	1.2110276222229	0.173410460352898	0.654592454433441	1.17809593677521	1.10456275939941	1.12697982788086	EPN2	Epsin 2	A0A7N4PR89_SARHA	A0A7N4PR89	A0A7N4PR89_S192_M1	1	Phospho (STY)	S	192	EYGKSGGSPASYHGS
-0.871877133846283	-1.15519905090332	-1.18549382686615	-1.29606175422668	1.07394647598267	0.932381868362427	0.820889353752136	-1.09007859230042	0.704082429409027	0.741532266139984	0.589563071727753	0.73631477355957	PALM2AKAP2	A-kinase anchor protein 2 C-terminal domain-containing protein	A0A7N4PRI0_SARHA	A0A7N4PRI0	A0A7N4PRI0_S1092_M1	1	Phospho (STY)	S	1092	FKPPQVSSPVQEKRD
-0.713858485221863	-1.0507904291153	-1.29744589328766	-0.420894622802734	-1.27407467365265	-0.499072253704071	0.617782533168793	1.47319102287292	0.282152354717255	1.10004878044128	1.22483336925507	0.558128297328949	MEX3B	RING-type domain-containing protein	A0A7N4PRL4_SARHA	A0A7N4PRL4	A0A7N4PRL4_S458_M1	1	Phospho (STY)	S	458	GVGCPRLSPPLHGVG
-1.02545273303986	-1.45467269420624	-1.72674834728241	0.677667796611786	-0.750602543354034	0.155379816889763	0.801263213157654	0.860162734985352	0.315095692873001	1.15327560901642	-0.00171065179165453	0.996342122554779	ANKRD10	Ankyrin repeat domain 10	A0A7N4PSX9_SARHA	A0A7N4PSX9	A0A7N4PSX9_S216_M1	1	Phospho (STY)	S	216	GGTNRKRSFEDVESA
-0.299708068370819	-0.0730168223381042	-0.0226495433598757	-1.76003003120422	-1.60461688041687	-1.10406291484833	0.911718606948853	0.874719798564911	0.605847835540771	0.825151026248932	0.903509676456451	0.743137419223785	TRIM2	RING-type E3 ubiquitin transferase	A0A7N4PTA2_SARHA	A0A7N4PTA2	A0A7N4PTA2_S454_M1	1	Phospho (STY)	S	454	VIRSADVSPTTEGVK
-1.0175439119339	-0.72745817899704	-0.756479680538177	0.216189682483673	-1.66415905952454	-0.566065967082977	-0.516888797283173	1.21351647377014	0.929211735725403	1.2489709854126	0.490629851818085	1.15007674694061	USP28	Ubiquitin specific peptidase 28	A0A7N4PTR6_SARHA	A0A7N4PTR6	A0A7N4PTR6_S1131_M1	1	Phospho (STY)	S	1131	PPTIRPNSPYDLCSR
-0.725821077823639	-0.728545904159546	-0.693759739398956	-1.05659937858582	1.47766077518463	-0.803432404994965	-0.182549074292183	-1.23103010654449	0.994045257568359	1.15037739276886	0.765507519245148	1.03414666652679	WWTR1	WW domain containing transcription regulator 1	A0A7N4PU43_SARHA	A0A7N4PU43	A0A7N4PU43_S97_M1	1	Phospho (STY)	S	97	AQHVRSHSSPASLQL
-0.546479761600494	-1.57247972488403	-1.13670861721039	-1.20607566833496	-0.602731823921204	0.196300819516182	0.915944814682007	1.65923225879669	0.215082958340645	0.672667682170868	0.670886218547821	0.734360814094543	WWTR1	WW domain containing transcription regulator 1	A0A7N4PU43_SARHA	A0A7N4PU43	A0A7N4PU43_S78_M1	1	Phospho (STY)	S	78	GSHPARLSGGGGGGG
-0.797727167606354	-1.13251185417175	-1.27781164646149	-0.809715151786804	-0.937408626079559	-0.0703064650297165	1.89459478855133	1.11271917819977	0.430709034204483	0.706843078136444	0.505181074142456	0.375433713197708	BICD2	BICD cargo adaptor 2	A0A7N4PV29_SARHA	A0A7N4PV29	A0A7N4PV29_S576_M1	1	Phospho (STY)	S	576	PEGKGRRSPVLLSKG
-1.51658034324646	-2.06082129478455	-1.09618163108826	0.516797184944153	0.255942434072495	0.416482537984848	0.0376027673482895	1.18448793888092	0.439015924930573	0.676523685455322	0.701820075511932	0.444910734891891	PCDH7	Protocadherin 7	A0A7N4PX99_SARHA	A0A7N4PX99	A0A7N4PX99_S995_M1	1	Phospho (STY)	S	995	SVNGGPGSPDLARHY
-1.12612688541412	-1.2157564163208	-0.934624493122101	-1.46019434928894	0.417365312576294	0.464181035757065	-0.746270060539246	1.10067343711853	0.736451208591461	0.924037992954254	0.93647700548172	0.903786242008209	PCDH7	Protocadherin 7	A0A7N4PX99_SARHA	A0A7N4PX99	A0A7N4PX99_S1017_M1	1	Phospho (STY)	S	1017	TVQLHPQSPTAGKKH
-1.45752060413361	-0.458796858787537	-0.721591413021088	-0.404458492994308	-0.0490704998373985	-1.32199561595917	1.10149025917053	1.10903024673462	-0.809931337833405	0.756702244281769	1.21135771274567	1.04478442668915	CBX6	Chromobox 6	A0A7N4PXB3_SARHA	A0A7N4PXB3	A0A7N4PXB3_S365_M1	1	Phospho (STY)	S	365	GPTPPPVSPPRASSD
-1.57744693756104	-1.18538618087769	-1.99229753017426	0.240228220820427	0.885206282138824	0.542428016662598	0.90975296497345	0.549454271793365	0.26405331492424	0.656150460243225	0.107550442218781	0.600306689739227	REPS1	RALBP1 associated Eps domain containing 1	A0A7N4PXV4_SARHA	A0A7N4PXV4	A0A7N4PXV4_S143_M1	1	Phospho (STY)	S	143	RVQVKKGSVSHDAVQ
-1.15541291236877	-1.54997408390045	-1.66144680976868	0.66279548406601	1.27790534496307	1.48105359077454	0.324927687644958	0.0176020935177803	0.168733805418015	0.0936118885874748	0.303039640188217	0.0371642485260963	CFL1	Cofilin 1	A0A7N4PY16_SARHA	A0A7N4PY16	A0A7N4PY16_S41_M1	1	Phospho (STY)	S	41	KAVLFCLSEDKKNIV
-1.2334691286087	-0.872699916362762	-1.27841198444366	-1.28311431407928	-0.0434249900281429	-0.216093137860298	1.7955756187439	0.398874193429947	0.665116846561432	0.919859349727631	0.404740959405899	0.743046522140503		PDZ domain-containing protein	A0A7N4PY43_SARHA	A0A7N4PY43	A0A7N4PY43_S335_M1	1	Phospho (STY)	S	335	VRGRRKKSDDVTDTV
-0.136485606431961	-1.36718428134918	-0.650012195110321	-0.052870087325573	0.161419197916985	1.35428559780121	0.0665643066167831	-1.45925915241241	-1.12299132347107	1.09908246994019	1.09301400184631	1.01443707942963	SEC16A	Protein transport protein sec16	A0A7N4PYB2_SARHA	A0A7N4PYB2	A0A7N4PYB2_S2149_M1	1	Phospho (STY)	S	2149	KGRERSNSAGQQPSP
-0.704280316829681	-0.525894641876221	-0.64761608839035	-1.00127875804901	-0.648561179637909	1.23512160778046	1.14989018440247	-0.815468311309814	-1.22172200679779	1.04826247692108	1.13233077526093	0.999216258525848	GPATCH8	G-patch domain containing 8	A0A7N4PYC5_SARHA	A0A7N4PYC5	A0A7N4PYC5_S1102_M1	1	Phospho (STY)	S	1102	RKIERKPSVSEEVIP
-1.65573406219482	-1.34943747520447	-1.66248083114624	0.53943395614624	0.465133309364319	1.04370629787445	1.02733385562897	0.766886949539185	0.467921257019043	0.0319482646882534	0.446062743663788	-0.120774321258068	STAMBPL1	STAM binding protein like 1	A0A7N4PZF7_SARHA	A0A7N4PZF7	A0A7N4PZF7_S240_M1	1	Phospho (STY)	S	240	VPTYAGQSPPVNRAL
-0.750225305557251	-0.304068326950073	-0.406159102916718	-1.7226402759552	-1.00123596191406	-1.0284548997879	0.362525045871735	1.35233199596405	0.570527672767639	1.05160224437714	0.961920738220215	0.913876116275787	BUD13	BUD13 homolog	A0A7N4Q058_SARHA	A0A7N4Q058	A0A7N4Q058_S187_M1	1	Phospho (STY)	S	187	PKRARHDSPEPSPPG
-0.964006900787354	-2.05004501342773	-1.58741009235382	0.709300994873047	0.873262345790863	1.15530467033386	0.567874610424042	0.167539179325104	0.469495803117752	0.159367993474007	0.36515149474144	0.134164988994598	HDAC7	Histone deacetylase	A0A7N4Q195_SARHA	A0A7N4Q195	A0A7N4Q195_S190_M1	1	Phospho (STY)	S	190	FPLRKTVSEPNLKLR
-1.30238676071167	-1.40163552761078	-1.23174321651459	0.700733542442322	1.088543176651	1.06864583492279	0.835498154163361	0.431888073682785	-1.29502558708191	0.379206627607346	0.495134592056274	0.231141045689583	HDAC7	Histone deacetylase	A0A7N4Q195_SARHA	A0A7N4Q195	A0A7N4Q195_S494_M1	1	Phospho (STY)	S	494	LGRLARGSLGDSVLL
-1.12096798419952	-0.989772796630859	-0.566684186458588	0.775797486305237	0.243799477815628	-1.38179266452789	-1.33751285076141	0.804269313812256	0.472589701414108	1.00754868984222	1.10946154594421	0.983264327049255	RANBP3	NADH dehydrogenase [ubiquinone] 1 alpha subcomplex subunit 11	A0A7N4Q233_SARHA	A0A7N4Q233	A0A7N4Q233_S81_M1	1	Phospho (STY)	S	81	ASASARASPTPASEA
0.153312176465988	0.227700993418694	0.225655153393745	-1.6152411699295	-1.77100896835327	-1.42633545398712	0.725971817970276	0.717711925506592	0.418080002069473	0.869761884212494	0.607812285423279	0.866579353809357	PCDH1	Protocadherin 1	A0A7N4UWY5_SARHA	A0A7N4UWY5	A0A7N4UWY5_S1220_M1	1	Phospho (STY)	S	1220	PAGAGSPSPPEERNT
-1.41675126552582	-0.966523408889771	-1.24642980098724	1.07222080230713	1.43124878406525	1.46431815624237	0.505358338356018	-0.90929651260376	-0.218126326799393	0.0451710596680641	0.0850450322031975	0.153765171766281	PLXDC2	Plexin domain containing 2	A0A7N4UYL8_SARHA	A0A7N4UYL8	A0A7N4UYL8_S506_M1	1	Phospho (STY)	S	506	AMKFRRGSGHPAYAE
-1.83666563034058	-1.21221113204956	-1.74303245544434	0.8100266456604	0.810983717441559	0.755204796791077	0.193977028131485	0.364430993795395	0.11514487862587	0.482800871133804	0.7417151927948	0.517625093460083	BCL11A	BAF chromatin remodeling complex subunit BCL11A	A0A7N4UZ94_SARHA	A0A7N4UZ94	A0A7N4UZ94_S602_M1	1	Phospho (STY)	S	602	TVNGRGCSPGESASG
-1.39940965175629	-1.43574035167694	-1.91921174526215	0.17283570766449	0.211554065346718	0.373469531536102	0.891951680183411	0.274734050035477	0.446055114269257	0.739883780479431	1.06090044975281	0.58297735452652	HIC1	HIC ZBTB transcriptional repressor 1	A0A7N4UZM6_SARHA	A0A7N4UZM6	A0A7N4UZM6_S238_M1	1	Phospho (STY)	S	238	GLDLSKKSPPGPAAA
-0.679079413414001	-1.22448360919952	-1.23549509048462	-1.44327032566071	0.629931807518005	0.550645589828491	-0.922305285930634	0.756201088428497	0.815143287181854	1.12150406837463	0.649995028972626	0.981212854385376	SLC35E2B	Solute carrier family 35 member E2B	A0A7N4V0D9_SARHA	A0A7N4V0D9	A0A7N4V0D9_S49_M1	1	Phospho (STY)	S	49	IVIARSDSAPEENVL
-1.32373869419098	-1.58630990982056	-1.47836887836456	-0.504899322986603	0.603673219680786	0.204407840967178	1.02586984634399	0.40700426697731	0.235807865858078	1.2271341085434	0.14875553548336	1.0406641960144	ADGRE5	Adhesion G protein-coupled receptor E5	A0A7N4V0I4_SARHA	A0A7N4V0I4	A0A7N4V0I4_S817_M1	1	Phospho (STY)	S	817	QSRALRPSLESGM__
-0.962444245815277	-0.148336842656136	-0.61473935842514	-0.458830088376999	-0.612630009651184	1.37158310413361	-0.468054950237274	-0.686274945735931	-1.25843715667725	1.37050127983093	1.16296255588531	1.30470061302185	FBXL20	F-box and leucine rich repeat protein 20	A0A7N4V0X1_SARHA	A0A7N4V0X1	A0A7N4V0X1_Y463_M1	1	Phospho (STY)	Y	463	PNIKVHAYFAPVTPP
-1.57431578636169	-1.10876798629761	-1.42976033687592	0.214574411511421	0.875382363796234	0.688125967979431	-1.16879999637604	0.517813503742218	0.604938149452209	0.991559386253357	0.611794173717499	0.777456164360046	RREB1	Ras responsive element binding protein 1	A0A7N4V1V6_SARHA	A0A7N4V1V6	A0A7N4V1V6_S175_M1	1	Phospho (STY)	S	175	MTSKRKLSQEADSEK
-1.64712822437286	-1.76579368114471	-1.34054219722748	0.631862342357635	0.621960461139679	0.661250412464142	0.976656258106232	0.529015362262726	0.752802670001984	0.317003488540649	-0.194941505789757	0.457854628562927	TRIM47	Tripartite motif containing 47	A0A7N4V2C2_SARHA	A0A7N4V2C2	A0A7N4V2C2_S924_M1	1	Phospho (STY)	S	924	RRGGSPPSPSTQFQS
-0.114603653550148	-0.81520026922226	-0.109361156821251	-1.33344578742981	-1.38338482379913	-1.43800854682922	0.859271645545959	0.70479553937912	0.836789608001709	0.976183712482452	0.985099315643311	0.831864297389984	SASH1	SAM and SH3 domain containing 1	A0A7N4V327_SARHA	A0A7N4V327	A0A7N4V327_S1016_M1	1	Phospho (STY)	S	1016	CLPVKKNSPVSPSDC
-0.713828980922699	-0.743495464324951	-0.369300276041031	-0.777128279209137	-1.4161581993103	-1.02799069881439	1.56133782863617	-0.126392155885696	0.555265188217163	1.34145438671112	1.08259427547455	0.633642137050629	SHROOM4	Shroom family member 4	A0A7N4V342_SARHA	A0A7N4V342	A0A7N4V342_S1061_M1	1	Phospho (STY)	S	1061	RGRAFSESHINLDPP
-1.87509119510651	-1.42192316055298	-1.44849264621735	1.03976190090179	0.46391373872757	0.987394392490387	0.110630981624126	0.404691487550735	0.275637030601501	0.735262870788574	0.231785356998444	0.496429234743118	CSRP1	Cysteine and glycine rich protein 1	A0A7N4V3J3_SARHA	A0A7N4V3J3	A0A7N4V3J3_S252_M1	1	Phospho (STY)	S	252	GAGALVHSE______
-1.3021183013916	-1.12370717525482	-0.964411675930023	-0.623430013656616	0.0972733348608017	0.172955513000488	-1.24501633644104	1.13212513923645	0.719759047031403	1.19736206531525	1.06928610801697	0.86992222070694	WIZ	C2H2-type domain-containing protein	A0A7N4V3R3_SARHA	A0A7N4V3R3	A0A7N4V3R3_S1589_M1	1	Phospho (STY)	S	1589	SSSPLGHSPTTSPPP
-1.48040282726288	-1.15871822834015	-1.06400537490845	-0.113707892596722	-1.42989110946655	0.381030082702637	0.935615599155426	0.571969866752625	0.605719268321991	1.02862977981567	0.767558932304382	0.95620197057724	PHLDB1	Pleckstrin homology like domain family B member 1	A0A7N4V3Y7_SARHA	A0A7N4V3Y7	A0A7N4V3Y7_S634_M1	1	Phospho (STY)	S	634	GRRTRSPSPTLGESL
-1.18874800205231	-1.44733083248138	-0.907850086688995	-0.487386494874954	-0.704723596572876	-0.389059782028198	-0.0894925370812416	0.698731303215027	1.04590809345245	1.25937187671661	0.819927096366882	1.39065289497375		Microtubule-associated protein	A0A7N4V4N7_SARHA	A0A7N4V4N7	A0A7N4V4N7_S496_M1	1	Phospho (STY)	S	496	PNKELPPSPEKKTKA
-0.924808084964752	-1.7317408323288	-1.4646087884903	0.151969775557518	-0.662250399589539	0.112557731568813	0.0977724567055702	0.930441498756409	0.597052097320557	1.52562606334686	0.558691024780273	0.809297502040863		Microtubule-associated protein	A0A7N4V4N7_SARHA	A0A7N4V4N7	A0A7N4V4N7_S508_M1	1	Phospho (STY)	S	508	TKAIDAKSPEKRTPL
-0.524335145950317	-1.14105713367462	-1.22502553462982	-0.749520003795624	-1.28732466697693	0.103944592177868	0.548753440380096	-0.206224173307419	1.09512960910797	1.46274244785309	0.677559733390808	1.24535691738129		Microtubule-associated protein	A0A7N4V4N7_SARHA	A0A7N4V4N7	A0A7N4V4N7_S635_M1	1	Phospho (STY)	S	635	ADLSRPKSAPTIAQK
-0.552570104598999	-0.330179840326309	-0.645659863948822	-1.14774930477142	-1.59802794456482	-1.07365524768829	1.13838541507721	0.570680141448975	0.747175574302673	1.21483862400055	0.633996903896332	1.04276561737061	ARHGEF6	Rac/Cdc42 guanine nucleotide exchange factor 6	A0A7N4V5B7_SARHA	A0A7N4V5B7	A0A7N4V5B7_S685_M1	1	Phospho (STY)	S	685	GSGARKDSIPQVLLP
0.00937448162585497	-0.24053218960762	-0.0419027544558048	-1.52015697956085	-2.15361976623535	-0.461360156536102	1.09244704246521	0.176471501588821	0.599462389945984	1.01829552650452	0.753176808357239	0.768344163894653	SNTB1	Syntrophin beta 1	A0A7N4V6Q8_SARHA	A0A7N4V6Q8	A0A7N4V6Q8_T219_M1	1	Phospho (STY)	T	219	VSEIGWETPPPESPR
-1.73621463775635	-1.43357670307159	-0.687203824520111	0.312068402767181	1.15258359909058	0.948960781097412	0.64167994260788	-1.2258837223053	0.742625772953033	0.451075166463852	0.177550479769707	0.656334698200226	PPFIA1	PTPRF interacting protein alpha 1	A0A7N4V777_SARHA	A0A7N4V777	A0A7N4V777_S742_M1	1	Phospho (STY)	S	742	TTIKCETSPPSSPRS
-0.74090713262558	-0.546988129615784	-0.408967733383179	-1.06249535083771	-1.14000368118286	-1.06386435031891	-0.52085280418396	1.0853796005249	0.837591290473938	1.3622465133667	1.08978188037872	1.10907983779907		HMG box domain-containing protein	A0A7N4V7S6_SARHA	A0A7N4V7S6	A0A7N4V7S6_S1400_M1	1	Phospho (STY)	S	1400	TLQSLATSPRAILGS
-1.40767633914948	-0.928828120231628	-0.407397478818893	-1.11994075775146	-1.02084290981293	-0.600179433822632	1.01987874507904	0.997545838356018	0.421641051769257	1.09601652622223	1.06986474990845	0.879917919635773	SORBS1	Sorbin and SH3 domain containing 1	A0A7N4V862_SARHA	A0A7N4V862	A0A7N4V862_S790_M1	1	Phospho (STY)	S	790	EKMTRDISPEEIDLK
-1.15950095653534	-1.35603439807892	-0.340721726417542	-1.08647799491882	-1.4081768989563	0.531023561954498	0.780721664428711	1.04064679145813	0.283951282501221	0.810418784618378	1.03107404708862	0.873075842857361		Proline rich 12	A0A7N4V887_SARHA	A0A7N4V887	A0A7N4V887_S595_M2	2	Phospho (STY)	S	595	GRPPGVASPGAPGKY
-1.44620144367218	-1.04387450218201	-1.00907123088837	-0.787382364273071	-1.17488241195679	0.523823857307434	0.798113226890564	1.08363676071167	0.252418965101242	0.83073502779007	1.07312119007111	0.899562776088715		Proline rich 12	A0A7N4V887_SARHA	A0A7N4V887	A0A7N4V887_S581_M2	2	Phospho (STY)	S	581	HIIRPLQSPPASGGG
0.100764945149422	-0.734892547130585	-0.321982562541962	-0.493140399456024	-0.247722148895264	-0.350247800350189	0.265549659729004	-1.91092026233673	-0.500004470348358	1.55347955226898	1.47920882701874	1.15990722179413	PPP2R1A	Protein phosphatase 2 scaffold subunit Aalpha	G3VBI6_SARHA	G3VBI6	G3VBI6_S9_M1	1	Phospho (STY)	S	9	AAADGDDSLYPIAVL
-1.12605404853821	-0.779611587524414	-0.403086841106415	-0.202918067574501	0.593337893486023	-0.78808856010437	-0.874792695045471	1.26341247558594	-1.19697856903076	1.22098529338837	1.27266824245453	1.02112650871277	SMARCC1	SWI/SNF related, matrix associated, actin dependent regulator of chromatin subfamily c member 1	G3VCU6_SARHA	G3VCU6	G3VCU6_S334_M1	1	Phospho (STY)	S	334	RKRKHSPSPPPPTPV
-0.571703374385834	-0.639432013034821	-0.444776117801666	1.66016793251038	-0.661141991615295	-1.58300721645355	1.48938155174255	-0.344420284032822	-0.858838140964508	0.674267053604126	0.540775239467621	0.738727450370789	FLNA	Calponin-homology (CH) domain-containing protein	G3VDC8_SARHA	G3VDC8	G3VDC8_S16_M1	1	Phospho (STY)	S	16	GHSHSPGSAASAAVA
-1.30420649051666	-1.02265012264252	-0.69081699848175	1.27189230918884	1.14542353153229	1.76542401313782	-1.05071270465851	-0.643005907535553	-0.068552277982235	0.183517873287201	0.416815370321274	-0.00312845804728568	FLNA	Calponin-homology (CH) domain-containing protein	G3VDC8_SARHA	G3VDC8	G3VDC8_S1357_M1	1	Phospho (STY)	S	1357	PSSPFRVSVTEGCDP
-1.74601948261261	-1.23458278179169	-1.64545953273773	-0.337008029222488	0.888921618461609	0.590280473232269	0.721955358982086	0.653216063976288	0.521474182605743	0.734153926372528	0.0113192666321993	0.841748833656311	SIN3A	SIN3 transcription regulator family member A	G3VDE2_SARHA	G3VDE2	G3VDE2_S431_M1	1	Phospho (STY)	S	431	GCQIRRHSGTGTTPP
-0.541276514530182	-1.29199147224426	-0.672872483730316	-1.05801713466644	-0.863422930240631	-0.68575656414032	1.83046686649323	0.316936463117599	0.303084045648575	0.749094009399414	1.3534688949585	0.560286819934845	LOC100933143	Sodium channel protein	G3VEU9_SARHA	G3VEU9	G3VEU9_S14_M1	1	Phospho (STY)	S	14	FTYFTRKSLIFAEEC
-1.74231994152069	-1.68335390090942	-1.16011416912079	0.423365741968155	0.600111544132233	0.330055624246597	1.26230001449585	0.156612873077393	0.598687887191772	0.948851227760315	-0.202110722661018	0.467913806438446	SH3BP2	SH3 domain binding protein 2	G3VFX6_SARHA	G3VFX6	G3VFX6_S345_M1	1	Phospho (STY)	S	345	PSPSRRQSDPPLGNL
-0.745940744876862	-0.63812392950058	-0.449024766683578	-1.32812297344208	-0.529924869537354	-1.17500114440918	-0.584887862205505	1.20139348506927	0.800667464733124	1.24829828739166	1.0605640411377	1.14010310173035	MED12	Mediator complex subunit 12	G3VHR1_SARHA	G3VHR1	G3VHR1_S644_M1	1	Phospho (STY)	S	644	DGQKRRRSRPEAFPT
-1.28937041759491	-1.41251397132874	-1.41032874584198	-1.27588129043579	0.676122784614563	0.784364283084869	0.58987295627594	0.881407678127289	0.549166738986969	0.544676184654236	0.7111736536026	0.651310086250305	ZC3HC1	Zinc finger C3HC-type containing 1	G3VI50_SARHA	G3VI50	G3VI50_S370_M1	1	Phospho (STY)	S	370	RLEPEAASPTTRSRP
-1.18214881420135	-0.797307252883911	-1.01442730426788	0.267035186290741	0.183964848518372	-1.23805332183838	0.819821834564209	0.79225218296051	-1.11451017856598	1.28313779830933	1.23572158813477	0.764513432979584	PHKA2	Phosphorylase b kinase regulatory subunit	G3VIH0_SARHA	G3VIH0	G3VIH0_S752_M1	1	Phospho (STY)	S	752	GLSAHRKSLNLVDSP
-0.654376745223999	-0.9413201212883	-0.243937849998474	-0.829135358333588	-0.983131110668182	-1.10164546966553	0.919457077980042	-0.747333884239197	1.24074852466583	1.09097015857697	1.34210669994354	0.907597959041595	FABP7	Cytosolic fatty-acid binding proteins domain-containing protein	G3VLN6_SARHA	G3VLN6	G3VLN6_T40_M1	1	Phospho (STY)	T	40	VGNVTKPTVIISQEG
-0.34516441822052	-0.419992655515671	-0.671990811824799	-0.991290807723999	-0.92191219329834	-1.32568907737732	-0.694383084774017	0.846318244934082	0.81177282333374	1.03603136539459	1.61275339126587	1.06354737281799	INCENP	Inner centromere protein	G3VMA3_SARHA	G3VMA3	G3VMA3_S486_M1	1	Phospho (STY)	S	486	PPRNKTPSPVCPPSK
-0.398017466068268	-0.843299329280853	-0.349219411611557	-1.37648630142212	-1.46036124229431	-0.954457700252533	1.2920970916748	0.825439989566803	0.694798171520233	0.854541301727295	0.99110734462738	0.723857581615448	MAP3K11	mitogen-activated protein kinase kinase kinase	G3VMW0_SARHA	G3VMW0	G3VMW0_S728_M1	1	Phospho (STY)	S	728	ETRGGAVSPPPGAFR
-1.69273614883423	-0.964285612106323	-1.7648983001709	-0.590996265411377	0.436189323663712	0.155636206269264	0.651860117912292	1.03269076347351	0.777123034000397	0.942899227142334	0.396084427833557	0.620433211326599	BCAR3	BCAR3 adaptor protein, NSP family member	G3VN99_SARHA	G3VN99	G3VN99_S385_M1	1	Phospho (STY)	S	385	PTVVRRVSLEAQVPG
-0.415127545595169	-1.32299077510834	-0.760709583759308	-0.802002251148224	-0.665130138397217	-0.79406350851059	0.559804677963257	-0.674887001514435	1.02720284461975	1.40129208564758	1.19191884994507	1.25469255447388	KIF4A	Kinesin family member 4A	G3VNJ8_SARHA	G3VNJ8	G3VNJ8_S510_M1	1	Phospho (STY)	S	510	SPNTSRSSAGFSTEH
-0.52127331495285	-0.913734257221222	-0.279061317443848	-0.457667648792267	-0.758624255657196	-1.15518569946289	-0.577052652835846	1.44889581203461	-0.609065353870392	1.37124645709991	1.16445350646973	1.28706860542297	FLNC	Filamin C	G3VQ31_SARHA	G3VQ31	G3VQ31_S2595_M1	1	Phospho (STY)	S	2595	KVTGPRLSGGHSLHE
0.156396672129631	0.0393325537443161	-0.227506533265114	-2.78300952911377	-0.440998613834381	-0.431304216384888	0.523555815219879	0.22092966735363	0.268708765506744	0.781292378902435	0.952364504337311	0.940238416194916		[histone H3]-trimethyl-L-lysine(4) demethylase	G3VQR9_SARHA	G3VQR9	G3VQR9_S301_M1	1	Phospho (STY)	S	301	GKEELSHSPEPCTKM
-1.36420452594757	-0.544408798217773	-1.17777359485626	1.24252343177795	0.939925670623779	-0.893164813518524	-1.43850862979889	0.478229016065598	0.634710788726807	0.733227252960205	0.57944244146347	0.810001790523529	EEF1A1	Elongation factor 1-alpha	G3VQW3_SARHA	G3VQW3	G3VQW3_S107_M1	1	Phospho (STY)	S	107	KNMITGTSQADCAVL
-0.657488286495209	-0.820180237293243	-0.832856595516205	-1.06823539733887	-0.794630765914917	-0.286484271287918	-0.332570672035217	1.53320217132568	-0.277929604053497	1.6837066411972	0.569221019744873	1.28424596786499	THBS2	Thrombospondin 2	G3VR56_SARHA	G3VR56	G3VR56_T247_M1	1	Phospho (STY)	T	247	MNTINESTEILHLST
-0.84091728925705	-0.701320350170135	-0.692300081253052	-0.598999559879303	-0.714321374893188	-0.351553857326508	1.4977513551712	-0.827694296836853	-0.425661742687225	1.79662907123566	0.565271735191345	1.29311633110046	NIBAN1	Niban apoptosis regulator 1	G3VSI7_SARHA	G3VSI7	G3VSI7_T584_M1	1	Phospho (STY)	T	584	CESVSSLTDLKTPSG
-2.1755952835083	-1.07349646091461	-1.30949759483337	0.0952949151396751	-0.143944054841995	0.375244319438934	0.697118163108826	0.438620120286942	0.444323480129242	0.917365968227386	0.92766261100769	0.806903958320618	ZEB1	Zinc finger E-box binding homeobox 1	G3VSJ7_SARHA	G3VSJ7	G3VSJ7_S680_M1	1	Phospho (STY)	S	680	SPSKAAQSPVGPAPS
-0.693968415260315	-1.33824622631073	-0.556434512138367	-1.00455904006958	-0.683240652084351	-1.25920164585114	0.870346546173096	0.625633418560028	0.915577352046967	1.29293298721313	1.01777708530426	0.813382983207703	KANK1	Uncharacterized protein	G3VU79_SARHA	G3VU79	G3VU79_S321_M1	1	Phospho (STY)	S	321	GVRQRSYSAGNASQL
-0.832461416721344	-0.4296695291996	-0.313622504472733	-1.26947271823883	-0.788409352302551	-0.884119153022766	0.886058628559113	1.44084322452545	-0.918553650379181	1.13992953300476	1.16569077968597	0.803786039352417	RFFL	Ring finger and FYVE like domain containing E3 ubiquitin protein ligase	G3VU82_SARHA	G3VU82	G3VU82_S299_M1	1	Phospho (STY)	S	299	LVPGRRASLSDLVNV
-1.34387528896332	-1.50019204616547	-1.52599215507507	0.842753350734711	1.01510417461395	1.32469475269318	0.726590156555176	-0.379798889160156	-0.111549109220505	0.497721701860428	0.0227847751230001	0.431758373975754	LOC100920670	Rab-GAP TBC domain-containing protein	G3VUW9_SARHA	G3VUW9	G3VUW9_S446_M1	1	Phospho (STY)	S	446	LAPRAPASPEEGRPA
-1.25839698314667	-0.937182188034058	-1.32183516025543	0.510847210884094	0.970975518226624	0.727267980575562	0.849581301212311	-1.74534738063812	0.509260177612305	0.749910175800323	0.577407538890839	0.367511719465256	MCC	Harmonin-binding protein USHBP1 PDZ-binding domain-containing protein	G3VV57_SARHA	G3VV57	G3VV57_S179_M1	1	Phospho (STY)	S	179	VVCGRKKSSCGLSVA
-1.12936341762543	-0.384448230266571	-0.713285982608795	-0.96474015712738	-0.952103197574615	-1.07088983058929	1.15884470939636	-0.105728857219219	0.958790957927704	1.49480390548706	0.611906886100769	1.09621322154999	ITPR3	Inositol 1,4,5-trisphosphate receptor	G3VVL0_SARHA	G3VVL0	G3VVL0_S917_M1	1	Phospho (STY)	S	917	GGKNVRRSIQGVGQM
-1.74925518035889	-1.11521410942078	-0.975051045417786	-0.0346588119864464	0.0987626239657402	1.27939009666443	1.34653639793396	-0.585645079612732	-0.43961176276207	0.896304845809937	0.892120659351349	0.38632133603096	SEPTIN9	Septin 9	G3VWH9_SARHA	G3VWH9	G3VWH9_S198_M2	2	Phospho (STY)	S	198	VTKTADASPPPIRPV
-0.597018122673035	-0.787796914577484	-0.779753863811493	-0.703899502754211	-0.706850647926331	-0.667882144451141	-0.583923101425171	-0.563936650753021	1.2084047794342	1.49299585819244	1.28023672103882	1.40942358970642	LMNB2	Lamin B2	G3VZD1_SARHA	G3VZD1	G3VZD1_S10_M1	1	Phospho (STY)	S	10	TPLSSRSSASGLGPG
-1.18796336650848	-0.996900320053101	-0.484577715396881	1.17371606826782	-1.07272386550903	-0.970879554748535	-0.833105027675629	1.32648861408234	0.642335832118988	0.884949088096619	0.967457115650177	0.551203191280365	HSPA8	Heat shock protein family A (Hsp70) member 8	G3VZQ1_SARHA	G3VZQ1	G3VZQ1_Y134_M1	1	Phospho (STY)	Y	134	MKEIAEAYLGKTVTN
-2.15598201751709	-1.44594097137451	-1.07866621017456	0.104179546236992	0.174927189946175	0.859831750392914	0.92345404624939	0.771884322166443	0.474226206541061	0.460150688886642	0.367376834154129	0.544558644294739	PIEZO1	Piezo-type mechanosensitive ion channel component	G3VZT6_SARHA	G3VZT6	G3VZT6_S403_M1	1	Phospho (STY)	S	403	TLREVTVSEFGEHTR
-1.34798491001129	-1.52598059177399	-1.41445243358612	0.478393971920013	0.98665189743042	0.604211032390594	1.56387960910797	-0.114692449569702	-0.439406245946884	0.694780886173248	0.35515683889389	0.15944242477417	PIEZO1	Piezo-type mechanosensitive ion channel component	G3VZT6_SARHA	G3VZT6	G3VZT6_S1729_M1	1	Phospho (STY)	S	1729	RFRRRKKSKAPVGPA
0.175029844045639	-0.00198587705381215	0.0584578141570091	-1.97483515739441	-0.689764559268951	-1.49106526374817	1.16268718242645	-0.468920767307281	0.453581660985947	1.03878951072693	0.867634117603302	0.870391547679901	ARHGAP12	Rho GTPase activating protein 12	G3W0T9_SARHA	G3W0T9	G3W0T9_S103_M1	1	Phospho (STY)	S	103	STENVNKSPELSSFG
-1.57089221477509	-1.41179978847504	-1.47010934352875	0.654809594154358	-0.325287640094757	0.0645919889211655	0.19897086918354	1.11508822441101	0.132538467645645	1.26223170757294	0.544022977352142	0.805835127830505	TXLNA	Taxilin alpha	G3W171_SARHA	G3W171	G3W171_S527_M1	1	Phospho (STY)	S	527	PKGPRRDSGAEPLVE
-1.24224543571472	-0.384650856256485	-0.565512299537659	-1.28418159484863	-1.14641892910004	-0.732195496559143	1.64348983764648	0.754547476768494	0.721077799797058	0.694666981697083	0.651026487350464	0.890396118164063	KANK3	Uncharacterized protein	G3W1I2_SARHA	G3W1I2	G3W1I2_S81_M1	1	Phospho (STY)	S	81	SGPRSPRSPGPWTST
-0.582611083984375	-0.463799893856049	-0.814933836460114	-0.859897136688232	-0.613591611385345	-0.143242344260216	1.96520113945007	-0.29982790350914	-1.17603659629822	1.32378256320953	0.539659857749939	1.12529683113098	KANK3	Uncharacterized protein	G3W1I2_SARHA	G3W1I2	G3W1I2_S178_M1	1	Phospho (STY)	S	178	PLSSGRSSPAPAASP
-1.12498259544373	-0.944616138935089	-1.10577583312988	0.891832709312439	0.795906782150269	-0.821346879005432	0.806972682476044	-1.57665860652924	0.784136474132538	0.784553349018097	0.68994265794754	0.820035457611084	POC5	Centrosomal protein POC5	G3W3R9_SARHA	G3W3R9	G3W3R9_S108_M1	1	Phospho (STY)	S	108	TEVLPLLSSPKRISH
-0.612221956253052	-1.37538313865662	-0.913729727268219	-1.20044028759003	0.00107396021485329	-0.406824350357056	-0.712860465049744	0.841198623180389	0.798143148422241	1.03312790393829	1.52488589286804	1.02303051948547	MCM2	DNA replication licensing factor MCM2	G3W5H9_SARHA	G3W5H9	G3W5H9_S23_M1	1	Phospho (STY)	S	23	ARRYRRVSDGLTSSP
-0.776150584220886	-1.19593179225922	-0.964713215827942	0.669776022434235	-1.44216167926788	-1.17863714694977	1.03450405597687	0.857568383216858	0.638595819473267	0.838253080844879	0.916660368442535	0.602236747741699	PIKFYVE	1-phosphatidylinositol-3-phosphate 5-kinase	G3W6B0_SARHA	G3W6B0	G3W6B0_S763_M1	1	Phospho (STY)	S	763	QQDQFSGSPLSREAD
-1.5316002368927	-1.08729517459869	-0.780635595321655	-1.25374341011047	-0.474385976791382	-0.0111112762242556	1.32190668582916	0.55822342634201	1.29099225997925	0.718723475933075	0.477192640304565	0.771733045578003	MYO9B	Myosin IXB	G3W6I0_SARHA	G3W6I0	G3W6I0_S2162_M1	1	Phospho (STY)	S	2162	TAAKRRHSDPPVYPF
-1.51678776741028	-1.42482209205627	-0.720573663711548	-0.07062828540802	0.107371956110001	1.24785542488098	-1.25719177722931	0.906191408634186	1.15404403209686	0.49869167804718	0.45017609000206	0.625672936439514	MYO9B	Myosin IXB	G3W6I0_SARHA	G3W6I0	G3W6I0_S1415_M1	1	Phospho (STY)	S	1415	SAHSDGLSPSQPADS
-1.93313145637512	-1.38595008850098	-0.839241087436676	-0.562797367572784	-0.313400596380234	0.203472405672073	0.644663691520691	0.977250635623932	0.818869113922119	1.14293932914734	0.45621046423912	0.791114926338196	MYO9B	Myosin IXB	G3W6I0_SARHA	G3W6I0	G3W6I0_S1302_M1	1	Phospho (STY)	S	1302	KINEGPESPPASQIQ
-0.6785489320755	-1.20389246940613	-0.678761303424835	-0.86035567522049	-1.19023144245148	0.558809340000153	1.03423464298248	-0.926559567451477	1.45798277854919	0.952880024909973	0.664115607738495	0.870326995849609	PLEKHG1	Pleckstrin homology and RhoGEF domain containing G1	G3W6T0_SARHA	G3W6T0	G3W6T0_S704_M1	1	Phospho (STY)	S	704	RIVRRASSAGESNTC
-0.358224332332611	-0.336187869310379	-0.812886714935303	-1.03737485408783	-1.61283957958221	-1.15803337097168	1.2955367565155	0.476008534431458	1.02881789207458	0.867798328399658	0.769150495529175	0.878234922885895	AFAP1L1	Actin filament associated protein 1 like 1	G3W726_SARHA	G3W726	G3W726_S336_M1	1	Phospho (STY)	S	336	DGTEEPKSPVFQHKL
-0.991364419460297	-0.962669253349304	-0.461613148450851	-0.610405385494232	-0.913397967815399	-0.398609846830368	1.33485352993011	-1.1393084526062	1.33969151973724	1.01165235042572	0.827105045318604	0.964066028594971	AFAP1L1	Actin filament associated protein 1 like 1	G3W726_SARHA	G3W726	G3W726_S749_M1	1	Phospho (STY)	S	749	TSELRKRSPSINVSS
-0.913244664669037	-0.408982038497925	-0.805118203163147	-1.33348846435547	-0.591307699680328	-1.33125114440918	0.853670001029968	0.212774530053139	1.17626059055328	1.10375809669495	1.01853716373444	1.01839184761047	ZDHHC7	Palmitoyltransferase	G3W8N5_SARHA	G3W8N5	G3W8N5_Y130_M1	1	Phospho (STY)	Y	130	LKPGEVIYKCPKCCC
0.209525495767593	0.177867859601974	0.140568166971207	-1.51704704761505	-1.52702581882477	-1.76482605934143	0.606977760791779	0.519503712654114	0.649737477302551	0.891009330749512	0.822028040885925	0.791681230068207	CHL1	Cell adhesion molecule L1 like	G3W8N8_SARHA	G3W8N8	G3W8N8_S1168_M1	1	Phospho (STY)	S	1168	DEKPLKGSLQSLNRN
-0.675197422504425	-0.179593205451965	-0.564340829849243	-0.734158277511597	-0.981288969516754	-0.736436069011688	1.22531688213348	-0.828833162784576	-0.614048361778259	1.44689464569092	1.34257566928864	1.29910910129547	CHL1	Cell adhesion molecule L1 like	G3W8N8_SARHA	G3W8N8	G3W8N8_S1171_M1	1	Phospho (STY)	S	1171	PLKGSLQSLNRNLQA
-1.69396162033081	-1.15935027599335	-1.65390074253082	0.75507116317749	0.638325095176697	1.0633293390274	-0.234684348106384	0.412575930356979	0.406000465154648	0.96004843711853	-0.248041361570358	0.754588067531586	MAP1B	Microtubule associated protein 1B	G3WAJ5_SARHA	G3WAJ5	G3WAJ5_S1825_M1	1	Phospho (STY)	S	1825	LSPKSDISPLTPRES
-1.59213066101074	-1.56227850914001	-1.2384614944458	0.89087325334549	1.09108245372772	1.46157097816467	0.112935654819012	0.27661457657814	0.307785630226135	0.258486062288284	-0.247651860117912	0.24117386341095	MAP1B	Microtubule associated protein 1B	G3WAJ5_SARHA	G3WAJ5	G3WAJ5_S1939_M1	1	Phospho (STY)	S	1939	TCEKTSRSPELGSYS
-1.2225170135498	-1.44005262851715	-1.52670240402222	1.14328169822693	1.16129231452942	1.30422019958496	0.0321010164916515	0.464764356613159	0.371167153120041	0.190163880586624	-0.584637820720673	0.106919266283512	MAP1B	Microtubule associated protein 1B	G3WAJ5_SARHA	G3WAJ5	G3WAJ5_S1440_M1	1	Phospho (STY)	S	1440	KVLSPLRSPPLIGSE
-1.3612015247345	-1.47994935512543	-1.42298221588135	0.885202467441559	1.12017869949341	1.54051268100739	-0.130135238170624	0.145648315548897	0.331650644540787	0.414500951766968	-0.337579995393753	0.294154524803162	MAP1B	Microtubule associated protein 1B	G3WAJ5_SARHA	G3WAJ5	G3WAJ5_S1338_M1	1	Phospho (STY)	S	1338	EVGVIPKSPELPQEV
-1.44403278827667	-1.36165511608124	-1.40147697925568	1.44711017608643	0.876022577285767	1.0742849111557	-0.358384490013123	0.610351324081421	-0.321257054805756	0.62902295589447	-0.0327858030796051	0.282800257205963	MAP1B	Microtubule associated protein 1B	G3WAJ5_SARHA	G3WAJ5	G3WAJ5_S1542_M1	1	Phospho (STY)	S	1542	RKLAGDVSPTQIDVS
-1.65878701210022	-1.29825091362	-1.67024421691895	0.874202191829681	1.11931157112122	1.13734602928162	0.0608857572078705	0.364461660385132	0.215930044651031	0.385572195053101	0.13347016274929	0.336102545261383	MAP1B	Microtubule associated protein 1B	G3WAJ5_SARHA	G3WAJ5	G3WAJ5_S1305_M1	1	Phospho (STY)	S	1305	SLSPAPPSPVAKTPL
-0.448558211326599	0.236276254057884	-0.61378937959671	-0.996549963951111	-1.37311279773712	-0.897517085075378	-0.288751721382141	1.16460287570953	-0.595770478248596	1.43561959266663	1.19734156131744	1.18020927906036	UIMC1	BRCA1-A complex subunit RAP80	G3WAW8_SARHA	G3WAW8	G3WAW8_S186_M1	1	Phospho (STY)	S	186	LVMLKRLSQEIVESS
-0.155101776123047	-1.05320584774017	-1.25995564460754	-1.16714525222778	-0.660097777843475	-1.13609790802002	1.33088278770447	0.915033161640167	0.68477076292038	0.822379052639008	0.957671582698822	0.720866978168488	ABLIM1	Actin binding LIM protein 1	G3WBI1_SARHA	G3WBI1	G3WBI1_S712_M1	1	Phospho (STY)	S	712	HTSSKTSSLPGYGKN
-1.05938053131104	-0.918048024177551	-0.744966268539429	-0.842151582241058	-0.826468229293823	0.0180751271545887	1.34443390369415	-1.04348301887512	0.908313095569611	1.19110345840454	0.957215011119843	1.01535701751709	ABLIM1	Actin binding LIM protein 1	G3WBI1_SARHA	G3WBI1	G3WBI1_S470_M1	1	Phospho (STY)	S	470	RMIHRSTSQGSINSP
-1.01153981685638	-0.941492140293121	-0.739146649837494	-0.781116962432861	-1.06537091732025	-0.975763261318207	1.4396641254425	1.28351616859436	0.78144645690918	0.949950218200684	0.691194236278534	0.368658572435379	ABLIM1	Actin binding LIM protein 1	G3WBI1_SARHA	G3WBI1	G3WBI1_S385_M1	1	Phospho (STY)	S	385	PGSSIPGSPGHTIYA
-0.532131850719452	-0.453184276819229	-0.642551898956299	-2.41110467910767	-0.603098928928375	-0.0501620918512344	1.08241295814514	0.879312574863434	0.41404664516449	0.86400705575943	0.752241313457489	0.700213074684143	ABLIM1	Actin binding LIM protein 1	G3WBI1_SARHA	G3WBI1	G3WBI1_S449_M1	1	Phospho (STY)	S	449	GESPRTLSPTPSAEG
-0.569648504257202	-0.363803565502167	-1.26308488845825	-0.705381751060486	-1.36661279201508	-1.05214869976044	1.49566173553467	1.1714676618576	0.470929145812988	0.726844727993011	0.895953416824341	0.55982369184494	ABLIM1	Actin binding LIM protein 1	G3WBI1_SARHA	G3WBI1	G3WBI1_S763_M1	1	Phospho (STY)	S	763	MRMDRGVSMPNMLEP
-1.35611355304718	-0.768229007720947	-1.27401602268219	0.950842261314392	0.654074728488922	0.819287180900574	-0.782200992107391	0.900869488716125	-1.34001052379608	0.922873675823212	0.815202653408051	0.457420110702515	LARP1	La ribonucleoprotein 1, translational regulator	G3WC36_SARHA	G3WC36	G3WC36_S844_M1	1	Phospho (STY)	S	844	LPKGLSASLPDLDSE
-0.848966658115387	-0.363058805465698	-0.666476368904114	-1.49363219738007	-0.361657857894897	-0.630989730358124	1.20620179176331	0.610809028148651	-0.948781490325928	1.47038578987122	0.997835993766785	1.0283305644989	LOC100919463	Protein kinase domain-containing protein	G3WC64_SARHA	G3WC64	G3WC64_S221_M1	1	Phospho (STY)	S	221	SDPERKLSLVGSAFW
-0.663579881191254	-0.553484439849854	-0.380145281553268	-1.36276698112488	-1.31568491458893	-0.88856714963913	1.1453161239624	1.06444358825684	-0.0819840282201767	0.838286340236664	1.38271224498749	0.815454542636871	KMT2C	[histone H3]-lysine(4) N-methyltransferase	G3WEK5_SARHA	G3WEK5	G3WEK5_S457_M1	1	Phospho (STY)	S	457	DDCLKVGSPLDEKSI
-1.776606798172	-1.23191940784454	-1.32128083705902	-0.141852170228958	-0.307694643735886	0.904782593250275	0.641102313995361	0.745538115501404	-0.146712481975555	1.35597252845764	0.605379462242126	0.673291265964508	SGTA	SGTA homodimerisation domain-containing protein	G3WEQ9_SARHA	G3WEQ9	G3WEQ9_S78_M1	1	Phospho (STY)	S	78	MSYIRRNSQPITLSD
-1.51985430717468	-1.33347856998444	-0.747252881526947	-0.798050701618195	0.324126720428467	-0.102465927600861	1.87847495079041	1.31364560127258	0.0145775722339749	0.447265088558197	0.191912963986397	0.331099480390549	PLEKHG4	Pleckstrin homology and RhoGEF domain containing G4	G3WFC3_SARHA	G3WFC3	G3WFC3_S889_M1	1	Phospho (STY)	S	889	APKASPSSPTLEAST
-1.14380943775177	-1.26162922382355	-1.35516369342804	1.0692492723465	0.148924708366394	0.210989102721214	0.79081130027771	-1.44976830482483	0.622396409511566	0.994212687015533	0.745382785797119	0.628404319286346	AARSD1	Alanyl-tRNA synthetase domain containing 1	G3WFI1_SARHA	G3WFI1	G3WFI1_S411_M1	1	Phospho (STY)	S	411	HDYLNSQSAEE____
-0.504306435585022	-0.209408849477768	-1.17279756069183	-0.291420102119446	-0.906272053718567	-0.349758952856064	-0.476285547018051	1.00947391986847	-1.13633871078491	1.76478600502014	0.956687331199646	1.31564104557037	RBM17	Splicing factor 45	G3WGR4_SARHA	G3WGR4	G3WGR4_S171_M1	1	Phospho (STY)	S	171	ERERRKRSMGGAAIA
-1.5406950712204	-1.68103671073914	-1.44561553001404	-0.195706933736801	-0.00879448000341654	0.941156327724457	0.452107846736908	0.752607703208923	0.929933607578278	0.518181383609772	0.820372998714447	0.457488864660263	ARHGEF2	Rho guanine nucleotide exchange factor 2	G3WIE7_SARHA	G3WIE7	G3WIE7_S1202_M1	1	Phospho (STY)	S	1202	REGPELGSPEERLQD
-1.05356657505035	-0.89925080537796	-0.540493488311768	-0.840313076972961	-0.992222547531128	-1.00416469573975	-0.0744729340076447	1.06238961219788	1.2391791343689	1.25067019462585	1.19151759147644	0.660727620124817	PDGFRA	Platelet-derived growth factor receptor alpha	G3WJ82_SARHA	G3WJ82	G3WJ82_S786_M1	1	Phospho (STY)	S	786	PASYKKKSVSDPEVK
-0.961503982543945	-0.576034247875214	-0.876909375190735	-1.39306390285492	-1.16592180728912	-0.521929025650024	0.83371502161026	1.34710848331451	1.14115750789642	0.702710330486298	0.648580312728882	0.822090744972229	PDGFRA	Platelet-derived growth factor receptor alpha	G3WJ82_SARHA	G3WJ82	G3WJ82_Y863_M1	1	Phospho (STY)	Y	863	DIMHDSNYVSKGSTF
-0.849089562892914	-0.34362456202507	-0.462458908557892	-1.20435571670532	-1.5646094083786	-0.453771471977234	-0.393296986818314	1.25358545780182	1.11353731155396	1.01974534988403	0.767031133174896	1.11730718612671	PDGFRA	Platelet-derived growth factor receptor alpha	G3WJ82_SARHA	G3WJ82	G3WJ82_Y756_M1	1	Phospho (STY)	Y	756	KQADTTQYVPMLERK
-1.34757816791534	-0.508648157119751	-0.94214391708374	-1.58274793624878	0.237192541360855	-0.925810992717743	1.2747950553894	0.973374545574188	0.557477355003357	0.820558905601501	0.823374390602112	0.620156347751617	SH3RF1	RING-type E3 ubiquitin transferase	G3WJE5_SARHA	G3WJE5	G3WJE5_S299_M1	1	Phospho (STY)	S	299	KNTKKRHSFTSLTMA
-1.36100542545319	-1.09479367733002	-1.0504150390625	-1.09505701065063	0.97781103849411	0.917522192001343	1.51779699325562	-0.629688262939453	0.0877721682190895	0.760764122009277	0.269980579614639	0.699312269687653	ATP8B2	Phospholipid-transporting ATPase	G3WJX9_SARHA	G3WJX9	G3WJX9_S1253_M1	1	Phospho (STY)	S	1253	ETLRRKKSDSASSPS
-0.767616271972656	0.0927976816892624	-0.447936803102493	-1.66526818275452	-0.475827127695084	-0.904212236404419	-0.318736493587494	0.329894483089447	-0.129195868968964	1.50392115116119	1.27879214286804	1.50338757038116	PPM1G	Protein phosphatase, Mg2+/Mn2+ dependent 1G	G3WKM5_SARHA	G3WKM5	G3WKM5_T230_M1	1	Phospho (STY)	T	230	SSNLERGTEAVQGDE
-1.6864902973175	-1.65783274173737	-1.29698193073273	0.660245537757874	0.797231376171112	0.948922276496887	0.645937740802765	1.00973439216614	-0.0670110806822777	0.278857797384262	0.472384959459305	-0.104997985064983	PDLIM1	PDZ and LIM domain 1	G3WKQ6_SARHA	G3WKQ6	G3WKQ6_S90_M1	1	Phospho (STY)	S	90	RSEHKIWSPLVTEEG
-1.70489454269409	-1.20481538772583	-1.80142092704773	0.479506462812424	0.66335517168045	0.886206388473511	0.408416271209717	0.392779171466827	-0.229971677064896	0.937389969825745	0.595429062843323	0.578019917011261	PITPNM2	Phosphatidylinositol transfer protein membrane associated 2	G3WL80_SARHA	G3WL80	G3WL80_S1173_M1	1	Phospho (STY)	S	1173	RMALRKGSFGLPGQG
-0.949436008930206	-0.111080549657345	-0.253890484571457	-1.04744446277618	-1.47802793979645	-1.37516057491302	0.58795839548111	0.762826383113861	0.777205765247345	1.29930901527405	0.769092857837677	1.01864755153656	SOX5	SRY-box transcription factor 5	G3WLL5_SARHA	G3WLL5	G3WLL5_S138_M1	1	Phospho (STY)	S	138	TPERRKGSLADVVDT
-0.146459624171257	-1.01644611358643	-0.836179971694946	-1.36462891101837	-1.31281709671021	-0.74358457326889	1.0425853729248	1.14001202583313	0.820158720016479	0.722172796726227	1.059650182724	0.635537028312683	SOX5	SRY-box transcription factor 5	G3WLL5_SARHA	G3WLL5	G3WLL5_S439_M1	1	Phospho (STY)	S	439	SVPAALASPSARVST
-0.165353760123253	-0.0512633472681046	-0.146566197276115	-1.52922940254211	-0.95713609457016	-1.95066952705383	0.869100987911224	0.803444564342499	0.707837760448456	0.846669971942902	0.914287090301514	0.658877909183502	SOX5	SRY-box transcription factor 5	G3WLL5_SARHA	G3WLL5	G3WLL5_S21_M1	1	Phospho (STY)	S	21	MSSKRPASPYGEADG
-1.29590964317322	-1.38242590427399	-0.687396883964539	-0.63874340057373	-0.738522052764893	-0.356648236513138	1.76797926425934	1.02239370346069	0.372592002153397	0.927937924861908	0.207149729132652	0.801593601703644	ITGA4	Integrin subunit alpha 4	G3WM33_SARHA	G3WM33	G3WM33_S1020_M1	1	Phospho (STY)	S	1020	QEENRRDSWSYVNSN
-1.76420605182648	-1.3834183216095	-1.61747181415558	0.394462287425995	0.651873409748077	0.599472641944885	0.975190103054047	0.0102488482370973	0.116573892533779	0.915232717990875	0.487700343132019	0.614341974258423	PI4KB	Phosphatidylinositol 4-kinase beta	G3WMQ8_SARHA	G3WMQ8	G3WMQ8_S506_M1	1	Phospho (STY)	S	506	GDIRRRLSEQLAHTP
-1.48614251613617	-1.04225671291351	-0.679828226566315	-0.68532532453537	-0.828902006149292	0.538028597831726	-0.78448224067688	1.05197548866272	0.654311120510101	1.1415182352066	1.27723002433777	0.843873679637909	ANKRD11	Ankyrin repeat domain containing 11	G3WN13_SARHA	G3WN13	G3WN13_S1903_M1	1	Phospho (STY)	S	1903	AIGNVAPSPESVFSG
-1.23378205299377	-1.24369764328003	-1.11206233501434	0.179566651582718	0.259710073471069	-1.44565916061401	0.536707818508148	0.486767917871475	0.576613068580627	1.52604591846466	0.389747232198715	1.08004236221313	ANKRD11	Ankyrin repeat domain containing 11	G3WN13_SARHA	G3WN13	G3WN13_S1657_M1	1	Phospho (STY)	S	1657	SEEVRKRSLDLPSKK
-0.991495192050934	-0.809451639652252	-1.09582412242889	0.888738512992859	-0.737456381320953	-0.59445458650589	0.982194542884827	-0.722873866558075	-0.624364018440247	1.31009662151337	1.2769273519516	1.11796259880066	ZFHX3	Zinc finger homeobox 3	G3WNB8_SARHA	G3WNB8	G3WNB8_T426_M1	1	Phospho (STY)	T	426	GPLASSPTKSSEGKD
-0.356087505817413	-0.4849973320961	-0.478994488716125	-2.44381737709045	0.718953132629395	0.826052844524384	0.145957171916962	0.124258182942867	-0.769320905208588	1.21788716316223	0.746078073978424	0.754031121730804	BAHCC1	BAH domain and coiled-coil containing 1	G3WPE5_SARHA	G3WPE5	G3WPE5_S1393_M1	1	Phospho (STY)	S	1393	RPRKRKHSGILPTLR
-1.17684626579285	-1.92220675945282	-1.00161242485046	-0.747630536556244	-0.286917120218277	0.143426492810249	0.964394986629486	0.5586177110672	0.874302864074707	0.836433351039886	0.83661276102066	0.921424925327301	EFS	Embryonal Fyn-associated substrate	G3WQ05_SARHA	G3WQ05	G3WQ05_S121_M1	1	Phospho (STY)	S	121	SPGPCPPSPDAIYKV
-1.46358811855316	-1.20208299160004	-1.77075374126434	-0.531441330909729	0.0132483318448067	0.14669106900692	1.0676326751709	0.64864444732666	0.795976877212524	0.702059984207153	0.887268006801605	0.706344783306122	EFS	Embryonal Fyn-associated substrate	G3WQ05_SARHA	G3WQ05	G3WQ05_S298_M1	1	Phospho (STY)	S	298	PPRPRLPSTESLSRR
-1.39949023723602	-0.934540390968323	-0.68763256072998	-1.27077269554138	-0.737273633480072	-0.437422901391983	1.18510711193085	0.53413462638855	1.20896279811859	0.77690452337265	1.01909673213959	0.74292653799057	EFS	Embryonal Fyn-associated substrate	G3WQ05_SARHA	G3WQ05	G3WQ05_S287_M1	1	Phospho (STY)	S	287	LALLLARSPPPPPRP
-1.6700758934021	-1.64615941047668	-1.243412733078	0.671894788742065	0.497396349906921	1.11763894557953	1.20939922332764	0.0415348075330257	-0.105455040931702	0.554663598537445	0.113223567605019	0.459351807832718	TLN2	Talin 2	G3WT96_SARHA	G3WT96	G3WT96_T1843_M1	1	Phospho (STY)	T	1843	MSKLDEGTPPEPKGT
-0.715447843074799	-1.95108938217163	-1.93302154541016	0.0295391362160444	0.261893004179001	0.529698073863983	0.810026049613953	0.795878231525421	0.368455857038498	0.431984692811966	0.830142378807068	0.541941344738007	MED1	Mediator of RNA polymerase II transcription subunit 1	G3WTX2_SARHA	G3WTX2	G3WTX2_S1193_M1	1	Phospho (STY)	S	1193	SLSKPNISPSHSRPS
-1.54330861568451	-0.914886891841888	-0.952616810798645	0.355799645185471	0.511729776859283	0.263643562793732	1.05166149139404	-1.70372533798218	0.360849738121033	0.911875605583191	1.01553726196289	0.64344048500061	ANKRD40	Ankyrin repeat domain 40	G3WUS8_SARHA	G3WUS8	G3WUS8_T174_M1	1	Phospho (STY)	T	174	GSFSHDHTSLALVQN
-1.79697048664093	-1.36248433589935	-1.74029946327209	0.32942134141922	0.604902446269989	0.70659339427948	0.716993391513824	0.436867415904999	0.313549399375916	0.722384095191956	0.445974439382553	0.623068273067474	CTDSPL2	CTD small phosphatase like 2	G3WVR3_SARHA	G3WVR3	G3WVR3_S28_M1	1	Phospho (STY)	S	28	VKAKRKHSEIEDSLP
-1.00131785869598	-0.708072006702423	-0.663584470748901	-0.835169196128845	-1.37690854072571	-1.02193748950958	0.982890009880066	1.04437386989594	0.929223597049713	1.03806972503662	0.561157524585724	1.05127477645874	LPCAT1	Lysophosphatidylcholine acyltransferase 1	G3WVS0_SARHA	G3WVS0	G3WVS0_S11_M1	1	Phospho (STY)	S	11	VQRCRSPSSTLSSSP
-0.938565015792847	-0.859286189079285	-0.639419853687286	-1.56190466880798	-0.526077270507813	0.853392243385315	1.43553805351257	-0.951479136943817	0.84592479467392	0.774560034275055	0.877007484436035	0.690309524536133	ARHGEF11	Rho guanine nucleotide exchange factor 11	G3WW42_SARHA	G3WW42	G3WW42_S237_M1	1	Phospho (STY)	S	237	GLDSPRTSPVIMAKM
-1.69389736652374	-1.65185022354126	-1.03271734714508	0.193680882453918	-0.132624804973602	1.13410913944244	-0.00173449667636305	1.0767537355423	0.0931515172123909	0.563612461090088	1.20278263092041	0.248733848333359	UCKL1	Uridine-cytidine kinase	G3WXS6_SARHA	G3WXS6	G3WXS6_S62_M1	1	Phospho (STY)	S	62	PPVGTGRSPRKRTTS
-0.823350012302399	-0.739453196525574	-0.536575615406036	-1.12839591503143	-0.729467391967773	-0.849569439888	1.75815403461456	-0.0313109420239925	-0.234663128852844	0.787825703620911	1.26702034473419	1.25978553295135	ATXN1L	Ataxin 1 like	G3WY06_SARHA	G3WY06	G3WY06_S206_M1	1	Phospho (STY)	S	206	SKVPAATSPPAQLQH
-0.861126720905304	-0.759248495101929	-1.02328932285309	0.0532451868057251	-1.15251469612122	-1.36916279792786	0.989202797412872	0.962780296802521	0.224190548062325	1.37589085102081	0.35369798541069	1.206334233284	PLPP7	Phospholipid phosphatase 7 (inactive)	G3WYN1_SARHA	G3WYN1	G3WYN1_S62_M1	1	Phospho (STY)	S	62	GSKERRQSQQLPEED
-1.8166835308075	-1.50622498989105	-1.451695561409	0.661922991275787	-0.0150171974673867	0.508798241615295	0.974168956279755	0.546299934387207	0.310170620679855	0.566284954547882	0.939117670059204	0.282857984304428	C5	Complement C5	G3WZ02_SARHA	G3WZ02	G3WZ02_T1146_M1	1	Phospho (STY)	T	1146	QPLKLLGTIPKDEKE
-0.860348284244537	-0.142694562673569	-0.368260115385056	-1.45796024799347	0.737611413002014	-0.938523888587952	0.343726247549057	-1.45050156116486	0.894479632377625	1.02142870426178	1.21359717845917	1.00744557380676	SF3B1	Splicing factor 3b subunit 1	G3WZ55_SARHA	G3WZ55	G3WZ55_T302_M1	1	Phospho (STY)	T	302	TPKTERDTPGHGSGW
-0.447858601808548	-1.13196063041687	-0.85215836763382	-0.858191072940826	0.930542349815369	-1.13016426563263	0.440763831138611	-1.0199294090271	0.590768873691559	1.5006730556488	0.742378950119019	1.23513531684875	RAPGEF1	Rap guanine nucleotide exchange factor 1	G3WZS0_SARHA	G3WZS0	G3WZS0_S298_M1	1	Phospho (STY)	S	298	APMSRATSGSSLPVG
-0.995074391365051	-0.369943499565125	-0.26957705616951	-2.45764207839966	0.054059274494648	-0.122561059892178	0.61990749835968	-0.0135414134711027	0.532299160957336	0.998780965805054	0.888930976390839	1.13436150550842	RAPGEF1	Rap guanine nucleotide exchange factor 1	G3WZS0_SARHA	G3WZS0	G3WZS0_S336_M1	1	Phospho (STY)	S	336	GGESPRLSPCSSIGK
-1.03759050369263	-0.572684288024902	-0.836928069591522	-0.804278075695038	-1.22572648525238	-1.045325756073	1.47677862644196	0.698814451694489	0.504559397697449	0.921422600746155	1.09306609630585	0.827892065048218	GAB2	GRB2 associated binding protein 2	G3X1N4_SARHA	G3X1N4	G3X1N4_T356_M1	1	Phospho (STY)	T	356	ATIPRRNTLPAVDNS
-0.466858178377151	-0.728412210941315	-0.523477494716644	-2.55407404899597	0.412521988153458	-0.401895493268967	0.870995819568634	0.548054873943329	0.683983147144318	0.839818954467773	0.559716820716858	0.759625971317291	DENND5A	DENN domain containing 5A	G3X1X7_SARHA	G3X1X7	G3X1X7_S854_M1	1	Phospho (STY)	S	854	LDSERRKSDASSAMP
-0.658796012401581	-0.112730219960213	-0.883944630622864	0.618947803974152	-1.16023766994476	-1.24191951751709	1.05758798122406	-1.32911956310272	0.701488971710205	1.20968520641327	0.755358278751373	1.04367959499359	GOLGA2	Golgin subfamily A conserved domain-containing protein	G3X344_SARHA	G3X344	G3X344_S78_M1	1	Phospho (STY)	S	78	PPSGGRHSPEDIQDI
-1.79160642623901	-1.44972467422485	-1.28791916370392	-0.0258396808058023	-0.0903724879026413	-0.0188054796308279	0.532591342926025	0.730578005313873	1.26358675956726	0.672311723232269	0.933923780918121	0.531276345252991	RCSD1	RCSD domain containing 1	G3X3G3_SARHA	G3X3G3	G3X3G3_S85_M1	1	Phospho (STY)	S	85	PKIKVKNSPLIEKLQ
-1.23527979850769	-1.02232730388641	-0.8993901014328	-0.540190637111664	-1.07528376579285	-0.806319832801819	0.606622993946075	0.617401361465454	1.16795945167542	1.1591784954071	1.08162009716034	0.9460089802742	RCSD1	RCSD domain containing 1	G3X3G3_SARHA	G3X3G3	G3X3G3_S122_M1	1	Phospho (STY)	S	122	AIVSPFNSPPSTPNS
-1.72158813476563	-1.43546915054321	-1.25989043712616	-0.186190873384476	-0.133255198597908	-0.155915662646294	0.332608550786972	0.800452351570129	1.03885757923126	0.97051739692688	0.938162863254547	0.811710715293884	RCSD1	RCSD domain containing 1	G3X3G3_SARHA	G3X3G3	G3X3G3_S219_M1	1	Phospho (STY)	S	219	SKNKALVSPLSGNKA
