# Supplementary material for: Tyrosine kinase targeting uncovers oncogenic pathway plasticity in Tasmanian devil transmissible cancers
Source: EMBO J. 2025 Nov 3;45(5):1426–59. doi: 10.1038/s44318-025-00603-0 (PMC12953634; doi:10.1038/s44318-025-00603-0)
Supplement: Supplementary file 15 — Table 3 Source Data [file 44318_2025_603_MOESM15_ESM.zip › EMBOJ2025120337_SourceData_Table3/Differentially_Phosphorylated_Peptides_R.xlsx]

## Sheet: Tabelle1
EMBOJ-2025-120337
Source Data for Table 3: Differentially phosphorylated peptides in resistant DFT2 cells
Schönbichler et al
[19] 19	[20] 20	[21] 33	[22] 21	[23] 22	[24] 34	[25] 23	[26] 24	[27] 35	GOBP name	GOMF name	GOBP	GOMF	PG.Genes	PG.ProteinDescriptions	PG.ProteinNames	PTM.ProteinId	PTM.CollapseKey	PTM.Multiplicity	PTM.ModificationTitle	PTM.SiteAA	PTM.SiteLocation	PTM.FlankingRegion
#!{Type}E	E	E	E	E	E	E	E	E	C	C	C	C	T	T	T	T	T	T	T	T	T	T
#!{C:Group1}SN_P	SN_P	SN_P	SN_R	SN_R	SN_R	SN_R	SN_R	SN_R
#!{C:Group1_}SN_P	SN_P	SN_P	SN_R1	SN_R1	SN_R1	SN_R2	SN_R2	SN_R2
9.05275440216064	9.93689441680908	10.7086954116821	13.1453008651733	12.2961568832397	13.1114301681519	12.4529209136963	12.7304725646973	12.4765148162842					ABI1	Abl interactor 1	A0A7N4V714_SARHA	A0A7N4V714	A0A7N4V714_S231_M1	1	Phospho (STY)	S	231	HSPGRTASLNQRPRT
11.5046939849854	9.23867130279541	11.325758934021	15.388726234436	14.4522819519043	13.8700838088989	15.0709848403931	14.681040763855	14.8689584732056					ABL1	Tyrosine-protein kinase	A0A7N4PXL7_SARHA	A0A7N4PXL7	A0A7N4PXL7_S16_M1	1	Phospho (STY)	S	16	LGDQRRPSLPALHFI
9.24209117889404	9.84385108947754	9.32207870483398	16.1754970550537	15.4148597717285	15.7816390991211	15.6682710647583	15.3340644836426	15.3168048858643					ABL1	Tyrosine-protein kinase	A0A7N4PXL7_SARHA	A0A7N4PXL7	A0A7N4PXL7_T832_M1	1	Phospho (STY)	T	832	GSSPPSLTPKLVRKQ
14.7223215103149	14.6596708297729	14.4889783859253	17.2376899719238	16.4373435974121	16.9635848999023	17.3797073364258	16.888219833374	17.0165481567383					ABL2	Tyrosine-protein kinase	A0A7N4NRP8_SARHA	A0A7N4NRP8	A0A7N4NRP8_S584_M1	1	Phospho (STY)	S	584	SAQPPSGSPALPRKQ
10.3376817703247	9.95473861694336	11.1351938247681	13.0656356811523	12.243842124939	12.9327917098999	12.2481327056885	13.0076751708984	12.5969038009644					ABLIM1	Actin binding LIM protein 1	G3WBI1_SARHA	G3WBI1	G3WBI1_S470_M1	1	Phospho (STY)	S	470	RMIHRSTSQGSINSP
8.97227573394775	9.3126392364502	9.06549835205078	13.9661493301392	14.2223491668701	14.7666759490967	13.2591066360474	13.9929122924805	13.869571685791					ACIN1	Apoptotic chromatin condensation inducer 1	A0A7N4NLA0_SARHA	A0A7N4NLA0	A0A7N4NLA0_S739_M1	1	Phospho (STY)	S	739	KSFKRKISVVSATKG
12.564793586731	13.0126075744629	12.2145547866821	14.5646696090698	13.9696502685547	14.6085586547852	14.5933275222778	14.1848297119141	13.9288663864136					ADAM19	ADAM metallopeptidase domain 19	G3WVA7_SARHA	G3WVA7	G3WVA7_T787_M1	1	Phospho (STY)	T	787	GKRKVTNTPEVPRKP
8.93768882751465	9.39668750762939	7.88506412506104	13.9921035766602	13.2530879974365	13.4027986526489	13.0580768585205	13.0718994140625	13.8721351623535					ADAM19	ADAM metallopeptidase domain 19	G3WVA7_SARHA	G3WVA7	G3WVA7_S892_M1	1	Phospho (STY)	S	892	GSSSALLSPVPASSP
12.5874452590942	13.0621786117554	11.8275728225708	15.3610696792603	14.6555089950562	14.8862972259521	13.4152526855469	14.8591833114624	13.9868268966675					ADAM19	ADAM metallopeptidase domain 19	G3WVA7_SARHA	G3WVA7	G3WVA7_S826_M1	1	Phospho (STY)	S	826	LGRDIRNSPGAMTQV
14.6957330703735	14.7102479934692	13.4125871658325	15.8867282867432	15.5478019714355	17.0159568786621	16.6827716827393	17.000638961792	15.8426752090454					ADD1	Adducin 1	G3WDV8_SARHA	G3WDV8	G3WDV8_S12_M1	1	Phospho (STY)	S	12	TGATVVTSPPPTTAP
8.63076400756836	8.98285675048828	9.99313449859619	14.6023073196411	13.5428514480591	13.7633075714111	14.8656759262085	13.8628797531128	13.5393981933594					ADD1	Adducin 1	G3WDV8_SARHA	G3WDV8	G3WDV8_S770_M1	1	Phospho (STY)	S	770	KKKFRTPSFLKKSKK
9.69196128845215	12.9536972045898	9.00774669647217	14.6284856796265	13.9911508560181	14.1677312850952	16.6353778839111	16.3543872833252	14.1020746231079					AGAP1	ArfGAP with GTPase domain, ankyrin repeat and PH domain 1	A0A7N4NHG0_SARHA	A0A7N4NHG0	A0A7N4NHG0_S933_M1	1	Phospho (STY)	S	933	PKLDPPPSPHANRKK
10.4473733901978	9.01399803161621	8.42846202850342	15.1812868118286	14.1697053909302	14.7308597564697	14.9907703399658	13.3901605606079	13.8747215270996					AGAP3	ArfGAP with GTPase domain, ankyrin repeat and PH domain 3	A0A7N4NXN5_SARHA	A0A7N4NXN5	A0A7N4NXN5_S771_M1	1	Phospho (STY)	S	771	PKLEPPPSPHANRKK
14.7256164550781	14.4275550842285	14.1977500915527	15.6492948532104	15.1782464981079	15.7101268768311	15.3640775680542	15.5112867355347	15.5067586898804					AHNAK	AHNAK nucleoprotein	A0A7N4NNJ1_SARHA	A0A7N4NNJ1	A0A7N4NNJ1_S5283_M1	1	Phospho (STY)	S	5283	KFKGPGGSVDFSGPK
8.96573066711426	13.2552852630615	9.27049255371094	15.097752571106	14.2160692214966	14.8022089004517	14.9414644241333	14.9080495834351	14.5572957992554					AHNAK	AHNAK nucleoprotein	A0A7N4NNJ1_SARHA	A0A7N4NNJ1	A0A7N4NNJ1_S3624_M1	1	Phospho (STY)	S	3624	MPFLSISSPKVSMPD
10.0374212265015	9.46542263031006	9.38571929931641	16.1976528167725	15.2496604919434	15.7737770080566	15.0225639343262	15.0239868164063	14.7218942642212					AHNAK	AHNAK nucleoprotein	A0A7N4NNJ1_SARHA	A0A7N4NNJ1	A0A7N4NNJ1_S3181_M1	1	Phospho (STY)	S	3181	PFKTPKISMPEIDLN
9.61978244781494	9.26846504211426	10.4147386550903	15.1428050994873	14.445140838623	15.9309253692627	15.9362325668335	16.6964836120605	15.0256395339966					AHNAK	AHNAK nucleoprotein	A0A7N4NNJ1_SARHA	A0A7N4NNJ1	A0A7N4NNJ1_S3506_M1	1	Phospho (STY)	S	3506	HVNMPKISMPEIDLN
9.8926420211792	9.74039649963379	7.47829246520996	12.9860191345215	11.7269744873047	12.1022233963013	12.1484041213989	12.2222862243652	13.2591199874878					AHNAK	AHNAK nucleoprotein	A0A7N4NNJ1_SARHA	A0A7N4NNJ1	A0A7N4NNJ1_S1860_M1	1	Phospho (STY)	S	1860	NIQTHKISMPDVGLN
12.6258821487427	13.0676898956299	12.4173164367676	17.853006362915	17.4267425537109	17.8360271453857	18.2138671875	17.6056613922119	17.4055099487305					AHNAK	AHNAK nucleoprotein	A0A7N4NNJ1_SARHA	A0A7N4NNJ1	A0A7N4NNJ1_S1214_M1	1	Phospho (STY)	S	1214	HFKAPKISMPDVDLH
8.41221046447754	8.56127262115479	9.34676361083984	12.1238088607788	11.6919994354248	11.9706010818481	12.0165147781372	11.964879989624	11.6466903686523					AHNAK	AHNAK nucleoprotein	A0A7N4NNJ1_SARHA	A0A7N4NNJ1	A0A7N4NNJ1_S1344_M1	1	Phospho (STY)	S	1344	HFKAPKISMPDVDLH
16.9913520812988	17.1988964080811	16.8474788665771	20.055944442749	19.0159645080566	19.7829933166504	19.8731498718262	20.0641593933105	19.5915412902832					AHNAK	AHNAK nucleoprotein	A0A7N4NNJ1_SARHA	A0A7N4NNJ1	A0A7N4NNJ1_S1602_M1	1	Phospho (STY)	S	1602	HFKAPKISMPDVDLH
10.4884967803955	13.3986873626709	8.38751697540283	17.2827548980713	16.0832633972168	16.3894634246826	16.5733032226563	16.2084140777588	16.2619438171387					AHNAK	AHNAK nucleoprotein	A0A7N4NNJ1_SARHA	A0A7N4NNJ1	A0A7N4NNJ1_S2203_M1	1	Phospho (STY)	S	2203	HFKAPKISMPDVDLH
14.7331047058105	15.1475563049316	14.5727863311768	16.9378452301025	16.1696071624756	16.6049365997314	16.3099021911621	16.4657936096191	16.5801563262939					AHNAK	AHNAK nucleoprotein	A0A7N4NNJ1_SARHA	A0A7N4NNJ1	A0A7N4NNJ1_S2400_M1	1	Phospho (STY)	S	2400	HFKAPKISMPDVDLH
9.03138732910156	9.17135047912598	9.0795373916626	14.9139528274536	13.7042427062988	14.1820640563965	10.5175619125366	13.9467468261719	14.0824460983276					AHNAK	AHNAK nucleoprotein	A0A7N4NNJ1_SARHA	A0A7N4NNJ1	A0A7N4NNJ1_S1086_M1	1	Phospho (STY)	S	1086	HFKAPKISMPDVDLH
8.37637138366699	10.1202878952026	9.69175624847412	14.8140811920166	13.816198348999	14.3554925918579	14.1202573776245	14.3401012420654	13.8557252883911					AHNAK	AHNAK nucleoprotein	A0A7N4NNJ1_SARHA	A0A7N4NNJ1	A0A7N4NNJ1_S1934_M1	1	Phospho (STY)	S	1934	HFKAPKISMPDVDLH
13.5428714752197	14.296537399292	13.5289907455444	15.1332330703735	14.6011323928833	15.349440574646	14.9016017913818	15.040322303772	14.7749156951904					AHNAK	AHNAK nucleoprotein	A0A7N4NNJ1_SARHA	A0A7N4NNJ1	A0A7N4NNJ1_S2136_M1	1	Phospho (STY)	S	2136	HFKAPKISMPDVDLH
12.2713022232056	9.70307731628418	8.61554527282715	14.4732961654663	13.9569778442383	14.7141857147217	13.8459892272949	14.3851127624512	14.3059768676758					AHNAK	AHNAK nucleoprotein	A0A7N4NNJ1_SARHA	A0A7N4NNJ1	A0A7N4NNJ1_S2333_M1	1	Phospho (STY)	S	2333	HFKAPKISMPDVDLH
14.9918146133423	14.2803325653076	13.7158241271973	16.1620655059814	15.66916847229	16.4297523498535	15.4951848983765	16.259708404541	16.0105648040771					AHNAK	AHNAK nucleoprotein	A0A7N4NNJ1_SARHA	A0A7N4NNJ1	A0A7N4NNJ1_S2530_M1	1	Phospho (STY)	S	2530	HFKAPKISMPDVDLH
10.2948923110962	9.25520420074463	10.762565612793	12.7474870681763	11.7997732162476	11.7831563949585	13.175968170166	11.8460874557495	12.5354537963867					AHNAK	AHNAK nucleoprotein	A0A7N4NNJ1_SARHA	A0A7N4NNJ1	A0A7N4NNJ1_S2667_M1	1	Phospho (STY)	S	2667	HFKAPKISMPDVDLH
8.19793510437012	10.8073053359985	10.4438514709473	13.3779010772705	12.7320232391357	11.8828086853027	12.6161165237427	11.6970624923706	12.3392696380615					AHNAK	AHNAK nucleoprotein	A0A7N4NNJ1_SARHA	A0A7N4NNJ1	A0A7N4NNJ1_S1870_M1	1	Phospho (STY)	S	1870	DVGLNLKSPKLKGDL
9.6191463470459	9.22948455810547	8.6120080947876	11.6928882598877	10.4950246810913	11.405442237854	11.3210678100586	11.2950172424316	10.7696619033813					AHNAK	AHNAK nucleoprotein	A0A7N4NNJ1_SARHA	A0A7N4NNJ1	A0A7N4NNJ1_T5230_M1	1	Phospho (STY)	T	5230	KLEGEIQTPGLEISS
8.39431190490723	8.13989925384521	10.149055480957	13.2194671630859	12.4174900054932	12.8687791824341	12.7261075973511	13.1362419128418	13.0598487854004					AHNAK	AHNAK nucleoprotein	A0A7N4NNJ1_SARHA	A0A7N4NNJ1	A0A7N4NNJ1_S778_M1	1	Phospho (STY)	S	778	KMKMPKFSMPGFKGE
9.84575176239014	8.71627235412598	9.3151388168335	13.9517068862915	13.1908550262451	14.1098442077637	13.0985383987427	13.4167594909668	10.6648244857788					AHNAK	AHNAK nucleoprotein	A0A7N4NNJ1_SARHA	A0A7N4NNJ1	A0A7N4NNJ1_S904_M1	1	Phospho (STY)	S	904	KVKMPKFSMPGFKGE
7.81140470504761	9.49130249023438	8.48832893371582	16.0174198150635	14.8354511260986	15.7498550415039	16.0712776184082	15.7113599777222	15.2608623504639					AHNAK	AHNAK nucleoprotein	A0A7N4NNJ1_SARHA	A0A7N4NNJ1	A0A7N4NNJ1_S1025_M1	1	Phospho (STY)	S	1025	KVKMPKFSMPGFKGE
12.3765697479248	11.9377460479736	11.1726427078247	14.4679183959961	13.0949468612671	14.2069730758667	14.6674289703369	14.441596031189	13.9216527938843					AHNAK	AHNAK nucleoprotein	A0A7N4NNJ1_SARHA	A0A7N4NNJ1	A0A7N4NNJ1_S1153_M1	1	Phospho (STY)	S	1153	KMKMPKFSMPGFKGE
11.6199150085449	10.4795207977295	10.679648399353	13.1027784347534	12.3575229644775	14.1421070098877	14.4089050292969	14.1103935241699	12.84046459198					AHNAK	AHNAK nucleoprotein	A0A7N4NNJ1_SARHA	A0A7N4NNJ1	A0A7N4NNJ1_S1283_M1	1	Phospho (STY)	S	1283	KMKMPKFSMPGFKGE
11.6199150085449	10.4795207977295	10.679648399353	13.1027784347534	12.3575229644775	14.1421070098877	14.4089050292969	14.1103935241699	12.84046459198					AHNAK	AHNAK nucleoprotein	A0A7N4NNJ1_SARHA	A0A7N4NNJ1	A0A7N4NNJ1_S1413_M1	1	Phospho (STY)	S	1413	KMKMPKFSMPGFKGE
10.0920362472534	8.56382846832275	9.32745552062988	11.7872428894043	11.6670961380005	12.6747102737427	13.0525140762329	12.6411571502686	12.0159492492676					AHNAK	AHNAK nucleoprotein	A0A7N4NNJ1_SARHA	A0A7N4NNJ1	A0A7N4NNJ1_S1541_M1	1	Phospho (STY)	S	1541	KMKMPKFSMPGFKGE
11.3761463165283	9.48813915252686	10.4963426589966	13.9908533096313	12.8017110824585	13.8613128662109	14.3937063217163	12.9610443115234	12.8354902267456					AHNAK	AHNAK nucleoprotein	A0A7N4NNJ1_SARHA	A0A7N4NNJ1	A0A7N4NNJ1_S1671_M1	1	Phospho (STY)	S	1671	KVKMPKFSMPGFKGE
11.3761463165283	9.86958122253418	10.4963426589966	13.9908533096313	12.8017110824585	13.8613128662109	14.3937063217163	12.9610443115234	12.8354902267456					AHNAK	AHNAK nucleoprotein	A0A7N4NNJ1_SARHA	A0A7N4NNJ1	A0A7N4NNJ1_S1799_M1	1	Phospho (STY)	S	1799	KVKMPKFSMPGFKGE
11.3761463165283	8.10064315795898	10.4963426589966	13.9908533096313	12.8017110824585	13.8613128662109	14.3937063217163	12.9610443115234	12.8354902267456					AHNAK	AHNAK nucleoprotein	A0A7N4NNJ1_SARHA	A0A7N4NNJ1	A0A7N4NNJ1_S2001_M1	1	Phospho (STY)	S	2001	KMKMPKFSMPGFKGE
11.3761463165283	9.47461414337158	10.4963426589966	13.9908533096313	12.8017110824585	13.8613128662109	14.3937063217163	12.9610443115234	12.8354902267456					AHNAK	AHNAK nucleoprotein	A0A7N4NNJ1_SARHA	A0A7N4NNJ1	A0A7N4NNJ1_S2272_M1	1	Phospho (STY)	S	2272	KMKMPKFSMPGFKGE
11.3761463165283	8.60790729522705	10.4963426589966	13.9908533096313	12.8017110824585	13.8613128662109	14.3937063217163	12.9610443115234	12.8354902267456					AHNAK	AHNAK nucleoprotein	A0A7N4NNJ1_SARHA	A0A7N4NNJ1	A0A7N4NNJ1_S2469_M1	1	Phospho (STY)	S	2469	KMKMPKFSMPGFKGE
11.6010675430298	9.26475620269775	10.5877351760864	14.0757579803467	12.5413045883179	13.5215187072754	14.147705078125	13.0496129989624	12.7760353088379					AHNAK	AHNAK nucleoprotein	A0A7N4NNJ1_SARHA	A0A7N4NNJ1	A0A7N4NNJ1_S2736_M1	1	Phospho (STY)	S	2736	KMKMPKFSMPGFKGE
11.6010675430298	9.48848342895508	10.5877351760864	14.0757579803467	12.5413045883179	13.5215187072754	14.147705078125	13.0496129989624	12.7760353088379					AHNAK	AHNAK nucleoprotein	A0A7N4NNJ1_SARHA	A0A7N4NNJ1	A0A7N4NNJ1_S2864_M1	1	Phospho (STY)	S	2864	KMKMPKFSMPGFKGE
11.6010675430298	8.95011615753174	10.5877351760864	14.0757579803467	12.5413045883179	13.5215187072754	14.147705078125	13.0496129989624	12.7760353088379					AHNAK	AHNAK nucleoprotein	A0A7N4NNJ1_SARHA	A0A7N4NNJ1	A0A7N4NNJ1_S2992_M1	1	Phospho (STY)	S	2992	KLKMPKFSMPGFKGE
11.6010675430298	10.7237386703491	10.5877351760864	14.0757579803467	12.5413045883179	13.5215187072754	14.147705078125	13.0496129989624	12.7760353088379					AHNAK	AHNAK nucleoprotein	A0A7N4NNJ1_SARHA	A0A7N4NNJ1	A0A7N4NNJ1_S3120_M1	1	Phospho (STY)	S	3120	KVKMPKFSMPGFKGE
11.6010675430298	8.0436372756958	10.5877351760864	14.0757579803467	12.5413045883179	13.5215187072754	14.147705078125	13.0496129989624	12.7760353088379					AHNAK	AHNAK nucleoprotein	A0A7N4NNJ1_SARHA	A0A7N4NNJ1	A0A7N4NNJ1_S3248_M1	1	Phospho (STY)	S	3248	KMKMPKFSMPGFKGE
11.6010675430298	9.70913314819336	10.5877351760864	14.0757579803467	12.5413045883179	13.5215187072754	14.147705078125	13.0496129989624	12.7760353088379					AHNAK	AHNAK nucleoprotein	A0A7N4NNJ1_SARHA	A0A7N4NNJ1	A0A7N4NNJ1_S3376_M1	1	Phospho (STY)	S	3376	KMKMPKFSMPGFKGE
16.7381362915039	16.4102077484131	15.8267660140991	18.8467884063721	17.3332672119141	18.3325233459473	18.0001544952393	18.2725219726563	18.3375873565674					AHNAK	AHNAK nucleoprotein	A0A7N4NNJ1_SARHA	A0A7N4NNJ1	A0A7N4NNJ1_S3695_M1	1	Phospho (STY)	S	3695	KMKMPKFSMPGFKGE
9.03114986419678	9.53247737884521	9.41175270080566	13.5781097412109	13.3987789154053	14.7891845703125	13.9138975143433	10.5233297348022	12.5535106658936					AHNAK	AHNAK nucleoprotein	A0A7N4NNJ1_SARHA	A0A7N4NNJ1	A0A7N4NNJ1_S3897_M1	1	Phospho (STY)	S	3897	KVKMPKFSMPGFKGE
12.7796545028687	10.7515058517456	11.6262874603271	16.7035751342773	14.9526968002319	15.9750232696533	17.0368518829346	15.0498933792114	14.3811063766479					AHNAK	AHNAK nucleoprotein	A0A7N4NNJ1_SARHA	A0A7N4NNJ1	A0A7N4NNJ1_S4025_M1	1	Phospho (STY)	S	4025	KMKLPKFSMPGFKGE
12.7796545028687	10.7515058517456	11.6262874603271	16.7035751342773	14.9526968002319	15.9750232696533	17.0368518829346	15.0498933792114	14.3811063766479					AHNAK	AHNAK nucleoprotein	A0A7N4NNJ1_SARHA	A0A7N4NNJ1	A0A7N4NNJ1_S4227_M1	1	Phospho (STY)	S	4227	KIKMPKFSMPGFKGE
12.7796545028687	10.7515058517456	11.6262874603271	16.7035751342773	14.9526968002319	15.9750232696533	17.0368518829346	15.0498933792114	14.3811063766479					AHNAK	AHNAK nucleoprotein	A0A7N4NNJ1_SARHA	A0A7N4NNJ1	A0A7N4NNJ1_S4698_M1	1	Phospho (STY)	S	4698	KVKMPKFSMPGFKGE
12.7796545028687	10.7515058517456	11.6262874603271	16.7035751342773	14.9526968002319	15.9750232696533	17.0368518829346	15.0498933792114	14.3811063766479					AHNAK	AHNAK nucleoprotein	A0A7N4NNJ1_SARHA	A0A7N4NNJ1	A0A7N4NNJ1_S4900_M1	1	Phospho (STY)	S	4900	KVKMPKFSMPGFKGE
12.7796545028687	10.7515058517456	11.6262874603271	16.7035751342773	14.9526968002319	15.9750232696533	17.0368518829346	15.0498933792114	14.3811063766479					AHNAK	AHNAK nucleoprotein	A0A7N4NNJ1_SARHA	A0A7N4NNJ1	A0A7N4NNJ1_S2925_M1	1	Phospho (STY)	S	2925	HFKAPKVSMPDIDLH
12.7796545028687	10.7515058517456	11.6262874603271	16.7035751342773	14.9526968002319	15.9750232696533	17.0368518829346	15.0498933792114	14.3811063766479					AHNAK	AHNAK nucleoprotein	A0A7N4NNJ1_SARHA	A0A7N4NNJ1	A0A7N4NNJ1_S285_M1	1	Phospho (STY)	S	285	VHTKGSASVDLGSKG
12.7796545028687	10.7515058517456	11.6262874603271	16.7035751342773	14.9526968002319	15.9750232696533	17.0368518829346	15.0498933792114	14.3811063766479					AHNAK	AHNAK nucleoprotein	A0A7N4NNJ1_SARHA	A0A7N4NNJ1	A0A7N4NNJ1_S1732_M1	1	Phospho (STY)	S	1732	NIKPQKISMPDVGLH
12.7796545028687	10.7515058517456	11.6262874603271	16.7035751342773	14.9526968002319	15.9750232696533	17.0368518829346	15.0498933792114	14.3811063766479					AHNAK	AHNAK nucleoprotein	A0A7N4NNJ1_SARHA	A0A7N4NNJ1	A0A7N4NNJ1_S3638_M1	1	Phospho (STY)	S	3638	DVELNLKSPKVKGDL
12.7796545028687	10.7515058517456	11.6262874603271	16.7035751342773	14.9526968002319	15.9750232696533	17.0368518829346	15.0498933792114	14.3811063766479					AKAP11	A-kinase anchoring protein 11	A0A7N4NVM2_SARHA	A0A7N4NVM2	A0A7N4NVM2_S463_M1	1	Phospho (STY)	S	463	GEDSGLFSPIRSSAF
12.7796545028687	10.7515058517456	11.6262874603271	16.7035751342773	14.9526968002319	15.9750232696533	17.0368518829346	15.0498933792114	14.3811063766479					AKAP13	A-kinase anchoring protein 13	A0A7N4NTI9_SARHA	A0A7N4NTI9	A0A7N4NTI9_S754_M1	1	Phospho (STY)	S	754	LKLDTPSSPHSILIE
12.7796545028687	10.7515058517456	11.6262874603271	16.7035751342773	14.9526968002319	15.9750232696533	17.0368518829346	15.0498933792114	14.3811063766479					AKT1S1	AKT1 substrate 1	A0A7N4P7W4_SARHA	A0A7N4P7W4	A0A7N4P7W4_T250_M1	1	Phospho (STY)	T	250	LPRPRLNTSDFQKLK
12.7796545028687	10.7515058517456	11.6262874603271	16.7035751342773	14.9526968002319	15.9750232696533	17.0368518829346	15.0498933792114	14.3811063766479					ANK3	Ankyrin 3	A0A7N4PJG2_SARHA	A0A7N4PJG2	A0A7N4PJG2_S1346_M1	1	Phospho (STY)	S	1346	EKADRRQSFASLALR
12.7796545028687	10.7515058517456	11.6262874603271	16.7035751342773	14.9526968002319	15.9750232696533	17.0368518829346	15.0498933792114	14.3811063766479					ANKLE2	Ankyrin repeat and LEM domain containing 2	G3W9E9_SARHA	G3W9E9	G3W9E9_S872_M1	1	Phospho (STY)	S	872	RRTVKGVSPQIDRLF
12.7796545028687	10.7515058517456	11.6262874603271	16.7035751342773	14.9526968002319	15.9750232696533	17.0368518829346	15.0498933792114	14.3811063766479					ANKLE2	Ankyrin repeat and LEM domain containing 2	G3W9E9_SARHA	G3W9E9	G3W9E9_S308_M1	1	Phospho (STY)	S	308	SKTCFPLSPVKMVPF
12.7796545028687	10.7515058517456	11.6262874603271	16.7035751342773	14.9526968002319	15.9750232696533	17.0368518829346	15.0498933792114	14.3811063766479					APP	Amyloid-beta A4 protein	A0A7N4PBK5_SARHA	A0A7N4PBK5	A0A7N4PBK5_S421_M1	1	Phospho (STY)	S	421	HFQEKVESLEQEAAN
12.7796545028687	10.7515058517456	11.6262874603271	16.7035751342773	14.9526968002319	15.9750232696533	17.0368518829346	15.0498933792114	14.3811063766479					ARFGAP3	Arf-GAP domain-containing protein	A0A7N4P6F4_SARHA	A0A7N4P6F4	A0A7N4P6F4_S134_M1	1	Phospho (STY)	S	134	DFFASHASPKVSDPE
12.7796545028687	10.7515058517456	11.6262874603271	16.7035751342773	14.9526968002319	15.9750232696533	17.0368518829346	15.0498933792114	14.3811063766479					ARFIP1	ADP ribosylation factor interacting protein 1	A0A7N4NTH3_SARHA	A0A7N4NTH3	A0A7N4NTH3_S159_M1	1	Phospho (STY)	S	159	LELVKKWSLNTYKCT
12.7796545028687	10.7515058517456	11.6262874603271	16.7035751342773	14.9526968002319	15.9750232696533	17.0368518829346	15.0498933792114	14.3811063766479					ARHGAP11A	Rho-GAP domain-containing protein	A0A7N4PI46_SARHA	A0A7N4PI46	A0A7N4PI46_S285_M1	1	Phospho (STY)	S	285	HKRKRRQSVGDFVSG
12.7796545028687	10.7515058517456	11.6262874603271	16.7035751342773	14.9526968002319	15.9750232696533	17.0368518829346	15.0498933792114	14.3811063766479					ARHGAP21	Rho GTPase activating protein 21	A0A7N4V238_SARHA	A0A7N4V238	A0A7N4V238_S686_M1	1	Phospho (STY)	S	686	QSRLRAESAPDHIVD
12.7796545028687	10.7515058517456	11.6262874603271	16.7035751342773	14.9526968002319	15.9750232696533	17.0368518829346	15.0498933792114	14.3811063766479					ARHGAP23	Rho GTPase activating protein 23	A0A7N4NXF5_SARHA	A0A7N4NXF5	A0A7N4NXF5_S72_M1	1	Phospho (STY)	S	72	LGPRDVCSPGPPPLW
12.7796545028687	10.7515058517456	11.6262874603271	16.7035751342773	14.9526968002319	15.9750232696533	17.0368518829346	15.0498933792114	14.3811063766479					ARHGEF10	Rho guanine nucleotide exchange factor 10	G3WZJ1_SARHA	G3WZJ1	G3WZJ1_S303_M1	1	Phospho (STY)	S	303	RSFIRTKSFVSNEHR
12.7796545028687	10.7515058517456	11.6262874603271	16.7035751342773	14.9526968002319	15.9750232696533	17.0368518829346	15.0498933792114	14.3811063766479					ARHGEF2	Rho guanine nucleotide exchange factor 2	G3WIE7_SARHA	G3WIE7	G3WIE7_S436_M1	1	Phospho (STY)	S	436	LRRILSQSTDSLNMR
12.7796545028687	10.7515058517456	11.6262874603271	16.7035751342773	14.9526968002319	15.9750232696533	17.0368518829346	15.0498933792114	14.3811063766479					ARHGEF2	Rho guanine nucleotide exchange factor 2	G3WIE7_SARHA	G3WIE7	G3WIE7_S1151_M1	1	Phospho (STY)	S	1151	PLDPRRRSLPAGDAL
12.7796545028687	10.7515058517456	11.6262874603271	16.7035751342773	14.9526968002319	15.9750232696533	17.0368518829346	15.0498933792114	14.3811063766479					ARHGEF26	Rho guanine nucleotide exchange factor 26	G3WV54_SARHA	G3WV54	G3WV54_S91_M1	1	Phospho (STY)	S	91	DRRMLPRSPLLWCPN
10.541672706604	9.44236946105957	7.64020538330078	14.0874719619751	12.5758323669434	13.2506084442139	13.1997365951538	12.7800226211548	13.0915622711182					ASAP2	ArfGAP with SH3 domain, ankyrin repeat and PH domain 2	A0A7N4PR58_SARHA	A0A7N4PR58	A0A7N4PR58_S829_M1	1	Phospho (STY)	S	829	VSRQRSSSDPPAIHP
14.6956481933594	13.4974803924561	14.2592172622681	15.9565372467041	15.2457180023193	15.6602392196655	15.6524057388306	15.2981882095337	15.3873300552368					ASF1B	Anti-silencing function 1B histone chaperone	G3W518_SARHA	G3W518	G3W518_S139_M1	1	Phospho (STY)	S	139	PSIIPENSMDCI___
12.201831817627	9.91143035888672	11.2128801345825	14.5318479537964	13.2556705474854	14.3707866668701	14.3690986633301	13.9607048034668	14.0363788604736					ATF7	Cyclic AMP-dependent transcription factor ATF-7	G3VX10_SARHA	G3VX10	G3VX10_T53_M1	1	Phospho (STY)	T	53	IIADQTPTPTRFLKN
13.8078861236572	13.4803133010864	13.6087770462036	15.5134010314941	14.1789407730103	15.3184461593628	15.506932258606	15.621603012085	15.1423797607422					ATF7	Cyclic AMP-dependent transcription factor ATF-7	G3VX10_SARHA	G3VX10	G3VX10_T335_M1	1	Phospho (STY)	T	335	TGGRRRRTVDEDPDE
11.8081855773926	12.9501314163208	11.6512517929077	13.9297876358032	13.23756980896	14.4690618515015	14.0094423294067	13.7191705703735	13.5599431991577					ATG16L2	Autophagy related 16 like 2	A0A7N4V4F2_SARHA	A0A7N4V4F2	A0A7N4V4F2_S303_M1	1	Phospho (STY)	S	303	FRKRRGHSVSGTPEA
8.92390155792236	8.36019325256348	8.96127796173096	9.84450149536133	9.75025367736816	10.3908538818359	11.0016422271729	10.3905010223389	9.8323450088501					ATG2B	Autophagy related 2B	G3VMI2_SARHA	G3VMI2	G3VMI2_Y1577_M1	1	Phospho (STY)	Y	1577	PTSPAKSYVSPHSSP
14.439564704895	14.7016077041626	13.8842630386353	16.3879833221436	15.4926118850708	16.1023941040039	15.6406202316284	15.6215391159058	15.33607006073					ATOSB	Family with sequence similarity 214 member B	G3WVR4_SARHA	G3WVR4	G3WVR4_S253_M1	1	Phospho (STY)	S	253	GEAPDANSGDEGPAP
10.8076162338257	11.9324617385864	11.535849571228	13.1857223510742	12.8791494369507	12.9611978530884	13.2465209960938	13.3685331344604	13.8643321990967					ATP7A	P-type Cu(+) transporter	G3WHT2_SARHA	G3WHT2	G3WHT2_S1474_M1	1	Phospho (STY)	S	1474	LSEPDKHSLLVGDFR
8.14579582214355	9.28981494903564	10.6038236618042	14.8591060638428	13.7457523345947	14.4605932235718	13.2553329467773	13.2242984771729	13.243595123291					ATXN2	Ataxin 2	A0A7N4V242_SARHA	A0A7N4V242	A0A7N4V242_S490_M1	1	Phospho (STY)	S	490	RVSTGRGSISSGLEF
7.53918170928955	9.8686695098877	9.96052646636963	14.1629037857056	12.8138790130615	15.0188312530518	14.524528503418	14.1717195510864	14.1012945175171					BAG3	BAG cochaperone 3	G3WF92_SARHA	G3WF92	G3WF92_S286_M1	1	Phospho (STY)	S	286	NASVLSSSPARVHTI
8.32663536071777	9.34198474884033	9.68850612640381	14.0046501159668	13.1141548156738	13.1792078018188	13.8806886672974	13.1088275909424	13.4025392532349					BCAR3	BCAR3 adaptor protein, NSP family member	G3VN99_SARHA	G3VN99	G3VN99_S385_M1	1	Phospho (STY)	S	385	PTVVRRVSLEAQVPG
13.4409370422363	13.9475030899048	13.1072101593018	15.2250671386719	14.5363998413086	15.7510585784912	15.1149387359619	15.5856418609619	15.1008625030518					BCAR3	BCAR3 adaptor protein, NSP family member	G3VN99_SARHA	G3VN99	G3VN99_S377_M1	1	Phospho (STY)	S	377	TGSEPTLSPTVVRRV
19.225414276123	19.4296112060547	19.0696983337402	20.9437313079834	20.3390102386475	20.8671360015869	20.3184604644775	20.5625	20.659839630127					BCAS1	Brain enriched myelin associated protein 1	G3WGI3_SARHA	G3WGI3	G3WGI3_S599_M1	1	Phospho (STY)	S	599	KRLEKRQSLGGFFKG
13.2146453857422	14.0946578979492	12.8110370635986	15.3067111968994	14.479621887207	15.3081293106079	15.0075149536133	14.9296884536743	14.7525091171265					C2CD5	C2 calcium dependent domain containing 5	A0A7N4PK23_SARHA	A0A7N4PK23	A0A7N4PK23_T285_M1	1	Phospho (STY)	T	285	THSSGPSTPLKNQTY
11.4174175262451	12.4369010925293	9.74707221984863	14.4284143447876	13.0246992111206	13.6778326034546	13.2584981918335	13.7196750640869	13.5069427490234					CAMKK2	Calcium/calmodulin dependent protein kinase kinase 2	A0A7N4P1C0_SARHA	A0A7N4P1C0	A0A7N4P1C0_S107_M1	1	Phospho (STY)	S	107	ERSQAAPSPGGSGGV
8.90396213531494	13.7383289337158	10.9464378356934	15.9042501449585	14.8927354812622	15.642315864563	15.1266021728516	15.5271148681641	15.5017185211182					CAMSAP1	Calmodulin regulated spectrin associated protein 1	G3VDY4_SARHA	G3VDY4	G3VDY4_S1414_M1	1	Phospho (STY)	S	1414	PKKPRPKSVHREESY
8.54311370849609	11.0301570892334	7.89799165725708	13.1460990905762	12.8695249557495	14.5945310592651	14.3398523330688	14.5622291564941	12.3982982635498					CAMSAP1	Calmodulin regulated spectrin associated protein 1	G3VDY4_SARHA	G3VDY4	G3VDY4_S660_M1	1	Phospho (STY)	S	660	SFLSKRLSEGHQLLG
9.72107219696045	10.3343067169189	9.5445671081543	12.3936939239502	12.701512336731	13.4321746826172	11.872748374939	13.4250450134277	12.1316118240356					CAMSAP2	Calmodulin regulated spectrin associated protein family member 2	A0A7N4Q2B4_SARHA	A0A7N4Q2B4	A0A7N4Q2B4_S1329_M1	1	Phospho (STY)	S	1329	ESVEGFLSPSRCGSR
11.7069358825684	13.6266479492188	8.97615528106689	16.0444869995117	14.8697538375854	15.6700687408447	16.1079216003418	15.2744579315186	14.7940759658813					CCAR2	Cell cycle and apoptosis regulator 2	G3X2S2_SARHA	G3X2S2	G3X2S2_S124_M1	1	Phospho (STY)	S	124	SNQPLLKSPAPPLLH
10.5072221755981	13.2148580551147	9.47529315948486	14.4222097396851	13.8843269348145	14.3958606719971	13.9671955108643	13.8049736022949	14.2874069213867					CCNY	Cyclin Y	A0A7N4PML3_SARHA	A0A7N4PML3	A0A7N4PML3_S83_M1	1	Phospho (STY)	S	83	DVREKRKSLFINHHP
9.3749828338623	9.09937953948975	8.03825569152832	13.7338628768921	13.6481637954712	13.7122554779053	13.5125417709351	13.426549911499	13.9877796173096					CCNYL1	Cyclin-like domain-containing protein	G3WJA7_SARHA	G3WJA7	G3WJA7_S102_M1	1	Phospho (STY)	S	102	DVREKRKSNHINHLS
8.50096893310547	8.66559886932373	8.78850936889648	10.5771360397339	10.2515172958374	9.93583297729492	10.0065088272095	9.69813823699951	10.0466804504395					CDC20	Cell division cycle 20	G3VGA5_SARHA	G3VGA5	G3VGA5_S82_M1	1	Phospho (STY)	S	82	ETPGPPPSPMRTANR
8.57955074310303	7.58199644088745	9.63139343261719	14.3947477340698	13.706337928772	14.277684211731	13.9127159118652	14.3947038650513	13.6396760940552					CDC42EP4	CDC42 effector protein 4	G3WSC4_SARHA	G3WSC4	G3WSC4_S117_M1	1	Phospho (STY)	S	117	LFVKNAVSLPQLNEK
8.33845520019531	8.28795146942139	7.90181303024292	12.2700510025024	11.4374685287476	11.6898832321167	12.1937799453735	11.8679008483887	11.9911203384399					CDK14	Cyclin dependent kinase 14	A0A7N4P5N5_SARHA	A0A7N4P5N5	A0A7N4P5N5_S24_M1	1	Phospho (STY)	S	24	KKLRRTLSESFSRIA
9.06703090667725	11.0040044784546	9.27040004730225	14.96741771698	13.855565071106	15.005202293396	14.0869245529175	14.559027671814	14.1068897247314					CDK16	Protein kinase domain-containing protein	A0A7N4P4W0_SARHA	A0A7N4P4W0	A0A7N4P4W0_S254_M1	1	Phospho (STY)	S	254	SRRLRRVSLSEIGFG
13.6892518997192	13.3175439834595	13.1352472305298	16.6170253753662	15.8836612701416	16.5255260467529	15.9002571105957	16.0915794372559	15.5170040130615					CDK17	Cyclin dependent kinase 17	G3WMX5_SARHA	G3WMX5	G3WMX5_S146_M1	1	Phospho (STY)	S	146	EDLNKRLSLPADIRI
8.69082164764404	11.9263534545898	9.53793334960938	14.3707571029663	12.4888286590576	13.8600425720215	12.5212564468384	12.9660997390747	13.5068416595459					CDK17	Cyclin dependent kinase 17	G3WMX5_SARHA	G3WMX5	G3WMX5_S137_M1	1	Phospho (STY)	S	137	NRIHRRISMEDLNKR
8.86485195159912	9.50559997558594	8.87624645233154	14.2478904724121	13.1381540298462	13.8013801574707	12.7948942184448	12.7863893508911	10.9061717987061					CDK17	Cyclin dependent kinase 17	G3WMX5_SARHA	G3WMX5	G3WMX5_S9_M1	1	Phospho (STY)	S	9	KKFKRRLSLTLRGSQ
8.70902633666992	9.95835113525391	10.4664878845215	13.6703815460205	12.6882286071777	13.0235738754272	12.3325881958008	12.5951833724976	13.1520490646362					CDK17	Cyclin dependent kinase 17	G3WMX5_SARHA	G3WMX5	G3WMX5_S180_M1	1	Phospho (STY)	S	180	SRRSRRASLSEIGFG
8.99059581756592	15.6981983184814	9.24391651153564	16.6099224090576	16.3184108734131	17.219202041626	16.8673152923584	17.2125568389893	16.8713245391846					CDK17	Cyclin dependent kinase 17	G3WMX5_SARHA	G3WMX5	G3WMX5_S165_M1	1	Phospho (STY)	S	165	LEKLQINSPPFDQPM
7.66806077957153	8.53543186187744	7.70916557312012	9.14694690704346	8.87732124328613	9.33478355407715	9.7066764831543	9.29905128479004	9.94132328033447					CDK18	Cyclin dependent kinase 18	G3WR55_SARHA	G3WR55	G3WR55_S102_M1	1	Phospho (STY)	S	102	EDVSKRLSLPMDIRL
9.43753147125244	10.3167104721069	9.26419639587402	12.9683084487915	11.1878080368042	11.6821603775024	11.0700492858887	11.3993711471558	12.5233192443848					CDKN2AIP	CDKN2A interacting protein	A0A7N4NXM3_SARHA	A0A7N4NXM3	A0A7N4NXM3_S412_M1	1	Phospho (STY)	S	412	LLAPKGNSPATSLLS
11.8936185836792	12.86745262146	7.88434314727783	15.7325706481934	15.9346199035645	17.6706771850586	17.0750370025635	17.4217128753662	15.9222240447998					CEP131	Centrosomal protein 131	A0A7N4PA17_SARHA	A0A7N4PA17	A0A7N4PA17_S294_M1	1	Phospho (STY)	S	294	QRHRAGASLLEHLLT
9.88904190063477	13.1809244155884	8.30764961242676	14.2254810333252	14.1561737060547	14.8557195663452	14.0666723251343	14.8140478134155	14.2416648864746					CEP170	Centrosomal protein 170	A0A7N4V3W5_SARHA	A0A7N4V3W5	A0A7N4V3W5_S923_M1	1	Phospho (STY)	S	923	KTTQKRRSLTSLYKD
7.35646295547485	8.32258319854736	8.0566291809082	10.4503364562988	10.1241064071655	10.7736072540283	11.0089740753174	9.41319751739502	9.32138442993164					CEP170	Centrosomal protein 170	A0A7N4V3W5_SARHA	A0A7N4V3W5	A0A7N4V3W5_S984_M1	1	Phospho (STY)	S	984	SGRIRQPSVDLTDDD
7.82622146606445	9.21055126190186	8.30907154083252	14.0540390014648	13.2835445404053	14.1042900085449	11.5239534378052	13.3043766021729	13.9118394851685					CFAP36	Cilia- and flagella-associated protein 36	G3WP14_SARHA	G3WP14	G3WP14_S201_M1	1	Phospho (STY)	S	201	EAAKMKKSLGDDPNF
11.9449157714844	13.4790048599243	12.3737363815308	14.0500659942627	14.0916776657104	14.4666242599487	14.7460403442383	14.4841537475586	13.8922071456909					CFL1	Cofilin 1	A0A7N4PY16_SARHA	A0A7N4PY16	A0A7N4PY16_S3_M1	1	Phospho (STY)	S	3	_____MASGVAVSDG
17.0743427276611	17.4247016906738	15.9391374588013	22.2758293151855	20.8738784790039	22.2681140899658	23.4317188262939	22.1716327667236	20.8804721832275					CHAF1B	Chromatin assembly factor 1 subunit B	G3VV11_SARHA	G3VV11	G3VV11_S456_M1	1	Phospho (STY)	S	456	VNKDLPMSPLGNRNS
8.09222793579102	9.83774662017822	8.62564373016357	11.6404371261597	10.9676523208618	11.6707773208618	11.1716823577881	10.7927541732788	10.0893087387085					CHAF1B	Chromatin assembly factor 1 subunit B	G3VV11_SARHA	G3VV11	G3VV11_T473_M1	1	Phospho (STY)	T	473	LSSEEKKTPQAYIQN
9.731520652771	8.95816326141357	9.82927322387695	13.6671628952026	12.9064102172852	12.6539888381958	14.120623588562	14.2771329879761	11.345739364624					CHAMP1	C2H2-type domain-containing protein	A0A7N4NM49_SARHA	A0A7N4NM49	A0A7N4NM49_S604_M1	1	Phospho (STY)	S	604	ESQKTPGSPDVWKSS
9.13706588745117	8.05341148376465	8.46306037902832	16.1030120849609	15.1973333358765	15.2169218063354	15.8874225616455	15.9923324584961	15.3950328826904					CHD1	DNA helicase	G3W8F3_SARHA	G3W8F3	G3W8F3_T1807_M1	1	Phospho (STY)	T	1807	HSSDHKSTPEHTWSS
11.9960594177246	12.7664890289307	11.4634485244751	17.549488067627	16.8965835571289	17.4336605072021	16.2981014251709	16.7985401153564	17.1992778778076					CHD9	DNA helicase	A0A7N4PMA1_SARHA	A0A7N4PMA1	A0A7N4PMA1_S2323_M1	1	Phospho (STY)	S	2323	YTTKLLDSPGAAADA
7.88715934753418	9.10131168365479	8.78366756439209	12.9075031280518	12.0341358184814	12.125433921814	12.1416664123535	12.3874912261963	11.9903030395508					CHTF18	Chromosome transmission fidelity factor 18	G3WKJ1_SARHA	G3WKJ1	G3WKJ1_T116_M1	1	Phospho (STY)	T	116	FSEDLILTPKPKRQR
11.0991630554199	9.13677978515625	8.74506664276123	12.9311151504517	12.6861963272095	14.1315774917603	13.9822702407837	14.766209602356	13.4436492919922					CLASP1	Cytoplasmic linker associated protein 1	A0A7N4P2P2_SARHA	A0A7N4P2P2	A0A7N4P2P2_S654_M1	1	Phospho (STY)	S	654	RIRTRRQSSGSAVSV
7.93711376190186	9.24753189086914	8.78849315643311	13.4173984527588	12.5663290023804	13.0170059204102	12.7297534942627	12.9869165420532	13.2223424911499					CLASP1	Cytoplasmic linker associated protein 1	A0A7N4P2P2_SARHA	A0A7N4P2P2	A0A7N4P2P2_S1128_M1	1	Phospho (STY)	S	1128	SSNTSVGSPSNTIGR
14.3631620407104	14.2209405899048	14.242790222168	16.1425704956055	15.677001953125	16.3915538787842	16.6401748657227	16.5843086242676	16.5411434173584					CLASP1	Cytoplasmic linker associated protein 1	A0A7N4P2P2_SARHA	A0A7N4P2P2	A0A7N4P2P2_S1233_M1	1	Phospho (STY)	S	1233	IEKFSFRSQEDLNEP
9.77098941802979	9.20806789398193	9.38454914093018	11.9064168930054	12.262264251709	13.2788600921631	12.9854421615601	12.7633333206177	12.1958017349243					CLIP2	CAP-Gly domain containing linker protein 2	A0A7N4PBV5_SARHA	A0A7N4PBV5	A0A7N4PBV5_S970_M1	1	Phospho (STY)	S	970	AADQRRYSLIDPSSE
11.1751613616943	10.3681526184082	11.2127323150635	13.5104541778564	13.0473737716675	13.2099657058716	13.3052673339844	12.6549415588379	11.6632356643677					CLSPN	Claspin	G3WXU3_SARHA	G3WXU3	G3WXU3_S827_M1	1	Phospho (STY)	S	827	LGGFRSPSPGLFRAS
10.0535535812378	11.6427659988403	10.0697250366211	14.5053062438965	12.636646270752	13.4310436248779	13.4190082550049	14.1346883773804	13.0456266403198					CLSPN	Claspin	G3WXU3_SARHA	G3WXU3	G3WXU3_S1361_M1	1	Phospho (STY)	S	1361	GIPLASPSPKHFKAN
8.54504489898682	11.1309719085693	9.29537487030029	12.8263130187988	12.1657762527466	12.615177154541	11.8757371902466	12.1172151565552	12.631706237793					CNP	2',3'-cyclic-nucleotide 3'-phosphodiesterase	A0A7N4NX73_SARHA	A0A7N4NX73	A0A7N4NX73_S9_M1	1	Phospho (STY)	S	9	NRGFSRKSHTFLPKI
14.0859298706055	13.8251209259033	13.8343534469604	15.6456842422485	15.0890970230103	15.4901552200317	14.7498083114624	15.4085969924927	15.00035572052					CRTC3	CREB regulated transcription coactivator 3	G3W0W4_SARHA	G3W0W4	G3W0W4_S333_M1	1	Phospho (STY)	S	333	SGLQSSRSNPSIQAT
9.12191581726074	8.18027782440186	8.63168048858643	9.3826904296875	12.4047384262085	13.0444192886353	11.819278717041	12.007550239563	11.9910259246826					CSDE1	Cold shock domain containing E1	G3W7N2_SARHA	G3W7N2	G3W7N2_S777_M1	1	Phospho (STY)	S	777	RLVNRLKSITLDDAS
9.40469551086426	8.57298851013184	7.91987085342407	11.8908090591431	10.0975151062012	10.423300743103	11.2501449584961	11.7578172683716	12.6153287887573					CTDP1	protein-serine/threonine phosphatase	G3WH29_SARHA	G3WH29	G3WH29_S919_M1	1	Phospho (STY)	S	919	SRRKRQPSMSETMPL
13.0913333892822	12.6899662017822	12.6155738830566	15.5676174163818	15.0418977737427	15.6688461303711	15.3366603851318	15.6084680557251	15.3096361160278					CTIF	Cap binding complex dependent translation initiation factor	A0A7N4V4G6_SARHA	A0A7N4V4G6	A0A7N4V4G6_S287_M1	1	Phospho (STY)	S	287	AEAKRKDSIINDRIG
9.17563629150391	11.558069229126	12.3857593536377	15.0991563796997	14.2706899642944	14.5709171295166	14.9644689559937	14.4309196472168	14.4332685470581					CTNND1	Catenin delta 1	G3WTI8_SARHA	G3WTI8	G3WTI8_S252_M1	1	Phospho (STY)	S	252	MEGYRAPSRQDVYGP
10.1999731063843	11.6435394287109	9.7025032043457	14.1958866119385	14.0411338806152	14.8884143829346	14.2157459259033	15.0323877334595	14.3959035873413					DAGLA	sn-1-specific diacylglycerol lipase	A0A7N4PFZ2_SARHA	A0A7N4PFZ2	A0A7N4PFZ2_S939_M1	1	Phospho (STY)	S	939	GTLPKSVSEQEILLR
7.37689590454102	9.15437412261963	8.98476696014404	11.1381378173828	11.1129779815674	12.0171051025391	11.2996864318848	11.2236452102661	10.5599203109741					DAXX	Death domain-associated protein 6	A0A7N4PCY2_SARHA	A0A7N4PCY2	A0A7N4PCY2_S803_M1	1	Phospho (STY)	S	803	DSSTRADSPSHGLVT
10.160418510437	12.442925453186	7.48081588745117	14.3226652145386	14.0687389373779	14.1029720306396	14.2603483200073	13.9914140701294	14.0482330322266					DBNL	Drebrin like	G3VL11_SARHA	G3VL11	G3VL11_S271_M1	1	Phospho (STY)	S	271	KQKERAMSTTSIMDP
8.8363618850708	7.30424404144287	8.17373275756836	17.4351406097412	15.8362312316895	16.1738777160645	16.7824954986572	16.8321170806885	16.4386024475098					DCLK1	Doublecortin like kinase 1	G3WAA2_SARHA	G3WAA2	G3WAA2_S32_M1	1	Phospho (STY)	S	32	SRVNGLPSPTHSAHC
7.66170215606689	9.19550037384033	7.95720720291138	12.5814228057861	12.4644327163696	13.5343246459961	13.6789131164551	12.7947731018066	12.4314212799072					DDX21	RNA helicase	G3VSH4_SARHA	G3VSH4	G3VSH4_S71_M1	1	Phospho (STY)	S	71	EPPEEVISPKPKKIK
10.3366498947144	10.1685352325439	11.6390037536621	13.2479686737061	12.28493309021	12.498215675354	12.9888048171997	12.4385194778442	12.61439037323					DDX3X	RNA helicase	A0A7N4PGH4_SARHA	A0A7N4PGH4	A0A7N4PGH4_S593_M1	1	Phospho (STY)	S	593	GRSKSRFSGGFGARD
14.2788467407227	13.9481563568115	13.9183559417725	15.5912456512451	15.5005578994751	16.209005355835	16.8426055908203	16.3730659484863	15.4000854492188					DENND4C	DENN domain containing 4C	G3VK08_SARHA	G3VK08	G3VK08_S1366_M1	1	Phospho (STY)	S	1366	THKERSTSLSALVRS
13.2061538696289	13.5944671630859	8.2266092300415	17.9433822631836	17.6843757629395	17.6956329345703	16.968994140625	17.321849822998	17.6806316375732					DEPTOR	DEP domain containing MTOR interacting protein	G3X0E7_SARHA	G3X0E7	G3X0E7_S257_M1	1	Phospho (STY)	S	257	SSQETHDSPFCLRKQ
11.0386619567871	8.74754333496094	12.7976779937744	15.6020011901855	15.0181064605713	15.2492609024048	14.6114950180054	14.8193130493164	15.3982000350952					DIP2B	Disco interacting protein 2 homolog B	G3VU77_SARHA	G3VU77	G3VU77_S99_M1	1	Phospho (STY)	S	99	ARDERYRSDIHTEAV
15.1301050186157	14.4923820495605	14.8066368103027	16.8993148803711	15.9908084869385	16.5045852661133	16.8040962219238	16.0860748291016	16.0000190734863					DIP2B	Disco interacting protein 2 homolog B	G3VU77_SARHA	G3VU77	G3VU77_T282_M1	1	Phospho (STY)	T	282	KIQQLLNTLKRPKRP
9.65552520751953	9.51035308837891	8.87664127349854	11.8464012145996	11.3179273605347	12.131534576416	12.5703039169312	11.8673152923584	11.3659839630127					DLG5	Discs large MAGUK scaffold protein 5	G3VS30_SARHA	G3VS30	G3VS30_S946_M1	1	Phospho (STY)	S	946	KKPKQRKSIFDPDTF
13.8310203552246	14.4690961837769	13.2462968826294	15.9306173324585	15.4018068313599	16.0623836517334	15.3509550094604	15.6367092132568	15.3011417388916					DOCK1	Dedicator of cytokinesis 1	G3WQT9_SARHA	G3WQT9	G3WQT9_S1764_M1	1	Phospho (STY)	S	1764	LRPQRPKSQVILVGN
9.33836936950684	9.48278522491455	12.2578210830688	14.8809452056885	14.6531887054443	12.6257972717285	14.8000736236572	14.6341409683228	13.1940679550171					DOCK4	Dedicator of cytokinesis 4	G3W9W9_SARHA	G3W9W9	G3W9W9_S1706_M1	1	Phospho (STY)	S	1706	APSSARASPLLSDKH
9.54340839385986	10.6114912033081	8.80681610107422	12.8130712509155	12.5645484924316	13.2262201309204	12.0515041351318	12.6962356567383	13.070198059082					DOCK5	Dedicator of cytokinesis 5	G3VGI3_SARHA	G3VGI3	G3VGI3_S1727_M1	1	Phospho (STY)	S	1727	SKVQRPKSLQLVDSR
16.358247756958	16.7022457122803	15.7180280685425	18.5386695861816	17.7717132568359	18.256872177124	18.1287231445313	18.3064861297607	17.9280567169189					DOCK7	Dedicator of cytokinesis 7	A0A7N4PV85_SARHA	A0A7N4PV85	A0A7N4PV85_S1136_M1	1	Phospho (STY)	S	1136	RSAVRPASLHLNRSR
8.69438362121582	9.1547908782959	9.2362174987793	14.0209474563599	12.7827777862549	14.130145072937	13.0698184967041	11.64040184021	12.6816034317017					DOCK7	Dedicator of cytokinesis 7	A0A7N4PV85_SARHA	A0A7N4PV85	A0A7N4PV85_S430_M1	1	Phospho (STY)	S	430	DLKRRSVSIDDTPRG
9.17857837677002	11.0516557693481	7.624351978302	12.9555463790894	11.8091230392456	12.6471786499023	12.3443164825439	12.1236419677734	12.2868881225586					DOCK7	Dedicator of cytokinesis 7	A0A7N4PV85_SARHA	A0A7N4PV85	A0A7N4PV85_S1671_M1	1	Phospho (STY)	S	1671	GQLERSPSGSAFGSQ
9.56784820556641	12.1390237808228	9.79670810699463	13.3386363983154	13.82603931427	14.5001258850098	14.5839624404907	13.9882984161377	13.5023508071899					DOCK7	Dedicator of cytokinesis 7	A0A7N4PV85_SARHA	A0A7N4PV85	A0A7N4PV85_S1677_M1	1	Phospho (STY)	S	1677	PSGSAFGSQENLRWR
9.28159332275391	8.1659984588623	10.6543483734131	13.7638339996338	12.9167060852051	13.2293252944946	10.8851022720337	12.3308095932007	12.7459878921509					DOCK7	Dedicator of cytokinesis 7	A0A7N4PV85_SARHA	A0A7N4PV85	A0A7N4PV85_S2368_M1	1	Phospho (STY)	S	2368	PSAGHRDSFSRMSLR
9.37754058837891	9.71520328521729	9.72322273254395	12.4112138748169	11.5930423736572	12.2221231460571	12.2739381790161	13.1031312942505	12.0686235427856					DOCK7	Dedicator of cytokinesis 7	A0A7N4PV85_SARHA	A0A7N4PV85	A0A7N4PV85_S1554_M1	1	Phospho (STY)	S	1554	PQLARPSSFLLTSST
9.02188110351563	9.17684555053711	9.22692203521729	13.8221225738525	12.6317749023438	13.4432849884033	13.3375587463379	13.0031175613403	12.9327259063721					DOCK7	Dedicator of cytokinesis 7	A0A7N4PV85_SARHA	A0A7N4PV85	A0A7N4PV85_S278_M1	1	Phospho (STY)	S	278	ISGQYSGSPQLLKNL
9.0456018447876	9.07133769989014	8.40662574768066	12.7320394515991	11.5262012481689	12.607590675354	12.5147171020508	11.7783613204956	12.0654106140137					DPYSL3	Amidohydrolase-related domain-containing protein	G3WM45_SARHA	G3WM45	G3WM45_S681_M1	1	Phospho (STY)	S	681	RSNITSLS_______
9.67197799682617	8.95890331268311	9.27766227722168	13.1952209472656	12.940128326416	14.0753087997437	13.5321025848389	12.8274641036987	13.6566705703735					DSTN	Destrin, actin depolymerizing factor	A0A7N4NWG5_SARHA	A0A7N4NWG5	A0A7N4NWG5_S3_M1	1	Phospho (STY)	S	3	_____MASGVQVADE
9.91342258453369	7.62498044967651	9.37294864654541	11.5025148391724	11.3258371353149	12.3251657485962	11.7759056091309	11.5570478439331	11.2573013305664					DVL2	Dishevelled segment polarity protein 2	G3W2D2_SARHA	G3W2D2	G3W2D2_S170_M1	1	Phospho (STY)	S	170	ERSRRRESIDHVGGS
9.41979503631592	9.35937881469727	9.4503927230835	13.987190246582	12.2431039810181	13.2360439300537	13.2199020385742	13.8004455566406	12.7919359207153					EDA2R	TNFR-Cys domain-containing protein	A0A7N4PZN4_SARHA	A0A7N4PZN4	A0A7N4PZN4_S215_M1	1	Phospho (STY)	S	215	FRHGFIGSPDFRGQR
10.4821739196777	9.67386817932129	8.76185131072998	14.0037546157837	12.9113836288452	13.7968492507935	13.4300222396851	13.3048391342163	13.5438385009766					EFCAB7	EF-hand calcium binding domain 7	G3WYA7_SARHA	G3WYA7	G3WYA7_S16_M1	1	Phospho (STY)	S	16	APLSNQKSIPWECSR
16.4430637359619	16.3147430419922	16.1159629821777	18.6681079864502	18.4219551086426	19.0407047271729	17.2153377532959	18.0141754150391	18.4201812744141					EFS	Embryonal Fyn-associated substrate	G3WQ05_SARHA	G3WQ05	G3WQ05_S331_M1	1	Phospho (STY)	S	331	PASGRKGSIQDRPLP
8.61467933654785	11.8832139968872	9.44013214111328	18.0774745941162	16.6494941711426	17.5996551513672	16.642786026001	16.3585891723633	16.1534614562988					EHMT1	Euchromatic histone lysine methyltransferase 1	A0A7N4NTY5_SARHA	A0A7N4NTY5	A0A7N4NTY5_T198_M1	1	Phospho (STY)	T	198	FPHVQAATPTKLGEG
14.4824295043945	16.1666965484619	14.4121208190918	18.0345668792725	17.4248104095459	18.0967655181885	17.9659671783447	17.7639446258545	17.7242813110352					EIF4B	Eukaryotic translation initiation factor 4B	G3VLX5_SARHA	G3VLX5	G3VLX5_S278_M1	1	Phospho (STY)	S	278	SGRRAFGSGYRRDDD
8.91074275970459	11.8517026901245	10.6899280548096	13.921012878418	13.3686857223511	13.8336715698242	12.9422302246094	12.7786178588867	13.8517179489136					EIF4G3	Eukaryotic translation initiation factor 4 gamma 3	A0A7N4PYL8_SARHA	A0A7N4PYL8	A0A7N4PYL8_S846_M1	1	Phospho (STY)	S	846	KPSQKRDSLAEDPEN
18.3907623291016	20.8641891479492	18.3680305480957	22.2332305908203	21.926097869873	22.410924911499	21.7786560058594	22.4649887084961	22.3363075256348					ELK3	ETS transcription factor ELK3	A0A7N4P1J9_SARHA	A0A7N4P1J9	A0A7N4P1J9_S397_M1	1	Phospho (STY)	S	397	PSLDRASSPGLLSSN
18.7798347473145	20.3843536376953	18.1082000732422	23.444299697876	21.8893013000488	22.985424041748	24.5970916748047	23.3577690124512	22.1452560424805					ELOA	TFIIS N-terminal domain-containing protein	G3VV89_SARHA	G3VV89	G3VV89_S378_M1	1	Phospho (STY)	S	378	GKWEGEFSPKPKEKG
13.8229427337646	14.5315322875977	13.1099634170532	19.1266460418701	18.1259689331055	19.1359233856201	18.642786026001	19.1032085418701	18.6632881164551					EPB41L2	Erythrocyte membrane protein band 4.1 like 2	A0A7N4NKI0_SARHA	A0A7N4NKI0	A0A7N4NKI0_S487_M1	1	Phospho (STY)	S	487	HTFYRLVSPEQPPKA
10.3549795150757	8.84361743927002	8.87674713134766	11.8221263885498	11.401515007019	12.447735786438	12.2278842926025	12.2935800552368	11.3256139755249					EPB41L2	Erythrocyte membrane protein band 4.1 like 2	A0A7N4NKI0_SARHA	A0A7N4NKI0	A0A7N4NKI0_S85_M1	1	Phospho (STY)	S	85	PWLKKQKSYSLVEAK
11.9519081115723	12.0068664550781	10.867262840271	14.2547254562378	14.0701704025269	14.9345331192017	13.9941501617432	14.767897605896	15.3756456375122					EPS8	Epidermal growth factor receptor pathway substrate 8	A0A7N4V6D8_SARHA	A0A7N4V6D8	A0A7N4V6D8_S666_M1	1	Phospho (STY)	S	666	TNVTRQNSNSSDSAG
19.6920356750488	19.2809410095215	19.4101123809814	20.6849746704102	20.0535717010498	20.5129299163818	20.3357696533203	20.5059337615967	20.3297653198242					EPS8	Epidermal growth factor receptor pathway substrate 8	A0A7N4V6D8_SARHA	A0A7N4V6D8	A0A7N4V6D8_S692_M1	1	Phospho (STY)	S	692	LPADRRKSQMEEVQD
15.8732385635376	15.9755849838257	15.0626306533813	17.6181735992432	16.4607124328613	17.5050849914551	17.9727573394775	17.1841526031494	17.4431819915771					ERBIN	Erbb2 interacting protein	A0A7N4P7U2_SARHA	A0A7N4P7U2	A0A7N4P7U2_S1140_M1	1	Phospho (STY)	S	1140	PLSARAYSIDGPNVP
10.2649173736572	8.67426013946533	9.40708446502686	12.4349508285522	11.6537685394287	12.7907018661499	12.8493623733521	13.0064897537231	11.1727142333984					ERC1	ELKS/RAB6-interacting/CAST family member 1	A0A7N4PR04_SARHA	A0A7N4PR04	A0A7N4PR04_S21_M1	1	Phospho (STY)	S	21	SSQSPGRSPRLPRSP
14.3294076919556	16.2379398345947	14.0877799987793	17.2684955596924	16.6120738983154	17.1160507202148	17.3918075561523	16.572359085083	17.0618419647217					ETV6	ETS variant transcription factor 6	G3WQ55_SARHA	G3WQ55	G3WQ55_S272_M1	1	Phospho (STY)	S	272	RVIQLMPSPIMHPLI
10.9893102645874	10.4982767105103	12.5703086853027	15.3861713409424	14.6152334213257	14.8264770507813	14.5996809005737	14.2144565582275	14.282301902771					FAF2	Fas associated factor family member 2	A0A7N4NW73_SARHA	A0A7N4NW73	A0A7N4NW73_S324_M1	1	Phospho (STY)	S	324	QEEKERKSECLPPEP
14.9347553253174	17.0789928436279	14.3714990615845	18.6047801971436	18.0245609283447	19.0302295684814	18.4015674591064	18.8770179748535	18.3278999328613					FAM171A1	Family with sequence similarity 171 member A1	G3WPX3_SARHA	G3WPX3	G3WPX3_S460_M1	1	Phospho (STY)	S	460	LGKDYHKSVEVFPLK
11.9667997360229	11.5263261795044	11.6174869537354	14.0111980438232	13.5860719680786	13.6584587097168	13.3595237731934	13.4390316009521	14.4794998168945					FAM76B	Family with sequence similarity 76 member B	A0A7N4NSA1_SARHA	A0A7N4NSA1	A0A7N4NSA1_T215_M1	1	Phospho (STY)	T	215	SAAIQNETPKKKPKL
12.3742113113403	8.51124382019043	11.0587997436523	14.20774269104	13.5280361175537	13.8671522140503	13.9304332733154	13.8025016784668	14.2832078933716					FBXO42	F-box protein 42	A0A7N4NUS0_SARHA	A0A7N4NUS0	A0A7N4NUS0_S365_M1	1	Phospho (STY)	S	365	PSGRAPLSPSLNSRP
12.5934038162231	11.7528038024902	12.3209257125854	16.3126754760742	16.5149421691895	16.8590621948242	16.5354404449463	16.4643497467041	16.2811088562012					FGD3	FYVE, RhoGEF and PH domain containing 3	A0A7N4NVT4_SARHA	A0A7N4NVT4	A0A7N4NVT4_S148_M1	1	Phospho (STY)	S	148	PILQRSQSHLPFRME
8.44530391693115	8.61751937866211	8.06814098358154	12.8493604660034	12.3453855514526	13.1896667480469	10.2130260467529	9.73740291595459	12.5015830993652					FHDC1	FH2 domain containing 1	A0A7N4PHW6_SARHA	A0A7N4PHW6	A0A7N4PHW6_S479_M1	1	Phospho (STY)	S	479	GLEEKRRSWAAGEIG
9.71764469146729	8.70733737945557	11.4382572174072	14.1141633987427	13.7669115066528	13.6859092712402	14.4447965621948	13.4393615722656	13.9700803756714					FHDC1	FH2 domain containing 1	A0A7N4PHW6_SARHA	A0A7N4PHW6	A0A7N4PHW6_S949_M1	1	Phospho (STY)	S	949	DTSPRRPSGVAVAAA
10.2921962738037	8.52241897583008	7.55019474029541	11.1251192092896	11.2556533813477	11.3208198547363	12.3575420379639	11.7257795333862	12.0521936416626					FHIP1B	FHF complex subunit HOOK interacting protein 1B	G3VHE2_SARHA	G3VHE2	G3VHE2_S904_M1	1	Phospho (STY)	S	904	LVKARKPSLGELLLR
16.2582187652588	15.7693433761597	15.8040161132813	18.7561073303223	18.4275283813477	19.2062091827393	18.6628551483154	18.7537612915039	18.4056968688965					FILIP1L	Filamin A interacting protein 1 like	G3WDG8_SARHA	G3WDG8	G3WDG8_S791_M1	1	Phospho (STY)	S	791	SLNGRRISDLQVFSK
12.7357769012451	14.4572248458862	12.3290348052979	16.1662349700928	15.3779926300049	15.7166481018066	15.6290864944458	15.4612236022949	15.7276563644409					FLNC	Filamin C	G3VQ31_SARHA	G3VQ31	G3VQ31_S2230_M1	1	Phospho (STY)	S	2230	LGRERLGSFGSISRQ
13.4528856277466	14.7610864639282	13.5140285491943	17.7721977233887	16.5164127349854	16.9534549713135	18.1543235778809	16.4420070648193	16.2717056274414					FNBP1	Formin binding protein 1	A0A7N4PNV5_SARHA	A0A7N4PNV5	A0A7N4PNV5_S508_M1	1	Phospho (STY)	S	508	GEQARRQSGMYEAQN
12.099440574646	13.4342069625854	9.90953826904297	17.5284004211426	16.197582244873	17.2001876831055	17.7918472290039	16.7307052612305	15.9690971374512					FRMD4A	FERM domain containing 4A	A0A7N4PBI3_SARHA	A0A7N4PBI3	A0A7N4PBI3_S718_M1	1	Phospho (STY)	S	718	TPDLRVRSPHYVHST
11.5079889297485	8.3181209564209	11.4057378768921	17.3905277252197	16.9257926940918	17.4350051879883	18.0755767822266	12.8837690353394	17.2043132781982					FRMD4A	FERM domain containing 4A	A0A7N4PBI3_SARHA	A0A7N4PBI3	A0A7N4PBI3_S642_M1	1	Phospho (STY)	S	642	HRNDYDKSPIKPKMW
10.5627565383911	16.3828010559082	9.61287879943848	17.4975681304932	17.1969509124756	18.8388328552246	17.3247604370117	17.7403564453125	17.5161190032959					FRS2	Fibroblast growth factor receptor substrate 2	A0A7N4P3H5_SARHA	A0A7N4P3H5	A0A7N4P3H5_S428_M1	1	Phospho (STY)	S	428	NFDIRRPSLEHRQLN
13.240291595459	12.8045263290405	12.5569553375244	19.6036434173584	18.3223361968994	18.8149166107178	19.7907257080078	18.4971313476563	18.5806102752686					FRS2	Fibroblast growth factor receptor substrate 2	A0A7N4P3H5_SARHA	A0A7N4P3H5	A0A7N4P3H5_Y153_M1	1	Phospho (STY)	Y	153	LPNGYPRYPSFGDAS
9.58385753631592	9.65629863739014	9.73308181762695	14.7342863082886	13.5811977386475	13.9034776687622	15.2244052886963	10.427942276001	13.5249586105347					FXR1	RNA-binding protein FXR1	A0A7N4PGE9_SARHA	A0A7N4PGE9	A0A7N4PGE9_T398_M1	1	Phospho (STY)	T	398	EKEKGYATDESTVSS
9.16299915313721	7.08504056930542	8.23779487609863	9.85825347900391	13.2337589263916	13.1587142944336	13.3625345230103	13.6913614273071	12.6867456436157					GAB1	GRB2 associated binding protein 1	G3W577_SARHA	G3W577	G3W577_S265_M1	1	Phospho (STY)	S	265	YNLPRSYSHDVLPKT
12.1002674102783	8.65133762359619	9.67840099334717	13.3530473709106	12.3123922348022	13.9103689193726	13.7950305938721	14.1425943374634	12.7874460220337					GAB1	GRB2 associated binding protein 1	G3W577_SARHA	G3W577	G3W577_Y689_M1	1	Phospho (STY)	Y	689	VADERVDYVVVDQQK
12.1361427307129	11.6730165481567	11.1130638122559	13.7596807479858	13.1853475570679	13.1835527420044	13.2315540313721	13.13059425354	14.2319431304932					GAB2	GRB2 associated binding protein 2	G3X1N4_SARHA	G3X1N4	G3X1N4_S503_M1	1	Phospho (STY)	S	503	IDELPFKSPVTKSWS
12.9078369140625	12.3932943344116	12.0394067764282	14.1661558151245	14.3798379898071	15.3944473266602	14.457221031189	14.3714084625244	14.4930744171143					GAB2	GRB2 associated binding protein 2	G3X1N4_SARHA	G3X1N4	G3X1N4_T356_M1	1	Phospho (STY)	T	356	ATIPRRNTLPAVDNS
8.32560348510742	10.0068788528442	11.592625617981	13.2371788024902	12.5801048278809	13.3903875350952	13.8846502304077	13.0770072937012	12.462926864624					GARRE1	Granule associated Rac and RHOG effector 1	A0A7N4NPN4_SARHA	A0A7N4NPN4	A0A7N4NPN4_S670_M1	1	Phospho (STY)	S	670	PMVKRRNSVASTPAT
8.94653987884521	9.72243118286133	8.36394691467285	11.9263286590576	11.3878631591797	11.714747428894	9.82115840911865	12.3260097503662	12.1432313919067					GATAD2A	GATA zinc finger domain containing 2A	G3WJ57_SARHA	G3WJ57	G3WJ57_T186_M1	1	Phospho (STY)	T	186	SSGNAVATPPPLVRG
12.4689645767212	12.8484725952148	11.8428506851196	16.1539363861084	15.6530447006226	17.6585597991943	18.6204147338867	17.8211326599121	15.7946624755859					GFPT2	glutamine--fructose-6-phosphate transaminase (isomerizing)	G3VN15_SARHA	G3VN15	G3VN15_S244_M1	1	Phospho (STY)	S	244	TRMKRLDSSTCLHAV
7.96551847457886	9.48319053649902	9.52908039093018	13.3786869049072	12.9230880737305	14.3760643005371	13.9597959518433	14.0953073501587	13.0529203414917					GIGYF2	GYF domain-containing protein	G3W4C4_SARHA	G3W4C4	G3W4C4_S30_M2	2	Phospho (STY)	S	30	SVTSPPLSPALPKYK
9.33741188049316	14.1412029266357	10.3847904205322	15.5838651657104	14.8186664581299	15.0278348922729	15.3538274765015	15.264594078064	15.2535915374756					GIGYF2	GYF domain-containing protein	G3W4C4_SARHA	G3W4C4	G3W4C4_S26_M2	2	Phospho (STY)	S	26	SSGGSVTSPPLSPAL
12.1235132217407	13.5739183425903	11.9375925064087	15.8773031234741	15.0811309814453	15.7009963989258	15.2837247848511	15.4650173187256	14.6563262939453					GIGYF2	GYF domain-containing protein	G3W4C4_SARHA	G3W4C4	G3W4C4_S177_M1	1	Phospho (STY)	S	177	EKPGRKDSVRPNFEE
9.79257774353027	10.8115673065186	8.99624443054199	13.2817268371582	12.238000869751	13.0503549575806	12.2734785079956	12.7354717254639	12.0179872512817					GIT2	GIT ArfGAP 2	A0A7N4PLJ2_SARHA	A0A7N4PLJ2	A0A7N4PLJ2_Y529_M1	1	Phospho (STY)	Y	529	NSVPESDYDNTTPDS
7.63046503067017	9.71125888824463	9.17083168029785	14.8860206604004	14.3461580276489	14.9036092758179	14.385724067688	14.630687713623	11.181812286377					GOLGA4	Golgin A4	A0A7N4V3T3_SARHA	A0A7N4V3T3	A0A7N4V3T3_S123_M1	1	Phospho (STY)	S	123	KLQLRVPSMESLFRS
12.1845779418945	13.1569652557373	10.233943939209	15.8269624710083	14.3653697967529	15.4174699783325	16.0354690551758	15.0117931365967	14.0321435928345					GTSE1	G2 and S phase-expressed protein 1 N-terminal domain-containing protein	A0A7N4P508_SARHA	A0A7N4P508	A0A7N4P508_S452_M1	1	Phospho (STY)	S	452	PLSVRRLSALPTPSG
12.9703960418701	11.788613319397	12.1645631790161	14.5181245803833	13.7298231124878	14.8532133102417	15.3890943527222	15.1100378036499	13.882698059082					GTSE1	G2 and S phase-expressed protein 1 N-terminal domain-containing protein	A0A7N4P508_SARHA	A0A7N4P508	A0A7N4P508_T631_M1	1	Phospho (STY)	T	631	GPRRLPLTPLPAGKG
8.75275802612305	9.70561695098877	9.40922451019287	12.7482566833496	11.3592853546143	12.8054828643799	12.9991016387939	11.0175170898438	11.3604145050049					HDGFL2	PWWP domain-containing protein	G3VGL5_SARHA	G3VGL5	G3VGL5_S440_M1	1	Phospho (STY)	S	440	VERARKKSEVLPERR
8.83837127685547	10.6420869827271	8.60390090942383	17.237512588501	16.5038299560547	16.6935806274414	16.9802055358887	15.5109767913818	16.2472286224365					HEATR3	HEAT repeat containing 3	G3WMV7_SARHA	G3WMV7	G3WMV7_T335_M1	1	Phospho (STY)	T	335	KRKVRRKTFISDLLP
8.5639009475708	9.61834812164307	8.70407390594482	13.7142972946167	12.962836265564	12.1462697982788	12.9758853912354	12.3912992477417	13.2377157211304					HIF1A	Hypoxia-inducible factor 1-alpha	G3WFI3_SARHA	G3WFI3	G3WFI3_S447_M1	1	Phospho (STY)	S	447	QNINLAMSPLPTTET
16.6390342712402	16.0114192962646	15.6368761062622	17.8853225708008	17.3323802947998	18.4886798858643	18.5144729614258	18.5192356109619	17.7433681488037					HNRNPA2B1	Heterogeneous nuclear ribonucleoproteins A2/B1	A0A7N4PYM8_SARHA	A0A7N4PYM8	A0A7N4PYM8_S17_M1	1	Phospho (STY)	S	17	KLFIGGLSFETTEES
8.45753192901611	9.08057117462158	9.17313861846924	13.5877122879028	13.1953315734863	13.6862564086914	13.0386562347412	13.0440664291382	13.2521085739136					HOOK3	Hook microtubule tethering protein 3	G3X2F1_SARHA	G3X2F1	G3X2F1_S709_M1	1	Phospho (STY)	S	709	QATSTRRSYPGHVQP
7.99588012695313	10.8184003829956	8.31343460083008	14.1654539108276	13.774790763855	14.5811195373535	13.3070859909058	14.1133766174316	13.8045969009399					HSPD1	60 kDa heat shock protein, mitochondrial	G3WZS7_SARHA	G3WZS7	G3WZS7_S109_M1	1	Phospho (STY)	S	109	IIEQSWGSPKVTKDG
14.1550569534302	13.2591075897217	12.7390289306641	15.7396593093872	15.2240123748779	15.6895151138306	15.809624671936	15.4568128585815	15.2462434768677					IGSF11	Immunoglobulin superfamily member 11	A0A7N4P8M0_SARHA	A0A7N4P8M0	A0A7N4P8M0_S383_M1	1	Phospho (STY)	S	383	VTANKAPSPQAMSRS
12.7185134887695	10.2017679214478	10.7916469573975	17.8336906433105	16.7288246154785	17.4983692169189	17.2179088592529	16.7915153503418	17.1971874237061					INCENP	Inner centromere protein	G3VMA3_SARHA	G3VMA3	G3VMA3_S98_M1	1	Phospho (STY)	S	98	RRKKRFSSIQDENKP
8.57466125488281	9.10488605499268	7.98542928695679	13.5588693618774	12.8967962265015	10.0858869552612	12.9648361206055	12.768443107605	13.0484657287598					INPP5F	Inositol polyphosphate-5-phosphatase F	G3WBM6_SARHA	G3WBM6	G3WBM6_S934_M1	1	Phospho (STY)	S	934	SLGKGLPSPMKKSPS
12.4601202011108	12.7843732833862	12.1223020553589	15.2578783035278	14.1971549987793	14.6534051895142	14.7474451065063	14.3767385482788	14.2771730422974					INPPL1	Phosphatidylinositol 3,4,5-trisphosphate 5-phosphatase 2	G3VXM3_SARHA	G3VXM3	G3VXM3_S1189_M1	1	Phospho (STY)	S	1189	PPPRIRESIQEDLAE
9.77995300292969	9.36683368682861	9.10006332397461	10.0900955200195	14.7893047332764	15.368558883667	14.5111465454102	14.8350086212158	15.0323896408081					IRF2BP2	Interferon regulatory factor 2 binding protein 2	A0A7N4PY35_SARHA	A0A7N4PY35	A0A7N4PY35_S256_M1	1	Phospho (STY)	S	256	GGHKRPGSVSGGGAG
8.66982841491699	8.88897705078125	7.63056802749634	14.1076898574829	13.2669200897217	14.163330078125	13.7015380859375	13.6877489089966	12.1586751937866					ITPKC	Kinase	A0A7N4PWI5_SARHA	A0A7N4PWI5	A0A7N4PWI5_S520_M1	1	Phospho (STY)	S	520	GPLVRPESPGGCGHF
8.77055931091309	8.69877052307129	8.21883010864258	14.3720808029175	13.2087154388428	13.4963369369507	14.6373500823975	13.2161378860474	13.2894124984741					JMY	Junction mediating and regulatory protein, p53 cofactor	G3WN26_SARHA	G3WN26	G3WN26_S876_M1	1	Phospho (STY)	S	876	GLQRRRVSSPMDEVL
8.61632633209229	9.52534961700439	10.1074361801147	10.6784057617188	13.5176153182983	14.5550098419189	14.1805562973022	14.3455667495728	13.8457908630371					JUN	Jun proto-oncogene, AP-1 transcription factor subunit	A0A7N4PI59_SARHA	A0A7N4PI59	A0A7N4PI59_S62_M1	1	Phospho (STY)	S	62	KNPDLLTSPDVGLLK
15.3138742446899	16.3491725921631	14.9301223754883	17.7336673736572	17.7784481048584	19.3054580688477	19.8234539031982	19.5407447814941	18.3149852752686					KANK1	Uncharacterized protein	G3VU79_SARHA	G3VU79	G3VU79_S141_M1	1	Phospho (STY)	S	141	NRQLPPPSPQLPKHN
15.0510778427124	15.1302127838135	15.0313901901245	18.1061992645264	17.7308750152588	18.2287368774414	19.427339553833	18.1861782073975	18.4293613433838					KANK1	Uncharacterized protein	G3VU79_SARHA	G3VU79	G3VU79_S183_M1	1	Phospho (STY)	S	183	FRRPRLASFGGLGST
13.4808301925659	13.5887584686279	12.5868272781372	16.9676475524902	16.4730682373047	16.848560333252	18.475944519043	17.1835956573486	17.5980815887451					KDM3B	Lysine-specific demethylase	A0A7N4UYS1_SARHA	A0A7N4UYS1	A0A7N4UYS1_S938_M1	1	Phospho (STY)	S	938	FEAVKRFSLDERSMT
16.2628440856934	17.3377075195313	15.9627475738525	19.9591979980469	19.4197006225586	20.0658397674561	21.3427333831787	19.9480953216553	19.5397720336914					KIAA1614	PDZ domain-containing protein	A0A7N4PEV1_SARHA	A0A7N4PEV1	A0A7N4PEV1_S1093_M1	1	Phospho (STY)	S	1093	SKMKKAPSLQSLQLV
13.8547964096069	14.4447736740112	13.3612327575684	17.7025318145752	17.4502124786377	18.1734180450439	19.2434043884277	18.1189861297607	17.761137008667					KIAA1614	PDZ domain-containing protein	A0A7N4PEV1_SARHA	A0A7N4PEV1	A0A7N4PEV1_S1096_M1	1	Phospho (STY)	S	1096	KKAPSLQSLQLVSSS
10.7068376541138	12.8349170684814	9.34213447570801	17.0784225463867	14.9195833206177	15.6659784317017	17.6154479980469	15.1861553192139	16.6477241516113					KIAA1614	PDZ domain-containing protein	A0A7N4PEV1_SARHA	A0A7N4PEV1	A0A7N4PEV1_S393_M1	1	Phospho (STY)	S	393	PSQELLLSPRNEQAQ
9.08226776123047	12.8349170684814	7.34504652023315	17.0784225463867	14.9195833206177	15.6659784317017	17.6154479980469	15.1861553192139	16.6477241516113					KIDINS220	Kinase D interacting substrate 220	G3WIV1_SARHA	G3WIV1	G3WIV1_S883_M1	1	Phospho (STY)	S	883	EDADRRVSQNSLGEM
14.6155138015747	16.710865020752	14.1337633132935	18.7445240020752	18.5129470825195	19.5719165802002	19.6541538238525	19.2826976776123	18.6036491394043					KIF13B	Kinesin family member 13B	G3WRY6_SARHA	G3WRY6	G3WRY6_S1383_M1	1	Phospho (STY)	S	1383	KLNRRSISSPNVNRL
10.3274688720703	8.86766242980957	9.73323917388916	17.54052734375	17.2048950195313	17.9466247558594	19.6892566680908	17.8223247528076	17.4742259979248					KIF13B	Kinesin family member 13B	G3WRY6_SARHA	G3WRY6	G3WRY6_S1412_M1	1	Phospho (STY)	S	1412	SNKGRWESQQDISQS
17.1286296844482	17.2550849914551	16.76877784729	20.0625686645508	19.5929069519043	19.9470806121826	21.4043560028076	19.945707321167	20.2060470581055					KIF1A	Kinesin family member 1A	A0A7N4PMR1_SARHA	A0A7N4PMR1	A0A7N4PMR1_S1223_M1	1	Phospho (STY)	S	1223	PLCKDVLSPLRPSRR
10.0756177902222	9.01295852661133	9.44023036956787	13.2166347503662	12.7465982437134	15.0891122817993	16.4461574554443	14.8696575164795	13.411111831665					KIF1A	Kinesin family member 1A	A0A7N4PMR1_SARHA	A0A7N4PMR1	A0A7N4PMR1_S451_M1	1	Phospho (STY)	S	451	ALSSRAASVSSLHER
8.54594612121582	10.4692296981812	9.71960830688477	13.2166347503662	12.7465982437134	15.0891122817993	16.4461574554443	14.8696575164795	13.411111831665					KIF1A	Kinesin family member 1A	A0A7N4PMR1_SARHA	A0A7N4PMR1	A0A7N4PMR1_S1673_M2	2	Phospho (STY)	S	1673	PPCSRPVSPELEPVL
7.81897830963135	13.0770063400269	8.07315349578857	17.2380886077881	16.6041488647461	16.9646396636963	17.3285140991211	15.7936534881592	16.0682392120361					KIF1A	Kinesin family member 1A	A0A7N4PMR1_SARHA	A0A7N4PMR1	A0A7N4PMR1_S1669_M2	2	Phospho (STY)	S	1669	LRNPPPCSRPVSPEL
11.8192377090454	12.3821258544922	12.9716329574585	18.3771228790283	18.1340637207031	19.0249252319336	20.6701698303223	18.5154705047607	18.3431415557861					KIF20B	Kinesin family member 20B	G3WKT3_SARHA	G3WKT3	G3WKT3_S1764_M1	1	Phospho (STY)	S	1764	FGDFLQHSPTILHSK
10.7782678604126	12.7849407196045	9.9801778793335	16.5251750946045	15.9471139907837	16.4206409454346	16.7404937744141	15.5436639785767	16.2669258117676					KIF26B	Kinesin family member 26B	A0A7N4PN07_SARHA	A0A7N4PN07	A0A7N4PN07_S1548_M1	1	Phospho (STY)	S	1548	LSLERAESLSSVSSR
14.4286670684814	14.0441865921021	14.2739486694336	17.3672065734863	16.8043766021729	17.375	18.3746604919434	17.4191646575928	17.3992176055908					KMT2C	[histone H3]-lysine(4) N-methyltransferase	G3WEK5_SARHA	G3WEK5	G3WEK5_S1632_M1	1	Phospho (STY)	S	1632	QNFPRRNSGIPVETC
8.3985710144043	11.5577335357666	9.78978538513184	15.3441753387451	15.0902633666992	15.2300987243652	14.9309358596802	14.9354810714722	15.9585084915161					KNL1	Knl1 C-terminal RWD domain-containing protein	A0A7N4P6W5_SARHA	A0A7N4P6W5	A0A7N4P6W5_S60_M1	1	Phospho (STY)	S	60	RKSSRRVSFAETIRI
14.8663711547852	15.2941846847534	14.6648426055908	17.8662719726563	17.7537860870361	18.4912738800049	19.9574489593506	18.3440780639648	18.4562187194824					L3MBTL3	L3MBTL histone methyl-lysine binding protein 3	G3WZ47_SARHA	G3WZ47	G3WZ47_S726_M1	1	Phospho (STY)	S	726	AVFLSFKSPIPCLPL
18.0869369506836	18.1516647338867	17.6691722869873	20.926549911499	20.6405391693115	21.5578918457031	23.0917472839355	21.3370838165283	20.8984088897705					LASP1	LIM and SH3 domain protein 1	G3WXG5_SARHA	G3WXG5	G3WXG5_T104_M1	1	Phospho (STY)	T	104	GFSVVADTPELQRIK
8.76208400726318	11.5651369094849	10.2708225250244	14.5619249343872	13.9928569793701	14.7973670959473	15.8771028518677	14.1627416610718	14.3017072677612					LATS2	Large tumor suppressor kinase 2	G3VLS0_SARHA	G3VLS0	G3VLS0_S405_M1	1	Phospho (STY)	S	405	STLSRRDSLQNPSLE
13.7643489837646	14.8240251541138	9.04145908355713	17.22607421875	17.3540420532227	18.1346302032471	18.9322814941406	18.1675872802734	17.757080078125					LDLR	Low density lipoprotein receptor	G3W664_SARHA	G3W664	G3W664_Y828_M1	1	Phospho (STY)	Y	828	INFDNPVYQKTTEDE
13.7078704833984	14.0898208618164	8.83077049255371	17.3360576629639	17.0459690093994	17.3910827636719	18.4860057830811	17.2544231414795	17.4134063720703					LEMD3	LEM domain containing 3	A0A7N4P4M2_SARHA	A0A7N4P4M2	A0A7N4P4M2_S367_M1	1	Phospho (STY)	S	367	GCDPLDCSPIPRYRL
9.21829986572266	10.0964317321777	8.98989582061768	13.8407392501831	13.0069599151611	13.7906255722046	14.3795557022095	13.061408996582	13.3482275009155					LEO1	RNA polymerase-associated protein LEO1	G3WWT3_SARHA	G3WWT3	G3WWT3_S196_M1	1	Phospho (STY)	S	196	DDERPQISDDERLQL
10.1285715103149	9.39778327941895	9.54316425323486	14.5415468215942	12.6805458068848	15.1784029006958	16.1848621368408	13.7015819549561	13.2963237762451					LOC100921442	LRR binding FLII interacting protein 1	A0A7N4P9T8_SARHA	A0A7N4P9T8	A0A7N4P9T8_S749_M1	1	Phospho (STY)	S	749	VIQTVPSSPKPKSSQ
9.75397300720215	7.94551658630371	8.39215278625488	16.478422164917	15.6197080612183	15.7473831176758	16.8121795654297	15.626916885376	15.2520437240601					LOC100921442	LRR binding FLII interacting protein 1	A0A7N4P9T8_SARHA	A0A7N4P9T8	A0A7N4P9T8_S266_M1	1	Phospho (STY)	S	266	GTSSRRGSGDTSISV
7.49257230758667	8.98904514312744	9.88185501098633	13.1617813110352	12.7793378829956	10.6364908218384	13.3624458312988	12.8475828170776	12.8724851608276					LOC100926346	Cadherin domain-containing protein	A0A7N4P5X4_SARHA	A0A7N4P5X4	A0A7N4P5X4_Y893_M1	1	Phospho (STY)	Y	893	TLQHVPDYRQNVYIP
17.251220703125	17.5763854980469	16.411304473877	19.7557353973389	18.9121971130371	19.6370124816895	19.5334587097168	19.4497509002686	19.376745223999					LOC100926346	Cadherin domain-containing protein	A0A7N4P5X4_SARHA	A0A7N4P5X4	A0A7N4P5X4_Y881_M1	1	Phospho (STY)	Y	881	TMGLSARYGPQFTLQ
9.11929893493652	8.69882011413574	9.33199214935303	14.5113925933838	13.3168039321899	14.0274248123169	15.2574405670166	13.8833665847778	13.5333080291748					LOC100927035	Protein regulator of cytokinesis 1	G3W805_SARHA	G3W805	G3W805_S488_M1	1	Phospho (STY)	S	488	KSSWNIGSPEQKMLN
8.04244709014893	9.04860401153564	10.1183710098267	14.2053871154785	13.4661912918091	14.4819393157959	14.0042600631714	14.1388626098633	13.6276750564575					LOC100928328	Family with sequence similarity 122B	A0A7N4NU09_SARHA	A0A7N4NU09	A0A7N4NU09_S64_M1	1	Phospho (STY)	S	64	RHNLLLPSSPLRIPS
13.3637056350708	13.095160484314	13.0976114273071	16.9686489105225	15.1071090698242	15.1810283660889	15.6683559417725	15.0945062637329	15.4569253921509					LOC100932742	Protein FAM50A	A0A7N4PA83_SARHA	A0A7N4PA83	A0A7N4PA83_S164_M1	1	Phospho (STY)	S	164	SFLQRANSLRGEAVP
8.08890247344971	9.54107666015625	10.46653175354	15.4185285568237	14.025728225708	14.8057670593262	14.8052988052368	14.6785974502563	14.6781511306763					LOC105750365	Nucleoside diphosphate kinase	A0A7N4V3D5_SARHA	A0A7N4V3D5	A0A7N4V3D5_S237_M1	1	Phospho (STY)	S	237	NIIHGSDSVKSAEKE
16.6207218170166	19.390064239502	16.1698741912842	22.3209762573242	21.9101791381836	22.4436645507813	21.5627040863037	22.0899066925049	21.9022426605225					LOC105750365	Nucleoside diphosphate kinase	A0A7N4V3D5_SARHA	A0A7N4V3D5	A0A7N4V3D5_S235_M1	1	Phospho (STY)	S	235	GRNIIHGSDSVKSAE
7.36246395111084	8.28982448577881	7.873948097229	13.3191518783569	13.0249691009521	13.1016683578491	14.7268743515015	14.7925224304199	16.7616653442383					LOC116422890	Protein phosphatase 1 regulatory subunit 37	A0A7N4NML3_SARHA	A0A7N4NML3	A0A7N4NML3_S598_M1	1	Phospho (STY)	S	598	EKRISVSSPGRGHKV
10.609827041626	10.8733768463135	12.9147291183472	14.8358383178711	14.1045961380005	14.8606996536255	13.8495197296143	14.3507719039917	14.5476236343384					LOC116422890	Protein phosphatase 1 regulatory subunit 37	A0A7N4NML3_SARHA	A0A7N4NML3	A0A7N4NML3_T563_M1	1	Phospho (STY)	T	563	SLSSRARTPPGSPAP
11.9675235748291	10.4912462234497	8.72439002990723	13.1140918731689	12.8429574966431	13.1588068008423	13.7693185806274	12.6839418411255	13.1329545974731					LRP6	Low-density lipoprotein receptor-related protein	G3WLX7_SARHA	G3WLX7	G3WLX7_S1512_M1	1	Phospho (STY)	S	1512	GILNPPPSPATERSH
8.51798629760742	8.56866264343262	9.71182918548584	13.5249147415161	12.4247875213623	13.0149278640747	13.5589170455933	12.4813985824585	12.1572532653809					LUZP1	Leucine zipper protein 1	A0A7N4V6J0_SARHA	A0A7N4V6J0	A0A7N4V6J0_S918_M1	1	Phospho (STY)	S	918	RWKSHRPSLETEPSD
9.9833869934082	8.8554859161377	8.48587226867676	13.5249147415161	12.4247875213623	13.0149278640747	13.5589170455933	12.4813985824585	12.1572532653809					LYN	Tyrosine-protein kinase	G3WDZ1_SARHA	G3WDZ1	G3WDZ1_Y399_M1	1	Phospho (STY)	Y	399	RIIEDNEYTAREGAK
15.701602935791	15.8008079528809	14.7874402999878	18.9580059051514	18.250072479248	19.2720012664795	19.3868713378906	18.6041717529297	18.3841209411621					MAF1	Repressor of RNA polymerase III transcription MAF1 homolog	G3VVI4_SARHA	G3VVI4	G3VVI4_S75_M1	1	Phospho (STY)	S	75	SPSRLSKSQGGEEEG
9.38045883178711	9.38345432281494	9.39449596405029	14.7992420196533	13.7240467071533	14.7037086486816	14.9601831436157	13.9020566940308	13.5326852798462					MAP1B	Microtubule associated protein 1B	G3WAJ5_SARHA	G3WAJ5	G3WAJ5_T1828_M1	1	Phospho (STY)	T	1828	KSDISPLTPRESSPL
8.57118225097656	8.37022972106934	7.9064154624939	10.3322553634644	10.9792232513428	12.2214069366455	12.0036420822144	12.4458618164063	10.3290920257568					MAP1B	Microtubule associated protein 1B	G3WAJ5_SARHA	G3WAJ5	G3WAJ5_T1322_M1	1	Phospho (STY)	T	1322	RSVNFSLTPNEIKVS
8.4156436920166	8.15047359466553	8.87030220031738	13.7578554153442	12.6078176498413	13.2032833099365	13.965892791748	12.4133539199829	12.318790435791					MAP1B	Microtubule associated protein 1B	G3WAJ5_SARHA	G3WAJ5	G3WAJ5_S2312_M1	1	Phospho (STY)	S	2312	KSKQAAASPKPAGLK
13.6632213592529	14.7388219833374	13.3504943847656	16.4053592681885	15.2712783813477	16.4103031158447	16.6308269500732	15.8916330337524	15.0749368667603					MAP1B	Microtubule associated protein 1B	G3WAJ5_SARHA	G3WAJ5	G3WAJ5_S1837_M1	1	Phospho (STY)	S	1837	RESSPLYSPSFSEST
9.49822235107422	12.9752206802368	7.9435396194458	16.2507514953613	15.5058269500732	16.130350112915	15.2954616546631	15.4818239212036	15.7149877548218					MAP1B	Microtubule associated protein 1B	G3WAJ5_SARHA	G3WAJ5	G3WAJ5_S1858_M1	1	Phospho (STY)	S	1858	AAACRSPSPSPSVGT
12.2735719680786	15.803822517395	12.2844409942627	17.0687313079834	16.3117141723633	16.9787044525146	16.5205974578857	17.117130279541	15.962984085083					MAP1B	Microtubule associated protein 1B	G3WAJ5_SARHA	G3WAJ5	G3WAJ5_S1467_M1	1	Phospho (STY)	S	1467	PSGRHVESPFEEKIG
9.75645351409912	9.23024272918701	9.53804969787598	13.0507068634033	13.7269058227539	14.0386323928833	14.2851257324219	13.3834667205811	13.7796430587769					MAP1B	Microtubule associated protein 1B	G3WAJ5_SARHA	G3WAJ5	G3WAJ5_T1106_M1	1	Phospho (STY)	T	1106	DKYGSLLTPGKQSGA
9.05536651611328	10.4025049209595	9.28983020782471	14.3422222137451	13.1464281082153	13.3785104751587	13.3489866256714	12.5351524353027	12.7630805969238					MAP3K1	Mitogen-activated protein kinase kinase kinase 1	G3WBL4_SARHA	G3WBL4	G3WBL4_S1033_M1	1	Phospho (STY)	S	1033	IKEPDKLSPVFTQAR
11.3527145385742	11.5077114105225	11.6640453338623	14.3416423797607	13.4237546920776	13.9637203216553	13.7489032745361	13.7930736541748	13.3375654220581					MAP3K20	Mitogen-activated protein kinase kinase kinase 20	A0A7N4PGP5_SARHA	A0A7N4PGP5	A0A7N4PGP5_S629_M1	1	Phospho (STY)	S	629	QITPINHSRSSSPTQ
11.3290023803711	12.5188999176025	10.0787553787231	14.746283531189	14.6354007720947	15.3844051361084	14.7715721130371	15.4650192260742	14.6811504364014					MAP4K4	Mitogen-activated protein kinase kinase kinase kinase 4	G3VHS5_SARHA	G3VHS5	G3VHS5_S1046_M1	1	Phospho (STY)	S	1046	QDPTRKGSVVNVNPT
9.62467479705811	12.3731184005737	9.92936897277832	15.6238174438477	13.3344030380249	13.5178775787354	14.2667999267578	14.1615304946899	14.3498239517212					MAP7D1	MAP7 domain containing 1	A0A7N4Q1R7_SARHA	A0A7N4Q1R7	A0A7N4Q1R7_S413_M1	1	Phospho (STY)	S	413	RSLKKRQSLPAPPRT
15.1576681137085	15.5581064224243	15.2859840393066	16.8827381134033	16.1466083526611	16.698221206665	17.2295074462891	16.8246116638184	16.7920970916748					MAP7D3	MAP7 domain containing 3	A0A7N4NM10_SARHA	A0A7N4NM10	A0A7N4NM10_S360_M1	1	Phospho (STY)	S	360	RTARRAPSPSLLARK
8.88726425170898	9.68615341186523	9.27492904663086	14.6836471557617	12.4059171676636	13.8043031692505	15.812385559082	13.5673570632935	12.1224212646484					MAP7D3	MAP7 domain containing 3	A0A7N4NM10_SARHA	A0A7N4NM10	A0A7N4NM10_S176_M1	1	Phospho (STY)	S	176	EQRQKRWSWGGSVTP
9.88479709625244	8.59658145904541	9.33785343170166	14.8265447616577	13.4133129119873	14.2386932373047	15.0632619857788	10.2983980178833	13.8442163467407					MAP7D3	MAP7 domain containing 3	A0A7N4NM10_SARHA	A0A7N4NM10	A0A7N4NM10_S395_M1	1	Phospho (STY)	S	395	TSRSRPPSPITLKQQ
9.35345268249512	10.2251453399658	10.9269237518311	13.3762521743774	13.2173004150391	14.5062828063965	13.4905481338501	13.7106447219849	12.5327320098877					MAP7D3	MAP7 domain containing 3	A0A7N4NM10_SARHA	A0A7N4NM10	A0A7N4NM10_S391_M2	2	Phospho (STY)	S	391	SNRLTSRSRPPSPIT
18.3284759521484	20.4787998199463	17.8786754608154	22.2462196350098	21.5645141601563	21.9434452056885	21.7558097839355	21.7232246398926	21.8726005554199					MAPK14	Mitogen-activated protein kinase 14	A0A7N4NGT3_SARHA	A0A7N4NGT3	A0A7N4NGT3_Y182_M1	1	Phospho (STY)	Y	182	TDDEMTGYVATRWYR
10.9057683944702	12.908597946167	9.99954319000244	15.8862257003784	13.9591999053955	14.8186750411987	15.08469581604	14.8489856719971	14.8775615692139					MARCKS	Myristoylated alanine rich protein kinase C substrate	A0A7N4P970_SARHA	A0A7N4P970	A0A7N4P970_T179_M1	1	Phospho (STY)	T	179	PSPSSNETPKKKKKR
9.91657543182373	8.73941802978516	8.78729724884033	14.1881971359253	13.1037940979004	13.5312213897705	14.8988952636719	13.2386074066162	14.0514440536499					MARCKS	Myristoylated alanine rich protein kinase C substrate	A0A7N4P970_SARHA	A0A7N4P970	A0A7N4P970_S199_M1	1	Phospho (STY)	S	199	SFKLSGFSFKKNKKE
7.40670394897461	7.63983917236328	10.2269639968872	17.6552886962891	16.7975196838379	17.7522602081299	16.2978210449219	17.5676765441895	9.42083549499512					MARCKS	Myristoylated alanine rich protein kinase C substrate	A0A7N4P970_SARHA	A0A7N4P970	A0A7N4P970_S196_M1	1	Phospho (STY)	S	196	FKKSFKLSGFSFKKN
9.63358402252197	8.50944995880127	8.86125373840332	16.3436717987061	15.4209318161011	15.96120262146	16.4969310760498	15.819130897522	15.3589010238647					MARK1	non-specific serine/threonine protein kinase	A0A7N4V6S6_SARHA	A0A7N4V6S6	A0A7N4V6S6_S460_M1	1	Phospho (STY)	S	460	NQKQRRFSDHVGPSI
8.86627101898193	10.9698247909546	9.24556541442871	14.4986057281494	13.4799165725708	13.6431589126587	14.2635812759399	13.0443048477173	13.1923885345459					MARK2	Microtubule affinity regulating kinase 2	A0A7N4PNF7_SARHA	A0A7N4PNF7	A0A7N4PNF7_S440_M1	1	Phospho (STY)	S	440	STAKVPASPLPGLER
8.93417453765869	12.5015554428101	10.2417678833008	13.9281806945801	13.5715265274048	14.1977577209473	13.5044145584106	13.8667364120483	13.024338722229					MARK2	Microtubule affinity regulating kinase 2	A0A7N4PNF7_SARHA	A0A7N4PNF7	A0A7N4PNF7_S394_M1	1	Phospho (STY)	S	394	NPKQRRFSDQAGPAI
8.08223628997803	8.6477518081665	8.07235813140869	15.0458421707153	14.1804571151733	15.3181619644165	15.754111289978	16.0481395721436	15.5299873352051					MARK3	non-specific serine/threonine protein kinase	A0A7N4V4B0_SARHA	A0A7N4V4B0	A0A7N4V4B0_S469_M1	1	Phospho (STY)	S	469	GKGLAPASPMLGNAN
8.69101905822754	8.62380790710449	9.15323257446289	14.1115961074829	12.8178539276123	13.6072664260864	14.1199588775635	14.1912088394165	12.8849563598633					MARK3	non-specific serine/threonine protein kinase	A0A7N4V4B0_SARHA	A0A7N4V4B0	A0A7N4V4B0_S419_M1	1	Phospho (STY)	S	419	SQKQRRYSDHAGPSI
9.85310363769531	9.76746463775635	8.30275917053223	14.6362886428833	14.196925163269	14.3169288635254	14.3554906845093	14.5530185699463	14.7118244171143					MAST2	non-specific serine/threonine protein kinase	A0A7N4NRI8_SARHA	A0A7N4NRI8	A0A7N4NRI8_S101_M1	1	Phospho (STY)	S	101	RNQSLGQSAPSLTAG
17.5061206817627	17.7401866912842	17.261137008667	18.5820369720459	18.0029773712158	18.7174091339111	18.6629734039307	18.5840320587158	18.5273170471191					MAST2	non-specific serine/threonine protein kinase	A0A7N4NRI8_SARHA	A0A7N4NRI8	A0A7N4NRI8_S225_M1	1	Phospho (STY)	S	225	LDSPRNFSPNAPAPH
10.2144603729248	10.1773138046265	9.19565963745117	12.5687370300293	12.9141521453857	12.9739627838135	12.1914358139038	11.0105562210083	13.0044918060303					MAST2	non-specific serine/threonine protein kinase	A0A7N4NRI8_SARHA	A0A7N4NRI8	A0A7N4NRI8_S944_M1	1	Phospho (STY)	S	944	LGVRRRCSGLLDAPR
11.0444746017456	6.70090293884277	9.66641139984131	16.0369911193848	14.8273000717163	16.2229080200195	16.4965324401855	15.1130113601685	14.2459278106689					MAST2	non-specific serine/threonine protein kinase	A0A7N4NRI8_SARHA	A0A7N4NRI8	A0A7N4NRI8_S913_M1	1	Phospho (STY)	S	913	DRGWVIGSPEILRKR
12.8551139831543	13.0608215332031	10.5714073181152	16.8643836975098	16.4620304107666	16.975341796875	16.1150016784668	14.6124582290649	16.1451568603516					MAST2	non-specific serine/threonine protein kinase	A0A7N4NRI8_SARHA	A0A7N4NRI8	A0A7N4NRI8_S1037_M1	1	Phospho (STY)	S	1037	RARHRLLSGEAGDKR
13.4468812942505	14.4321718215942	12.8173789978027	17.0920448303223	16.2844200134277	16.5813808441162	15.9997386932373	16.2592277526855	16.5209407806396					MCMBP	Mini-chromosome maintenance complex-binding protein	A0A7N4PJS0_SARHA	A0A7N4PJS0	A0A7N4PJS0_T167_M1	1	Phospho (STY)	T	167	VSPSTSYTPSRHKRS
12.4793653488159	9.03452491760254	9.06425285339355	15.7593002319336	15.1143217086792	15.6751565933228	15.9684715270996	15.2851686477661	15.5257759094238					MDFIC	MyoD family inhibitor domain containing	G3X3J8_SARHA	G3X3J8	G3X3J8_S124_M1	1	Phospho (STY)	S	124	SIDNRKLSAPVSQKM
10.7298126220703	9.30107688903809	10.0591096878052	17.7130966186523	16.8957195281982	17.5383968353271	17.7905158996582	17.052734375	17.0025577545166					MED1	Mediator of RNA polymerase II transcription subunit 1	G3WTX2_SARHA	G3WTX2	G3WTX2_S956_M1	1	Phospho (STY)	S	956	EHHSGSQSPLLSTGD
8.1596736907959	8.56705665588379	8.76510143280029	13.5383424758911	12.9532251358032	13.3407869338989	13.0659322738647	13.2903203964233	12.7813348770142					MEF2A	Myocyte enhancer factor 2A	A0A7N4NQM3_SARHA	A0A7N4NQM3	A0A7N4NQM3_S235_M1	1	Phospho (STY)	S	235	GFVNSRASPNLLVST
9.22670936584473	9.07136154174805	9.63353061676025	16.4364490509033	15.9596471786499	14.0064859390259	16.6264686584473	12.6986446380615	16.0478858947754					MEF2C	Myocyte enhancer factor 2C	A0A7N4V3Y6_SARHA	A0A7N4V3Y6	A0A7N4V3Y6_S240_M1	1	Phospho (STY)	S	240	GYGNPRNSPGLLVSP
9.19611072540283	12.9782447814941	10.1072988510132	16.1045055389404	15.2566223144531	16.02370262146	15.2039155960083	15.833610534668	15.4311008453369					MEGF10	Multiple EGF like domains 10	A0A7N4PJ25_SARHA	A0A7N4PJ25	A0A7N4PJ25_Y1129_M1	1	Phospho (STY)	Y	1129	NSHIPCHYDLLPTRD
9.15220355987549	12.9651937484741	7.93116331100464	14.7157154083252	13.8805246353149	14.2906169891357	13.1944532394409	14.2753162384033	14.5067720413208					MEGF10	Multiple EGF like domains 10	A0A7N4PJ25_SARHA	A0A7N4PJ25	A0A7N4PJ25_Y1079_M1	1	Phospho (STY)	Y	1079	PVHRDSPYAEISSSA
7.86652994155884	7.80677270889282	8.56861972808838	14.2862186431885	13.5373640060425	13.73606300354	10.2324934005737	11.9839200973511	13.9344491958618					MELK	Maternal embryonic leucine zipper kinase	G3W9C9_SARHA	G3W9C9	G3W9C9_T370_M1	1	Phospho (STY)	T	370	DVESKPLTPILCRAA
12.4819803237915	12.7569274902344	12.3876533508301	13.9153089523315	13.2918119430542	13.8945827484131	13.941424369812	14.0279130935669	13.9593238830566					MELK	Maternal embryonic leucine zipper kinase	G3W9C9_SARHA	G3W9C9	G3W9C9_S478_M1	1	Phospho (STY)	S	478	LNQAHRDSPQKRKGT
15.1214904785156	15.1792478561401	14.5926656723022	17.0525722503662	16.5297470092773	17.0416812896729	17.4227294921875	17.0628471374512	17.839319229126					MEPCE	RNA methyltransferase	A0A7N4Q203_SARHA	A0A7N4Q203	A0A7N4Q203_S143_M1	1	Phospho (STY)	S	143	GGSKRRNSCNVGGFK
10.173131942749	9.80339813232422	8.27700042724609	14.9277954101563	13.7362051010132	14.2242040634155	14.3444147109985	13.7629566192627	14.6006269454956					MFSD6	Major facilitator superfamily domain containing 6	A0A7N4PGD8_SARHA	A0A7N4PGD8	A0A7N4PGD8_Y21_M1	1	Phospho (STY)	Y	21	EEEQKRKYVLADPFN
10.3252964019775	9.59023475646973	11.38818359375	13.2836112976074	13.030366897583	13.5389051437378	13.1511678695679	13.0176401138306	12.9566297531128					MIA2	MIA SH3 domain ER export factor 2	A0A7N4NZH3_SARHA	A0A7N4NZH3	A0A7N4NZH3_S559_M1	1	Phospho (STY)	S	559	LEGPLRISPLLPGGG
9.97826671600342	11.7963018417358	9.87914657592773	15.6957807540894	15.2489538192749	15.9645576477051	15.682541847229	15.1514072418213	15.1583375930786					MINK1	Misshapen like kinase 1	A0A7N4NK65_SARHA	A0A7N4NK65	A0A7N4NK65_S914_M1	1	Phospho (STY)	S	914	QYEVRKGSVVNVNPT
8.55633735656738	12.5950441360474	7.82326793670654	13.8544073104858	13.0414819717407	13.3737392425537	13.7219905853271	13.9965000152588	13.3614387512207					MKI67	FHA domain-containing protein	A0A7N4PSM1_SARHA	A0A7N4PSM1	A0A7N4PSM1_S342_M1	1	Phospho (STY)	S	342	QRSLARGSPGPALEL
17.7439575195313	17.9363231658936	16.5746173858643	23.1790313720703	21.6410827636719	23.0657787322998	24.5479183197021	22.6037101745605	21.4087791442871					MKI67	FHA domain-containing protein	A0A7N4PSM1_SARHA	A0A7N4PSM1	A0A7N4PSM1_S414_M1	1	Phospho (STY)	S	414	KEEDRRRSAPLLLPS
11.5126934051514	13.3297147750854	10.6773405075073	14.9159355163574	13.9668769836426	14.3900718688965	15.0120697021484	13.9894161224365	14.352650642395					MKI67	FHA domain-containing protein	A0A7N4PSM1_SARHA	A0A7N4PSM1	A0A7N4PSM1_S131_M1	1	Phospho (STY)	S	131	VMPARSRSISTLDYE
8.5425853729248	8.92780208587646	8.40624713897705	13.9286556243896	13.3818693161011	13.5753698348999	14.4489688873291	13.0991640090942	13.2076807022095					MKI67	FHA domain-containing protein	A0A7N4PSM1_SARHA	A0A7N4PSM1	A0A7N4PSM1_S659_M1	1	Phospho (STY)	S	659	SPAAGRRSQHDILQR
9.93112277984619	9.08756160736084	9.96015739440918	11.8043823242188	12.4001455307007	13.5990352630615	12.4708108901978	13.7149562835693	11.9110174179077					MORC3	MORC family CW-type zinc finger 3	G3VRD8_SARHA	G3VRD8	G3VRD8_S533_M1	1	Phospho (STY)	S	533	NSLKRRNSGCLTLLN
8.37882900238037	8.19873046875	8.72385025024414	10.0011672973633	10.1492643356323	10.7384748458862	10.5407361984253	9.95581722259521	9.12136554718018					MSL3	MSL complex subunit 3	A0A7N4NLH4_SARHA	A0A7N4NLH4	A0A7N4NLH4_S393_M1	1	Phospho (STY)	S	393	RLSESSASPQPKRRH
8.87557411193848	10.7371454238892	7.88118124008179	17.5760631561279	14.4972333908081	15.9825468063354	12.9076814651489	16.3907032012939	17.2277374267578					MTA1	Metastasis associated 1	A0A7N4UX33_SARHA	A0A7N4UX33	A0A7N4UX33_T579_M1	1	Phospho (STY)	T	579	SSSLNNLTPAKSTPV
10.0339365005493	10.8031511306763	9.15980243682861	12.7828769683838	13.3698787689209	13.1458988189697	13.1603984832764	13.3287134170532	13.0288066864014					MTA2	Metastasis associated 1 family member 2	A0A7N4NN26_SARHA	A0A7N4NN26	A0A7N4NN26_T554_M1	1	Phospho (STY)	T	554	QAPLKPKTPRGTKTP
11.3886442184448	11.828784942627	11.3570919036865	13.7041025161743	12.7533617019653	13.4515914916992	13.5989904403687	13.4701881408691	13.0680913925171					MTA2	Metastasis associated 1 family member 2	A0A7N4NN26_SARHA	A0A7N4NN26	A0A7N4NN26_S572_M1	1	Phospho (STY)	S	572	NQMTQNRSLGGIVVK
12.3241806030273	13.3484048843384	12.258225440979	14.6286716461182	13.7779207229614	14.0364456176758	14.2237186431885	13.7741641998291	13.965238571167					MTCL1	Microtubule crosslinking factor 1	A0A7N4V7Q6_SARHA	A0A7N4V7Q6	A0A7N4V7Q6_S294_M1	1	Phospho (STY)	S	294	GKAGPPCSPEPLGPH
9.53172492980957	8.41814422607422	8.23754978179932	14.1733884811401	12.3593740463257	12.3763999938965	12.1565799713135	12.4371566772461	12.9505023956299					MTFR1	Mitochondrial fission regulator	A0A7N4NVC0_SARHA	A0A7N4NVC0	A0A7N4NVC0_S270_M1	1	Phospho (STY)	S	270	GKILIENSPKKPEVP
8.04111766815186	9.21529579162598	9.28128051757813	15.1922769546509	13.7355499267578	14.5228710174561	14.9216480255127	14.2101888656616	13.8935518264771					MTMR3	Phosphatidylinositol-3-phosphate phosphatase	A0A7N4NWV0_SARHA	A0A7N4NWV0	A0A7N4NWV0_S934_M1	1	Phospho (STY)	S	934	GPWSRRMSAASGGSV
10.1528186798096	12.3569326400757	11.9035482406616	14.9977159500122	14.4717025756836	14.7811326980591	14.020299911499	14.5466403961182	14.7832946777344					MYCBP2	RCR-type E3 ubiquitin transferase	A0A7N4NTF4_SARHA	A0A7N4NTF4	A0A7N4NTF4_S3604_M1	1	Phospho (STY)	S	3604	IPRRRVNSGDTEVGS
12.3594703674316	13.2202739715576	12.4744882583618	15.086012840271	14.3797874450684	14.9197759628296	14.8941669464111	14.9478912353516	14.4861888885498					MYO9B	Myosin IXB	G3W6I0_SARHA	G3W6I0	G3W6I0_S716_M1	1	Phospho (STY)	S	716	ERASGVASPSIRTPS
8.64462375640869	9.99999237060547	8.49212265014648	12.3114700317383	11.9139451980591	13.2813291549683	12.1387510299683	10.3961553573608	12.5620269775391					NASP	Nuclear autoantigenic sperm protein	G3W1L9_SARHA	G3W1L9	G3W1L9_T354_M1	1	Phospho (STY)	T	354	GIAARRPTDGAATTS
15.2244653701782	14.1628723144531	13.6712636947632	17.512451171875	16.6597118377686	16.7454433441162	17.5194892883301	17.6574420928955	15.8470983505249					NAV1	Neuron navigator 1	G3VYS2_SARHA	G3VYS2	G3VYS2_S64_M1	1	Phospho (STY)	S	64	PTASRRNSTVVLRTD
9.89010524749756	12.3610877990723	9.04685878753662	13.9198064804077	12.965744972229	13.859715461731	12.8835039138794	13.0587844848633	13.5603532791138					NAV1	Neuron navigator 1	G3VYS2_SARHA	G3VYS2	G3VYS2_S284_M1	1	Phospho (STY)	S	284	RTNIQYRSLPRPAKS
7.90075445175171	14.1573925018311	9.07977485656738	15.6035165786743	15.4837417602539	15.9306116104126	14.926064491272	15.7469644546509	15.7049150466919					NAV3	Neuron navigator 3	A0A7N4NQ46_SARHA	A0A7N4NQ46	A0A7N4NQ46_S1034_M1	1	Phospho (STY)	S	1034	KTTLQYRSLPRPSKS
9.47098350524902	9.22549915313721	8.88613510131836	13.3165369033813	12.9217109680176	14.1688051223755	13.3561115264893	13.8442840576172	13.238130569458					NBR1	NBR1 autophagy cargo receptor	A0A7N4PFG2_SARHA	A0A7N4PFG2	A0A7N4PFG2_S295_M1	1	Phospho (STY)	S	295	TYTHTKLSPPRLPAA
8.13182067871094	9.69110012054443	10.5848541259766	15.2381715774536	14.9371795654297	15.7712936401367	14.9588489532471	15.4192409515381	14.9782705307007					NCK1	Cytoplasmic protein	G3VW66_SARHA	G3VW66	G3VW66_S85_M1	1	Phospho (STY)	S	85	GKVKRKPSVPDSASP
8.8876371383667	9.19683456420898	9.13376998901367	13.4934988021851	12.3807153701782	13.348352432251	13.0406513214111	13.0330362319946	12.6833047866821					NCL	RRM domain-containing protein	A0A7N4V5V7_SARHA	A0A7N4V5V7	A0A7N4V5V7_T73_M1	1	Phospho (STY)	T	73	KKAVVATTPAKKAVV
8.44514083862305	12.7129602432251	9.1978178024292	14.4231729507446	13.5192575454712	14.1599702835083	13.7886962890625	13.3956146240234	13.395848274231					NCOA3	Nuclear receptor coactivator	G3WT03_SARHA	G3WT03	G3WT03_S854_M1	1	Phospho (STY)	S	854	PPFNRAVSLDSPISV
19.7941837310791	20.1786003112793	19.0202083587646	21.34375	20.8037929534912	21.8868007659912	21.6475200653076	21.7945766448975	21.0866527557373					NCOA4	Nuclear coactivator domain-containing protein	G3VZF1_SARHA	G3VZF1	G3VZF1_S597_M1	1	Phospho (STY)	S	597	KVPQEGLSPAKQMRP
19.5833568572998	19.0572395324707	19.1490707397461	20.804801940918	20.0151901245117	20.6135158538818	20.2839431762695	20.7342472076416	20.4973640441895					NCOR2	Nuclear receptor corepressor 2	A0A7N4V674_SARHA	A0A7N4V674	A0A7N4V674_T1375_M1	1	Phospho (STY)	T	1375	VRPLEGLTPLKIKGH
8.9662036895752	12.4275426864624	9.61186599731445	15.9579038619995	15.4514303207397	15.8607387542725	15.4784460067749	15.9316625595093	16.1517372131348					NDC1	Nucleoporin NDC1	G3VWG5_SARHA	G3VWG5	G3VWG5_S635_M1	1	Phospho (STY)	S	635	EGPQSLQSPQLTRRG
15.5333986282349	16.7640762329102	14.3683090209961	18.4314708709717	16.9861087799072	18.4263744354248	18.3696537017822	18.0777702331543	17.4860191345215					NDC1	Nucleoporin NDC1	G3VWG5_SARHA	G3VWG5	G3VWG5_S624_M1	1	Phospho (STY)	S	624	VGIVDIKSPRHEGPQ
8.83553695678711	10.9317455291748	9.37251567840576	16.7924919128418	16.250020980835	17.1831207275391	17.6774921417236	16.5250186920166	16.2353935241699					NDC80	Kinetochore protein NDC80	A0A7N4PMV7_SARHA	A0A7N4PMV7	A0A7N4PMV7_S74_M1	1	Phospho (STY)	S	74	SGPGSRNSLLGIFGG
8.83062553405762	10.5248346328735	9.42386054992676	17.0554161071777	15.6683874130249	15.7962055206299	16.2792415618896	15.0995283126831	16.2043781280518					NDFIP1	Nedd4 family interacting protein 1	A0A7N4NYB8_SARHA	A0A7N4NYB8	A0A7N4NYB8_Y13_M1	1	Phospho (STY)	Y	13	EPSSGSRYQQLQNEE
9.17827987670898	8.717453956604	8.96064472198486	13.4030151367188	12.2207136154175	13.2317476272583	13.4668426513672	13.1538715362549	12.4036655426025					NDRG1	N-myc downstream regulated 1	A0A7N4PMM3_SARHA	A0A7N4PMM3	A0A7N4PMM3_S330_M1	1	Phospho (STY)	S	330	LMRSRTASGSSVASL
14.4283990859985	10.5202779769897	13.9678382873535	17.1669445037842	15.9760608673096	16.9056568145752	16.7301559448242	16.7994346618652	16.3702335357666					NDRG1	N-myc downstream regulated 1	A0A7N4PMM3_SARHA	A0A7N4PMM3	A0A7N4PMM3_S326_M1	1	Phospho (STY)	S	326	SMTRLMRSRTASGSS
9.74190235137939	9.1504020690918	9.20940017700195	13.3866968154907	12.8486070632935	14.1101589202881	14.4925765991211	14.3858232498169	13.0037145614624					NDRG4	NDRG family member 4	A0A7N4P7N0_SARHA	A0A7N4P7N0	A0A7N4P7N0_S347_M1	1	Phospho (STY)	S	347	LARSRTASLTSASSV
12.3794250488281	8.88099670410156	11.4537620544434	14.4794311523438	13.8079452514648	15.0642309188843	14.3113174438477	14.4715175628662	14.1846771240234					NELFA	Negative elongation factor complex member A	G3VUY5_SARHA	G3VUY5	G3VUY5_T291_M1	1	Phospho (STY)	T	291	EAKRRRKTLDTEVVE
8.90363216400146	13.2744874954224	10.2303371429443	14.991997718811	14.5300359725952	15.1243410110474	15.5720882415771	15.8105030059814	15.53382396698					NEO1	Neogenin 1	G3WY99_SARHA	G3WY99	G3WY99_S1202_M1	1	Phospho (STY)	S	1202	DTPIPRNSQDITPVD
8.13534450531006	11.0374956130981	9.95853233337402	14.2520160675049	13.0571908950806	13.3529148101807	13.1495428085327	13.1663494110107	13.5308017730713					NFATC3	Nuclear factor of activated T cells 3	G3W8R8_SARHA	G3W8R8	G3W8R8_S206_M1	1	Phospho (STY)	S	206	AARFTLGSPLASPGG
10.0361595153809	8.53682231903076	9.86395931243896	15.2394037246704	15.0165328979492	16.031192779541	16.18239402771	14.9608659744263	13.8906955718994					NFIX	Nuclear factor 1	G3WNJ2_SARHA	G3WNJ2	G3WNJ2_S265_M1	1	Phospho (STY)	S	265	QVTLGRRSITSPPST
11.0964336395264	9.74152088165283	10.3531827926636	13.797417640686	12.7486047744751	13.8572292327881	13.0741500854492	13.1042394638062	12.9422340393066					NFX1	Nuclear transcription factor, X-box binding 1	G3W970_SARHA	G3W970	G3W970_S326_M1	1	Phospho (STY)	S	326	QKESKAASPLIWNKQ
15.0782594680786	16.2511787414551	14.8178129196167	17.3043117523193	16.6093101501465	16.9928417205811	16.8191165924072	16.9774417877197	17.1392555236816					NGFR	Nerve growth factor receptor	G3VV93_SARHA	G3VV93	G3VV93_Y348_M1	1	Phospho (STY)	Y	348	LKGDGGLYSSLPAAK
9.40719699859619	14.3720111846924	8.38191032409668	16.7930355072021	15.5212154388428	15.0131397247314	15.9228935241699	16.0962200164795	16.0263710021973					NHLRC2	NHL repeat containing 2	A0A7N4NT71_SARHA	A0A7N4NT71	A0A7N4NT71_Y63_M1	1	Phospho (STY)	Y	63	PAQTSLEYALLDAVT
7.31252145767212	7.28648900985718	9.29591655731201	18.3642044067383	16.9167346954346	17.721061706543	17.7111701965332	17.1599102020264	16.8416843414307					NKD1	Protein naked cuticle homolog	A0A7N4NL44_SARHA	A0A7N4NL44	A0A7N4NL44_S274_M1	1	Phospho (STY)	S	274	TSKFGPGSPSQKPEL
8.77734851837158	8.84980010986328	11.1229610443115	16.1766510009766	14.9661531448364	15.8418636322021	16.2831878662109	15.7709665298462	15.0939960479736					NKD1	Protein naked cuticle homolog	A0A7N4NL44_SARHA	A0A7N4NL44	A0A7N4NL44_S365_M1	1	Phospho (STY)	S	365	GRGARSKSLLGPTIP
8.26074886322021	10.0195598602295	9.60799407958984	14.8399772644043	13.3849582672119	14.3567848205566	13.5331563949585	13.8202180862427	11.5549516677856					NKD1	Protein naked cuticle homolog	A0A7N4NL44_SARHA	A0A7N4NL44	A0A7N4NL44_S344_M1	1	Phospho (STY)	S	344	LSKHFVKSPKAQSKN
9.78055667877197	8.31066131591797	10.4078950881958	12.5210866928101	11.5737400054932	12.0079517364502	11.6471977233887	11.9668912887573	11.6427125930786					NLN	Neurolysin	G3WIE6_SARHA	G3WIE6	G3WIE6_S32_M1	1	Phospho (STY)	S	32	TLGREIMSPLQLRSS
9.4730863571167	10.285683631897	8.92243576049805	13.6391906738281	13.0566558837891	13.4020090103149	13.2273111343384	13.2331676483154	13.2001876831055					NOLC1	Nucleolar and coiled-body phosphoprotein 1	A0A7N4NW33_SARHA	A0A7N4NW33	A0A7N4NW33_T226_M1	1	Phospho (STY)	T	226	TTAKPGTTPQVASKL
14.2435808181763	14.7112798690796	13.9949007034302	16.4803066253662	15.705039024353	16.5203495025635	16.0772018432617	16.1797218322754	16.1344451904297					NONO	Non-POU domain containing octamer binding	G3W8X4_SARHA	G3W8X4	G3W8X4_T463_M1	1	Phospho (STY)	T	463	PPAFNRGTPGGDFGP
8.30025482177734	8.69988536834717	9.1822338104248	14.6144495010376	10.0334281921387	15.5185480117798	12.6032133102417	13.7661561965942	13.6448850631714					NOP56	Nop domain-containing protein	G3WXS8_SARHA	G3WXS8	G3WXS8_S519_M1	1	Phospho (STY)	S	519	EEDGVADSPMPVKKK
10.507420539856	9.49710083007813	9.84051418304443	13.5674772262573	13.2801427841187	14.9244470596313	15.3498334884644	14.0102195739746	12.9563617706299					NOTCH3	Notch receptor 3	A0A7N4NMU3_SARHA	A0A7N4NMU3	A0A7N4NMU3_S2235_M1	1	Phospho (STY)	S	2235	YLTPSPESPELWASP
8.03862190246582	7.48784494400024	8.2667932510376	15.5389642715454	14.6064977645874	13.5254364013672	14.6893672943115	15.0471334457397	12.7724227905273					NOTCH3	Notch receptor 3	A0A7N4NMU3_SARHA	A0A7N4NMU3	A0A7N4NMU3_S2131_M1	1	Phospho (STY)	S	2131	VVNLGLVSPVAVPFD
9.69351005554199	12.2409648895264	7.75156450271606	14.2886610031128	13.6466579437256	14.4818325042725	14.0967741012573	13.7017440795898	14.4016704559326					NUMA1	Nuclear mitotic apparatus protein 1	A0A7N4V0A7_SARHA	A0A7N4V0A7	A0A7N4V0A7_T1965_M1	1	Phospho (STY)	T	1965	EPEQGLGTPEAKKPT
9.5663948059082	8.32598495483398	9.86226654052734	14.9469614028931	14.2390947341919	14.575927734375	14.323094367981	14.0108938217163	14.6551733016968					NUMA1	Nuclear mitotic apparatus protein 1	A0A7N4V0A7_SARHA	A0A7N4V0A7	A0A7N4V0A7_S1820_M1	1	Phospho (STY)	S	1820	ESRTRLGSMEDGNSA
15.4206466674805	16.2146091461182	14.9221305847168	16.9370441436768	16.7266883850098	17.9021396636963	17.5459690093994	17.8971061706543	16.8885250091553					NUMA1	Nuclear mitotic apparatus protein 1	A0A7N4V0A7_SARHA	A0A7N4V0A7	A0A7N4V0A7_S2012_M1	1	Phospho (STY)	S	2012	KQTNRRQSLAFNILN
9.88814544677734	16.6565704345703	13.8099126815796	19.230375289917	18.2473201751709	19.5497608184814	19.7266654968262	19.4422779083252	18.3477325439453					NUMA1	Nuclear mitotic apparatus protein 1	A0A7N4V0A7_SARHA	A0A7N4V0A7	A0A7N4V0A7_S1927_M1	1	Phospho (STY)	S	1927	QETLRRASMQPAQTT
8.82373714447021	9.30819511413574	8.3574047088623	16.7122058868408	16.2245788574219	17.1077136993408	16.3362998962402	10.0773315429688	16.1273708343506					NUP107	Nuclear pore complex protein	G3WB34_SARHA	G3WB34	G3WB34_S120_M1	1	Phospho (STY)	S	120	QSAHKRVSILTPQED
14.9712219238281	16.3072910308838	14.5026836395264	18.3040714263916	17.6059722900391	18.0345039367676	18.1183700561523	18.0568447113037	18.2077007293701					NUP153	Nucleoporin 153	A0A7N4PNV8_SARHA	A0A7N4PNV8	A0A7N4PNV8_S376_M1	1	Phospho (STY)	S	376	SNKVQAASPNNAGSP
14.850793838501	16.7942771911621	14.7064971923828	17.9934711456299	17.3356380462646	18.177303314209	17.4861907958984	18.1036052703857	18.1273403167725					NUP153	Nucleoporin 153	A0A7N4PNV8_SARHA	A0A7N4PNV8	A0A7N4PNV8_S474_M1	1	Phospho (STY)	S	474	SVLDILKSPGFTSPK
8.69824123382568	15.251898765564	12.7071580886841	17.5616493225098	16.5519351959229	17.5314769744873	17.3764801025391	17.2494201660156	16.8857612609863					NUP98	Nuclear pore complex protein Nup98-Nup96	A0A7N4PZU4_SARHA	A0A7N4PZU4	A0A7N4PZU4_T530_M1	1	Phospho (STY)	T	530	AAQKALTTPTHYKLT
8.943039894104	9.51738452911377	9.98028182983398	17.031364440918	14.2627096176147	15.6445722579956	16.73903465271	15.2332448959351	14.9173860549927					NUSAP1	Nucleolar and spindle associated protein 1	G3WWX8_SARHA	G3WWX8	G3WWX8_S233_M1	1	Phospho (STY)	S	233	KNANLTGSPYTNSKK
13.2927980422974	13.4689044952393	11.9932260513306	15.17271900177	14.2437868118286	14.9969844818115	15.0807771682739	14.6828603744507	14.2836904525757					OIP5	Mis18 domain-containing protein	G3WWT4_SARHA	G3WWT4	G3WWT4_S45_M1	1	Phospho (STY)	S	45	SKRSGRKSLGLVFEE
9.17548656463623	10.3941488265991	8.77556705474854	16.9388427734375	15.9756164550781	16.6969833374023	15.9426870346069	16.4908199310303	16.2766265869141					OSBPL5	Oxysterol-binding protein	A0A7N4NKF6_SARHA	A0A7N4NKF6	A0A7N4NKF6_S91_M1	1	Phospho (STY)	S	91	NFLRRRFSLCPPSST
11.1273317337036	11.9826908111572	11.3519477844238	13.8671216964722	13.0499210357666	13.6995086669922	13.5521488189697	13.4086818695068	13.3118486404419					OSBPL7	Oxysterol-binding protein	A0A7N4V0N5_SARHA	A0A7N4V0N5	A0A7N4V0N5_S373_M1	1	Phospho (STY)	S	373	RVGRLHGSVPNLSRY
12.1737022399902	11.9188556671143	10.545111656189	13.6591806411743	13.9315214157104	14.15354347229	12.9422254562378	13.8570013046265	13.9656667709351					PABIR2	PABIR family member 2	G3WB29_SARHA	G3WB29	G3WB29_S184_M1	1	Phospho (STY)	S	184	FSNRRSQSPINCIRP
12.9182634353638	12.6222486495972	12.6270151138306	15.5367488861084	14.9591646194458	15.6037693023682	15.8134603500366	15.3883810043335	14.6409902572632					PABIR2	PABIR family member 2	G3WB29_SARHA	G3WB29	G3WB29_S138_M1	1	Phospho (STY)	S	138	RIDFVPVSPAPSPTR
9.58104038238525	9.0137939453125	11.7810831069946	13.321759223938	13.2614660263062	14.8320732116699	14.6093683242798	15.287296295166	12.9965991973877					PABIR2	PABIR family member 2	G3WB29_SARHA	G3WB29	G3WB29_S68_M1	1	Phospho (STY)	S	68	HNLLLSSSPIRVPSS
10.2276067733765	8.36284351348877	8.88852500915527	14.7809457778931	14.7299242019653	15.2150974273682	14.4825448989868	15.0802183151245	15.0411529541016					PAK1	non-specific serine/threonine protein kinase	G3VVJ3_SARHA	G3VVJ3	G3VVJ3_T211_M1	1	Phospho (STY)	T	211	VIDPIPVTPTRDVAT
9.17618274688721	13.8997116088867	10.1516056060791	18.4659233093262	17.425235748291	17.9766998291016	17.7045726776123	17.5826873779297	17.6443023681641					PATL1	PAT1 homolog 1, processing body mRNA decay factor	G3VP14_SARHA	G3VP14	G3VP14_S181_M2	2	Phospho (STY)	S	181	STSPIIGSPPVRAVP
8.76268100738525	8.10562419891357	9.22268390655518	10.6105337142944	10.2104825973511	10.8660688400269	10.6752862930298	10.8447151184082	10.0326404571533					PCBP2	K Homology domain-containing protein	G3VZ71_SARHA	G3VZ71	G3VZ71_Y201_M1	1	Phospho (STY)	Y	201	AYTIQGQYAIPQPDL
10.3384170532227	12.8104581832886	11.4183473587036	14.8771133422852	14.1824560165405	14.7981929779053	14.8551206588745	14.6148529052734	14.7616682052612					PCDH1	Protocadherin 1	A0A7N4UWY5_SARHA	A0A7N4UWY5	A0A7N4UWY5_S1009_M1	1	Phospho (STY)	S	1009	PLNYPPGSPDLGRHY
9.09657955169678	9.56963920593262	7.9686598777771	14.583703994751	13.6919393539429	14.4977016448975	14.4023389816284	14.1317901611328	13.918381690979					PCDH7	Protocadherin 7	A0A7N4PX99_SARHA	A0A7N4PX99	A0A7N4PX99_S995_M1	1	Phospho (STY)	S	995	SVNGGPGSPDLARHY
8.8317174911499	10.8708982467651	12.5826644897461	14.7039184570313	14.1192846298218	13.8549537658691	13.3184261322021	13.3117847442627	14.8365154266357					PCDH7	Protocadherin 7	A0A7N4PX99_SARHA	A0A7N4PX99	A0A7N4PX99_S980_M1	1	Phospho (STY)	S	980	VNEKLSDSPSMGRYR
9.26724147796631	8.83098983764648	9.57079792022705	16.5921115875244	14.8267221450806	15.285530090332	15.5334434509277	15.1280755996704	14.7334394454956					PCDH7	Protocadherin 7	A0A7N4PX99_SARHA	A0A7N4PX99	A0A7N4PX99_Y1212_M1	1	Phospho (STY)	Y	1212	NKKLTSSYETFSAAN
7.92547035217285	10.179292678833	9.30441761016846	15.1870069503784	14.6786670684814	14.6305990219116	12.654972076416	14.4414196014404	14.970516204834					PCM1	Pericentriolar material 1	A0A7N4V7R7_SARHA	A0A7N4V7R7	A0A7N4V7R7_S527_M1	1	Phospho (STY)	S	527	VSQSRNSSVSEQLAD
8.78144550323486	8.14427185058594	7.37333583831787	16.071533203125	15.1623458862305	15.9780893325806	15.0669822692871	15.2165060043335	15.2799692153931					PDGFRA	Platelet-derived growth factor receptor alpha	G3WJ82_SARHA	G3WJ82	G3WJ82_S615_M1	1	Phospho (STY)	S	615	VLGRILGSGAFGKVV
9.89466857910156	7.84072351455688	9.40990161895752	13.5225639343262	12.4142246246338	12.3277502059937	13.6330919265747	12.0046863555908	12.8228092193604					PDGFRA	Platelet-derived growth factor receptor alpha	G3WJ82_SARHA	G3WJ82	G3WJ82_Y627_M1	1	Phospho (STY)	Y	627	KVVEGTAYGLSRSQP
8.69051074981689	8.96886730194092	10.8826465606689	16.405969619751	15.5237407684326	15.9122896194458	16.0777835845947	15.3799428939819	15.3034496307373					PDGFRA	Platelet-derived growth factor receptor alpha	G3WJ82_SARHA	G3WJ82	G3WJ82_Y1002_M1	1	Phospho (STY)	Y	1002	RVECDNTYIGVTYKN
14.1017770767212	15.3133974075317	13.4966888427734	16.4691867828369	15.882345199585	16.3160419464111	15.8701114654541	16.3556137084961	16.1449451446533					PDGFRA	Platelet-derived growth factor receptor alpha	G3WJ82_SARHA	G3WJ82	G3WJ82_Y863_M1	1	Phospho (STY)	Y	863	DIMHDSNYVSKGSTF
7.85702610015869	7.86037731170654	7.48244524002075	9.20289325714111	9.39583969116211	10.3296232223511	10.4571027755737	9.04175281524658	9.35750770568848					PDGFRA	Platelet-derived growth factor receptor alpha	G3WJ82_SARHA	G3WJ82	G3WJ82_Y940_M1	1	Phospho (STY)	Y	940	DHATSEVYEIMVKCW
9.84035491943359	9.38624954223633	8.11177349090576	13.5104789733887	13.2049465179443	13.6810941696167	12.5084781646729	13.4259901046753	12.9757127761841					PDGFRA	Platelet-derived growth factor receptor alpha	G3WJ82_SARHA	G3WJ82	G3WJ82_Y756_M1	1	Phospho (STY)	Y	756	KQADTTQYVPMLERK
10.252423286438	11.9307746887207	8.49810314178467	15.670916557312	15.388747215271	15.784764289856	13.5421800613403	15.1469802856445	15.4910192489624					PDGFRA	Platelet-derived growth factor receptor alpha	G3WJ82_SARHA	G3WJ82	G3WJ82_Y776_M1	1	Phospho (STY)	Y	776	SDIQRSMYDRPASYK
9.00393962860107	9.75660705566406	9.60842227935791	18.7617740631104	18.158576965332	18.8212566375732	19.392578125	20.0665969848633	18.9073810577393					PDGFRA	Platelet-derived growth factor receptor alpha	G3WJ82_SARHA	G3WJ82	G3WJ82_Y782_M1	1	Phospho (STY)	Y	782	MYDRPASYKKKSVSD
9.66670608520508	9.98274040222168	8.65172290802002	14.348256111145	13.4176054000854	14.5904150009155	15.0333681106567	13.8591842651367	14.285698890686					PDGFRA	Platelet-derived growth factor receptor alpha	G3WJ82_SARHA	G3WJ82	G3WJ82_S726_M1	1	Phospho (STY)	S	726	LDIFGMNSADESTRS
8.54335784912109	8.31170463562012	8.51106739044189	14.4723958969116	13.5678720474243	14.5972967147827	13.2880420684814	13.5133018493652	13.1814479827881					PDLIM4	PDZ and LIM domain 4	A0A7N4PP68_SARHA	A0A7N4PP68	A0A7N4PP68_S274_M1	1	Phospho (STY)	S	274	GGPRNLKSPVSKLGG
8.62407493591309	10.5936031341553	8.89387512207031	12.431526184082	11.8382911682129	11.1127462387085	11.6827459335327	11.8509330749512	11.9559211730957					PDLIM4	PDZ and LIM domain 4	A0A7N4PP68_SARHA	A0A7N4PP68	A0A7N4PP68_S156_M1	1	Phospho (STY)	S	156	QDNGFTHSRRSSASG
10.7752056121826	11.5710315704346	10.8295240402222	14.7607488632202	14.0742425918579	14.4466400146484	14.0643014907837	13.647066116333	14.345269203186					PDLIM4	PDZ and LIM domain 4	A0A7N4PP68_SARHA	A0A7N4PP68	A0A7N4PP68_T179_M1	1	Phospho (STY)	T	179	NLGLQYGTPSRLYSH
14.7809047698975	14.4868803024292	14.3463611602783	16.0698165893555	15.6538724899292	16.4560852050781	16.0897045135498	16.304479598999	15.9191627502441					PDLIM7	PDZ and LIM domain 7	G3WMJ8_SARHA	G3WMJ8	G3WMJ8_T264_M1	1	Phospho (STY)	T	264	SSASTALTPEPRSGP
9.00796508789063	9.51173114776611	9.52208614349365	14.3705492019653	13.6740703582764	13.6157474517822	13.5057229995728	12.6721210479736	13.5866565704346					PDLIM7	PDZ and LIM domain 7	G3WMJ8_SARHA	G3WMJ8	G3WMJ8_S321_M1	1	Phospho (STY)	S	321	TPVQNRNSIVQAAQL
9.52823066711426	9.68625926971436	10.1251411437988	15.3482265472412	15.191065788269	15.7590007781982	16.1802921295166	15.8013134002686	14.9360332489014					PDZD8	PDZ domain containing 8	A0A7N4V3X7_SARHA	A0A7N4V3X7	A0A7N4V3X7_S544_M1	1	Phospho (STY)	S	544	SQSPKRNSIQNLKPY
8.56531715393066	9.52286148071289	8.7348747253418	16.6774883270264	15.5110063552856	10.8005495071411	14.5371713638306	14.5980634689331	16.1423473358154					PELP1	Modulator of non-genomic activity of estrogen receptor	G3VCE0_SARHA	G3VCE0	G3VCE0_S941_M1	1	Phospho (STY)	S	941	GAPLPDSSPLPPPSE
7.92106437683105	10.2550010681152	8.64710330963135	13.8911066055298	11.6186904907227	13.3019313812256	13.0422706604004	13.3905038833618	10.4030294418335					PFKFB3	6-phosphofructo-2-kinase domain-containing protein	G3WJ62_SARHA	G3WJ62	G3WJ62_S461_M1	1	Phospho (STY)	S	461	NPLMRRNSVTPLASP
11.8683996200562	12.1611280441284	10.8977680206299	13.9226675033569	13.0550594329834	13.9337387084961	13.4380645751953	13.8365201950073	13.6665306091309					PHC2	Polyhomeotic homolog 2	A0A7N4P2Y9_SARHA	A0A7N4P2Y9	A0A7N4P2Y9_S741_M1	1	Phospho (STY)	S	741	RRRASKASLPALPKD
14.5198373794556	13.6824560165405	14.3951606750488	15.8497428894043	15.361668586731	15.7741832733154	16.561861038208	16.1982498168945	15.6277132034302					PHF20L1	PHD finger protein 20-like protein 1	G3WI79_SARHA	G3WI79	G3WI79_T420_M1	1	Phospho (STY)	T	420	RRSQRLATLPLPDDS
16.083890914917	15.5997114181519	15.6289386749268	17.3491477966309	16.9004936218262	17.3198528289795	17.4399032592773	16.7944011688232	17.0118293762207					PHLDB1	Pleckstrin homology like domain family B member 1	A0A7N4V3Y7_SARHA	A0A7N4V3Y7	A0A7N4V3Y7_S573_M1	1	Phospho (STY)	S	573	MRELPPLSPSLSRRA
10.0224704742432	14.8031873703003	12.8331270217896	17.3395862579346	16.6076278686523	17.6216335296631	17.6789684295654	17.4879512786865	17.1026172637939					PHLDB1	Pleckstrin homology like domain family B member 1	A0A7N4V3Y7_SARHA	A0A7N4V3Y7	A0A7N4V3Y7_S647_M1	1	Phospho (STY)	S	647	SLAPRKGSFSGGLSP
8.75149822235107	8.4352855682373	8.48814487457275	16.9750690460205	16.1605186462402	16.7706298828125	17.223072052002	17.0361022949219	12.9029340744019					PHLDB1	Pleckstrin homology like domain family B member 1	A0A7N4V3Y7_SARHA	A0A7N4V3Y7	A0A7N4V3Y7_S677_M1	1	Phospho (STY)	S	677	PRAQRKLSSGELRVP
8.95035076141357	8.79447269439697	12.122519493103	13.8701305389404	13.6959886550903	14.3090715408325	13.7437839508057	13.9177055358887	15.7343902587891					PHLDB1	Pleckstrin homology like domain family B member 1	A0A7N4V3Y7_SARHA	A0A7N4V3Y7	A0A7N4V3Y7_S515_M1	1	Phospho (STY)	S	515	ALQERPPSPFRELPG
14.3429040908813	14.0824241638184	13.8409557342529	20.3273296356201	19.510232925415	20.1594676971436	20.5550117492676	20.1792678833008	19.5048999786377					PHLDB1	Pleckstrin homology like domain family B member 1	A0A7N4V3Y7_SARHA	A0A7N4V3Y7	A0A7N4V3Y7_S554_M1	1	Phospho (STY)	S	554	RSLQPPESPRLGRRG
8.40474605560303	10.0352020263672	8.56045532226563	13.1240940093994	13.0005769729614	9.76515007019043	13.7196140289307	14.2841529846191	13.4257583618164					PHLDB1	Pleckstrin homology like domain family B member 1	A0A7N4V3Y7_SARHA	A0A7N4V3Y7	A0A7N4V3Y7_S584_M1	1	Phospho (STY)	S	584	SRRASPLSPMPARAA
14.7352733612061	15.1546583175659	13.8624448776245	17.0003414154053	16.2958927154541	17.1956615447998	16.5081901550293	16.794620513916	16.6609554290771					PIEZO1	Piezo-type mechanosensitive ion channel component	G3VZT6_SARHA	G3VZT6	G3VZT6_S1729_M1	1	Phospho (STY)	S	1729	RFRRRKKSKAPVGPA
9.75591850280762	7.95548725128174	8.74871444702148	17.4846382141113	15.8094787597656	16.2731380462646	16.4222755432129	15.9433431625366	16.2016468048096					PIKFYVE	1-phosphatidylinositol-3-phosphate 5-kinase	G3W6B0_SARHA	G3W6B0	G3W6B0_S161_M1	1	Phospho (STY)	S	161	PARNRSASITNLSLD
8.21259021759033	11.1740074157715	9.52805423736572	13.8822441101074	12.9688720703125	13.1362819671631	13.8166608810425	13.5445308685303	13.7083530426025					PITPNM2	Phosphatidylinositol transfer protein membrane associated 2	G3WL80_SARHA	G3WL80	G3WL80_S595_M1	1	Phospho (STY)	S	595	SSRHLSRSNIDIPRS
9.50940608978271	9.28838062286377	10.1213321685791	14.6661281585693	13.6834316253662	15.0133628845215	14.8737487792969	14.5690279006958	13.8098917007446					PITPNM2	Phosphatidylinositol transfer protein membrane associated 2	G3WL80_SARHA	G3WL80	G3WL80_S1173_M1	1	Phospho (STY)	S	1173	RMALRKGSFGLPGQG
8.92909717559814	9.24520397186279	9.88578414916992	13.3115568161011	11.0301561355591	13.7997617721558	13.0881290435791	13.0238628387451	11.4220628738403					PLCE1	Phosphoinositide phospholipase C	G3WR18_SARHA	G3WR18	G3WR18_S1690_M1	1	Phospho (STY)	S	1690	KERKSRKSIFGNNPG
7.94351434707642	8.20449829101563	8.97389984130859	14.3608369827271	13.9658842086792	14.5055570602417	14.3132095336914	13.8392906188965	13.3042249679565					PLEC	Plectin	A0A7N4P9B3_SARHA	A0A7N4P9B3	A0A7N4P9B3_T3901_M1	1	Phospho (STY)	T	3901	RGLRKQITVEELVRS
7.78376770019531	9.33447742462158	9.66920471191406	15.1544237136841	13.1384115219116	13.5146198272705	14.0707635879517	10.2569561004639	13.0928831100464					PLEKHG3	Pleckstrin homology and RhoGEF domain containing G3	A0A7N4P052_SARHA	A0A7N4P052	A0A7N4P052_S879_M1	1	Phospho (STY)	S	879	FSIRRRESLSYIPKG
8.15438270568848	8.55263614654541	8.03972339630127	11.3595409393311	10.9528932571411	9.69873523712158	10.219220161438	9.55736827850342	11.7509984970093					POC1B	POC1 centriolar protein B	A0A7N4NV84_SARHA	A0A7N4NV84	A0A7N4NV84_S456_M1	1	Phospho (STY)	S	456	KPEDKGDSPFTTAEG
10.544994354248	12.3384189605713	7.85749483108521	14.314037322998	14.1245851516724	14.755654335022	13.7275152206421	14.5415124893188	14.5010423660278					PPFIA1	PTPRF interacting protein alpha 1	A0A7N4V777_SARHA	A0A7N4V777	A0A7N4V777_S764_M1	1	Phospho (STY)	S	764	KGALHTVSHEDIRDI
13.1321449279785	11.5487127304077	13.2887716293335	14.8867778778076	14.337456703186	15.2630529403687	15.4097957611084	15.0092515945435	14.5040578842163					PPFIBP1	SAM domain-containing protein	G3VGY2_SARHA	G3VGY2	G3VGY2_S478_M1	1	Phospho (STY)	S	478	STLQKSSSLGNLKKE
11.4814958572388	13.8859920501709	11.8458995819092	15.9155073165894	15.6054592132568	16.4642200469971	15.7618179321289	16.4824714660645	15.9664335250854					PPFIBP1	SAM domain-containing protein	G3VGY2_SARHA	G3VGY2	G3VGY2_S563_M1	1	Phospho (STY)	S	563	LDRSRSASAPTLAET
9.37382316589355	8.73220920562744	8.76178455352783	14.2554769515991	14.3074731826782	13.2247743606567	14.1454610824585	15.0582485198975	14.3593044281006					PPFIBP1	SAM domain-containing protein	G3VGY2_SARHA	G3VGY2	G3VGY2_S552_M1	1	Phospho (STY)	S	552	KNNKRTASVPNLDRS
15.762806892395	14.5712919235229	15.0601501464844	17.3556137084961	16.1977005004883	17.5276317596436	17.1425132751465	16.8777294158936	16.7613582611084					PPFIBP2	PPFIA binding protein 2	A0A7N4P3P8_SARHA	A0A7N4P3P8	A0A7N4P3P8_S956_M1	1	Phospho (STY)	S	956	GHSHRSLSPSPGEEL
14.3142356872559	14.7621660232544	14.0466861724854	16.3819541931152	15.6076488494873	16.2516689300537	15.8243713378906	16.2320384979248	15.7138900756836					PPIP5K2	Inositol hexakisphosphate and diphosphoinositol-pentakisphosphate kinase	G3VEG6_SARHA	G3VEG6	G3VEG6_S1228_M1	1	Phospho (STY)	S	1228	PPPRRKISLNTYTPT
6.52631044387817	8.50731658935547	8.35380077362061	12.754189491272	12.090934753418	9.61517429351807	9.85800647735596	12.4892539978027	12.8491888046265					PPP1R12A	Protein phosphatase 1 regulatory subunit	A0A7N4PMT9_SARHA	A0A7N4PMT9	A0A7N4PMT9_S483_M1	1	Phospho (STY)	S	483	LGLRKTGSYGALAEI
9.13294792175293	8.411545753479	9.18060207366943	14.1000318527222	13.3888187408447	13.5205020904541	15.175576210022	12.6019458770752	13.3976697921753					PPP1R12A	Protein phosphatase 1 regulatory subunit	A0A7N4PMT9_SARHA	A0A7N4PMT9	A0A7N4PMT9_T536_M1	1	Phospho (STY)	T	536	GTRLAYVTPTIPRRQ
20.3044929504395	20.4254970550537	19.7947654724121	23.2490196228027	22.654764175415	23.5766048431396	24.04665184021	23.1945247650146	22.7819957733154					PPP1R12B	cGMP-dependent protein kinase interacting domain-containing protein	A0A7N4NWI5_SARHA	A0A7N4NWI5	A0A7N4NWI5_S70_M1	1	Phospho (STY)	S	70	RREARIASLTSRVEE
9.60872364044189	7.58192348480225	7.71235799789429	12.7822284698486	12.7382040023804	13.861741065979	12.9666194915771	13.4248104095459	13.0457992553711					PPP1R13L	Protein phosphatase 1 regulatory subunit 13 like	G3VIJ7_SARHA	G3VIJ7	G3VIJ7_Y111_M2	2	Phospho (STY)	Y	111	NSPVLLPYSPLSPKG
8.371018409729	9.86527729034424	7.83422946929932	15.3672685623169	14.784481048584	15.4842004776001	15.7379770278931	15.1650152206421	14.7942781448364					PPP1R18	Protein phosphatase 1 regulatory subunit 18	G3VZK8_SARHA	G3VZK8	G3VZK8_S358_M1	1	Phospho (STY)	S	358	QRLMQRKSKENSGLL
9.86854648590088	9.56783962249756	8.05510807037354	14.9505157470703	13.9503774642944	14.9756336212158	14.2652111053467	14.7274169921875	13.8904151916504					PPP2R5C	Serine/threonine-protein phosphatase 2A 56 kDa regulatory subunit	A0A7N4P244_SARHA	A0A7N4P244	A0A7N4P244_S511_M1	1	Phospho (STY)	S	511	RPLVRRKSELPQDIY
14.4447622299194	14.3614349365234	14.4768562316895	15.8979730606079	15.2900333404541	15.6888465881348	15.4570150375366	15.4999532699585	15.5633430480957					PPP2R5D	Serine/threonine-protein phosphatase 2A 56 kDa regulatory subunit	G3WEB3_SARHA	G3WEB3	G3WEB3_S647_M1	1	Phospho (STY)	S	647	KVLLRRKSELPQDVY
9.67456245422363	9.29713821411133	8.70671272277832	15.1567287445068	13.9284629821777	14.5051965713501	14.6800088882446	12.3256511688232	13.4485778808594					PQBP1	WW domain-containing protein	G3VFG7_SARHA	G3VFG7	G3VFG7_S187_M1	1	Phospho (STY)	S	187	FQQRPYPSPGAVLRA
7.73825883865356	8.40100955963135	8.96188259124756	12.8787565231323	10.7412214279175	11.6499843597412	12.3571128845215	11.1087713241577	9.929612159729					PRC1	Protein regulator of cytokinesis 1	G3WAD7_SARHA	G3WAD7	G3WAD7_T481_M1	1	Phospho (STY)	T	481	RRVLGPNTPGKVRKL
9.18177509307861	9.92485904693604	8.70893669128418	18.8352794647217	17.7556552886963	18.1048984527588	17.6738605499268	17.3380012512207	17.4541301727295					PRKG1	cGMP-dependent protein kinase	A0A7N4PZK6_SARHA	A0A7N4PZK6	A0A7N4PZK6_Y555_M1	1	Phospho (STY)	Y	555	TFCGTPEYVAPEIIL
9.50264263153076	8.84926795959473	9.17747402191162	12.9168300628662	12.7691049575806	9.96535968780518	13.1349534988403	14.3894195556641	12.8608522415161					PRR11	Proline rich 11	G3WZ79_SARHA	G3WZ79	G3WZ79_S302_M1	1	Phospho (STY)	S	302	SLRNKILSPLKERKP
8.7055025100708	10.3799095153809	10.4445314407349	16.4043235778809	15.7085561752319	16.1147384643555	16.0002136230469	16.5811824798584	16.0435028076172					PRRC2A	Proline rich coiled-coil 2A	A0A7N4PZK8_SARHA	A0A7N4PZK8	A0A7N4PZK8_S454_M1	1	Phospho (STY)	S	454	WRQRRKQSSSEISLA
11.7974681854248	13.5948104858398	11.7466726303101	15.5176658630371	14.1379537582397	15.07359790802	15.2256355285645	15.4860315322876	14.6858940124512					PRRC2B	Proline rich coiled-coil 2B	A0A7N4V4I8_SARHA	A0A7N4V4I8	A0A7N4V4I8_S166_M1	1	Phospho (STY)	S	166	RGSSRLLSFSPEEFP
10.2074480056763	9.40392684936523	8.16739654541016	13.661524772644	13.5803871154785	13.8330354690552	12.4922943115234	13.7337837219238	13.6315326690674					PTPN12	protein-tyrosine-phosphatase	G3WUT2_SARHA	G3WUT2	G3WUT2_S390_M1	1	Phospho (STY)	S	390	PKPPRTRSCLVEGDA
12.7048177719116	13.6117343902588	12.5339889526367	14.6826763153076	13.844144821167	14.4980592727661	14.1672945022583	14.2781143188477	14.498703956604					PTPN13	Uncharacterized protein	G3W365_SARHA	G3W365	G3W365_S917_M1	1	Phospho (STY)	S	917	YTMGRAISTGSLASS
9.80128860473633	9.15464687347412	8.01841831207275	10.2470483779907	15.0753717422485	15.8293933868408	15.0434226989746	15.5609006881714	15.3062601089478					PTPN13	Uncharacterized protein	G3W365_SARHA	G3W365	G3W365_S1235_M1	1	Phospho (STY)	S	1235	QCYQRRISLCSSALS
8.25852108001709	8.67724800109863	8.36046695709229	10.6034469604492	9.83360767364502	9.89246654510498	10.8244791030884	9.94151020050049	9.29874897003174					PTPN13	Uncharacterized protein	G3W365_SARHA	G3W365	G3W365_T1194_M1	1	Phospho (STY)	T	1194	KISKAPSTPTYLSNR
9.53554344177246	8.09750461578369	8.47426605224609	12.9471101760864	12.4832611083984	13.4780759811401	12.6421060562134	13.2104425430298	11.7542715072632					PTPN13	Uncharacterized protein	G3W365_SARHA	G3W365	G3W365_S978_M1	1	Phospho (STY)	S	978	RPSGMSKSYHDLSQV
17.8153686523438	17.3927822113037	17.2170867919922	19.0587882995605	18.2463474273682	18.6539363861084	18.9384136199951	18.5719127655029	18.4654579162598					PTPN13	Uncharacterized protein	G3W365_SARHA	G3W365	G3W365_S242_M1	1	Phospho (STY)	S	242	LNKGLSKSMGFLSIR
9.15082359313965	11.8272457122803	8.03468990325928	13.7764225006104	13.8039789199829	14.035906791687	13.7503356933594	13.9904766082764	12.9148187637329					PUM1	Pumilio RNA binding family member 1	G3WBF2_SARHA	G3WBF2	G3WBF2_Y225_M1	1	Phospho (STY)	Y	225	LGVSMVEYVLSSSPG
10.7607879638672	10.7003164291382	10.2726345062256	13.1234006881714	12.1766862869263	12.7888717651367	12.4687976837158	11.9798078536987	12.6635751724243					PUM1	Pumilio RNA binding family member 1	G3WBF2_SARHA	G3WBF2	G3WBF2_S711_M1	1	Phospho (STY)	S	711	GSGSRRDSLTGSSDL
9.67288970947266	12.81982421875	8.79490756988525	14.7339115142822	14.0802717208862	14.9658546447754	14.9467859268188	14.8333234786987	14.3808441162109					PUM2	Pumilio RNA binding family member 2	A0A7N4NGU4_SARHA	A0A7N4NGU4	A0A7N4NGU4_S604_M1	1	Phospho (STY)	S	604	SSATRRDSLSTSSEL
8.27779674530029	9.19171714782715	9.84713363647461	13.5711679458618	12.9564590454102	13.1118860244751	13.2468166351318	13.022084236145	12.256573677063					QRICH1	Glutamine rich 1	A0A7N4PLD4_SARHA	A0A7N4PLD4	A0A7N4PLD4_S238_M1	1	Phospho (STY)	S	238	REGERRISTASVLQP
7.98116302490234	8.96261215209961	9.18992042541504	14.4758224487305	13.9935731887817	14.9424629211426	13.6579113006592	14.375020980835	13.7653646469116					RAB12	RAB12, member RAS oncogene family	A0A7N4PS36_SARHA	A0A7N4PS36	A0A7N4PS36_S115_M1	1	Phospho (STY)	S	115	GGVSAAGSPALSGGQ
10.1209487915039	12.3934373855591	9.05166530609131	14.8733577728271	14.5331563949585	15.9105052947998	15.385817527771	16.0321464538574	15.1155052185059					RAB38	Ras-related protein Rab	G3VG12_SARHA	G3VG12	G3VG12_S242_M1	1	Phospho (STY)	S	242	NESHLTQSVETDIIK
10.2970361709595	10.6109580993652	9.45206546783447	12.4204292297363	12.3672590255737	13.467658996582	14.4270944595337	14.4473714828491	13.5753297805786					RACGAP1	Rac GTPase activating protein 1	G3VQM6_SARHA	G3VQM6	G3VQM6_T342_M1	1	Phospho (STY)	T	342	CIPTLTGTPVRIGEG
7.84354782104492	8.74001026153564	9.02636814117432	12.56298828125	11.3778352737427	11.9278182983398	11.5665702819824	11.3860445022583	10.9727993011475					RAD18	RING-type E3 ubiquitin transferase	G3WGQ4_SARHA	G3WGQ4	G3WGQ4_T147_M1	1	Phospho (STY)	T	147	KEINSLKTPEKPKRV
12.2512302398682	13.0196561813354	11.8596591949463	14.4776706695557	13.7782917022705	13.991662979126	13.6480550765991	13.7837076187134	14.3729457855225					RAP1GAP	RAP1 GTPase activating protein	A0A7N4PVI6_SARHA	A0A7N4PVI6	A0A7N4PVI6_S581_M1	1	Phospho (STY)	S	581	KSPTRKKSGPFSSRR
9.12594985961914	8.71554851531982	8.89922332763672	12.2430934906006	11.3550834655762	10.7059020996094	12.7865915298462	11.710841178894	10.7109842300415					RASSF8	Ras association domain family member 8	G3WGD8_SARHA	G3WGD8	G3WGD8_S129_M1	1	Phospho (STY)	S	129	RREPKRKSLTFTGGA
9.48567867279053	9.68285274505615	9.69566059112549	13.1163682937622	12.8172245025635	13.3706274032593	12.888090133667	13.0970087051392	12.6367683410645					RAVER1	Ribonucleoprotein, PTB binding 1	G3W1Z9_SARHA	G3W1Z9	G3W1Z9_T466_M1	1	Phospho (STY)	T	466	GASAPQLTPPPASLR
8.81603622436523	8.55130958557129	9.06681728363037	11.8577508926392	11.2840785980225	10.1620569229126	10.7673988342285	10.3037462234497	10.887279510498					RB1	RB transcriptional corepressor 1	G3WM28_SARHA	G3WM28	G3WM28_S798_M1	1	Phospho (STY)	S	798	SPYKFSSSPLRVPGG
13.7817258834839	13.1301527023315	12.7546720504761	16.4214534759521	15.8050136566162	16.2308025360107	16.0466785430908	15.2245941162109	15.0870780944824					RB1CC1	RB1 inducible coiled-coil 1	G3W3N6_SARHA	G3W3N6	G3W3N6_S648_M1	1	Phospho (STY)	S	648	KASMSQTSPQSVTTP
11.6239442825317	10.5436210632324	11.3550634384155	13.2687168121338	12.6613168716431	12.9214468002319	13.7440013885498	12.3751945495605	12.5927886962891					RBL1	RB transcriptional corepressor like 1	A0A7N4V102_SARHA	A0A7N4V102	A0A7N4V102_T369_M1	1	Phospho (STY)	T	369	KRSFAPSTPLTGRRY
11.1571855545044	9.48376369476318	9.07433414459229	14.415566444397	13.5561618804932	13.9333477020264	14.2659978866577	13.3594083786011	13.5447692871094					RBL1	RB transcriptional corepressor like 1	A0A7N4V102_SARHA	A0A7N4V102	A0A7N4V102_S961_M1	1	Phospho (STY)	S	961	VMEALPLSPFPNIKQ
9.68342971801758	10.2436571121216	8.59376621246338	14.1197443008423	13.123854637146	14.1818618774414	10.5048828125	13.3507566452026	13.3255157470703					RBM14	RNA binding motif protein 14	A0A7N4PEJ0_SARHA	A0A7N4PEJ0	A0A7N4PEJ0_T810_M1	1	Phospho (STY)	T	810	VANAATSTPPPYERT
15.6123275756836	17.4699611663818	15.0517425537109	20.8277244567871	19.336742401123	19.8098220825195	19.9584579467773	18.6245384216309	19.4139575958252					RBM14	RNA binding motif protein 14	A0A7N4PEJ0_SARHA	A0A7N4PEJ0	A0A7N4PEJ0_S857_M1	1	Phospho (STY)	S	857	LSDYRRLSDSQLSFR
15.9255447387695	15.9317426681519	15.0771522521973	18.0321445465088	17.2629165649414	18.7416439056396	18.2781829833984	17.7198944091797	17.477596282959					RBM27	RNA binding motif protein 27	G3VY00_SARHA	G3VY00	G3VY00_T450_M1	1	Phospho (STY)	T	450	SERLQLGTPPPLLAA
8.73856258392334	10.1203050613403	10.3290548324585	15.7239580154419	14.5317277908325	14.6223773956299	15.5546503067017	14.2665386199951	13.6921243667603					RBM39	RNA binding motif protein 39	G3X2S9_SARHA	G3X2S9	G3X2S9_S130_M1	1	Phospho (STY)	S	130	RFRGRYRSPYSGPKF
12.155707359314	13.4005880355835	12.1724920272827	14.8214855194092	14.3156776428223	14.938910484314	14.0241680145264	14.5799436569214	14.1786699295044					RBM6	RNA binding motif protein 6	G3X163_SARHA	G3X163	G3X163_S1039_M1	1	Phospho (STY)	S	1039	EKFHFSDSPDRKRMK
9.02184200286865	9.87057495117188	12.9461002349854	14.2895631790161	13.9126176834106	14.9163570404053	13.4185705184937	13.3204002380371	13.846529006958					RCSD1	RCSD domain containing 1	G3X3G3_SARHA	G3X3G3	G3X3G3_S85_M1	1	Phospho (STY)	S	85	PKIKVKNSPLIEKLQ
9.07971572875977	8.67753028869629	10.7484931945801	15.4741544723511	15.2068271636963	15.2574281692505	15.6770458221436	14.8112020492554	15.0143013000488					RCSD1	RCSD domain containing 1	G3X3G3_SARHA	G3X3G3	G3X3G3_S71_M1	1	Phospho (STY)	S	71	QNGEEKPSPNACHPP
7.76080799102783	10.053581237793	8.42793655395508	14.5628385543823	14.1087331771851	14.5854339599609	10.3872747421265	14.5552978515625	14.4144506454468					RCSD1	RCSD domain containing 1	G3X3G3_SARHA	G3X3G3	G3X3G3_S107_M1	1	Phospho (STY)	S	107	AALLPGASPKSPGLK
11.8172407150269	8.98296737670898	11.1201782226563	15.070930480957	13.5797576904297	14.2429456710815	15.122106552124	13.8418588638306	14.1625165939331					RGS3	RGS domain-containing protein	A0A7N4P1V2_SARHA	A0A7N4P1V2	A0A7N4P1V2_S330_M1	1	Phospho (STY)	S	330	FTGHRKLSGAEASCE
11.4734573364258	8.70778656005859	10.1690082550049	14.3710708618164	13.21497631073	14.4115343093872	15.7248725891113	13.0765743255615	12.5851430892944					RIF1	Replication timing regulatory factor 1	G3X2L3_SARHA	G3X2L3	G3X2L3_S1333_M1	1	Phospho (STY)	S	1333	RRSSRRRSEIECTPD
7.36442089080811	9.32090282440186	9.01175022125244	14.3298072814941	13.2141914367676	13.5189027786255	13.4351301193237	9.7604455947876	14.0143508911133					RIF1	Replication timing regulatory factor 1	G3X2L3_SARHA	G3X2L3	G3X2L3_S1135_M1	1	Phospho (STY)	S	1135	GPVSRRQSFITLEKF
8.26899433135986	13.0051202774048	9.75072288513184	14.6528606414795	13.9064502716064	14.8035097122192	13.8787660598755	14.585072517395	14.4893407821655					RIF1	Replication timing regulatory factor 1	G3X2L3_SARHA	G3X2L3	G3X2L3_S1451_M1	1	Phospho (STY)	S	1451	RYQTRRASQGLLSSI
8.01457405090332	9.04673194885254	9.100830078125	13.2564001083374	12.54736328125	13.1610307693481	12.200966835022	13.3894853591919	13.0624179840088					RIN2	Ras and Rab interactor 2	G3WPV3_SARHA	G3WPV3	G3WPV3_S485_M1	1	Phospho (STY)	S	485	SKKKRSSSFVLPKIV
10.5963687896729	8.63338470458984	9.100830078125	13.2564001083374	12.54736328125	13.1610307693481	12.200966835022	13.3894853591919	13.0624179840088					RIPK1	Receptor interacting serine/threonine kinase 1	G3WNI7_SARHA	G3WNI7	G3WNI7_S345_M1	1	Phospho (STY)	S	345	EVVKRMQSLQIDSVP
9.05971240997314	0	8.21394157409668	15.75816822052	15.104211807251	15.7283143997192	15.3792009353638	14.9002752304077	14.5148315429688					RIPK1	Receptor interacting serine/threonine kinase 1	G3WNI7_SARHA	G3WNI7	G3WNI7_S443_M1	1	Phospho (STY)	S	443	EERRRRVSHDPFTVA
8.90176010131836	13.1370840072632	9.76424503326416	14.0748805999756	13.5888557434082	14.1228895187378	13.9910497665405	14.1780529022217	13.7107734680176					RPL13	60S ribosomal protein L13	A0A7N4NY33_SARHA	A0A7N4NY33	A0A7N4NY33_S77_M1	1	Phospho (STY)	S	77	VRAGRGFSLEELRVA
7.21019744873047	8.71288299560547	8.13062953948975	14.6452655792236	13.6052923202515	16.1554145812988	16.3387660980225	16.1589965820313	13.106330871582					RPL23A	Large ribosomal subunit protein uL23 N-terminal domain-containing protein	G3WNW4_SARHA	G3WNW4	G3WNW4_S43_M1	1	Phospho (STY)	S	43	KKKKIRTSPTFRRPK
9.76548480987549	8.55216312408447	9.70354652404785	13.2443704605103	13.0318927764893	13.4865188598633	13.5929508209229	12.4090547561646	12.3312292098999					RPS6KC1	non-specific serine/threonine protein kinase	A0A7N4PG14_SARHA	A0A7N4PG14	A0A7N4PG14_S620_M1	1	Phospho (STY)	S	620	SLSRSKNSPMAFFRI
10.089861869812	9.70090198516846	8.00687980651855	12.8348236083984	12.2164402008057	12.9229879379272	13.385817527771	12.709415435791	10.6153440475464					RRP1	Ribosomal RNA processing 1B	G3W9A9_SARHA	G3W9A9	G3W9A9_S525_M1	1	Phospho (STY)	S	525	LPAHPLVSPQPESNV
10.131386756897	8.28200912475586	8.43668079376221	13.0063848495483	12.7954244613647	13.7658033370972	12.4343967437744	13.4737205505371	12.5901803970337					RRP1B	Ribosomal RNA processing 1B	A0A7N4V4E0_SARHA	A0A7N4V4E0	A0A7N4V4E0_S722_M1	1	Phospho (STY)	S	722	TDKSILVSPTGPSRV
9.40691089630127	12.2974882125854	8.89925765991211	14.4209966659546	13.8621311187744	14.9036283493042	13.7609252929688	14.6135139465332	13.7019367218018					RTKN	Rhotekin	A0A7N4PLN2_SARHA	A0A7N4PLN2	A0A7N4PLN2_S509_M1	1	Phospho (STY)	S	509	WGRPRTLSLDAAPRG
12.9292449951172	13.1052083969116	7.77930402755737	16.297191619873	15.583065032959	16.5072078704834	16.5476150512695	16.0491771697998	15.8186826705933					SASH1	SAM and SH3 domain containing 1	A0A7N4V327_SARHA	A0A7N4V327	A0A7N4V327_S432_M1	1	Phospho (STY)	S	432	VYKEVIKSPTASRIS
11.3667478561401	8.81881904602051	9.43981647491455	13.1871500015259	13.019154548645	14.0754365921021	14.3666744232178	13.9881830215454	12.352105140686					SASH1	SAM and SH3 domain containing 1	A0A7N4V327_SARHA	A0A7N4V327	A0A7N4V327_S1019_M1	1	Phospho (STY)	S	1019	VKKNSPVSPSDCHTI
11.6631908416748	13.2147159576416	11.6725282669067	14.5537261962891	13.4649133682251	14.4313192367554	14.1609792709351	14.4433450698853	14.2101345062256					SCRIB	Scribble planar cell polarity protein	A0A7N4NX43_SARHA	A0A7N4NX43	A0A7N4NX43_S1712_M1	1	Phospho (STY)	S	1712	SPAPRMKSLEQDALR
18.9872150421143	18.1646842956543	18.5229225158691	21.4458503723145	20.888313293457	21.4150047302246	21.0924205780029	21.1553344726563	20.9494724273682					SCRIB	Scribble planar cell polarity protein	A0A7N4NX43_SARHA	A0A7N4NX43	A0A7N4NX43_S1517_M1	1	Phospho (STY)	S	1517	DGPPKRVSLVGEDDL
9.0974006652832	10.7435140609741	9.52249908447266	13.1425313949585	12.1152181625366	12.4682836532593	11.8414487838745	12.4037103652954	12.3027067184448					SERINC5	Serine incorporator 5	A0A7N4PPN2_SARHA	A0A7N4PPN2	A0A7N4PPN2_Y358_M1	1	Phospho (STY)	Y	358	SEALRGRYAAPELEV
8.76880264282227	8.3592586517334	7.99777746200562	13.9195013046265	10.2919664382935	13.3886728286743	13.0534162521362	11.024845123291	13.7866172790527					SFPQ	RRM domain-containing protein	A0A7N4PMM2_SARHA	A0A7N4PMM2	A0A7N4PMM2_T678_M1	1	Phospho (STY)	T	678	PRGMGPGTPAGYGRG
7.9969596862793	8.53139877319336	9.0848388671875	12.7538366317749	9.58763027191162	13.3945684432983	12.8084917068481	13.476448059082	12.2665958404541					SGTB	Small glutamine rich tetratricopeptide repeat co-chaperone beta	G3WGG1_SARHA	G3WGG1	G3WGG1_S297_M1	1	Phospho (STY)	S	297	HVRSRSFSSSTEEHS
8.47811794281006	9.49881935119629	9.01114749908447	17.3723201751709	16.2736568450928	17.068380355835	16.3492698669434	16.6686668395996	16.1424407958984					SH3KBP1	SH3 domain containing kinase binding protein 1	A0A7N4NJ12_SARHA	A0A7N4NJ12	A0A7N4NJ12_S614_M1	1	Phospho (STY)	S	614	TASHRSNSPSLFNIE
9.24210929870605	9.74166774749756	8.35662460327148	10.9821748733521	10.6135110855103	11.0661392211914	10.4183053970337	11.5317230224609	10.6651573181152					SH3KBP1	SH3 domain containing kinase binding protein 1	A0A7N4NJ12_SARHA	A0A7N4NJ12	A0A7N4NJ12_S255_M1	1	Phospho (STY)	S	255	PIKLRPRSIEVENDF
13.1076097488403	13.9973564147949	13.5898056030273	15.4217596054077	14.4724645614624	15.1856756210327	14.6553411483765	14.8760204315186	14.9484090805054					SH3PXD2A	SH3 and PX domains 2A	A0A7N4PDP9_SARHA	A0A7N4PDP9	A0A7N4PDP9_S1003_M1	1	Phospho (STY)	S	1003	CALRRNESLTATDSL
8.96413326263428	9.62594795227051	8.0019645690918	15.5121583938599	9.53317260742188	14.3615608215332	14.7955522537231	14.240309715271	14.6220111846924					SH3PXD2A	SH3 and PX domains 2A	A0A7N4PDP9_SARHA	A0A7N4PDP9	A0A7N4PDP9_T256_M1	1	Phospho (STY)	T	256	RRLDRRWTLGGIVNR
9.31228351593018	8.31550121307373	8.98110389709473	12.3494434356689	10.2623634338379	11.2857084274292	11.7782974243164	11.7284736633301	10.9021320343018					SHC1	SHC adaptor protein 1	G3VPR5_SARHA	G3VPR5	G3VPR5_S137_M1	1	Phospho (STY)	S	137	EEWTRHGSFVNKPTR
9.48716831207275	11.1027431488037	10.4522047042847	12.3545246124268	11.4667329788208	12.2678785324097	11.8090362548828	12.1436452865601	11.9597578048706					SHC4	SHC adaptor protein 4	A0A7N4UX72_SARHA	A0A7N4UX72	A0A7N4UX72_S131_M1	1	Phospho (STY)	S	131	SRGAAPSSPTSPEAS
8.59812927246094	11.4227600097656	9.58154582977295	13.0846166610718	13.0898447036743	14.9871997833252	13.4045877456665	14.106538772583	13.4609928131104					SHROOM4	Shroom family member 4	A0A7N4V342_SARHA	A0A7N4V342	A0A7N4V342_S1059_M1	1	Phospho (STY)	S	1059	PLRGRAFSESHINLD
8.10129261016846	8.87711811065674	8.35774993896484	13.9019336700439	13.8292417526245	14.1496744155884	14.1187286376953	14.1544466018677	14.748631477356					SHROOM4	Shroom family member 4	A0A7N4V342_SARHA	A0A7N4V342	A0A7N4V342_S319_M1	1	Phospho (STY)	S	319	QTEKRRASVPGAALY
9.96703147888184	9.80505657196045	9.10901832580566	16.4994487762451	15.9392280578613	16.4790859222412	15.6312608718872	15.9781494140625	16.7513370513916					SHROOM4	Shroom family member 4	A0A7N4V342_SARHA	A0A7N4V342	A0A7N4V342_S437_M1	1	Phospho (STY)	S	437	GLGGHRHSAPEQLLA
8.34175777435303	10.1055402755737	7.92377758026123	14.21803855896	13.4510383605957	13.8043346405029	13.581241607666	13.7362604141235	13.6767883300781					SIK2	non-specific serine/threonine protein kinase	A0A7N4NUA8_SARHA	A0A7N4NUA8	A0A7N4NUA8_S674_M1	1	Phospho (STY)	S	674	PQLSRRQSLETQYLQ
13.7637462615967	13.0761680603027	12.9463863372803	15.3421516418457	14.6058301925659	15.6650152206421	15.8653211593628	14.9659013748169	14.7586231231689					SIK3	non-specific serine/threonine protein kinase	G3WH08_SARHA	G3WH08	G3WH08_S625_M1	1	Phospho (STY)	S	625	FSPVRRFSDGAASIQ
8.46978855133057	10.1063861846924	10.8499641418457	12.3317184448242	11.3918304443359	13.0455551147461	13.4558410644531	13.2180042266846	11.9355945587158					SIK3	non-specific serine/threonine protein kinase	G3WH08_SARHA	G3WH08	G3WH08_S550_M1	1	Phospho (STY)	S	550	GPLGRRASDGGANIQ
9.88364601135254	7.79956150054932	10.5035457611084	13.1400022506714	12.2600812911987	11.9786005020142	11.8482475280762	11.5143423080444	13.2024602890015					SIPA1L1	Signal induced proliferation associated 1 like 1	A0A7N4P1M8_SARHA	A0A7N4P1M8	A0A7N4P1M8_S289_M1	1	Phospho (STY)	S	289	PLKRRSKSETGDSSI
13.9328756332397	8.85813808441162	9.35876274108887	15.8313703536987	15.2887496948242	16.2636203765869	16.9816112518311	16.0861358642578	15.2808542251587					SIPA1L1	Signal induced proliferation associated 1 like 1	A0A7N4P1M8_SARHA	A0A7N4P1M8	A0A7N4P1M8_S1554_M1	1	Phospho (STY)	S	1554	KKLIDFESPTPESQK
10.7615575790405	9.27810382843018	9.39395618438721	17.7810230255127	17.0088863372803	17.2608585357666	18.1605949401855	16.7304801940918	17.0121231079102					SIPA1L1	Signal induced proliferation associated 1 like 1	A0A7N4P1M8_SARHA	A0A7N4P1M8	A0A7N4P1M8_S1256_M1	1	Phospho (STY)	S	1256	AVSKVLPSFRESPSG
12.6889743804932	13.0770845413208	11.9168357849121	16.1686515808105	15.4192571640015	15.5772266387939	16.7718944549561	15.4409580230713	15.645679473877					SIPA1L2	Signal induced proliferation associated 1 like 2	A0A7N4P4I1_SARHA	A0A7N4P4I1	A0A7N4P4I1_S1473_M1	1	Phospho (STY)	S	1473	EEGRRKFSFYGNLSP
9.63613128662109	9.50966739654541	9.36045360565186	13.2635917663574	11.9644603729248	12.8932065963745	13.2874555587769	12.9662981033325	11.805718421936					SKA3	Spindle and kinetochore-associated protein 3	A0A7N4NNC6_SARHA	A0A7N4NNC6	A0A7N4NNC6_T424_M1	1	Phospho (STY)	T	424	RYDSKLATPEPFKQG
14.4728050231934	16.7471923828125	13.0598926544189	17.8298206329346	17.2835502624512	18.0322341918945	17.7217979431152	17.3736133575439	17.6360034942627					SLAIN2	SLAIN motif family member 2	A0A7N4V675_SARHA	A0A7N4V675	A0A7N4V675_S401_M1	1	Phospho (STY)	S	401	NEEKLRRSLPNLSRT
12.4619293212891	13.5728769302368	13.1973552703857	15.0236577987671	14.7415456771851	14.5385875701904	15.1616086959839	15.6520986557007	15.0143613815308					SLAIN2	SLAIN motif family member 2	A0A7N4V675_SARHA	A0A7N4V675	A0A7N4V675_S379_M1	1	Phospho (STY)	S	379	RLQQPRLSLQGHPTD
14.1445713043213	8.08899116516113	9.59803295135498	16.7206840515137	15.846736907959	16.6294212341309	16.333667755127	15.756459236145	15.3604307174683					SLC12A4	Solute carrier family 12 member 4	A0A7N4NTN1_SARHA	A0A7N4NTN1	A0A7N4NTN1_T1028_M1	1	Phospho (STY)	T	1028	ERRNRGNTLENFREL
8.48258018493652	10.12828540802	7.26948833465576	15.2248582839966	14.7352991104126	15.395679473877	15.1731729507446	14.7520942687988	15.0778608322144					SLC1A5	Amino acid transporter	A0A7N4NQX4_SARHA	A0A7N4NQX4	A0A7N4NQX4_S9_M1	1	Phospho (STY)	S	9	VAETVPGSPKPRAAN
8.42934703826904	8.67050361633301	7.96874618530273	13.9939956665039	14.144287109375	9.36621761322021	14.358606338501	14.6027994155884	13.9573554992676					SLC38A2	Solute carrier family 38 member 2	G3W0C8_SARHA	G3W0C8	G3W0C8_Y43_M1	1	Phospho (STY)	Y	43	AAMKKSHYVDMDPEN
15.8539657592773	16.3031044006348	15.3999528884888	18.2814407348633	17.5263957977295	17.7900466918945	17.7771511077881	17.6501941680908	17.6858596801758					SLC4A8	Anion exchange protein	G3W0B1_SARHA	G3W0B1	G3W0B1_S236_M1	1	Phospho (STY)	S	236	NLIPIVRSFAEVGKK
15.9306697845459	15.2508716583252	15.4198617935181	17.6864776611328	16.9869747161865	17.1548042297363	17.8440914154053	16.7827377319336	17.0251808166504					SLK	non-specific serine/threonine protein kinase	G3WYI9_SARHA	G3WYI9	G3WYI9_S340_M1	1	Phospho (STY)	S	340	IPANKRASSDLSIAS
12.7406320571899	10.9272937774658	11.6998176574707	13.6332111358643	13.3984994888306	13.9197883605957	14.2479286193848	14.5432319641113	14.0212287902832					SMNDC1	Survival motor neuron domain containing 1	G3WR38_SARHA	G3WR38	G3WR38_S201_M1	1	Phospho (STY)	S	201	VKRSIFASPESVTGK
10.3321304321289	9.33697128295898	10.357292175293	13.8232583999634	11.3480634689331	12.3556289672852	12.0896711349487	13.6569499969482	13.167121887207					SNX17	Sorting nexin-17	A0A7N4P335_SARHA	A0A7N4P335	A0A7N4P335_S421_M1	1	Phospho (STY)	S	421	KSPPLLDSPDATRES
12.2301893234253	12.4846143722534	11.4326171875	15.6666879653931	14.360164642334	15.1059761047363	15.2307586669922	14.3670406341553	14.7929306030273					SOX13	SRY-box transcription factor 13	G3VYF8_SARHA	G3VYF8	G3VYF8_S381_M1	1	Phospho (STY)	S	381	DLINLESSPAKDRLE
9.83671474456787	7.52463054656982	8.90142059326172	16.7662010192871	15.1297016143799	16.1697521209717	14.9826498031616	15.2426385879517	14.9230785369873					SRC	Tyrosine-protein kinase	A0A7N4PRI3_SARHA	A0A7N4PRI3	A0A7N4PRI3_Y433_M1	1	Phospho (STY)	Y	433	RLIEDNEYTARQGAK
16.1744956970215	15.7595453262329	15.5959415435791	17.6917705535889	16.6209335327148	17.3123168945313	18.0063190460205	17.2141036987305	17.337308883667					SRCAP	Snf2 related CREBBP activator protein	G3W695_SARHA	G3W695	G3W695_T3069_M1	1	Phospho (STY)	T	3069	VPRKRAGTPVIGGPV
8.3474588394165	9.27681446075439	7.88327980041504	10.3472337722778	9.75994396209717	9.90486145019531	10.1764163970947	10.4627494812012	10.1416168212891					SRGAP1	SLIT-ROBO Rho GTPase activating protein 1	A0A7N4V7D6_SARHA	A0A7N4V7D6	A0A7N4V7D6_S934_M1	1	Phospho (STY)	S	934	DSLKKIDSPPIRRST
9.45806694030762	7.77051258087158	11.9145469665527	15.9572420120239	13.5983076095581	14.9749155044556	15.2308015823364	14.7775259017944	16.2044925689697					SRRM1	Serine and arginine repetitive matrix 1	A0A7N4PNV4_SARHA	A0A7N4PNV4	A0A7N4PNV4_S585_M1	1	Phospho (STY)	S	585	PPPRRRRSPTPPPPP
10.2337627410889	13.5109882354736	10.9291019439697	16.0581665039063	15.4487771987915	16.1887550354004	15.7709922790527	15.9363822937012	16.7796516418457					SRRM2	Spt5 C-terminal domain-containing protein	A0A7N4PK06_SARHA	A0A7N4PK06	A0A7N4PK06_T2683_M1	1	Phospho (STY)	T	2683	EGRPLEPTPAKRKRR
8.29394626617432	9.24584674835205	8.40695667266846	16.2485828399658	15.3396463394165	15.8741722106934	16.415843963623	15.7167158126831	15.2668590545654					SRRM2	Spt5 C-terminal domain-containing protein	A0A7N4PK06_SARHA	A0A7N4PK06	A0A7N4PK06_T2453_M1	1	Phospho (STY)	T	2453	ALSGANLTPSRMALS
17.794979095459	18.1184997558594	17.3990249633789	19.8223533630371	18.9098987579346	19.7327003479004	19.679084777832	19.8069591522217	19.2093296051025					SRRM2	Spt5 C-terminal domain-containing protein	A0A7N4PK06_SARHA	A0A7N4PK06	A0A7N4PK06_T1477_M1	1	Phospho (STY)	T	1477	GFDGAPDTPLRGRSG
9.75011157989502	9.44639873504639	11.089262008667	14.7178220748901	13.8793792724609	14.5230531692505	14.0447874069214	14.2977590560913	14.0265293121338					SRRM2	Spt5 C-terminal domain-containing protein	A0A7N4PK06_SARHA	A0A7N4PK06	A0A7N4PK06_S2777_M1	1	Phospho (STY)	S	2777	LRDSRSLSYSPAERR
12.6770429611206	14.6034879684448	12.4862079620361	15.4825239181519	15.3865118026733	16.125997543335	15.1938304901123	15.096471786499	15.2551689147949					SRRT	Arsenite-resistance protein 2	A0A7N4PG67_SARHA	A0A7N4PG67	A0A7N4PG67_S144_M1	1	Phospho (STY)	S	144	RAPPRLGSIAEIDLG
8.00534725189209	9.54086399078369	8.58291435241699	13.0981740951538	9.7343225479126	13.8153533935547	13.8693056106567	13.342324256897	13.3969078063965					SRSF2	RRM domain-containing protein	A0A7N4NKA4_SARHA	A0A7N4NKA4	A0A7N4NKA4_T25_M1	1	Phospho (STY)	T	25	VDNLTYRTSPDTLRR
10.2901449203491	8.57506465911865	9.06736660003662	13.2124214172363	12.4182729721069	13.148211479187	12.3252286911011	12.644323348999	11.892783164978					STAC2	SH3 and cysteine rich domain 2	A0A7N4UYW5_SARHA	A0A7N4UYW5	A0A7N4UYW5_S94_M1	1	Phospho (STY)	S	94	GLPTSARSPCPVPRS
11.4275684356689	11.3060026168823	11.7542886734009	14.2468862533569	13.4615411758423	13.7740201950073	13.3863391876221	13.1769552230835	13.0211181640625					STAT3	Signal transducer and activator of transcription	G3WPV2_SARHA	G3WPV2	G3WPV2_Y705_M1	1	Phospho (STY)	Y	705	DPGSAAPYLKTKFIC
9.44858932495117	8.41782093048096	8.64002704620361	14.3722105026245	13.444037437439	14.1856060028076	13.6645078659058	11.8203582763672	13.8703393936157					STAT5B	Signal transducer and activator of transcription	G3VMK2_SARHA	G3VMK2	G3VMK2_Y699_M1	1	Phospho (STY)	Y	699	TAKAVDGYVKPQIKQ
8.3289270401001	11.2007684707642	9.43439674377441	13.9888954162598	12.2502193450928	12.6515188217163	12.7083187103271	13.253231048584	13.1866159439087					STIM1	Stromal interaction molecule 1	A0A7N4PHQ1_SARHA	A0A7N4PHQ1	A0A7N4PHQ1_S620_M1	1	Phospho (STY)	S	620	VVEKLPESPALAKKA
9.34615898132324	9.45462226867676	8.55781936645508	15.0792322158813	14.057975769043	14.6571817398071	14.0804615020752	13.5962963104248	14.1295013427734					STK39	non-specific serine/threonine protein kinase	G3WL88_SARHA	G3WL88	G3WL88_S365_M1	1	Phospho (STY)	S	365	VRRVPGSSGHLHKTE
11.2666549682617	11.5258760452271	10.6880664825439	15.7115125656128	13.7555847167969	15.3884763717651	14.4881019592285	13.9198093414307	14.6240663528442					SUPT5H	Transcription elongation factor SPT5	A0A7N4NVD3_SARHA	A0A7N4NVD3	A0A7N4NVD3_S670_M1	1	Phospho (STY)	S	670	VGGFAPMSPRISSPM
10.0134859085083	12.9065036773682	10.4603281021118	14.4366683959961	13.6673536300659	14.2094602584839	14.2183885574341	14.1242923736572	15.3486566543579					SVIL	HP domain-containing protein	A0A7N4PEZ6_SARHA	A0A7N4PEZ6	A0A7N4PEZ6_S1021_M1	1	Phospho (STY)	S	1021	DIRSKRGSREFGEME
8.08890914916992	8.05721378326416	8.00857448577881	9.20297145843506	9.72088432312012	9.56103897094727	9.66723728179932	10.624566078186	9.71402549743652					SYNE2	Spectrin repeat containing nuclear envelope protein 2	G3VLT7_SARHA	G3VLT7	G3VLT7_S4304_M1	1	Phospho (STY)	S	4304	WKLKRKGSMFLPPSI
10.4393463134766	10.1434192657471	8.28237628936768	13.5729560852051	12.9864730834961	14.6239233016968	13.5924987792969	14.5076246261597	13.4082670211792					SYTL2	Synaptotagmin like 2	G3VCS2_SARHA	G3VCS2	G3VCS2_S434_M1	1	Phospho (STY)	S	434	EISNKRLSFSENPPS
9.16030025482178	10.0565567016602	7.95537567138672	13.4892778396606	12.5697660446167	13.4131917953491	11.2615242004395	13.1872091293335	13.3798780441284					TACC3	Transforming acidic coiled-coil-containing protein C-terminal domain-containing protein	G3WKQ3_SARHA	G3WKQ3	G3WKQ3_S574_M1	1	Phospho (STY)	S	574	FDPLLKESPNKLAPV
10.4595041275024	11.3826780319214	9.50075817108154	12.6887874603271	11.8908443450928	13.2359704971313	12.7274141311646	12.9012975692749	12.3455629348755					TAF7L	TAFII55 protein conserved region domain-containing protein	G3WL50_SARHA	G3WL50	G3WL50_S173_M1	1	Phospho (STY)	S	173	KEVKRLLSTDAEAVS
8.30587577819824	11.6092500686646	8.09899711608887	12.9053812026978	13.4736270904541	13.7409133911133	13.8142232894897	12.3558826446533	13.2551393508911					TANC2	Tetratricopeptide repeat, ankyrin repeat and coiled-coil containing 2	A0A7N4NNZ1_SARHA	A0A7N4NNZ1	A0A7N4NNZ1_S1539_M1	1	Phospho (STY)	S	1539	ESAYISGSPLGSHQV
9.39886665344238	10.2496042251587	10.2783756256104	16.0530128479004	15.5583610534668	16.2797393798828	14.5874156951904	16.195032119751	15.7830114364624					TANC2	Tetratricopeptide repeat, ankyrin repeat and coiled-coil containing 2	A0A7N4NNZ1_SARHA	A0A7N4NNZ1	A0A7N4NNZ1_S2058_M1	1	Phospho (STY)	S	2058	DSRQGQTSPIKPKRP
11.0559587478638	11.141185760498	10.0382404327393	12.8383274078369	11.8351364135742	12.8221282958984	12.3967390060425	12.8082618713379	12.4788599014282					TANC2	Tetratricopeptide repeat, ankyrin repeat and coiled-coil containing 2	A0A7N4NNZ1_SARHA	A0A7N4NNZ1	A0A7N4NNZ1_S1626_M1	1	Phospho (STY)	S	1626	RGPQYRASPPAESMS
8.94488620758057	7.59268665313721	9.41220092773438	14.986704826355	13.7419748306274	13.9417123794556	10.3957138061523	13.850456237793	14.1003732681274					TAOK3	TAO kinase 3	A0A7N4NSY2_SARHA	A0A7N4NSY2	A0A7N4NSY2_S373_M1	1	Phospho (STY)	S	373	FATIKSASLVTRQIH
9.64852046966553	9.32458972930908	9.7635612487793	17.4268321990967	17.5076484680176	19.1365547180176	18.7985019683838	19.0179996490479	17.709587097168					TBC1D4	TBC1 domain family member 4	G3X3S4_SARHA	G3X3S4	G3X3S4_S514_M1	1	Phospho (STY)	S	514	GRSQGVQSPLLRQNS
9.51939964294434	12.0187397003174	10.7324237823486	14.0257663726807	12.8403301239014	13.6860246658325	13.6767253875732	13.7449169158936	13.7740745544434					TBC1D4	TBC1 domain family member 4	G3X3S4_SARHA	G3X3S4	G3X3S4_S436_M1	1	Phospho (STY)	S	436	RMRGRLGSMDSFERS
8.77392482757568	9.07865142822266	8.9538688659668	11.7734069824219	10.9413652420044	11.5467433929443	10.6251554489136	9.72327136993408	11.1764402389526					TCF20	Transcription factor 20	G3WIE0_SARHA	G3WIE0	G3WIE0_S1049_M1	1	Phospho (STY)	S	1049	REGMRGRSPSQYHDL
13.3336925506592	13.7969932556152	13.410852432251	14.8803443908691	14.0787668228149	14.8093690872192	14.7555522918701	14.6471300125122	14.5383405685425					TCF20	Transcription factor 20	G3WIE0_SARHA	G3WIE0	G3WIE0_S914_M1	1	Phospho (STY)	S	914	RSVICDISPLRQLVR
15.6523113250732	15.3222961425781	15.3095483779907	16.9584083557129	16.3655815124512	16.8041610717773	16.813627243042	16.3311157226563	16.6385173797607					TCF20	Transcription factor 20	G3WIE0_SARHA	G3WIE0	G3WIE0_S1009_M1	1	Phospho (STY)	S	1009	ESYRGNASPGAATHD
10.866003036499	9.64499950408936	8.97808456420898	13.2531156539917	12.6324577331543	13.34068775177	12.699538230896	13.2487993240356	12.9614715576172					TCF20	Transcription factor 20	G3WIE0_SARHA	G3WIE0	G3WIE0_S1301_M1	1	Phospho (STY)	S	1301	IMRRRVRSFISPIPS
10.2193660736084	9.99960517883301	12.0496501922607	14.3920421600342	14.0704860687256	14.8235015869141	14.6208257675171	14.6747055053711	14.621618270874					TCOF1	LisH domain-containing protein	G3X0E3_SARHA	G3X0E3	G3X0E3_S1649_M1	1	Phospho (STY)	S	1649	KRKLTEESPVAKAPK
14.5169515609741	9.9002857208252	14.1719055175781	17.3334274291992	16.6079864501953	18.0085201263428	17.0117053985596	17.479907989502	17.2846946716309					TENT4B	Terminal nucleotidyltransferase 4B	A0A7N4P198_SARHA	A0A7N4P198	A0A7N4P198_S655_M1	1	Phospho (STY)	S	655	STVNRVGSQEASLES
13.5035066604614	13.3640842437744	13.8109941482544	16.1525402069092	15.4432582855225	15.9877300262451	15.5994100570679	15.9754390716553	15.8990106582642					TEX2	SMP-LTD domain-containing protein	G3WPH7_SARHA	G3WPH7	G3WPH7_S282_M1	1	Phospho (STY)	S	282	EDTKRRLSEVIYEPF
8.25351238250732	8.83984279632568	9.05012512207031	10.1603584289551	11.0061378479004	10.404369354248	11.5322341918945	11.2538328170776	11.408576965332					THRAP3	Thyroid hormone receptor associated protein 3	A0A7N4NIB8_SARHA	A0A7N4NIB8	A0A7N4NIB8_S568_M1	1	Phospho (STY)	S	568	LGPPRAESLPLGKSS
14.298077583313	13.6626739501953	14.5433788299561	17.1596393585205	16.5955123901367	16.9061431884766	15.8390588760376	16.4014091491699	17.4307403564453					TJP1	Tight junction protein 1	A0A7N4PJD6_SARHA	A0A7N4PJD6	A0A7N4PJD6_S650_M1	1	Phospho (STY)	S	650	SKRNLRKSREDLSAQ
9.08932685852051	9.29738807678223	9.66443061828613	13.9581098556519	13.9113683700562	13.9584255218506	13.5357351303101	13.510199546814	14.256293296814					TMEM200A	Transmembrane protein 200A	A0A7N4UYN2_SARHA	A0A7N4UYN2	A0A7N4UYN2_S374_M1	1	Phospho (STY)	S	374	PRTGQLLSPGAARKQ
9.82051753997803	9.7143440246582	10.6393632888794	12.9396142959595	12.4006500244141	12.4414558410645	12.145468711853	12.4234600067139	13.0228023529053					TMPO	Thymopoietin	A0A7N4PQR7_SARHA	A0A7N4PQR7	A0A7N4PQR7_T167_M1	1	Phospho (STY)	T	167	VLESRSSTPLPAVSS
11.9527149200439	9.21748161315918	9.29266548156738	14.7482509613037	14.2096128463745	14.5985631942749	14.248236656189	14.9067659378052	14.0620718002319					TMPO	Thymopoietin	A0A7N4PQR7_SARHA	A0A7N4PQR7	A0A7N4PQR7_T431_M1	1	Phospho (STY)	T	431	QETEPMCTPKKFPRV
8.82231330871582	8.91385650634766	8.444748878479	13.7259798049927	11.9626197814941	12.9631414413452	12.98082447052	12.9454898834229	13.3607721328735					TNFAIP2	TNF alpha induced protein 2	G3VG03_SARHA	G3VG03	G3VG03_S86_M1	1	Phospho (STY)	S	86	AKGIRRKSHSEPTAE
15.9350452423096	15.9758234024048	15.6962594985962	17.3951663970947	16.7338047027588	17.3227024078369	16.573314666748	16.9164333343506	17.1798229217529					TNIK	TRAF2 and NCK interacting kinase	G3WC40_SARHA	G3WC40	G3WC40_S711_M1	1	Phospho (STY)	S	711	GSQPIRASNPDLRRT
0	7.79970264434814	8.78098201751709	14.8322601318359	14.0184297561646	14.4910717010498	13.658145904541	12.8014717102051	13.1133937835693					TNIK	TRAF2 and NCK interacting kinase	G3WC40_SARHA	G3WC40	G3WC40_S1056_M1	1	Phospho (STY)	S	1056	LNEARKISVVNVNPT
10.4839029312134	8.33315753936768	8.41790962219238	14.3328580856323	13.0552663803101	14.0037813186646	13.2506408691406	14.0705184936523	13.2631378173828					TNS1	Tensin 1	A0A7N4PP42_SARHA	A0A7N4PP42	A0A7N4PP42_S1479_M1	1	Phospho (STY)	S	1479	AGPVVPGSPSMDRHA
8.04744338989258	8.37971496582031	9.34323596954346	12.6323547363281	11.408299446106	12.372576713562	12.6230211257935	11.7281503677368	10.9267568588257					TP53BP1	Tumor protein p53 binding protein 1	G3WIL4_SARHA	G3WIL4	G3WIL4_S1745_M1	1	Phospho (STY)	S	1745	ICSEEDRSPAKRGRK
9.11253356933594	9.81577682495117	9.74701595306396	16.278600692749	14.9667358398438	15.1378173828125	15.3840045928955	14.7806196212769	15.1604433059692					TPR	Nucleoprotein TPR	G3WRH1_SARHA	G3WRH1	G3WRH1_S2154_M1	1	Phospho (STY)	S	2154	GFAEAIHSPQVAGVP
8.51178169250488	9.12687969207764	9.18557357788086	15.9163675308228	15.4026260375977	15.8871297836304	15.6340236663818	14.9016380310059	15.5147733688354					TPR	Nucleoprotein TPR	G3WRH1_SARHA	G3WRH1	G3WRH1_T2136_M1	1	Phospho (STY)	T	2136	EDRTVPSTPTLVVPH
9.51503658294678	11.727931022644	10.4959373474121	14.3946151733398	13.095742225647	14.1801881790161	12.6458196640015	12.3633127212524	13.6655311584473					TPR	Nucleoprotein TPR	G3WRH1_SARHA	G3WRH1	G3WRH1_T2115_M1	1	Phospho (STY)	T	2115	VGRGLQLTPGIGGMQ
9.47890472412109	14.2892999649048	9.81413269042969	16.3675594329834	14.9865493774414	15.5380201339722	15.4370212554932	15.5560903549194	15.325306892395					TPX2	TPX2 microtubule nucleation factor	G3WJN3_SARHA	G3WJN3	G3WJN3_S486_M1	1	Phospho (STY)	S	486	LPPTIPKSPAFALKN
7.44586229324341	9.29559230804443	9.15700626373291	12.7947635650635	11.858229637146	12.7150926589966	11.8702011108398	12.9882230758667	11.7438335418701					TPX2	TPX2 microtubule nucleation factor	G3WJN3_SARHA	G3WJN3	G3WJN3_T369_M1	1	Phospho (STY)	T	369	LKITNPQTPVFKTKQ
11.4569835662842	11.8245477676392	10.7600717544556	14.1518249511719	13.4478578567505	14.1093244552612	14.9929151535034	13.5658159255981	13.3494873046875					TRIM2	RING-type E3 ubiquitin transferase	A0A7N4PTA2_SARHA	A0A7N4PTA2	A0A7N4PTA2_S454_M1	1	Phospho (STY)	S	454	VIRSADVSPTTEGVK
14.9565153121948	14.1531829833984	14.1122856140137	15.7902221679688	15.6407375335693	16.9744777679443	16.7590808868408	16.3632125854492	15.5593824386597					TRIM2	RING-type E3 ubiquitin transferase	A0A7N4PTA2_SARHA	A0A7N4PTA2	A0A7N4PTA2_S482_M1	1	Phospho (STY)	S	482	KAVKRPASMYSTGKR
12.6367473602295	12.9904537200928	13.8500881195068	15.6258592605591	15.1580791473389	15.616283416748	15.7149963378906	15.5579490661621	15.4158039093018					TSC2	TSC complex subunit 2	G3WTR6_SARHA	G3WTR6	G3WTR6_S939_M1	1	Phospho (STY)	S	939	SFRARSTSLNERPKS
12.3911046981812	13.8303079605103	11.1773157119751	14.6024446487427	14.6549272537231	16.5427436828613	15.9186868667603	16.6672058105469	14.8263130187988					TSC22D4	TSC22 domain family member 4	A0A7N4NPT4_SARHA	A0A7N4NPT4	A0A7N4NPT4_S162_M1	1	Phospho (STY)	S	162	SPGLQARSFTGGLTH
13.3065347671509	10.1196937561035	9.5334997177124	14.110297203064	14.2300148010254	15.7158031463623	15.2901058197021	15.9095106124878	14.4444246292114					TTK	TTK protein kinase	A0A7N4NGQ9_SARHA	A0A7N4NGQ9	A0A7N4NGQ9_S327_M1	1	Phospho (STY)	S	327	VPVNLINSPGGPVEK
13.7475481033325	15.6231231689453	13.7826642990112	17.1412792205811	16.6432094573975	17.325891494751	16.9965343475342	17.1961269378662	16.9155616760254					U2SURP	U2 snRNP associated SURP domain containing	G3WND5_SARHA	G3WND5	G3WND5_S68_M1	1	Phospho (STY)	S	68	TRENLCDSPHQNLSR
10.5210361480713	11.5876111984253	9.18229389190674	13.8074035644531	13.3498010635376	13.9151449203491	14.0395946502686	13.584080696106	13.3276500701904					URI1	URI1 prefoldin like chaperone	G3WSW9_SARHA	G3WSW9	G3WSW9_S464_M1	1	Phospho (STY)	S	464	VIEKELLSPVILHPG
14.3646583557129	13.9186019897461	14.1921005249023	16.1041870117188	15.6638011932373	16.1086025238037	15.8727912902832	15.3981971740723	15.9825973510742					USP54	Ubiquitin specific peptidase 54	A0A7N4P5W7_SARHA	A0A7N4P5W7	A0A7N4P5W7_S1444_M1	1	Phospho (STY)	S	1444	RRVSRSLSGTVVLGR
8.34854698181152	7.82063579559326	8.90794372558594	13.7338790893555	13.0456295013428	13.5735340118408	13.2123289108276	12.5300550460815	11.9561891555786					WDR37	WD repeat domain 37	A0A7N4NIP0_SARHA	A0A7N4NIP0	A0A7N4NIP0_S20_M1	1	Phospho (STY)	S	20	QAKQKRKSHSLSIRR
8.11950778961182	9.03099346160889	8.19834232330322	13.9895086288452	13.7305736541748	15.4355707168579	16.2676563262939	15.5004920959473	13.6197490692139					WIZ	C2H2-type domain-containing protein	A0A7N4V3R3_SARHA	A0A7N4V3R3	A0A7N4V3R3_S1738_M1	1	Phospho (STY)	S	1738	LGEDGPKSPGKVLQA
16.2374458312988	17.4290676116943	15.3535604476929	19.9964427947998	18.9705085754395	19.6271266937256	18.8585929870605	19.1259956359863	19.2138023376465					WIZ	C2H2-type domain-containing protein	A0A7N4V3R3_SARHA	A0A7N4V3R3	A0A7N4V3R3_S1729_M1	1	Phospho (STY)	S	1729	PATGELPSPLGEDGP
13.6390447616577	14.8800230026245	13.4346323013306	18.0365009307861	16.8782424926758	17.1535205841064	17.4397869110107	17.0576095581055	17.3126239776611					WNK1	non-specific serine/threonine protein kinase	A0A7N4PI27_SARHA	A0A7N4PI27	A0A7N4PI27_S2854_M1	1	Phospho (STY)	S	2854	SNLQKSISNPPGSNL
13.7094583511353	13.6313924789429	12.2990236282349	17.5471248626709	16.5713710784912	17.3133506774902	17.513277053833	16.2601203918457	16.9976844787598					WRNIP1	UBZ4-type domain-containing protein	A0A7N4PBB2_SARHA	A0A7N4PBB2	A0A7N4PBB2_S142_M1	1	Phospho (STY)	S	142	FARGPAGSPLPLRRK
14.2082681655884	15.1892185211182	13.6741561889648	17.9210624694824	17.318021774292	18.0081386566162	17.6759452819824	17.3379039764404	17.3738174438477					XIRP1	Xin actin binding repeat containing 1	A0A7N4PKM3_SARHA	A0A7N4PKM3	A0A7N4PKM3_T23_M1	1	Phospho (STY)	T	23	GAREVALTPPPPPAQ
9.41686058044434	13.2430057525635	8.86348152160645	14.8630819320679	12.9939804077148	14.6184091567993	14.4754762649536	14.966251373291	14.5572757720947					XIRP1	Xin actin binding repeat containing 1	A0A7N4PKM3_SARHA	A0A7N4PKM3	A0A7N4PKM3_S1831_M1	1	Phospho (STY)	S	1831	EARPGQVSPVGPKEV
9.3496789932251	12.0126132965088	9.37947368621826	14.9699640274048	14.8071775436401	15.5637178421021	15.6720199584961	15.8998107910156	14.5111293792725					XIRP1	Xin actin binding repeat containing 1	A0A7N4PKM3_SARHA	A0A7N4PKM3	A0A7N4PKM3_S533_M1	1	Phospho (STY)	S	533	PLDRLGQSPERVDVI
8.36036968231201	8.74409008026123	9.97803783416748	14.4411354064941	13.4529876708984	12.3781261444092	13.3175764083862	12.5871324539185	12.7060918807983					XIRP1	Xin actin binding repeat containing 1	A0A7N4PKM3_SARHA	A0A7N4PKM3	A0A7N4PKM3_S2051_M1	1	Phospho (STY)	S	2051	PEPSPGASPLLPRRQ
9.64989852905273	11.3891105651855	9.98267936706543	15.9170322418213	15.1854562759399	15.4427661895752	14.8702335357666	15.3847103118896	14.0318231582642					XIRP1	Xin actin binding repeat containing 1	A0A7N4PKM3_SARHA	A0A7N4PKM3	A0A7N4PKM3_S2047_M1	1	Phospho (STY)	S	2047	GHGEPEPSPGASPLL
9.19090938568115	9.3098030090332	9.17790412902832	15.0924482345581	13.4095697402954	14.0807609558105	15.9802484512329	13.80690574646	13.4294691085815					XIRP1	Xin actin binding repeat containing 1	A0A7N4PKM3_SARHA	A0A7N4PKM3	A0A7N4PKM3_S2051_M2	2	Phospho (STY)	S	2051	PEPSPGASPLLPRRQ
9.87213516235352	8.39017772674561	9.02640533447266	15.429479598999	15.0208139419556	15.705267906189	15.3168268203735	15.0980434417725	14.8812236785889					XIRP1	Xin actin binding repeat containing 1	A0A7N4PKM3_SARHA	A0A7N4PKM3	A0A7N4PKM3_S2047_M2	2	Phospho (STY)	S	2047	GHGEPEPSPGASPLL
8.03288269042969	15.0347509384155	9.33982372283936	16.7961444854736	15.7480392456055	16.2632827758789	16.3938522338867	16.4249801635742	16.4068832397461					XIRP1	Xin actin binding repeat containing 1	A0A7N4PKM3_SARHA	A0A7N4PKM3	A0A7N4PKM3_S2117_M1	1	Phospho (STY)	S	2117	RGGYEGTSPLLRRYL
8.9196081161499	9.36149787902832	9.09006595611572	17.0549087524414	16.4578475952148	17.1453247070313	17.3621940612793	16.4120235443115	17.759485244751					XIRP1	Xin actin binding repeat containing 1	A0A7N4PKM3_SARHA	A0A7N4PKM3	A0A7N4PKM3_S2060_M1	1	Phospho (STY)	S	2060	LLPRRQKSVLELQTG
9.22377872467041	7.35427904129028	7.71397399902344	12.9964370727539	12.0125074386597	13.2580413818359	13.6437063217163	11.8238334655762	12.0870475769043					XIRP1	Xin actin binding repeat containing 1	A0A7N4PKM3_SARHA	A0A7N4PKM3	A0A7N4PKM3_S2002_M1	1	Phospho (STY)	S	2002	SAARKPPSPGDSPDI
10.621413230896	8.74921321868896	7.86431121826172	14.4015417098999	14.0344314575195	13.963059425354	14.2938251495361	13.7852802276611	13.1186637878418					XIRP1	Xin actin binding repeat containing 1	A0A7N4PKM3_SARHA	A0A7N4PKM3	A0A7N4PKM3_S2006_M2	2	Phospho (STY)	S	2006	KPPSPGDSPDISHLS
9.16548347473145	8.31829738616943	8.20843505859375	12.8325490951538	11.8973636627197	12.3111782073975	13.479959487915	13.1155242919922	13.3041324615479					XIRP1	Xin actin binding repeat containing 1	A0A7N4PKM3_SARHA	A0A7N4PKM3	A0A7N4PKM3_S2002_M2	2	Phospho (STY)	S	2002	SAARKPPSPGDSPDI
10.8879041671753	10.810658454895	10.922833442688	13.5748805999756	12.7109346389771	13.2842817306519	13.0671110153198	12.7949419021606	12.4654874801636					XIRP1	Xin actin binding repeat containing 1	A0A7N4PKM3_SARHA	A0A7N4PKM3	A0A7N4PKM3_S1987_M1	1	Phospho (STY)	S	1987	SRGSSPSSPSFISIH
9.85698223114014	10.0336952209473	7.97798442840576	12.9346904754639	12.2481088638306	13.3102922439575	13.0016241073608	13.2274789810181	12.5648365020752					XIRP1	Xin actin binding repeat containing 1	A0A7N4PKM3_SARHA	A0A7N4PKM3	A0A7N4PKM3_S297_M1	1	Phospho (STY)	S	297	VRVIRGISLEEAARP
8.80226135253906	11.7336769104004	10.9871492385864	15.8717260360718	14.9855470657349	15.6421785354614	15.2128839492798	15.260687828064	15.488151550293					XIRP1	Xin actin binding repeat containing 1	A0A7N4PKM3_SARHA	A0A7N4PKM3	A0A7N4PKM3_S1589_M1	1	Phospho (STY)	S	1589	TVPQKPHSILLSPAF
13.548508644104	13.7241201400757	12.6268167495728	14.5779733657837	14.3412685394287	14.7867956161499	15.1311864852905	14.7334003448486	14.5903015136719					XIRP1	Xin actin binding repeat containing 1	A0A7N4PKM3_SARHA	A0A7N4PKM3	A0A7N4PKM3_S1335_M1	1	Phospho (STY)	S	1335	KHKPKAVSPAQEALH
10.295862197876	11.9074716567993	10.2162942886353	15.2152290344238	14.2794427871704	15.0368032455444	14.2873497009277	15.1557016372681	14.6727485656738					XIRP1	Xin actin binding repeat containing 1	A0A7N4PKM3_SARHA	A0A7N4PKM3	A0A7N4PKM3_S1354_M1	1	Phospho (STY)	S	1354	PEPAPPGSPAPRISR
9.09021472930908	9.74497604370117	10.5850868225098	12.3486976623535	11.3286447525024	11.3710155487061	11.7852039337158	10.9704647064209	11.5558309555054					XIRP1	Xin actin binding repeat containing 1	A0A7N4PKM3_SARHA	A0A7N4PKM3	A0A7N4PKM3_S796_M1	1	Phospho (STY)	S	796	AVEGGPGSPQTLRFE
9.89368438720703	10.6039209365845	9.63711071014404	13.1085042953491	12.4901666641235	13.0845050811768	12.8377027511597	13.2289562225342	12.2680549621582					XIRP1	Xin actin binding repeat containing 1	A0A7N4PKM3_SARHA	A0A7N4PKM3	A0A7N4PKM3_S210_M1	1	Phospho (STY)	S	210	DSLGRAASAQEQSPL
9.89107608795166	8.74289894104004	8.67724800109863	14.921932220459	13.895770072937	14.2851963043213	14.2807264328003	14.2555122375488	14.3488359451294					XIRP1	Xin actin binding repeat containing 1	A0A7N4PKM3_SARHA	A0A7N4PKM3	A0A7N4PKM3_S215_M1	1	Phospho (STY)	S	215	AASAQEQSPLQLRSE
14.2725276947021	14.272855758667	13.8954944610596	19.7655735015869	19.2925987243652	20.0685253143311	19.3225364685059	19.9628391265869	19.6104850769043					XIRP1	Xin actin binding repeat containing 1	A0A7N4PKM3_SARHA	A0A7N4PKM3	A0A7N4PKM3_T715_M1	1	Phospho (STY)	T	715	GPREEPATPPTPGGS
9.49003314971924	8.4563627243042	8.44752407073975	16.8545074462891	17.950044631958	16.918399810791	17.8955669403076	17.7858257293701	15.4393577575684					XIRP1	Xin actin binding repeat containing 1	A0A7N4PKM3_SARHA	A0A7N4PKM3	A0A7N4PKM3_S1906_M1	1	Phospho (STY)	S	1906	PLREGSLSPSPRESG
10.9709186553955	9.3866491317749	8.72365379333496	12.5062246322632	12.064058303833	13.2521877288818	12.6438360214233	13.3007249832153	11.8255758285522					XIRP1	Xin actin binding repeat containing 1	A0A7N4PKM3_SARHA	A0A7N4PKM3	A0A7N4PKM3_T2035_M1	1	Phospho (STY)	T	2035	AQEPLEATPIDRGHG
9.87737083435059	9.81556129455566	7.96490907669067	15.5848932266235	14.8094615936279	15.5384540557861	15.4147357940674	15.1678133010864	15.4064874649048					XIRP1	Xin actin binding repeat containing 1	A0A7N4PKM3_SARHA	A0A7N4PKM3	A0A7N4PKM3_S1196_M1	1	Phospho (STY)	S	1196	PGAPERGSVQLLASC
7.99940156936646	9.66169548034668	8.59502983093262	14.1489896774292	13.6661748886108	13.1867742538452	14.7829627990723	9.90341281890869	13.7565011978149					YTHDF2	YTH domain-containing family protein	G3W6H5_SARHA	G3W6H5	G3W6H5_S39_M1	1	Phospho (STY)	S	39	DDFEPYLSPQARPNN
13.0659637451172	11.7895030975342	13.2350625991821	14.6707239151001	13.9793376922607	14.354115486145	15.1837291717529	14.0989246368408	15.2349071502686					ZDHHC5	Palmitoyltransferase	G3WSY8_SARHA	G3WSY8	G3WSY8_S618_M1	1	Phospho (STY)	S	618	LRGRGLGSPEPAPTA
9.17353820800781	10.5639867782593	8.96634960174561	13.3850317001343	12.8993511199951	13.79931640625	14.3003044128418	13.3507318496704	12.6532001495361					ZDHHC8	Palmitoyltransferase	A0A7N4NHY5_SARHA	A0A7N4NHY5	A0A7N4NHY5_S337_M1	1	Phospho (STY)	S	337	SSDEGGLSPKLTSPP
13.9420337677002	13.5288572311401	13.2341499328613	15.2654705047607	14.6906423568726	15.4825677871704	16.0772705078125	15.7007188796997	14.8943614959717					ZDHHC8	Palmitoyltransferase	A0A7N4NHY5_SARHA	A0A7N4NHY5	A0A7N4NHY5_S748_M1	1	Phospho (STY)	S	748	STQGGPGSPSRHTNV
9.58991050720215	8.49558258056641	9.03302001953125	14.1615543365479	14.1313581466675	15.2713823318481	14.4005002975464	14.7599544525146	14.2843008041382					ZEB2	Zinc finger E-box binding homeobox 2	A0A7N4PHJ5_SARHA	A0A7N4PHJ5	A0A7N4PHJ5_T796_M1	1	Phospho (STY)	T	796	LDHSRSNTPSPLNLS
14.1885070800781	14.8166532516479	13.9174060821533	15.6903667449951	15.2556419372559	16.4062976837158	16.2061710357666	16.3933486938477	15.7825412750244					ZFHX3	Zinc finger homeobox 3	G3WNB8_SARHA	G3WNB8	G3WNB8_S571_M1	1	Phospho (STY)	S	571	ANRRNRLSFNSEGVR
8.23744678497314	7.80227565765381	11.3047847747803	13.80530834198	12.6515769958496	13.1222190856934	14.6639976501465	12.6533498764038	12.7340774536133					ZMYM4	Zinc finger MYM-type containing 4	A0A7N4V109_SARHA	A0A7N4V109	A0A7N4V109_T222_M1	1	Phospho (STY)	T	222	LHTQLPQTPETNFRE
14.2092723846436	14.3401527404785	13.61501121521	15.9882745742798	15.4172315597534	15.4144201278687	16.0464324951172	15.2473497390747	15.8782434463501					ZMYM4	Zinc finger MYM-type containing 4	A0A7N4V109_SARHA	A0A7N4V109	A0A7N4V109_S1185_M1	1	Phospho (STY)	S	1185	KRRGRKKSIVATEPK
9.19293594360352	15.0978097915649	8.7548656463623	16.6789150238037	15.8100986480713	16.3810062408447	16.1228790283203	16.1474647521973	16.1507682800293					ZNF318	Zinc finger protein 318	G3WLD8_SARHA	G3WLD8	G3WLD8_S245_M1	1	Phospho (STY)	S	245	TREEGPLSPFLGRMD
8.61554050445557	9.91539478302002	8.94112873077393	13.8038597106934	13.3591251373291	13.6398639678955	13.0887470245361	13.2605466842651	13.5944185256958					ZNF362	C2H2-type domain-containing protein	A0A7N4PNJ8_SARHA	A0A7N4PNJ8	A0A7N4PNJ8_S406_M1	1	Phospho (STY)	S	406	HSPQRTESPGIPVRI
9.35268974304199	9.82806015014648	10.8048439025879	15.6547021865845	14.1206026077271	14.9248914718628	15.3171606063843	14.5334148406982	14.1489925384521					ZNF516	Zinc finger protein 516	G3W4T1_SARHA	G3W4T1	G3W4T1_T970_M1	1	Phospho (STY)	T	970	GSYSRSVTPTQTVIS
10.9785413742065	10.8761930465698	9.71039867401123	14.2744703292847	13.5913963317871	14.206280708313	13.9323863983154	13.1380376815796	13.3485069274902					ZNF598	RING-type E3 ubiquitin transferase	G3WS82_SARHA	G3WS82	G3WS82_S394_M1	1	Phospho (STY)	S	394	TRSSRRASKPSAETS
14.3124504089355	12.7212762832642	13.9530239105225	16.5423183441162	16.421932220459	16.8435688018799	16.3464279174805	16.5757865905762	16.5570125579834					ZNF609	Zinc finger protein 609	G3VN76_SARHA	G3VN76	G3VN76_T745_M1	1	Phospho (STY)	T	745	KELENPLTPGKVCRA
9.99492073059082	9.86233997344971	8.32891273498535	13.0978107452393	12.9511651992798	13.456075668335	12.415207862854	12.835825920105	14.0086917877197					ZNF609	Zinc finger protein 609	G3VN76_SARHA	G3VN76	G3VN76_S804_M1	1	Phospho (STY)	S	804	SFTDNAPSPSIGSSS
9.08444404602051	9.11145305633545	9.00740623474121	13.2856779098511	12.3414859771729	13.397575378418	11.3885135650635	12.0906238555908	11.9914445877075					ZNF618	Zinc finger protein 618	A0A7N4NQ20_SARHA	A0A7N4NQ20	A0A7N4NQ20_S192_M1	1	Phospho (STY)	S	192	LHAVDVFSVEGAPEN
8.73404788970947	8.71826171875	9.48679542541504	13.0028953552246	11.8662891387939	12.7918787002563	12.8232955932617	11.8030853271484	11.8664932250977					ZNF638	Zinc finger protein 638	A0A7N4UYE6_SARHA	A0A7N4UYE6	A0A7N4UYE6_S510_M1	1	Phospho (STY)	S	510	EPDAPIQSPFGIVKA
0	8.25155925750732	0	11.0953044891357	9.81315135955811	10.4425678253174	10.5931253433228	9.98838329315186	9.78347778320313					ZNRF1	Zinc and ring finger 1	A0A7N4PUI7_SARHA	A0A7N4PUI7	A0A7N4PUI7_S124_M1	1	Phospho (STY)	S	124	LYLGSRASLADALPL
7.62757205963135	9.35165977478027	10.2198915481567	13.0154104232788	12.4021425247192	12.389988899231	13.638409614563	13.1996803283691	10.8344116210938					ZSWIM8	Zinc finger SWIM-type containing 8	A0A7N4NZK5_SARHA	A0A7N4NZK5	A0A7N4NZK5_S1135_M1	1	Phospho (STY)	S	1135	YNGRGWGSPGRPKKK
9.24408340454102	8.51827430725098	8.94656276702881	12.4124193191528	12.0859432220459	12.3658494949341	10.9595623016357	11.9953336715698	12.5944375991821						Uncharacterized protein	A0A7N4NND9_SARHA	A0A7N4NND9	A0A7N4NND9_S324_M1	1	Phospho (STY)	S	324	SSGARISSWHGEPLI
8.14804077148438	8.51162242889404	9.23476696014404	15.8300981521606	14.4603052139282	15.7096815109253	15.9259653091431	15.6087341308594	15.061164855957						CACN subunit beta associated regulatory protein	A0A7N4P293_SARHA	A0A7N4P293	A0A7N4P293_S121_M1	1	Phospho (STY)	S	121	SSTGRRVSFNEAALF
9.61323928833008	12.517541885376	9.38585948944092	15.9309892654419	13.7382774353027	14.5299530029297	15.8611679077148	14.7428245544434	15.1363925933838						CACN subunit beta associated regulatory protein	A0A7N4P293_SARHA	A0A7N4P293	A0A7N4P293_S290_M1	1	Phospho (STY)	S	290	TRLRRHASLEGASPY
10.0096788406372	13.4805641174316	8.83415699005127	14.5244541168213	13.826789855957	14.5410327911377	14.4988460540771	14.4245471954346	14.5682563781738						Activator of Hsp90 ATPase AHSA1-like N-terminal domain-containing protein	A0A7N4P2A1_SARHA	A0A7N4P2A1	A0A7N4P2A1_S211_M1	1	Phospho (STY)	S	211	LTAKRKLSEHNFQDS
10.635178565979	9.50561428070068	9.26816844940186	13.5861339569092	12.9710321426392	14.1256952285767	12.9575252532959	14.224814414978	13.3443336486816						Calponin-homology (CH) domain-containing protein	A0A7N4P992_SARHA	A0A7N4P992	A0A7N4P992_S115_M1	1	Phospho (STY)	S	115	ETPSRAGSLAALERR
15.1126003265381	14.9420413970947	14.8901128768921	16.1962871551514	15.4714107513428	16.1671333312988	16.3662738800049	16.4263210296631	15.9562950134277						CW-type domain-containing protein	A0A7N4PAS8_SARHA	A0A7N4PAS8	A0A7N4PAS8_S575_M1	1	Phospho (STY)	S	575	VYPARRGSLSISPRP
10.5954713821411	12.0894746780396	9.40411472320557	14.9325313568115	13.801495552063	14.0629405975342	14.3232803344727	14.0954093933105	13.4496631622314						Uncharacterized protein	A0A7N4PBM8_SARHA	A0A7N4PBM8	A0A7N4PBM8_S190_M1	1	Phospho (STY)	S	190	QPRALTFSPQKASPA
7.89865827560425	8.85537910461426	9.6707124710083	13.3009719848633	12.9950456619263	13.4026651382446	13.2434349060059	12.8049964904785	12.8098583221436						Uncharacterized protein	A0A7N4PBM8_SARHA	A0A7N4PBM8	A0A7N4PBM8_S225_M1	1	Phospho (STY)	S	225	PGGERRGSRPEGLPA
10.7914705276489	9.62179374694824	9.19553375244141	13.9502954483032	12.681923866272	12.7331418991089	13.6112031936646	12.9522323608398	13.4073143005371						Uncharacterized protein	A0A7N4PBM8_SARHA	A0A7N4PBM8	A0A7N4PBM8_S358_M1	1	Phospho (STY)	S	358	DARPAAPSPARRARS
8.9631233215332	9.51834869384766	9.43198585510254	12.2718372344971	11.5586786270142	12.8403959274292	12.6268005371094	13.5346012115479	11.9123830795288						Ribosomal L1 domain containing 1	A0A7N4PE32_SARHA	A0A7N4PE32	A0A7N4PE32_S422_M1	1	Phospho (STY)	S	422	PAKKRKASNALETPK
12.105770111084	13.1795263290405	11.36057472229	14.3959445953369	13.770619392395	14.1824531555176	13.7598924636841	13.9116201400757	14.6725072860718						Protein tyrosine phosphatase domain containing 1	A0A7N4PLU6_SARHA	A0A7N4PLU6	A0A7N4PLU6_S39_M1	1	Phospho (STY)	S	39	LHQRRRNSVIEVLSS
13.3257646560669	14.4815740585327	10.0557165145874	17.3083152770996	16.6893310546875	16.8664855957031	17.3843650817871	17.0437622070313	17.0322666168213						High mobility group AT-hook 1	A0A7N4PV63_SARHA	A0A7N4PV63	A0A7N4PV63_T132_M1	1	Phospho (STY)	T	132	KEPSEAPTPKRPRGR
8.74670791625977	8.27340888977051	9.51518249511719	13.6629009246826	12.4195671081543	10.6473197937012	13.2987508773804	12.5334739685059	13.1130180358887						Synaptopodin	A0A7N4Q1T1_SARHA	A0A7N4Q1T1	A0A7N4Q1T1_S169_M1	1	Phospho (STY)	S	169	PHSEVLPSPTTNVSN
9.75164604187012	10.5844230651855	11.1896438598633	13.8162641525269	13.0964078903198	13.6150321960449	14.0076246261597	13.4520072937012	13.0159845352173						Synaptopodin	A0A7N4Q1T1_SARHA	A0A7N4Q1T1	A0A7N4Q1T1_S624_M1	1	Phospho (STY)	S	624	GRLGPCPSPALPRAA
9.73182964324951	9.89725685119629	7.36659049987793	15.2492370605469	12.3556413650513	13.1920833587646	13.7334222793579	12.8277177810669	12.7311325073242						Synaptopodin	A0A7N4Q1T1_SARHA	A0A7N4Q1T1	A0A7N4Q1T1_S937_M1	1	Phospho (STY)	S	937	SLRLKRGSLPSETSC
13.4835968017578	14.4679908752441	13.056396484375	16.649206161499	15.7450008392334	16.0809097290039	16.1732025146484	16.0096130371094	15.8354625701904						IF rod domain-containing protein	A0A7N4UZI0_SARHA	A0A7N4UZI0	A0A7N4UZI0_S1397_M1	1	Phospho (STY)	S	1397	LYSRNPDSPSWGIIG
10.5687265396118	8.46276092529297	8.65566825866699	14.8540887832642	15.1226587295532	15.2746477127075	13.7055234909058	15.959080696106	15.4778337478638						IF rod domain-containing protein	A0A7N4UZI0_SARHA	A0A7N4UZI0	A0A7N4UZI0_S560_M1	1	Phospho (STY)	S	560	EKLSDFNSPQAPSTE
14.8797512054443	15.3633375167847	14.6162395477295	16.8537139892578	16.3081531524658	16.5284900665283	16.1352214813232	16.2169189453125	16.5531558990479						Transcription initiation factor IIF subunit alpha	A0A7N4V300_SARHA	A0A7N4V300	A0A7N4V300_S405_M1	1	Phospho (STY)	S	405	DAGPQSISGKSTPQP
10.176983833313	12.0234451293945	8.75273036956787	14.0609712600708	13.6859636306763	14.2914190292358	12.9227104187012	13.2888526916504	14.5219478607178						Microtubule-associated protein	A0A7N4V4N7_SARHA	A0A7N4V4N7	A0A7N4V4N7_S720_M1	1	Phospho (STY)	S	720	NVRSKIGSTDNIKHQ
10.5658397674561	11.6751127243042	10.8163566589355	14.9571552276611	14.0095548629761	14.133960723877	14.3587942123413	14.3312311172485	14.2203884124756						Proline rich 12	A0A7N4V887_SARHA	A0A7N4V887	A0A7N4V887_S1083_M1	1	Phospho (STY)	S	1083	KKLLKTSSFHLLRRR
9.82584857940674	10.6285009384155	10.624737739563	16.3644027709961	15.1909408569336	15.8194952011108	15.634744644165	15.4731206893921	15.4779043197632						Mitogen-activated protein kinase kinase kinase kinase 5	G3VCG2_SARHA	G3VCG2	G3VCG2_S366_M1	1	Phospho (STY)	S	366	SQAHRRQSCIPGIET
9.35785484313965	9.7056941986084	9.70540428161621	14.3609600067139	13.3444499969482	13.8504219055176	13.535252571106	13.4935541152954	13.7117862701416						Calpastatin	G3VLJ8_SARHA	G3VLJ8	G3VLJ8_S457_M1	1	Phospho (STY)	S	457	ELSKDFESPKPQGKQ
9.23777961730957	13.8321800231934	9.40001106262207	15.5221605300903	14.7343473434448	15.5252094268799	14.1278953552246	14.8702001571655	14.9423370361328						Uncharacterized protein	G3W2H1_SARHA	G3W2H1	G3W2H1_S569_M1	1	Phospho (STY)	S	569	EPPIRSLSATLNRRD
16.0698375701904	16.4536037445068	15.695011138916	17.7285480499268	17.1008968353271	17.3073787689209	17.5262184143066	17.2052879333496	17.5523109436035						Uncharacterized protein	G3W480_SARHA	G3W480	G3W480_S1713_M1	1	Phospho (STY)	S	1713	TLRKWLTSPVRRLSS
15.9438152313232	16.6311950683594	15.5732479095459	18.1184997558594	17.3850975036621	17.9452877044678	17.8271713256836	17.8490543365479	17.9595642089844						Uncharacterized protein	G3WDS3_SARHA	G3WDS3	G3WDS3_S846_M1	1	Phospho (STY)	S	846	SAGSIPLSPLARTPS
9.03397846221924	12.439790725708	11.8976068496704	14.412220954895	13.7876033782959	14.048752784729	14.83083152771	14.3357543945313	15.0472707748413						Eukaryotic translation initiation factor 4E nuclear import factor 1	G3WJI1_SARHA	G3WJI1	G3WJI1_S326_M1	1	Phospho (STY)	S	326	RPSQRSASPVGLAKW
10.4447994232178	11.6977710723877	10.2812366485596	13.4854297637939	12.3201513290405	13.8237066268921	13.4618911743164	14.1297283172607	12.7317419052124						Uncharacterized protein	G3WKP0_SARHA	G3WKP0	G3WKP0_S448_M1	1	Phospho (STY)	S	448	LGLRKTGSHNMLSEV
11.5975456237793	8.73154735565186	11.1949768066406	14.6624031066895	14.0888938903809	14.4229383468628	14.6826429367065	14.6398677825928	14.5866060256958						Uncharacterized protein	G3WKP0_SARHA	G3WKP0	G3WKP0_S421_M1	1	Phospho (STY)	S	421	ASPARRFSSSFFSKA
9.19304656982422	13.3911571502686	9.89808082580566	15.105037689209	14.3216323852539	15.0347633361816	13.7645387649536	14.7602806091309	14.5701389312744						Afadin, adherens junction formation factor	G3WV13_SARHA	G3WV13	G3WV13_S1744_M1	1	Phospho (STY)	S	1744	KERQRLFSQGQDVSN
9.73349380493164	9.93780326843262	8.410080909729	14.7022571563721	13.3509511947632	13.9645595550537	13.7254734039307	13.6158819198608	13.8696336746216						PH domain-containing protein	G3WY05_SARHA	G3WY05	G3WY05_S2390_M1	1	Phospho (STY)	S	2390	YDIMKSKSNPDFLKK
12.7239208221436	12.5103368759155	12.4048738479614	15.0469808578491	14.2736835479736	14.8584260940552	15.0910739898682	14.746768951416	14.1833343505859						Neurofibromin 1	G3X3V5_SARHA	G3X3V5	G3X3V5_S2553_M1	1	Phospho (STY)	S	2553	KLLGTRKSFDHLISD
9.2047233581543	10.2038202285767	11.4090270996094	14.0323886871338	15.0183458328247	15.5457925796509	15.8542575836182	16.2013492584229	15.7345657348633						Neurofibromin 1	G3X3V5_SARHA	G3X3V5	G3X3V5_S884_M1	1	Phospho (STY)	S	884	PISERKGSLISMVSS

## Sheet: Tabelle3
EMBOJ-2025-120337
Source Data for Table 3: Differentially phosphorylated peptides in resistant DFT2 cells
Schönbichler et al
Annotation Cluster 1	Enrichment Score: 10.089774573309478
Category	Term	Count	%	PValue	Genes	List Total	Pop Hits	Pop Total	Fold Enrichment	Bonferroni	Benjamini	FDR
INTERPRO	IPR001452:SH3_domain	24	6.33245382585752	7.02521021753078E-12	LYN, DOCK4, DBNL, ARHGEF26, SRC, FNBP1, SH3KBP1, ASAP2, EPS8, TJP1, LASP1, EFS, SH3PXD2A, PPP1R13L, DLG5, ABI1, STAC2, ABL1, ABL2, DOCK1, SRGAP1, SASH1, NCK1, PLEC	378	201	19679	6.2162204848772005	8.198359657818344E-9	8.19842032385842E-9	7.92443712537472E-9
UP_SEQ_FEATURE	DOMAIN:SH3	24	6.33245382585752	1.976043565851506E-11	LYN, DOCK4, DBNL, ARHGEF26, SRC, FNBP1, SH3KBP1, ASAP2, EPS8, TJP1, LASP1, EFS, SH3PXD2A, PPP1R13L, DLG5, ABI1, STAC2, ABL1, ABL2, DOCK1, SRGAP1, SASH1, NCK1, PLEC	374	201	18475	5.898315907095539	5.78980174914534E-9	8.271153782778446E-10	7.734799100618753E-10
INTERPRO	IPR036028:SH3-like_dom_sf	23	6.068601583113456	2.9784434834781743E-11	LYN, DOCK4, DBNL, ARHGEF26, SRC, FNBP1, SH3KBP1, ASAP2, EPS8, TJP1, LASP1, EFS, SH3PXD2A, PPP1R13L, DLG5, ABI1, STAC2, ABL1, ABL2, DOCK1, SRGAP1, SASH1, NCK1	378	196	19679	6.109180973976891	3.475839094324584E-8	1.7379217726095147E-8	1.6798421246816902E-8
SMART	SM00326:SH3	22	5.804749340369393	1.0579289544997718E-8	LYN, DOCK4, DBNL, ARHGEF26, SRC, FNBP1, SH3KBP1, ASAP2, EPS8, LASP1, EFS, SH3PXD2A, PPP1R13L, DLG5, ABI1, STAC2, ABL1, ABL2, DOCK1, SRGAP1, SASH1, NCK1	261	183	9988	4.600548541758265	2.06295934634948E-6	2.062961461274555E-6	2.020644303094564E-6
Annotation Cluster 2	Enrichment Score: 8.642975032368291
Category	Term	Count	%	PValue	Genes	List Total	Pop Hits	Pop Total	Fold Enrichment	Bonferroni	Benjamini	FDR
INTERPRO	IPR001478:PDZ	19	5.013192612137203	5.760438773960283E-10	AHNAK, MAST2, ERBIN, SCRIB, SIPA1L2, PTPN13, SHROOM4, ARHGAP23, TJP1, ARHGAP21, KIAA1614, SIPA1L1, RGS3, DEPTOR, DLG5, DVL2, PDLIM4, PDZD8, PDLIM7	378	149	19679	6.638631440644863	6.722429813921238E-7	1.6806080123029127E-7	1.6244437342567998E-7
INTERPRO	IPR036034:PDZ_sf	19	5.013192612137203	1.224714697395605E-9	AHNAK, MAST2, ERBIN, SCRIB, SIPA1L2, PTPN13, SHROOM4, ARHGAP23, TJP1, ARHGAP21, KIAA1614, SIPA1L1, RGS3, DEPTOR, DLG5, DVL2, PDLIM4, PDZD8, PDLIM7	378	156	19679	6.340744132410799	1.4292409912242121E-6	2.858484103721342E-7	2.7629563573244845E-7
UP_SEQ_FEATURE	DOMAIN:PDZ	19	5.013192612137203	1.3044312574629494E-9	AHNAK, MAST2, ERBIN, SCRIB, SIPA1L2, PTPN13, SHROOM4, ARHGAP23, TJP1, ARHGAP21, KIAA1614, SIPA1L1, RGS3, DEPTOR, DLG5, DVL2, PDLIM4, PDZD8, PDLIM7	374	149	18475	6.299124286688441	3.821982774709909E-7	4.777479480458052E-8	4.467677056810602E-8
SMART	SM00228:PDZ	19	5.013192612137203	2.9119785982696976E-8	AHNAK, MAST2, ERBIN, SCRIB, SIPA1L2, PTPN13, SHROOM4, ARHGAP23, TJP1, ARHGAP21, KIAA1614, SIPA1L1, RGS3, DEPTOR, DLG5, DVL2, PDLIM4, PDZD8, PDLIM7	261	143	9988	5.084585912172119	5.678342236081768E-6	2.8391791333129552E-6	2.780939561347561E-6
Annotation Cluster 3	Enrichment Score: 6.030398348704619
Category	Term	Count	%	PValue	Genes	List Total	Pop Hits	Pop Total	Fold Enrichment	Bonferroni	Benjamini	FDR
UP_KW_MOLECULAR_FUNCTION	KW-0723~Serine/threonine-protein kinase	25	6.596306068601583	4.533858830433795E-11	MAST2, STK39, TTK, CAMKK2, PAK1, SLK, RPS6KC1, MAP3K20, MARK3, MARK2, MARK1, MAP4K4, CDK17, MAP3K1, MINK1, MAPK14, DCLK1, LATS2, MELK, TAOK3, WNK1, SIK3, TNIK, SIK2, CDK16	147	252	7673	5.178301479321887	1.5868517611039579E-9	1.5868505906518283E-9	1.5415120023474904E-9
UP_KW_MOLECULAR_FUNCTION	KW-0418~Kinase	36	9.498680738786279	1.7332209667209417E-10	SRC, MAST2, STK39, TTK, CAMKK2, PAK1, SLK, PPIP5K2, RPS6KC1, LOC105750365, MAP3K20, ABL1, ABL2, MARK3, MARK2, PRKG1, MARK1, MAP4K4, CDK17, LYN, CDK18, PDGFRA, MAP3K1, MINK1, MAPK14, DCLK1, ITPKC, LATS2, MELK, TAOK3, WNK1, SIK3, TNIK, SIK2, CDK14, CDK16	147	560	7673	3.3555393586005833	6.066274704785712E-9	3.033136691761648E-9	2.946475643425601E-9
INTERPRO	IPR000719:Prot_kinase_dom	34	8.970976253298153	4.539776518657499E-10	SRC, MAST2, STK39, TTK, CAMKK2, PAK1, SLK, RPS6KC1, MAP3K20, ABL1, ABL2, RIPK1, MARK3, MARK2, PRKG1, MARK1, MAP4K4, CDK17, LYN, CDK18, PDGFRA, MAP3K1, MINK1, MAPK14, DCLK1, LATS2, MELK, TAOK3, WNK1, SIK3, TNIK, SIK2, CDK14, CDK16	378	491	19679	3.6050280714231833	5.297917577973266E-7	1.6806080123029127E-7	1.6244437342567998E-7
GOTERM_BP_DIRECT	GO:0006468~protein phosphorylation	31	8.179419525065963	7.287545669524808E-10	SRC, STK39, CAMKK2, PAK1, SLK, RPS6KC1, MAP3K20, ABL1, ABL2, RIPK1, MARK3, MARK2, PRKG1, MARK1, MAP4K4, CDK17, LYN, CDK18, PDGFRA, MAP3K1, MINK1, MAPK14, DCLK1, MELK, TAOK3, WNK1, SIK3, TNIK, SIK2, CDK14, CDK16	361	406	18085	3.8251367984389284	1.0931313212392268E-6	1.0924030958617688E-6	1.0865730593261489E-6
UP_SEQ_FEATURE	DOMAIN:Protein kinase	34	8.970976253298153	1.6533243015473782E-9	SRC, MAST2, STK39, TTK, CAMKK2, PAK1, SLK, RPS6KC1, MAP3K20, ABL1, ABL2, RIPK1, MARK3, MARK2, PRKG1, MARK1, MAP4K4, CDK17, LYN, CDK18, PDGFRA, MAP3K1, MINK1, MAPK14, DCLK1, LATS2, MELK, TAOK3, WNK1, SIK3, TNIK, SIK2, CDK14, CDK16	374	491	18475	3.420662840214775	4.844238898904507E-7	5.382489115037576E-8	5.033453984710907E-8
INTERPRO	IPR008271:Ser/Thr_kinase_AS	26	6.860158311345646	2.2909650854225035E-9	MAST2, TTK, CAMKK2, PAK1, SLK, MAP3K20, RIPK1, MARK3, MARK2, PRKG1, MARK1, MAP4K4, CDK17, CDK18, MAP3K1, MINK1, DCLK1, LATS2, MELK, TAOK3, WNK1, SIK3, TNIK, SIK2, CDK14, CDK16	378	315	19679	4.2970857478793985	2.673552682463942E-6	4.455927091146769E-7	4.3070143605943067E-7
INTERPRO	IPR017441:Protein_kinase_ATP_BS	28	7.387862796833773	2.70487681967927E-9	SRC, STK39, TTK, CAMKK2, PAK1, SLK, ABL1, ABL2, MARK3, MARK2, PRKG1, MARK1, MAP4K4, CDK17, LYN, CDK18, PDGFRA, MAP3K1, MAPK14, DCLK1, LATS2, MELK, TAOK3, SIK3, TNIK, SIK2, CDK14, CDK16	378	367	19679	3.9719446967403367	3.156586209307477E-6	4.509416069379583E-7	4.3587157894260236E-7
INTERPRO	IPR011009:Kinase-like_dom_sf	34	8.970976253298153	3.4244246653812224E-9	SRC, MAST2, STK39, TTK, CAMKK2, PAK1, SLK, RPS6KC1, MAP3K20, ABL1, ABL2, RIPK1, MARK3, MARK2, PRKG1, MARK1, MAP4K4, CDK17, LYN, CDK18, PDGFRA, MAP3K1, MINK1, MAPK14, DCLK1, LATS2, MELK, TAOK3, WNK1, SIK3, TNIK, SIK2, CDK14, CDK16	378	532	19679	3.327196960655607	3.996295568020614E-6	4.995379480624858E-7	4.828438778187524E-7
SMART	SM00220:S_TKc	29	7.651715039577836	2.688322698361752E-7	MAST2, STK39, TTK, CAMKK2, PAK1, SLK, RPS6KC1, MAP3K20, RIPK1, MARK3, MARK2, PRKG1, MARK1, MAP4K4, CDK17, CDK18, MAP3K1, MINK1, MAPK14, DCLK1, LATS2, MELK, TAOK3, WNK1, SIK3, TNIK, SIK2, CDK14, CDK16	261	365	9988	3.0404870624048703	5.2420925650165096E-5	1.7474097539351388E-5	1.7115654512903153E-5
GOTERM_MF_DIRECT	GO:0004674~protein serine/threonine kinase activity	21	5.540897097625329	3.6325146148588545E-7	MAP3K1, MAST2, MINK1, STK39, TTK, DCLK1, CAMKK2, PIKFYVE, PAK1, LATS2, MELK, SLK, TAOK3, WNK1, SIK3, TNIK, SIK2, MARK3, MARK2, MARK1, MAP4K4	348	274	18092	3.984520513465895	1.703504550834012E-4	4.259123385922007E-5	3.9140344975104155E-5
GOTERM_MF_DIRECT	GO:0005524~ATP binding	54	14.24802110817942	1.6532676845274961E-6	DDX3X, CHD9, MAST2, CHTF18, CHD1, SLK, PPIP5K2, KIF13B, KIF1A, ATP7A, PRKG1, PDGFRA, MINK1, WRNIP1, MELK, LATS2, NAV3, SIK3, TNIK, SIK2, KIF20B, PFKFB3, SRCAP, SRC, STK39, DDX21, TTK, CAMKK2, HSPD1, PAK1, RPS6KC1, LOC105750365, MAP3K20, ABL1, ABL2, RIPK1, MARK3, MARK2, MARK1, MAP4K4, LYN, CDK17, CDK18, SLC12A4, MAP3K1, MYO9B, MAPK14, DCLK1, PIKFYVE, TAOK3, WNK1, KIF26B, CDK14, CDK16	348	1408	18092	1.9938773510971788	7.750826531425226E-4	1.2923042400723263E-4	1.1875972867189179E-4
GOTERM_MF_DIRECT	GO:0004677~DNA-dependent protein kinase activity	12	3.16622691292876	6.03839602004176E-6	PAK1, SLK, MELK, RPS6KC1, WNK1, MAST2, SIK3, STK39, SIK2, MARK3, MARK1, MAP4K4	348	106	18092	5.885491216655822	0.0028280099086658295	1.3492076386066086E-4	1.239890175350636E-4
GOTERM_MF_DIRECT	GO:0004711~ribosomal protein S6 kinase activity	12	3.16622691292876	6.03839602004176E-6	PAK1, SLK, MELK, RPS6KC1, WNK1, MAST2, SIK3, STK39, SIK2, MARK3, MARK1, MAP4K4	348	106	18092	5.885491216655822	0.0028280099086658295	1.3492076386066086E-4	1.239890175350636E-4
GOTERM_MF_DIRECT	GO:0072371~histone H2AS121 kinase activity	12	3.16622691292876	6.03839602004176E-6	PAK1, SLK, MELK, RPS6KC1, WNK1, MAST2, SIK3, STK39, SIK2, MARK3, MARK1, MAP4K4	348	106	18092	5.885491216655822	0.0028280099086658295	1.3492076386066086E-4	1.239890175350636E-4
GOTERM_MF_DIRECT	GO:0072518~Rho-dependent protein serine/threonine kinase activity	12	3.16622691292876	6.03839602004176E-6	PAK1, SLK, MELK, RPS6KC1, WNK1, MAST2, SIK3, STK39, SIK2, MARK3, MARK1, MAP4K4	348	106	18092	5.885491216655822	0.0028280099086658295	1.3492076386066086E-4	1.239890175350636E-4
GOTERM_MF_DIRECT	GO:0140855~histone H3S57 kinase activity	12	3.16622691292876	6.03839602004176E-6	PAK1, SLK, MELK, RPS6KC1, WNK1, MAST2, SIK3, STK39, SIK2, MARK3, MARK1, MAP4K4	348	106	18092	5.885491216655822	0.0028280099086658295	1.3492076386066086E-4	1.239890175350636E-4
GOTERM_MF_DIRECT	GO:0035979~histone H2AXS139 kinase activity	12	3.16622691292876	6.03839602004176E-6	PAK1, SLK, MELK, RPS6KC1, WNK1, MAST2, SIK3, STK39, SIK2, MARK3, MARK1, MAP4K4	348	106	18092	5.885491216655822	0.0028280099086658295	1.3492076386066086E-4	1.239890175350636E-4
GOTERM_MF_DIRECT	GO:0044022~histone H3S28 kinase activity	12	3.16622691292876	6.03839602004176E-6	PAK1, SLK, MELK, RPS6KC1, WNK1, MAST2, SIK3, STK39, SIK2, MARK3, MARK1, MAP4K4	348	106	18092	5.885491216655822	0.0028280099086658295	1.3492076386066086E-4	1.239890175350636E-4
GOTERM_MF_DIRECT	GO:0044023~histone H4S1 kinase activity	12	3.16622691292876	6.03839602004176E-6	PAK1, SLK, MELK, RPS6KC1, WNK1, MAST2, SIK3, STK39, SIK2, MARK3, MARK1, MAP4K4	348	106	18092	5.885491216655822	0.0028280099086658295	1.3492076386066086E-4	1.239890175350636E-4
GOTERM_MF_DIRECT	GO:0044024~histone H2AS1 kinase activity	12	3.16622691292876	6.03839602004176E-6	PAK1, SLK, MELK, RPS6KC1, WNK1, MAST2, SIK3, STK39, SIK2, MARK3, MARK1, MAP4K4	348	106	18092	5.885491216655822	0.0028280099086658295	1.3492076386066086E-4	1.239890175350636E-4
GOTERM_MF_DIRECT	GO:0044025~histone H2BS14 kinase activity	12	3.16622691292876	6.03839602004176E-6	PAK1, SLK, MELK, RPS6KC1, WNK1, MAST2, SIK3, STK39, SIK2, MARK3, MARK1, MAP4K4	348	106	18092	5.885491216655822	0.0028280099086658295	1.3492076386066086E-4	1.239890175350636E-4
GOTERM_MF_DIRECT	GO:0004676~3-phosphoinositide-dependent protein kinase activity	12	3.16622691292876	6.03839602004176E-6	PAK1, SLK, MELK, RPS6KC1, WNK1, MAST2, SIK3, STK39, SIK2, MARK3, MARK1, MAP4K4	348	106	18092	5.885491216655822	0.0028280099086658295	1.3492076386066086E-4	1.239890175350636E-4
GOTERM_MF_DIRECT	GO:0072354~histone H3T3 kinase activity	12	3.16622691292876	6.61658330233518E-6	PAK1, SLK, MELK, RPS6KC1, WNK1, MAST2, SIK3, STK39, SIK2, MARK3, MARK1, MAP4K4	348	107	18092	5.830486625845955	0.003098377924339868	1.3492076386066086E-4	1.239890175350636E-4
GOTERM_MF_DIRECT	GO:0140823~histone H2BS36 kinase activity	12	3.16622691292876	6.61658330233518E-6	PAK1, SLK, MELK, RPS6KC1, WNK1, MAST2, SIK3, STK39, SIK2, MARK3, MARK1, MAP4K4	348	107	18092	5.830486625845955	0.003098377924339868	1.3492076386066086E-4	1.239890175350636E-4
GOTERM_MF_DIRECT	GO:0140857~histone H3T45 kinase activity	12	3.16622691292876	6.61658330233518E-6	PAK1, SLK, MELK, RPS6KC1, WNK1, MAST2, SIK3, STK39, SIK2, MARK3, MARK1, MAP4K4	348	107	18092	5.830486625845955	0.003098377924339868	1.3492076386066086E-4	1.239890175350636E-4
GOTERM_MF_DIRECT	GO:1990244~histone H2AT120 kinase activity	12	3.16622691292876	6.61658330233518E-6	PAK1, SLK, MELK, RPS6KC1, WNK1, MAST2, SIK3, STK39, SIK2, MARK3, MARK1, MAP4K4	348	107	18092	5.830486625845955	0.003098377924339868	1.3492076386066086E-4	1.239890175350636E-4
GOTERM_MF_DIRECT	GO:0035175~histone H3S10 kinase activity	12	3.16622691292876	6.61658330233518E-6	PAK1, SLK, MELK, RPS6KC1, WNK1, MAST2, SIK3, STK39, SIK2, MARK3, MARK1, MAP4K4	348	107	18092	5.830486625845955	0.003098377924339868	1.3492076386066086E-4	1.239890175350636E-4
GOTERM_MF_DIRECT	GO:0035402~histone H3T11 kinase activity	12	3.16622691292876	6.61658330233518E-6	PAK1, SLK, MELK, RPS6KC1, WNK1, MAST2, SIK3, STK39, SIK2, MARK3, MARK1, MAP4K4	348	107	18092	5.830486625845955	0.003098377924339868	1.3492076386066086E-4	1.239890175350636E-4
GOTERM_MF_DIRECT	GO:0035403~histone H3T6 kinase activity	12	3.16622691292876	7.242462099469167E-6	PAK1, SLK, MELK, RPS6KC1, WNK1, MAST2, SIK3, STK39, SIK2, MARK3, MARK1, MAP4K4	348	108	18092	5.776500638569605	0.003390964673991137	1.415297801937933E-4	1.3006254853630044E-4
GOTERM_MF_DIRECT	GO:0004679~AMP-activated protein kinase activity	12	3.16622691292876	7.919319403721774E-6	PAK1, SLK, MELK, RPS6KC1, WNK1, MAST2, SIK3, STK39, SIK2, MARK3, MARK1, MAP4K4	348	109	18092	5.72350521986713	0.0037072864890200785	1.4285233847482738E-4	1.3127794857708018E-4
GOTERM_MF_DIRECT	GO:0004694~eukaryotic translation initiation factor 2alpha kinase activity	12	3.16622691292876	7.919319403721774E-6	PAK1, SLK, MELK, RPS6KC1, WNK1, MAST2, SIK3, STK39, SIK2, MARK3, MARK1, MAP4K4	348	109	18092	5.72350521986713	0.0037072864890200785	1.4285233847482738E-4	1.3127794857708018E-4
GOTERM_MF_DIRECT	GO:0050321~tau-protein kinase activity	6	1.58311345646438	6.384729770529882E-5	MELK, SIK3, SIK2, MARK3, MARK2, MARK1	348	23	18092	13.562218890554723	0.029501419088654668	0.0011090512082883388	0.0010191920485549553
GOTERM_BP_DIRECT	GO:0035556~intracellular signal transduction	19	5.013192612137203	9.350990336626543E-5	SHC4, SRC, SHC1, MAST2, STK39, MYO9B, DCLK1, PIKFYVE, PAK1, MELK, DEPTOR, WNK1, SIK3, DVL2, TNIK, SIK2, MARK3, MARK2, MARK1	361	324	18085	2.9377842755035735	0.1308776881750462	0.03504283628650797	0.03485581647977544
GOTERM_MF_DIRECT	GO:0004672~protein kinase activity	12	3.16622691292876	1.203819606379274E-4	CDK17, CDK18, MAP3K1, TAOK3, RPS6KC1, MINK1, MAP3K20, TNIK, DCLK1, CDK16, CAMKK2, MAP4K4	348	146	18092	4.273027869626831	0.05489811089609542	0.0018212625657802563	0.0016736975817724744
UP_KW_MOLECULAR_FUNCTION	KW-0808~Transferase	45	11.87335092348285	5.498102298454668E-4	SRC, MAST2, KMT2C, MEPCE, STK39, ZDHHC5, EHMT1, TTK, ZDHHC8, CAMKK2, ZNRF1, PAK1, SLK, PPIP5K2, RPS6KC1, LOC105750365, TRIM2, MAP3K20, ABL1, ABL2, MARK3, MARK2, PRKG1, MARK1, MAP4K4, CDK17, LYN, CDK18, PDGFRA, MAP3K1, GFPT2, MINK1, MAPK14, DCLK1, ITPKC, LATS2, MELK, TAOK3, WNK1, SIK3, TNIK, SIK2, ZNF598, CDK14, CDK16	147	1440	7673	1.6311649659863945	0.019064577756944368	0.003207226340765223	0.0031155913024576458
Annotation Cluster 4	Enrichment Score: 4.372663432577883
Category	Term	Count	%	PValue	Genes	List Total	Pop Hits	Pop Total	Fold Enrichment	Bonferroni	Benjamini	FDR
INTERPRO	IPR011993:PH-like_dom_sf	29	7.651715039577836	5.184560004484935E-8	SHC4, APP, PHLDB1, RTKN, ARHGEF26, SHC1, AGAP1, ASAP2, AGAP3, FGD3, EPS8, ARHGAP21, AKAP13, RGS3, EPB41L2, KIF1A, TNS1, PLEKHG3, OSBPL7, OSBPL5, GAB1, FRMD4A, FRS2, GAB2, PTPN13, ARHGAP23, TBC1D4, SNX17, ARHGEF2	378	450	19679	3.3550323339212222	6.050198649065752E-5	6.722646139148798E-6	6.497981872287784E-6
INTERPRO	IPR001849:PH_domain	17	4.485488126649076	1.2676824778053367E-4	PLEKHG3, OSBPL7, PHLDB1, RTKN, OSBPL5, ARHGEF26, GAB1, AGAP1, GAB2, ASAP2, AGAP3, ARHGAP23, FGD3, ARHGAP21, AKAP13, KIF1A, ARHGEF2	378	284	19679	3.116318280050674	0.13752397098355906	0.010567038939991629	0.010213898821174426
UP_SEQ_FEATURE	DOMAIN:PH	16	4.221635883905013	3.5192834282994254E-4	PLEKHG3, OSBPL7, PHLDB1, OSBPL5, ARHGEF26, GAB1, AGAP1, GAB2, ASAP2, AGAP3, ARHGAP23, FGD3, ARHGAP21, AKAP13, KIF1A, ARHGEF2	374	266	18475	2.971332073499256	0.09799313966331691	0.007931923419167167	0.007417566610415712
SMART	SM00233:PH	17	4.485488126649076	0.001396913879688771	PLEKHG3, OSBPL7, PHLDB1, RTKN, OSBPL5, ARHGEF26, GAB1, AGAP1, GAB2, ASAP2, AGAP3, ARHGAP23, FGD3, ARHGAP21, AKAP13, KIF1A, ARHGEF2	261	263	9988	2.473609836399924	0.23859406660920113	0.04858453574036745	0.04758792987902658
Annotation Cluster 5	Enrichment Score: 3.6094950607406435
Category	Term	Count	%	PValue	Genes	List Total	Pop Hits	Pop Total	Fold Enrichment	Bonferroni	Benjamini	FDR
INTERPRO	IPR013761:SAM/pointed_sf	12	3.16622691292876	2.500214020796579E-5	EPS8, L3MBTL3, PPFIBP1, PHC2, PPFIBP2, STIM1, KIDINS220, PPFIA1, MAP3K20, INPPL1, SASH1, ETV6	378	123	19679	5.079106981546006	0.02875629861199558	0.002431458135224673	0.0023502011795487844
UP_SEQ_FEATURE	DOMAIN:SAM	9	2.3746701846965697	2.934282843499031E-4	L3MBTL3, PPFIBP1, PHC2, PPFIBP2, STIM1, PPFIA1, MAP3K20, INPPL1, SASH1	374	84	18475	5.292685255920549	0.08239393490887059	0.007164540609543467	0.006699945825989454
INTERPRO	IPR001660:SAM	9	2.3746701846965697	3.326027994523554E-4	L3MBTL3, PPFIBP1, PHC2, PPFIBP2, STIM1, PPFIA1, MAP3K20, INPPL1, SASH1	378	90	19679	5.206084656084656	0.32173148576142985	0.02425921668505617	0.023448497361391055
SMART	SM00454:SAM	9	2.3746701846965697	0.0014949087920113062	L3MBTL3, PPFIBP1, PHC2, PPFIBP2, STIM1, PPFIA1, MAP3K20, INPPL1, SASH1	261	84	9988	4.100164203612479	0.253026313608289	0.04858453574036745	0.04758792987902658
Annotation Cluster 6	Enrichment Score: 3.335104219224045
Category	Term	Count	%	PValue	Genes	List Total	Pop Hits	Pop Total	Fold Enrichment	Bonferroni	Benjamini	FDR
GOTERM_BP_DIRECT	GO:0000226~microtubule cytoskeleton organization	12	3.16622691292876	2.7956521298067028E-5	LOC100927035, MELK, MAP7D3, PRC1, MAP7D1, MAP1B, DOCK7, SIK3, SIK2, MARK3, MARK2, MARK1	361	120	18085	5.009695290858726	0.04106824388091923	0.0147370977450196	0.014658447456854051
GOTERM_MF_DIRECT	GO:0050321~tau-protein kinase activity	6	1.58311345646438	6.384729770529882E-5	MELK, SIK3, SIK2, MARK3, MARK2, MARK1	348	23	18092	13.562218890554723	0.029501419088654668	0.0011090512082883388	0.0010191920485549553
INTERPRO	IPR015940:UBA	7	1.8469656992084433	1.0513659361934531E-4	LATS2, NBR1, SIK3, SIK2, MARK3, MARK2, MARK1	378	40	19679	9.110648148148147	0.11547177485345228	0.009438031134905845	0.00912262135404781
UP_SEQ_FEATURE	DOMAIN:UBA	7	1.8469656992084433	1.3976878920299738E-4	LATS2, NBR1, SIK3, SIK2, MARK3, MARK2, MARK1	374	40	18475	8.644719251336896	0.0401277894841765	0.003722932294225294	0.003481513476511026
INTERPRO	IPR049508:MARK1-4_cat	3	0.79155672823219	0.0021409126633086285	MARK3, MARK2, MARK1	378	4	19679	39.04563492063492	0.9180071620649208	0.06752554265084242	0.0652689049787063
SMART	SM00165:UBA	3	0.79155672823219	0.17377447213255626	MARK3, MARK2, MARK1	261	29	9988	3.958779231074118	0.9999999999999999	0.9632092035508077	0.9434510660420733
Annotation Cluster 7	Enrichment Score: 3.2071599442005385
Category	Term	Count	%	PValue	Genes	List Total	Pop Hits	Pop Total	Fold Enrichment	Bonferroni	Benjamini	FDR
INTERPRO	IPR000980:SH2	13	3.430079155672823	1.7828416648285224E-6	SHC4, LYN, BCAR3, STAT5B, SRC, SHC1, STAT3, INPPL1, ABL1, ABL2, RIN2, NCK1, TNS1	378	113	19679	5.989300931778808	0.0020784151752771818	2.0805762228548856E-4	2.0110453979265731E-4
UP_SEQ_FEATURE	DOMAIN:SH2	13	3.430079155672823	2.2857560808235237E-6	SHC4, LYN, BCAR3, STAT5B, SRC, SHC1, STAT3, INPPL1, ABL1, ABL2, RIN2, NCK1, TNS1	374	110	18475	5.837992221682062	6.69503079838929E-4	6.697265316812925E-5	6.262971661456455E-5
INTERPRO	IPR036860:SH2_dom_sf	13	3.430079155672823	2.3569572775809227E-6	SHC4, LYN, BCAR3, STAT5B, SRC, SHC1, STAT3, INPPL1, ABL1, ABL2, RIN2, NCK1, TNS1	378	116	19679	5.834405218025907	0.002746793026124239	2.5005174026699424E-4	2.416952553737528E-4
KEGG_PATHWAY	shr04012:ErbB signaling pathway	10	2.638522427440633	7.156467093046099E-5	SHC4, STAT5B, PAK1, JUN, SRC, SHC1, GAB1, ABL1, ABL2, NCK1	181	86	8616	5.5351406912501595	0.014634706043266887	0.014742322211674964	0.014241369515161736
GOTERM_MF_DIRECT	GO:0046875~ephrin receptor binding	6	1.58311345646438	7.938810650510199E-5	LYN, SIPA1L1, SRC, SHC1, ABL1, NCK1	348	24	18092	12.99712643678161	0.036549820170542535	0.001283897308651477	0.0011798715139206537
SMART	SM00252:SH2	12	3.16622691292876	1.2109344371728882E-4	BCAR3, SHC4, LYN, STAT5B, SRC, SHC1, INPPL1, ABL1, ABL2, RIN2, NCK1, TNS1	261	109	9988	4.213012759675209	0.02333800736002911	0.00590330538121783	0.005782211937500541
KEGG_PATHWAY	shr04917:Prolactin signaling pathway	6	1.58311345646438	0.016144428159733604	SHC4, STAT5B, SRC, SHC1, STAT3, MAPK14	181	71	8616	4.022721967162089	0.965016923859195	0.3072422070170456	0.2968019378465634
KEGG_PATHWAY	shr04062:Chemokine signaling pathway	7	1.8469656992084433	0.17171712919579613	SHC4, LYN, STAT5B, PAK1, SRC, SHC1, STAT3	181	179	8616	1.8615389363869255	1.0	0.7689941003116088	0.742863232825292
KEGG_PATHWAY	shr05207:Chemical carcinogenesis - receptor activation	5	1.3192612137203166	0.5646429702299816	RB1, STAT5B, JUN, SRC, STAT3	181	190	8616	1.252689735388194	1.0	1.0	0.9707317073170731
KEGG_PATHWAY	shr04081:Hormone signaling	4	1.0554089709762533	0.8198251265795443	STAT5B, SRC, STAT3, PRKG1	181	210	8616	0.9067087608524073	1.0	1.0	0.9707317073170731
Annotation Cluster 8	Enrichment Score: 2.997306214519669
Category	Term	Count	%	PValue	Genes	List Total	Pop Hits	Pop Total	Fold Enrichment	Bonferroni	Benjamini	FDR
GOTERM_MF_DIRECT	GO:0003723~RNA binding	27	7.12401055408971	9.737330732541359E-5	RBM27, DDX3X, CNP, DDX21, CDKN2AIP, CTIF, ATXN2, RAVER1, TCOF1, PCBP2, RPL13, SMNDC1, EIF4B, RBM6, RBM39, NONO, PATL1, U2SURP, SRRM1, SFPQ, NCL, ZNF638, CSDE1, HNRNPA2B1, SRSF2, ACIN1, NUP98	348	599	18092	2.3433884059639634	0.044643113057033834	0.0015222693711872991	0.0013989298485751085
INTERPRO	IPR035979:RBD_domain_sf	15	3.95778364116095	2.4229154533887923E-4	RBM27, RBM39, NONO, DDX21, LEMD3, U2SURP, SFPQ, RAVER1, ZNF638, NCL, HNRNPA2B1, SRSF2, ACIN1, EIF4B, RBM6	378	241	19679	3.2403016531647233	0.24632082089486895	0.018850282227364804	0.018220324209483718
INTERPRO	IPR012677:Nucleotide-bd_a/b_plait_sf	15	3.95778364116095	3.663285465868741E-4	RBM27, RBM39, NONO, RPL23A, LEMD3, U2SURP, SFPQ, RAVER1, ZNF638, NCL, HNRNPA2B1, SRSF2, ACIN1, EIF4B, RBM6	378	251	19679	3.1112059697717065	0.3479172035606397	0.025147377286287177	0.024306976502940825
INTERPRO	IPR000504:RRM_dom	12	3.16622691292876	0.002496111483468475	RBM27, RBM39, SFPQ, RAVER1, ZNF638, NONO, NCL, HNRNPA2B1, SRSF2, EIF4B, U2SURP, RBM6	378	210	19679	2.9749055177626604	0.9458828263843093	0.07637322169126323	0.0738209032285732
UP_SEQ_FEATURE	DOMAIN:RRM	12	3.16622691292876	0.003451018519515917	RBM27, RBM39, SFPQ, RAVER1, ZNF638, NONO, NCL, HNRNPA2B1, SRSF2, EIF4B, U2SURP, RBM6	374	208	18475	2.8499074454956808	0.6368347073513987	0.048149925058007796	0.045027574968921964
SMART	SM00360:RRM	12	3.16622691292876	0.013941275214596946	RBM27, RBM39, SFPQ, RAVER1, ZNF638, NONO, NCL, HNRNPA2B1, SRSF2, EIF4B, U2SURP, RBM6	261	197	9988	2.3310578213431357	0.9352794605865962	0.327167503081225	0.32045637481289213
Annotation Cluster 9	Enrichment Score: 2.680837246250584
Category	Term	Count	%	PValue	Genes	List Total	Pop Hits	Pop Total	Fold Enrichment	Bonferroni	Benjamini	FDR
UP_KW_BIOLOGICAL_PROCESS	KW-0131~Cell cycle	17	4.485488126649076	2.4260444477763024E-6	RB1, ANKLE2, RIF1, MKI67, SKA3, CHTF18, CCAR2, NDC80, TPX2, MELK, RBL1, INCENP, NUSAP1, OIP5, ARHGEF2, CDK14, CLASP1	101	244	5946	4.101688037656224	1.2129501269653176E-4	1.2130222238881513E-4	1.1402408904548621E-4
UP_KW_CELLULAR_COMPONENT	KW-0137~Centromere	6	1.58311345646438	0.0013171975645123657	DAXX, INCENP, OIP5, SKA3, CLASP1, NDC80	185	48	10741	7.257432432432433	0.03623312380400823	0.009133891128401302	0.007176628743743881
UP_KW_CELLULAR_COMPONENT	KW-0493~Microtubule	10	2.638522427440633	0.0016310519872145181	TPX2, INCENP, NUSAP1, KIF13B, KIF1A, ARHGEF2, HOOK3, SKA3, KIF20B, CLASP1	185	159	10741	3.6515383307836142	0.04467792191380515	0.009133891128401302	0.007176628743743881
UP_KW_BIOLOGICAL_PROCESS	KW-0132~Cell division	9	2.3746701846965697	0.002220346948790316	TPX2, ANKLE2, INCENP, NUSAP1, OIP5, ARHGEF2, SKA3, CDK14, CLASP1	101	139	5946	3.8118099579742144	0.10518723051187873	0.044690692545438865	0.042009250992712535
UP_KW_BIOLOGICAL_PROCESS	KW-0498~Mitosis	8	2.1108179419525066	0.0032187957234496444	TPX2, INCENP, NUSAP1, OIP5, ARHGEF2, SKA3, CLASP1, NDC80	101	116	5946	4.060088767497439	0.1488776251206516	0.044690692545438865	0.042009250992712535
GOTERM_BP_DIRECT	GO:0051301~cell division	10	2.638522427440633	0.007936686733371856	RB1, TPX2, ANKLE2, OIP5, ARHGEF2, KNL1, SKA3, CDK14, CLASP1, NDC80	361	173	18085	2.89577762477383	0.9999935570549382	0.3594050188814145	0.3574869133770441
UP_KW_CELLULAR_COMPONENT	KW-0995~Kinetochore	4	1.0554089709762533	0.018509205331386964	INCENP, SKA3, CLASP1, NDC80	185	33	10741	7.037510237510237	0.40732793092114217	0.07403682132554786	0.05817178818435903
UP_KW_CELLULAR_COMPONENT	KW-0158~Chromosome	8	2.1108179419525066	0.06533460715893985	DAXX, RIF1, INCENP, EHMT1, OIP5, SKA3, CLASP1, NDC80	185	207	10741	2.243843843843844	0.8492099951078544	0.18293690004503158	0.14373613574966768
Annotation Cluster 10	Enrichment Score: 2.654414238945353
Category	Term	Count	%	PValue	Genes	List Total	Pop Hits	Pop Total	Fold Enrichment	Bonferroni	Benjamini	FDR
INTERPRO	IPR011015:LEM/LEM-like_dom_sf	3	0.79155672823219	0.0021409126633086285	ANKLE2, LEMD3, TMPO	378	4	19679	39.04563492063492	0.9180071620649208	0.06752554265084242	0.0652689049787063
INTERPRO	IPR003887:LEM_dom	3	0.79155672823219	0.0021409126633086285	ANKLE2, LEMD3, TMPO	378	4	19679	39.04563492063492	0.9180071620649208	0.06752554265084242	0.0652689049787063
UP_SEQ_FEATURE	DOMAIN:LEM	3	0.79155672823219	0.002374430056951927	ANKLE2, LEMD3, TMPO	374	4	18475	37.048796791443856	0.5016911789027698	0.03478540033434573	0.0325296917802414
Annotation Cluster 11	Enrichment Score: 2.5864546950711436
Category	Term	Count	%	PValue	Genes	List Total	Pop Hits	Pop Total	Fold Enrichment	Bonferroni	Benjamini	FDR
INTERPRO	IPR037278:ARFGAP/RecO	5	1.3192612137203166	8.797008142169149E-4	GIT2, AGAP1, ASAP2, AGAP3, ARFGAP3	378	23	19679	11.31757533931447	0.6419428506939906	0.039932642734316987	0.03859813282288738
INTERPRO	IPR038508:ArfGAP_dom_sf	5	1.3192612137203166	8.797008142169149E-4	GIT2, AGAP1, ASAP2, AGAP3, ARFGAP3	378	23	19679	11.31757533931447	0.6419428506939906	0.039932642734316987	0.03859813282288738
INTERPRO	IPR001164:ArfGAP_dom	5	1.3192612137203166	8.797008142169149E-4	GIT2, AGAP1, ASAP2, AGAP3, ARFGAP3	378	23	19679	11.31757533931447	0.6419428506939906	0.039932642734316987	0.03859813282288738
UP_SEQ_FEATURE	DOMAIN:Arf-GAP	5	1.3192612137203166	0.0010682129484233663	GIT2, AGAP1, ASAP2, AGAP3, ARFGAP3	374	23	18475	10.738781678679375	0.2688624580800635	0.019561649618002896	0.018293146741750147
SMART	SM00105:ArfGap	5	1.3192612137203166	0.0026890780578536287	GIT2, AGAP1, ASAP2, AGAP3, ARFGAP3	261	23	9988	8.319173746460104	0.40848990208141134	0.0749100316116368	0.07337341557857759
KEGG_PATHWAY	shr04144:Endocytosis	9	2.3746701846965697	0.1548836592970357	GIT2, PDGFRA, SRC, SH3KBP1, AGAP1, ASAP2, AGAP3, ARFGAP3, LDLR	181	251	8616	1.7068521494133961	0.9999999999999991	0.7596674717902228	0.7338535285740502
Annotation Cluster 12	Enrichment Score: 2.577549988735395
Category	Term	Count	%	PValue	Genes	List Total	Pop Hits	Pop Total	Fold Enrichment	Bonferroni	Benjamini	FDR
INTERPRO	IPR046770:DOCKER_Lobe_B	4	1.0554089709762533	7.573045182790095E-4	DOCK5, DOCK4, DOCK7, DOCK1	378	10	19679	20.824338624338623	0.5869180109583196	0.039932642734316987	0.03859813282288738
INTERPRO	IPR027007:C2_DOCK-type_domain	4	1.0554089709762533	7.573045182790095E-4	DOCK5, DOCK4, DOCK7, DOCK1	378	10	19679	20.824338624338623	0.5869180109583196	0.039932642734316987	0.03859813282288738
UP_SEQ_FEATURE	DOMAIN:C2 DOCK-type	4	1.0554089709762533	8.815436637993751E-4	DOCK5, DOCK4, DOCK7, DOCK1	374	10	18475	19.759358288770052	0.22771853884353688	0.017219486232881127	0.01610286425873525
INTERPRO	IPR043161:DOCK_C_lobe_A	4	1.0554089709762533	0.0010265460857150897	DOCK5, DOCK4, DOCK7, DOCK1	378	11	19679	18.93121693121693	0.6983821902311456	0.039932642734316987	0.03859813282288738
INTERPRO	IPR043162:DOCK_C_lobe_C	4	1.0554089709762533	0.0010265460857150897	DOCK5, DOCK4, DOCK7, DOCK1	378	11	19679	18.93121693121693	0.6983821902311456	0.039932642734316987	0.03859813282288738
INTERPRO	IPR046773:DOCKER_Lobe_C	4	1.0554089709762533	0.0010265460857150897	DOCK5, DOCK4, DOCK7, DOCK1	378	11	19679	18.93121693121693	0.6983821902311456	0.039932642734316987	0.03859813282288738
INTERPRO	IPR026791:DOCK	4	1.0554089709762533	0.0010265460857150897	DOCK5, DOCK4, DOCK7, DOCK1	378	11	19679	18.93121693121693	0.6983821902311456	0.039932642734316987	0.03859813282288738
INTERPRO	IPR027357:DOCKER_dom	4	1.0554089709762533	0.0010265460857150897	DOCK5, DOCK4, DOCK7, DOCK1	378	11	19679	18.93121693121693	0.6983821902311456	0.039932642734316987	0.03859813282288738
UP_SEQ_FEATURE	DOMAIN:DOCKER	4	1.0554089709762533	0.0011940386432404094	DOCK5, DOCK4, DOCK7, DOCK1	374	11	18475	17.963052989790956	0.29535585190536384	0.020579607204084704	0.019245093426345422
INTERPRO	IPR042455:DOCK_N_sub1	3	0.79155672823219	0.0035229958857337347	DOCK5, DOCK4, DOCK1	378	5	19679	31.236507936507934	0.9837326518834935	0.09136302663669485	0.08830976353572562
INTERPRO	IPR032376:DOCK_N	3	0.79155672823219	0.0035229958857337347	DOCK5, DOCK4, DOCK1	378	5	19679	31.236507936507934	0.9837326518834935	0.09136302663669485	0.08830976353572562
GOTERM_BP_DIRECT	GO:1904754~positive regulation of vascular associated smooth muscle cell migration	3	0.79155672823219	0.005621490966033442	DOCK5, DOCK4, DOCK7	361	6	18085	25.04847645429363	0.9997873847829302	0.35110895658683877	0.3492351262648276
INTERPRO	IPR046769:DOCKER_Lobe_A	3	0.79155672823219	0.014879204223351625	DOCK5, DOCK7, DOCK1	378	10	19679	15.618253968253967	0.9999999747517426	0.3046321285728306	0.2944516204200111
INTERPRO	IPR035892:C2_domain_sf	8	2.1108179419525066	0.0433698983698299	DOCK5, C2CD5, DOCK4, RGS3, DOCK7, DOCK1, TNS1, SYTL2	378	168	19679	2.479087931468884	1.0	0.617227699970628	0.5966005531849772
GOTERM_BP_DIRECT	GO:0007264~small GTPase-mediated signal transduction	5	1.3192612137203166	0.0700826810458971	BCAR3, DOCK5, DOCK4, DOCK7, DOCK1	361	78	18085	3.2113431351658495	1.0	1.0	0.9953271028037384
Annotation Cluster 13	Enrichment Score: 2.572227978528732
Category	Term	Count	%	PValue	Genes	List Total	Pop Hits	Pop Total	Fold Enrichment	Bonferroni	Benjamini	FDR
GOTERM_MF_DIRECT	GO:0050321~tau-protein kinase activity	6	1.58311345646438	6.384729770529882E-5	MELK, SIK3, SIK2, MARK3, MARK2, MARK1	348	23	18092	13.562218890554723	0.029501419088654668	0.0011090512082883388	0.0010191920485549553
INTERPRO	IPR001772:KA1_dom	3	0.79155672823219	0.0021409126633086285	MELK, MARK3, MARK1	378	4	19679	39.04563492063492	0.9180071620649208	0.06752554265084242	0.0652689049787063
UP_SEQ_FEATURE	DOMAIN:KA1	3	0.79155672823219	0.002374430056951927	MELK, MARK3, MARK1	374	4	18475	37.048796791443856	0.5016911789027698	0.03478540033434573	0.0325296917802414
INTERPRO	IPR028375:KA1/Ssp2_C	3	0.79155672823219	0.005217670590298764	MELK, MARK3, MARK1	378	6	19679	26.03042328042328	0.997768234508333	0.12955365061443952	0.12522409416717034
GOTERM_MF_DIRECT	GO:0106310~protein serine kinase activity	4	1.0554089709762533	0.08129851209333908	MELK, SIK2, MARK3, MARK1	348	53	18092	3.9236608111038818	1.0	0.5684465636676902	0.5223890595752121
Annotation Cluster 14	Enrichment Score: 2.504794966141678
Category	Term	Count	%	PValue	Genes	List Total	Pop Hits	Pop Total	Fold Enrichment	Bonferroni	Benjamini	FDR
INTERPRO	IPR000331:Rap/Ran_GAP_dom	4	1.0554089709762533	7.573045182790095E-4	SIPA1L1, TSC2, SIPA1L2, RAP1GAP	378	10	19679	20.824338624338623	0.5869180109583196	0.039932642734316987	0.03859813282288738
INTERPRO	IPR035974:Rap/Ran-GAP_sf	4	1.0554089709762533	7.573045182790095E-4	SIPA1L1, TSC2, SIPA1L2, RAP1GAP	378	10	19679	20.824338624338623	0.5869180109583196	0.039932642734316987	0.03859813282288738
UP_SEQ_FEATURE	DOMAIN:Rap-GAP	4	1.0554089709762533	8.815436637993751E-4	SIPA1L1, TSC2, SIPA1L2, RAP1GAP	374	10	18475	19.759358288770052	0.22771853884353688	0.017219486232881127	0.01610286425873525
INTERPRO	IPR050989:Rap1_Ran_GAP	3	0.79155672823219	0.005217670590298764	SIPA1L1, SIPA1L2, RAP1GAP	378	6	19679	26.03042328042328	0.997768234508333	0.12955365061443952	0.12522409416717034
GOTERM_BP_DIRECT	GO:0051056~regulation of small GTPase mediated signal transduction	4	1.0554089709762533	0.01030981708599121	SIPA1L1, TSC2, SIPA1L2, RAP1GAP	361	23	18085	8.712513549319523	0.999999822624534	0.3594050188814145	0.3574869133770441
GOTERM_BP_DIRECT	GO:0090630~activation of GTPase activity	4	1.0554089709762533	0.034412613887857046	SIPA1L1, ARHGEF26, SIPA1L2, RAP1GAP	361	36	18085	5.566328100954139	1.0	0.8188017177444081	0.8144318620126169
Annotation Cluster 15	Enrichment Score: 2.4767284311689863
Category	Term	Count	%	PValue	Genes	List Total	Pop Hits	Pop Total	Fold Enrichment	Bonferroni	Benjamini	FDR
GOTERM_BP_DIRECT	GO:0051292~nuclear pore complex assembly	5	1.3192612137203166	2.9493858062080584E-5	NDC1, FXR1, NUP107, NUP153, NUP98	361	10	18085	25.048476454293628	0.043277061143063955	0.0147370977450196	0.014658447456854051
GOTERM_CC_DIRECT	GO:0031965~nuclear membrane	11	2.9023746701846966	3.696911464924132E-4	NDC1, OSBPL7, PCM1, NUP107, RIF1, RB1CC1, CEP131, TPR, NUP153, NUP98, PUM2	362	144	19412	4.096301411909146	0.12268999243928358	0.008179416616144642	0.007509351413127144
GOTERM_MF_DIRECT	GO:0017056~structural constituent of nuclear pore	5	1.3192612137203166	5.052890121360705E-4	NDC1, NUP107, TPR, NUP153, NUP98	348	20	18092	12.997126436781608	0.21104061712009248	0.0067708727626233445	0.006222273263732754
GOTERM_CC_DIRECT	GO:0034399~nuclear periphery	4	1.0554089709762533	6.94556450734608E-4	NUP107, TPR, NUP153, NUP98	362	10	19412	21.449723756906074	0.21804525382372952	0.014463116680003014	0.013278285087573387
GOTERM_CC_DIRECT	GO:0042405~nuclear inclusion body	4	1.0554089709762533	9.418871906876508E-4	TPR, NUP153, NUP98, RAD18	362	11	19412	19.499748869914615	0.2836491298797429	0.016671403275171418	0.015305666848674324
GOTERM_BP_DIRECT	GO:0006606~protein import into nucleus	7	1.8469656992084433	0.008234979284394817	MED1, NUP107, STAT3, TPR, HEATR3, NUP153, NUP98	361	88	18085	3.9849848904558045	0.9999958962569124	0.3594050188814145	0.3574869133770441
GOTERM_CC_DIRECT	GO:0044615~nuclear pore nuclear basket	3	0.79155672823219	0.014061439505768863	TPR, NUP153, NUP98	362	10	19412	16.087292817679558	0.993349600296306	0.13453377256870752	0.12351264430742921
KEGG_PATHWAY	shr03013:Nucleocytoplasmic transport	7	1.8469656992084433	0.024363116004661057	NDC1, NUP107, TPR, ACIN1, NUP153, NUP98, SRRM1	181	107	8616	3.1141632674136415	0.9937859984441719	0.3602841292278496	0.3480414646424372
GOTERM_CC_DIRECT	GO:0005643~nuclear pore	4	1.0554089709762533	0.0825439098755053	NUP107, TPR, NUP153, NUP98	362	55	19412	3.8999497739829234	0.999999999999943	0.42971388376366	0.3945113339638121
KEGG_PATHWAY	shr05014:Amyotrophic lateral sclerosis	11	2.9023746701846966	0.20360507312641424	NDC1, ATXN2, DAXX, NUP107, RB1CC1, HNRNPA2B1, TPR, NUP153, NUP98, MAPK14, ATG2B	181	353	8616	1.4833549841140656	1.0	0.8559723482457414	0.8268859092276823
Annotation Cluster 16	Enrichment Score: 2.460453547104008
Category	Term	Count	%	PValue	Genes	List Total	Pop Hits	Pop Total	Fold Enrichment	Bonferroni	Benjamini	FDR
INTERPRO	IPR046349:C1-like_sf	7	1.8469656992084433	9.094599310675046E-4	AKAP13, RACGAP1, STAC2, MYO9B, ARHGEF2, PDZD8, TNS1	378	59	19679	6.176710608913999	0.654175084082135	0.039932642734316987	0.03859813282288738
INTERPRO	IPR002219:PE/DAG-bd	7	1.8469656992084433	0.001514644147586214	AKAP13, RACGAP1, STAC2, MYO9B, ARHGEF2, PDZD8, TNS1	378	65	19679	5.606552706552706	0.8294846075759501	0.05701902323332619	0.055113503176685466
UP_SEQ_FEATURE	DOMAIN:Phorbol-ester/DAG-type	7	1.8469656992084433	0.0016768585784906166	AKAP13, RACGAP1, STAC2, MYO9B, ARHGEF2, PDZD8, TNS1	374	63	18475	5.4887106357694595	0.38843373270515846	0.027295531305430592	0.025525513917023828
GOTERM_BP_DIRECT	GO:0035023~regulation of Rho protein signal transduction	4	1.0554089709762533	0.01030981708599121	EPS8, AKAP13, MYO9B, ARHGEF2	361	23	18085	8.712513549319523	0.999999822624534	0.3594050188814145	0.3574869133770441
SMART	SM00109:C1	6	1.58311345646438	0.0209358542624535	AKAP13, RACGAP1, MYO9B, ARHGEF2, PDZD8, TNS1	261	61	9988	3.7640851705294893	0.9838499607095397	0.38179113141836485	0.3739595184661933
Annotation Cluster 17	Enrichment Score: 2.306356114633492
Category	Term	Count	%	PValue	Genes	List Total	Pop Hits	Pop Total	Fold Enrichment	Bonferroni	Benjamini	FDR
INTERPRO	IPR002110:Ankyrin_rpt	13	3.430079155672823	0.002075594993500083	NOTCH3, GIT2, KANK1, ANKLE2, PPP1R12A, KIDINS220, AGAP1, EHMT1, ASAP2, ANK3, AGAP3, TANC2, PPP1R13L	378	236	19679	2.8677584969957852	0.9114985740268803	0.06752554265084242	0.0652689049787063
UP_KW_DOMAIN	KW-0040~ANK repeat	8	2.1108179419525066	0.0021218235941071577	KANK1, GIT2, ANKLE2, KIDINS220, PPP1R13L, EHMT1, ANK3, PPP1R12B	188	96	9980	4.423758865248227	0.03546515857569177	0.012023667033273894	0.01131639250190484
INTERPRO	IPR036770:Ankyrin_rpt-contain_sf	13	3.430079155672823	0.002552318462690031	NOTCH3, GIT2, KANK1, ANKLE2, PPP1R12A, KIDINS220, AGAP1, EHMT1, ASAP2, ANK3, AGAP3, TANC2, PPP1R13L	378	242	19679	2.7966570466570464	0.9493270599358667	0.07637322169126323	0.0738209032285732
UP_SEQ_FEATURE	REPEAT:ANK	12	3.16622691292876	0.007042605361099292	KANK1, NOTCH3, GIT2, PPP1R12A, KIDINS220, PPP1R13L, AGAP1, EHMT1, ASAP2, ANK3, AGAP3, TANC2	374	229	18475	2.588562221236252	0.8739130860563249	0.08971666829574317	0.08389886386700895
SMART	SM00248:ANK	12	3.16622691292876	0.03712780915091944	KANK1, NOTCH3, GIT2, ANKLE2, PPP1R12A, KIDINS220, PPP1R13L, AGAP1, EHMT1, ASAP2, ANK3, TANC2	261	229	9988	2.005320483862872	0.9993749920423787	0.5569171372637917	0.5454931959865856
Annotation Cluster 18	Enrichment Score: 2.201487966171276
Category	Term	Count	%	PValue	Genes	List Total	Pop Hits	Pop Total	Fold Enrichment	Bonferroni	Benjamini	FDR
GOTERM_MF_DIRECT	GO:0005085~guanyl-nucleotide exchange factor activity	15	3.95778364116095	1.2468583390533647E-4	PLEKHG3, BCAR3, DOCK5, ARHGEF10, DOCK4, ARHGEF26, MYCBP2, DENND4C, DOCK7, FGD3, AKAP13, DEPTOR, ARHGEF2, RIN2, DOCK1	348	226	18092	3.4505645407384806	0.056804123956945674	0.0018274267531750877	0.0016793623254125005
UP_KW_MOLECULAR_FUNCTION	KW-0344~Guanine-nucleotide releasing factor	9	2.3746701846965697	6.443426998136384E-4	FGD3, DOCK5, ARHGEF10, AKAP13, ARHGEF26, DENND4C, DOCK7, ARHGEF2, DOCK1	147	101	7673	4.651242675287937	0.02230670577884364	0.003221713499068192	0.0031296645419519576
INTERPRO	IPR000219:DH-domain	6	1.58311345646438	0.021615091539726454	PLEKHG3, FGD3, ARHGEF10, AKAP13, ARHGEF26, ARHGEF2	378	83	19679	3.7634346911455347	0.9999999999915885	0.42753918350611475	0.41325124164087185
INTERPRO	IPR035899:DBL_dom_sf	6	1.58311345646438	0.022634503639973543	PLEKHG3, FGD3, ARHGEF10, AKAP13, ARHGEF26, ARHGEF2	378	84	19679	3.7186318972033257	0.9999999999975081	0.4402410957974854	0.4255286684315026
UP_SEQ_FEATURE	DOMAIN:DH	6	1.58311345646438	0.026335295504852904	PLEKHG3, FGD3, ARHGEF10, AKAP13, ARHGEF26, ARHGEF2	374	83	18475	3.5709683654403714	0.9995982442285521	0.275580056532925	0.2577096774403463
SMART	SM00325:RhoGEF	6	1.58311345646438	0.059713417342910434	PLEKHG3, FGD3, ARHGEF10, AKAP13, ARHGEF26, ARHGEF2	261	81	9988	2.834681424719739	0.9999938941432723	0.6743976978701616	0.6605638989394916
Annotation Cluster 19	Enrichment Score: 1.98022717168957
Category	Term	Count	%	PValue	Genes	List Total	Pop Hits	Pop Total	Fold Enrichment	Bonferroni	Benjamini	FDR
INTERPRO	IPR000253:FHA_dom	5	1.3192612137203166	0.0016414051945881946	PHLDB1, KIF13B, CEP170, KIF1A, MKI67	378	27	19679	9.64089751126788	0.8529663279107662	0.059859995690138224	0.05785953310923386
INTERPRO	IPR008984:SMAD_FHA_dom_sf	5	1.3192612137203166	0.011484150203332743	PHLDB1, KIF13B, CEP170, KIF1A, MKI67	378	46	19679	5.658787669657235	0.9999986007202192	0.2528679865526285	0.2444173854596101
UP_SEQ_FEATURE	DOMAIN:FHA	3	0.79155672823219	0.06081403466591647	CEP170, KIF1A, MKI67	374	20	18475	7.40975935828877	0.9999999896195287	0.4689082146608822	0.43850119732792403
Annotation Cluster 20	Enrichment Score: 1.8731933375606302
Category	Term	Count	%	PValue	Genes	List Total	Pop Hits	Pop Total	Fold Enrichment	Bonferroni	Benjamini	FDR
INTERPRO	IPR029006:ADF-H/Gelsolin-like_dom_sf	4	1.0554089709762533	0.009294907582307096	SVIL, DBNL, CFL1, DSTN	378	23	19679	9.054060271451576	0.9999815026556588	0.21694314297104764	0.2096931150568481
INTERPRO	IPR002108:ADF-H	3	0.79155672823219	0.0120548242828691	DBNL, CFL1, DSTN	378	9	19679	17.353615520282187	0.9999992867694519	0.2557814534201498	0.247233487110479
UP_SEQ_FEATURE	DOMAIN:ADF-H	3	0.79155672823219	0.013324066135172447	DBNL, CFL1, DSTN	374	9	18475	16.46613190730838	0.9803601180758881	0.15015197606175104	0.1404151585014327
SMART	SM00102:ADF	3	0.79155672823219	0.021536935618471864	DBNL, CFL1, DSTN	261	9	9988	12.756066411238825	0.9856726761773859	0.38179113141836485	0.3739595184661933
Annotation Cluster 21	Enrichment Score: 1.7538693057841317
Category	Term	Count	%	PValue	Genes	List Total	Pop Hits	Pop Total	Fold Enrichment	Bonferroni	Benjamini	FDR
INTERPRO	IPR000198:RhoGAP_dom	6	1.58311345646438	0.009770280914922769	ARHGAP11A, ARHGAP21, RACGAP1, MYO9B, SRGAP1, ARHGAP23	378	68	19679	4.59360410830999	0.9999894352046765	0.22356701622970335	0.21609562494182125
UP_SEQ_FEATURE	DOMAIN:Rho-GAP	6	1.58311345646438	0.012047153841479455	ARHGAP11A, ARHGAP21, RACGAP1, MYO9B, SRGAP1, ARHGAP23	374	68	18475	4.358681975463983	0.971311258559748	0.14707566981472836	0.13753833969022378
SMART	SM00324:RhoGAP	6	1.58311345646438	0.026754161817999042	ARHGAP11A, ARHGAP21, RACGAP1, MYO9B, SRGAP1, ARHGAP23	261	65	9988	3.532449160035367	0.9949487568512073	0.4347551295424844	0.4258370756031514
INTERPRO	IPR008936:Rho_GTPase_activation_prot	6	1.58311345646438	0.03064360956913688	ARHGAP11A, ARHGAP21, RACGAP1, MYO9B, SRGAP1, ARHGAP23	378	91	19679	3.4325832897261463	0.9999999999999998	0.5587670682372303	0.5400936186560374
Annotation Cluster 22	Enrichment Score: 1.5583039775225764
Category	Term	Count	%	PValue	Genes	List Total	Pop Hits	Pop Total	Fold Enrichment	Bonferroni	Benjamini	FDR
INTERPRO	IPR001715:CH_dom	7	1.8469656992084433	0.0031481316235465093	NAV3, FLNC, HOOK3, CAMSAP1, SYNE2, CAMSAP2, PLEC	378	75	19679	4.8590123456790115	0.9747685660508881	0.0896065757238726	0.08661201149659664
INTERPRO	IPR036872:CH_dom_sf	7	1.8469656992084433	0.003364013103316629	NAV3, FLNC, HOOK3, CAMSAP1, SYNE2, CAMSAP2, PLEC	378	76	19679	4.795077972709551	0.980403834404867	0.09136302663669485	0.08830976353572562
UP_SEQ_FEATURE	DOMAIN:Calponin-homology (CH)	7	1.8469656992084433	0.0040623708676740125	NAV3, FLNC, HOOK3, CAMSAP1, SYNE2, CAMSAP2, PLEC	374	75	18475	4.610516934046346	0.6965986918515266	0.054103393828567534	0.05059498262466725
INTERPRO	IPR001589:Actinin_actin-bd_CS	3	0.79155672823219	0.06573386998309375	FLNC, SYNE2, PLEC	378	22	19679	7.099206349206349	1.0	0.7037745529382605	0.6802550948709151
KEGG_PATHWAY	shr04820:Cytoskeleton in muscle cells	7	1.8469656992084433	0.34580983308776225	XIRP1, ANK3, FLNC, PDLIM4, PDLIM7, SYNE2, PLEC	181	229	8616	1.4550893869574657	1.0	1.0	0.9707317073170731
SMART	SM00033:CH	3	0.79155672823219	0.45694030298296495	FLNC, SYNE2, PLEC	261	59	9988	1.9458406390025327	1.0	1.0	0.9845360824742269
Annotation Cluster 23	Enrichment Score: 1.5488985595848157
Category	Term	Count	%	PValue	Genes	List Total	Pop Hits	Pop Total	Fold Enrichment	Bonferroni	Benjamini	FDR
GOTERM_CC_DIRECT	GO:0010494~cytoplasmic stress granule	6	1.58311345646438	0.008660801869068382	FXR1, ATXN2, YTHDF2, PUM1, GIGYF2, PUM2	362	68	19412	4.731556711082223	0.9540075350071431	0.09290678368636991	0.08529577598324921
GOTERM_BP_DIRECT	GO:2000637~positive regulation of miRNA-mediated gene silencing	3	0.79155672823219	0.01022030038808716	FXR1, PUM1, PUM2	361	8	18085	18.786357340720222	0.999999796851661	0.3594050188814145	0.3574869133770441
GOTERM_BP_DIRECT	GO:0043488~regulation of mRNA stability	3	0.79155672823219	0.054074659722790665	FXR1, PUM1, PUM2	361	19	18085	7.9100451960927245	1.0	1.0	0.9953271028037384
GOTERM_MF_DIRECT	GO:0003730~mRNA 3'-UTR binding	4	1.0554089709762533	0.13316503344456937	FXR1, HNRNPA2B1, PUM1, PUM2	348	66	18092	3.150818530128875	1.0	0.7435047700655123	0.6832634454120167
Annotation Cluster 24	Enrichment Score: 1.4769332815492786
Category	Term	Count	%	PValue	Genes	List Total	Pop Hits	Pop Total	Fold Enrichment	Bonferroni	Benjamini	FDR
UP_SEQ_FEATURE	DOMAIN:Cyclin-like	4	1.0554089709762533	0.024161445748191693	RB1, RBL1, CCNY, CCNYL1	374	31	18475	6.373986544764533	0.9992277712467728	0.26219642978593205	0.24519393092609348
INTERPRO	IPR013763:Cyclin-like_dom	4	1.0554089709762533	0.024889930582095106	RB1, RBL1, CCNY, CCNYL1	378	33	19679	6.310405643738976	0.9999999999998319	0.4761729342509014	0.4602596999443161
INTERPRO	IPR036915:Cyclin-like_sf	4	1.0554089709762533	0.03835547371151412	RB1, RBL1, CCNY, CCNYL1	378	39	19679	5.339574006240673	1.0	0.5665928838143921	0.5476579031213662
SMART	SM00385:CYCLIN	4	1.0554089709762533	0.053615815983996146	RB1, RBL1, CCNY, CCNYL1	261	33	9988	4.638569604086845	0.9999784643799485	0.653442757304953	0.640038803308954
Annotation Cluster 25	Enrichment Score: 1.4598848335400894
Category	Term	Count	%	PValue	Genes	List Total	Pop Hits	Pop Total	Fold Enrichment	Bonferroni	Benjamini	FDR
KEGG_PATHWAY	shr01522:Endocrine resistance	9	2.3746701846965697	7.481746072339417E-4	SHC4, RB1, NOTCH3, MED1, JUN, SRC, SHC1, NCOA3, MAPK14	181	94	8616	4.5576583989655575	0.14288369146614477	0.06462009613575788	0.06242426762629038
KEGG_PATHWAY	shr04917:Prolactin signaling pathway	6	1.58311345646438	0.016144428159733604	SHC4, STAT5B, SRC, SHC1, STAT3, MAPK14	181	71	8616	4.022721967162089	0.965016923859195	0.3072422070170456	0.2968019378465634
KEGG_PATHWAY	shr05100:Bacterial invasion of epithelial cells	6	1.58311345646438	0.026933524585574662	SHC4, ARHGEF26, SRC, SHC1, GAB1, DOCK1	181	81	8616	3.5260896255371392	0.996391247337598	0.36988707097522533	0.35731809283529054
KEGG_PATHWAY	shr01521:EGFR tyrosine kinase inhibitor resistance	6	1.58311345646438	0.029532723487526762	SHC4, PDGFRA, SRC, SHC1, STAT3, GAB1	181	83	8616	3.4411236104639547	0.99791999419359	0.38023381490190705	0.3673132483761141
KEGG_PATHWAY	shr04510:Focal adhesion	9	2.3746701846965697	0.0613145981388217	SHC4, PDGFRA, PAK1, JUN, PPP1R12A, SRC, SHC1, PPP1R12B, DOCK1	181	202	8616	2.120890542092883	0.9999978166007087	0.5262836340248863	0.5084002095677299
KEGG_PATHWAY	shr04926:Relaxin signaling pathway	5	1.3192612137203166	0.29291012569554997	SHC4, JUN, SRC, SHC1, MAPK14	181	131	8616	1.8168782421660832	1.0	0.9838497643622074	0.9504179762528119
KEGG_PATHWAY	shr04915:Estrogen signaling pathway	5	1.3192612137203166	0.34985297684737976	SHC4, JUN, SRC, SHC1, NCOA3	181	143	8616	1.664412935131167	1.0	1.0	0.9707317073170731
Annotation Cluster 26	Enrichment Score: 1.4152003314444026
Category	Term	Count	%	PValue	Genes	List Total	Pop Hits	Pop Total	Fold Enrichment	Bonferroni	Benjamini	FDR
GOTERM_MF_DIRECT	GO:0046875~ephrin receptor binding	6	1.58311345646438	7.938810650510199E-5	LYN, SIPA1L1, SRC, SHC1, ABL1, NCK1	348	24	18092	12.99712643678161	0.036549820170542535	0.001283897308651477	0.0011798715139206537
GOTERM_MF_DIRECT	GO:0004715~non-membrane spanning protein tyrosine kinase activity	5	1.3192612137203166	0.005332452818953805	LYN, MELK, SRC, ABL1, ABL2	348	37	18092	7.02547374961168	0.9185374759294483	0.05954572314498415	0.05472112297545453
INTERPRO	IPR050198:Non-receptor_tyrosine_kinases	4	1.0554089709762533	0.01047420591994651	LYN, SRC, ABL1, ABL2	378	24	19679	8.676807760141093	0.999995392679244	0.23506535208803034	0.22720969764807045
INTERPRO	IPR001245:Ser-Thr/Tyr_kinase_cat_dom	7	1.8469656992084433	0.04049696217811462	LYN, PDGFRA, SRC, MAP3K20, ABL1, ABL2, RIPK1	378	131	19679	2.7818772971444727	1.0	0.5891927208279797	0.5695024756589213
INTERPRO	IPR020635:Tyr_kinase_cat_dom	5	1.3192612137203166	0.06038430479442636	LYN, PDGFRA, SRC, ABL1, ABL2	378	77	19679	3.380574452003023	1.0	0.6585128519557192	0.6365059957206952
INTERPRO	IPR008266:Tyr_kinase_AS	5	1.3192612137203166	0.09449843335019964	LYN, PDGFRA, SRC, ABL1, ABL2	378	90	19679	2.892269253380364	1.0	0.8291704640577667	0.8014603971355277
SMART	SM00219:TyrKc	5	1.3192612137203166	0.14055475535405387	LYN, PDGFRA, SRC, ABL1, ABL2	261	77	9988	2.4849480021893813	0.9999999999998512	0.8841347514206614	0.8659986539556223
GOTERM_MF_DIRECT	GO:0035401~histone H3Y41 kinase activity	3	0.79155672823219	0.14466007725171176	LYN, PDGFRA, ABL1	348	35	18092	4.456157635467981	1.0	0.7623098452927283	0.7005448684886266
GOTERM_MF_DIRECT	GO:0140801~histone H2AXY142 kinase activity	3	0.79155672823219	0.1513271491893744	LYN, PDGFRA, ABL1	348	36	18092	4.332375478927203	1.0	0.7631444405356623	0.7013118419421546
GOTERM_BP_DIRECT	GO:0070374~positive regulation of ERK1 and ERK2 cascade	6	1.58311345646438	0.18668563099849095	APP, PDGFRA, NDRG4, SRC, SHC1, ABL1	361	152	18085	1.9775112990231811	1.0	1.0	0.9953271028037384
KEGG_PATHWAY	shr05208:Chemical carcinogenesis - reactive oxygen species	6	1.58311345646438	0.46025623085383766	JUN, SRC, ABL1, ABL2, MAPK14, HIF1A	181	213	8616	1.3409073223873627	1.0	1.0	0.9707317073170731
Annotation Cluster 27	Enrichment Score: 1.3743617621712136
Category	Term	Count	%	PValue	Genes	List Total	Pop Hits	Pop Total	Fold Enrichment	Bonferroni	Benjamini	FDR
UP_KW_LIGAND	KW-0862~Zinc	53	13.984168865435356	0.004558808652129041	RBM27, APP, TCF20, AKAP13, LASP1, ZNF609, TRIM2, CHAMP1, TNS1, MORC3, ZNF362, WRNIP1, ARFGAP3, PHF20L1, ADAM19, ZEB2, NFX1, ZNF638, ZNF516, ARHGEF2, ZNF598, L3MBTL3, KDM3B, MTMR3, KMT2C, MYCBP2, WIZ, AGAP1, AGAP3, ASAP2, FGD3, NLN, ZNRF1, ABLIM1, MTA1, RACGAP1, ZSWIM8, MTA2, PDZD8, PDLIM4, PDLIM7, GIT2, ZFHX3, PHC2, MAP3K1, MYO9B, NUP153, GATAD2A, PIKFYVE, ZNF618, STAC2, NBR1, RAD18	94	2163	5143	1.3406271824986966	0.07049928943615658	0.07294093843406466	0.07294093843406466
GOTERM_MF_DIRECT	GO:0046872~metal ion binding	43	11.345646437994723	0.11758129995603535	RBM27, KDM3B, MTMR3, KMT2C, MYCBP2, AGAP1, TCF20, SLC1A5, ASAP2, AGAP3, TENT4B, FGD3, NLN, ZNRF1, AKAP13, ABLIM1, LASP1, MTA1, RACGAP1, TRIM2, MTA2, PDZD8, PDLIM4, PDLIM7, TNS1, GIT2, PDGFRA, MAP3K1, IRF2BP2, MYO9B, WRNIP1, NUP153, PHF20L1, ADAM19, ZEB2, PIKFYVE, ZNF618, PITPNM2, STAC2, ZNF516, ARHGEF2, ZNF598, RAD18	348	1818	18092	1.2296511260321434	1.0	0.6980459453086149	0.6414878516588763
UP_KW_LIGAND	KW-0479~Metal-binding	49	12.928759894459102	0.14051577799169615	RBM27, APP, TCF20, EFCAB7, AKAP13, ZNF609, TRIM2, CHAMP1, TNS1, PDGFRA, MORC3, ZNF362, WRNIP1, ADAM19, ZEB2, STIM1, NFX1, ZNF638, ARHGEF2, ZNF598, NOTCH3, L3MBTL3, KDM3B, MTMR3, KMT2C, AGAP1, AGAP3, SLC1A5, ASAP2, FGD3, ZNRF1, ABLIM1, MTA1, RACGAP1, ZSWIM8, MTA2, PDZD8, PDLIM7, GIT2, ZFHX3, PHC2, MYO9B, NUP153, GATAD2A, PIKFYVE, ZNF618, STAC2, NBR1, RAD18	94	2343	5143	1.1442277131518968	0.9113239097977684	0.5620631119667846	0.5620631119667846
Annotation Cluster 28	Enrichment Score: 1.3014659813134006
Category	Term	Count	%	PValue	Genes	List Total	Pop Hits	Pop Total	Fold Enrichment	Bonferroni	Benjamini	FDR
INTERPRO	IPR051700:STE20_Ser-Thr_kinase	3	0.79155672823219	0.017957572699639917	MINK1, TNIK, MAP4K4	378	11	19679	14.198412698412698	0.9999999993453593	0.3613187472496514	0.3492438276757556
INTERPRO	IPR001180:CNH_dom	3	0.79155672823219	0.0605032701586171	MINK1, TNIK, MAP4K4	378	21	19679	7.437263794406651	1.0	0.6585128519557192	0.6365059957206952
UP_SEQ_FEATURE	DOMAIN:CNH	3	0.79155672823219	0.06634304508863662	MINK1, TNIK, MAP4K4	374	21	18475	7.056913674560733	0.9999999981596956	0.4859628052742632	0.45444985885716077
SMART	SM00036:CNH	3	0.79155672823219	0.08636030977003456	MINK1, TNIK, MAP4K4	261	19	9988	6.042347247428917	0.9999999775551459	0.7321852350068146	0.7171660506989826
Annotation Cluster 29	Enrichment Score: 1.2599900848044667
Category	Term	Count	%	PValue	Genes	List Total	Pop Hits	Pop Total	Fold Enrichment	Bonferroni	Benjamini	FDR
GOTERM_CC_DIRECT	GO:0001725~stress fiber	5	1.3192612137203166	0.021454701549458832	ABLIM1, PPP1R12A, XIRP1, PDLIM4, PDLIM7	362	57	19412	4.703886788795192	0.9995369254981301	0.19986748285548492	0.18349415798879265
INTERPRO	IPR001781:Znf_LIM	5	1.3192612137203166	0.05363068272472466	LASP1, ABLIM1, MTA1, PDLIM4, PDLIM7	378	74	19679	3.5176247676247674	1.0	0.6266372834154684	0.6056956775429719
UP_SEQ_FEATURE	DOMAIN:LIM zinc-binding	5	1.3192612137203166	0.06259499187122178	LASP1, ABLIM1, MTA1, PDLIM4, PDLIM7	374	74	18475	3.337729440670617	0.9999999940476296	0.47026493892994825	0.4397699428901222
SMART	SM00132:LIM	5	1.3192612137203166	0.12663806623989488	LASP1, ABLIM1, MTA1, PDLIM4, PDLIM7	261	74	9988	2.585689137413275	0.9999999999965891	0.8231474305593167	0.806262355060664
Annotation Cluster 30	Enrichment Score: 1.1666735912976716
Category	Term	Count	%	PValue	Genes	List Total	Pop Hits	Pop Total	Fold Enrichment	Bonferroni	Benjamini	FDR
UP_KW_BIOLOGICAL_PROCESS	KW-0509~mRNA transport	4	1.0554089709762533	0.01893973747147618	NDC1, RBM27, NUP107, NUP98	101	34	5946	6.926033779848574	0.6155992229941086	0.15783114559563483	0.14836127685989672
UP_KW_CELLULAR_COMPONENT	KW-0906~Nuclear pore complex	3	0.79155672823219	0.029918160563167304	NDC1, RBM27, NUP98	185	16	10741	10.88614864864865	0.5727968140977031	0.0998606779196065	0.07846196122254796
UP_KW_BIOLOGICAL_PROCESS	KW-0811~Translocation	3	0.79155672823219	0.15085428516721444	NDC1, RBM27, NUP98	101	41	5946	4.307655155759478	0.9997187379647005	0.6857012962146112	0.6445592184417344
UP_KW_BIOLOGICAL_PROCESS	KW-0653~Protein transport	7	1.8469656992084433	0.2520223983134979	NDC1, RBM27, NUP107, SNX17, FHIP1B, NUP98, ARFGAP3	101	253	5946	1.6288498415058899	0.9999995052000444	0.8335526795757682	0.7835395188012222
Annotation Cluster 31	Enrichment Score: 1.1452088081906195
Category	Term	Count	%	PValue	Genes	List Total	Pop Hits	Pop Total	Fold Enrichment	Bonferroni	Benjamini	FDR
INTERPRO	IPR000159:RA_dom	4	1.0554089709762533	0.040895124581890624	SNX17, RASSF8, MYO9B, RIN2	378	40	19679	5.206084656084656	1.0	0.5891927208279797	0.5695024756589213
UP_SEQ_FEATURE	DOMAIN:Ras-associating	4	1.0554089709762533	0.04655340167637844	SNX17, RASSF8, MYO9B, RIN2	374	40	18475	4.939839572192513	0.9999991413078909	0.45467155637262946	0.4251877353109231
SMART	SM00314:RA	3	0.79155672823219	0.19264184071016155	RASSF8, MYO9B, RIN2	261	31	9988	3.703374119391917	1.0	0.9632092035508077	0.9434510660420733
Annotation Cluster 32	Enrichment Score: 1.1073104498052229
Category	Term	Count	%	PValue	Genes	List Total	Pop Hits	Pop Total	Fold Enrichment	Bonferroni	Benjamini	FDR
GOTERM_BP_DIRECT	GO:0032007~negative regulation of TOR signaling	4	1.0554089709762533	0.011611636357995052	DEPTOR, AKT1S1, TSC2, HIF1A	361	24	18085	8.34949215143121	0.9999999753716297	0.395587338650786	0.3934761320402414
GOTERM_BP_DIRECT	GO:1904262~negative regulation of TORC1 signaling	3	0.79155672823219	0.17464932134564531	DEPTOR, AKT1S1, TSC2	361	38	18085	3.9550225980463622	1.0	1.0	0.9953271028037384
KEGG_PATHWAY	shr04150:mTOR signaling pathway	6	1.58311345646438	0.2349677843241127	DEPTOR, AKT1S1, DVL2, TSC2, EIF4B, LRP6	181	158	8616	1.8076788586614447	1.0	0.8800611558321312	0.8501561650999714
Annotation Cluster 33	Enrichment Score: 1.077067610045874
Category	Term	Count	%	PValue	Genes	List Total	Pop Hits	Pop Total	Fold Enrichment	Bonferroni	Benjamini	FDR
UP_SEQ_FEATURE	REPEAT:Filamin	3	0.79155672823219	0.013324066135172447	TRIM2, MYCBP2, FLNC	374	9	18475	16.46613190730838	0.9803601180758881	0.15015197606175104	0.1404151585014327
INTERPRO	IPR017868:Filamin/ABP280_repeat-like	3	0.79155672823219	0.014879204223351625	TRIM2, MYCBP2, FLNC	378	10	19679	15.618253968253967	0.9999999747517426	0.3046321285728306	0.2944516204200111
INTERPRO	IPR014756:Ig_E-set	4	1.0554089709762533	0.24826967227576927	TRIM2, MYCBP2, NFATC3, FLNC	378	90	19679	2.313815402704291	1.0	1.0	0.967409948542024
INTERPRO	IPR013783:Ig-like_fold	8	2.1108179419525066	0.9990550156837913	IGSF11, PDGFRA, TRIM2, MYCBP2, NBR1, NFATC3, FLNC, NEO1	378	926	19679	0.4497697327070977	1.0	1.0	0.9990550156837913
Annotation Cluster 34	Enrichment Score: 1.0030193105097174
Category	Term	Count	%	PValue	Genes	List Total	Pop Hits	Pop Total	Fold Enrichment	Bonferroni	Benjamini	FDR
GOTERM_CC_DIRECT	GO:0016581~NuRD complex	3	0.79155672823219	0.03484939685281094	MTA1, MTA2, GATAD2A	362	16	19412	10.054558011049723	0.9999964790440603	0.2803792383157971	0.2574103176628081
INTERPRO	IPR000679:Znf_GATA	3	0.79155672823219	0.036795096827996844	MTA1, MTA2, GATAD2A	378	16	19679	9.76140873015873	1.0	0.5665928838143921	0.5476579031213662
GOTERM_MF_DIRECT	GO:0043565~sequence-specific DNA binding	5	1.3192612137203166	0.1873917487326044	MTA1, MTA2, GATAD2A, ETV6, ELK3	348	117	18092	2.221731014834463	1.0	0.8788673015559146	0.8076584370375248
KEGG_PATHWAY	shr03082:ATP-dependent chromatin remodeling	4	1.0554089709762533	0.40475020532292927	MTA1, SRCAP, MTA2, GATAD2A	181	110	8616	1.7309894525364138	1.0	1.0	0.9707317073170731
Annotation Cluster 35	Enrichment Score: 0.9443504454772164
Category	Term	Count	%	PValue	Genes	List Total	Pop Hits	Pop Total	Fold Enrichment	Bonferroni	Benjamini	FDR
GOTERM_BP_DIRECT	GO:1902895~positive regulation of miRNA transcription	5	1.3192612137203166	0.00875356666779931	NOTCH3, NGFR, JUN, STAT3, HIF1A	361	41	18085	6.109384501047226	0.9999981273505034	0.3594050188814145	0.3574869133770441
GOTERM_BP_DIRECT	GO:0045648~positive regulation of erythrocyte differentiation	4	1.0554089709762533	0.01030981708599121	MED1, STAT3, MAPK14, HIF1A	361	23	18085	8.712513549319523	0.999999822624534	0.3594050188814145	0.3574869133770441
KEGG_PATHWAY	shr05161:Hepatitis B	9	2.3746701846965697	0.015838331065736705	RB1, STAT5B, JUN, MAP3K1, DDX3X, SRC, STAT3, NFATC3, MAPK14	181	155	8616	2.763999287114596	0.9627017970559666	0.3072422070170456	0.2968019378465634
KEGG_PATHWAY	shr04917:Prolactin signaling pathway	6	1.58311345646438	0.016144428159733604	SHC4, STAT5B, SRC, SHC1, STAT3, MAPK14	181	71	8616	4.022721967162089	0.965016923859195	0.3072422070170456	0.2968019378465634
KEGG_PATHWAY	shr05203:Viral carcinogenesis	10	2.638522427440633	0.018023754147596317	RB1, LYN, CDC20, STAT5B, JUN, DDX3X, RBL1, SRC, STAT3, SCRIB	181	190	8616	2.505379470776388	0.9764059580569023	0.30940777953373677	0.2988939229476389
KEGG_PATHWAY	shr04659:Th17 cell differentiation	6	1.58311345646438	0.060016088792318414	STAT5B, JUN, STAT3, NFATC3, MAPK14, HIF1A	181	101	8616	2.827854056123844	0.9999970972704451	0.5262836340248863	0.5084002095677299
GOTERM_BP_DIRECT	GO:0042127~regulation of cell population proliferation	5	1.3192612137203166	0.0727190627288684	STAT5B, JUN, SHC1, STAT3, DVL2	361	79	18085	3.1706932220624844	1.0	1.0	0.9953271028037384
KEGG_PATHWAY	shr04658:Th1 and Th2 cell differentiation	5	1.3192612137203166	0.09215273049232038	STAT5B, NOTCH3, JUN, NFATC3, MAPK14	181	82	8616	2.902573777118987	0.9999999977580026	0.6845417217526286	0.6612805952853062
KEGG_PATHWAY	shr05167:Kaposi sarcoma-associated herpesvirus infection	8	2.1108179419525066	0.09270675356223226	RB1, LYN, JUN, SRC, STAT3, NFATC3, MAPK14, HIF1A	181	185	8616	2.0584739435568165	0.9999999980229316	0.6845417217526286	0.6612805952853062
KEGG_PATHWAY	shr04935:Growth hormone synthesis, secretion and action	6	1.58311345646438	0.10343078458611517	SHC4, STAT5B, MAP3K1, SHC1, STAT3, MAPK14	181	119	8616	2.400111425785784	0.9999999998292867	0.6845417217526286	0.6612805952853062
KEGG_PATHWAY	shr05235:PD-L1 expression and PD-1 checkpoint pathway in cancer	5	1.3192612137203166	0.11539587397842932	JUN, STAT3, NFATC3, MAPK14, HIF1A	181	89	8616	2.6742814575703022	0.9999999999892778	0.6845417217526286	0.6612805952853062
KEGG_PATHWAY	shr05163:Human cytomegalovirus infection	9	2.3746701846965697	0.11871519182268947	RB1, PDGFRA, AKAP13, SRC, STAT3, NFATC3, TSC2, RIPK1, MAPK14	181	235	8616	1.8230633595862231	0.9999999999950574	0.6845417217526286	0.6612805952853062
KEGG_PATHWAY	shr05417:Lipid and atherosclerosis	8	2.1108179419525066	0.1349100062845625	LYN, JUN, SRC, STAT3, NFATC3, MAPK14, LDLR, HSPD1	181	204	8616	1.8667533311667208	0.9999999999998918	0.694786532365497	0.6711772812656984
KEGG_PATHWAY	shr05418:Fluid shear stress and atherosclerosis	6	1.58311345646438	0.15203508632012275	MEF2A, MEF2C, JUN, SRC, ARHGEF2, MAPK14	181	135	8616	2.1156537753222837	0.9999999999999982	0.7596674717902228	0.7338535285740502
KEGG_PATHWAY	shr04625:C-type lectin receptor signaling pathway	5	1.3192612137203166	0.16849314886774042	PAK1, JUN, SRC, NFATC3, MAPK14	181	103	8616	2.3107868905219116	1.0	0.7689941003116088	0.742863232825292
KEGG_PATHWAY	shr05135:Yersinia infection	6	1.58311345646438	0.1689067237966833	GIT2, JUN, SRC, NFATC3, MAPK14, DOCK1	181	140	8616	2.0400947119179165	1.0	0.7689941003116088	0.742863232825292
KEGG_PATHWAY	shr04926:Relaxin signaling pathway	5	1.3192612137203166	0.29291012569554997	SHC4, JUN, SRC, SHC1, MAPK14	181	131	8616	1.8168782421660832	1.0	0.9838497643622074	0.9504179762528119
KEGG_PATHWAY	shr04912:GnRH signaling pathway	4	1.0554089709762533	0.3248111928998657	JUN, MAP3K1, SRC, MAPK14	181	96	8616	1.9834254143646408	1.0	1.0	0.9707317073170731
KEGG_PATHWAY	shr04933:AGE-RAGE signaling pathway in diabetic complications	4	1.0554089709762533	0.3535222003504209	STAT5B, JUN, STAT3, MAPK14	181	101	8616	1.885236037415896	1.0	1.0	0.9707317073170731
KEGG_PATHWAY	shr04148:Efferocytosis	5	1.3192612137203166	0.4164069342583726	MEGF10, NFATC3, MAPK14, HIF1A, DOCK1	181	157	8616	1.5159939472850759	1.0	1.0	0.9707317073170731
GOTERM_BP_DIRECT	GO:0007179~transforming growth factor beta receptor signaling pathway	3	0.79155672823219	0.4213566759450875	JUN, SRC, STAT3	361	72	18085	2.087373037857802	1.0	1.0	0.9953271028037384
KEGG_PATHWAY	shr05207:Chemical carcinogenesis - receptor activation	5	1.3192612137203166	0.5646429702299816	RB1, STAT5B, JUN, SRC, STAT3	181	190	8616	1.252689735388194	1.0	1.0	0.9707317073170731
KEGG_PATHWAY	shr05171:Coronavirus disease - COVID-19	5	1.3192612137203166	0.7000738409686847	JUN, STAT3, RPL13, RPL23A, MAPK14	181	226	8616	1.0531462377157386	1.0	1.0	0.9707317073170731
KEGG_PATHWAY	shr05162:Measles	3	0.79155672823219	0.7237843382891544	STAT5B, JUN, STAT3	181	121	8616	1.1802200812748276	1.0	1.0	0.9707317073170731
Annotation Cluster 36	Enrichment Score: 0.8831421620996404
Category	Term	Count	%	PValue	Genes	List Total	Pop Hits	Pop Total	Fold Enrichment	Bonferroni	Benjamini	FDR
KEGG_PATHWAY	shr04070:Phosphatidylinositol signaling system	6	1.58311345646438	0.05024483340638248	ITPKC, PIKFYVE, MTMR3, INPP5F, PPIP5K2, INPPL1	181	96	8616	2.9751381215469612	0.9999755655290177	0.49287788960546625	0.47612961180333874
KEGG_PATHWAY	shr00562:Inositol phosphate metabolism	5	1.3192612137203166	0.05829083994871623	ITPKC, PIKFYVE, MTMR3, INPP5F, INPPL1	181	70	8616	3.4001578531965273	0.9999957649383392	0.5262836340248863	0.5084002095677299
GOTERM_BP_DIRECT	GO:0046856~phosphatidylinositol dephosphorylation	3	0.79155672823219	0.10017045354962499	MTMR3, INPP5F, INPPL1	361	27	18085	5.56632810095414	1.0	1.0	0.9953271028037384
KEGG_PATHWAY	shr01100:Metabolic pathways	10	2.638522427440633	0.9999999711047748	ITPKC, PIKFYVE, PFKFB3, MTMR3, INPP5F, LOC105750365, GFPT2, KMT2C, INPPL1, EHMT1	181	1565	8616	0.3041674756853123	1.0	1.0	0.9999999711047748
Annotation Cluster 37	Enrichment Score: 0.8479805894451468
Category	Term	Count	%	PValue	Genes	List Total	Pop Hits	Pop Total	Fold Enrichment	Bonferroni	Benjamini	FDR
INTERPRO	IPR001752:Kinesin_motor_dom	4	1.0554089709762533	0.06094206342006656	KIF26B, KIF13B, KIF1A, KIF20B	378	47	19679	4.430710345603963	1.0	0.6585128519557192	0.6365059957206952
UP_SEQ_FEATURE	DOMAIN:Kinesin motor	4	1.0554089709762533	0.06902908689824255	KIF26B, KIF13B, KIF1A, KIF20B	374	47	18475	4.204118784844692	0.9999999992088098	0.49330542588256265	0.46131633683215756
INTERPRO	IPR036961:Kinesin_motor_dom_sf	5	1.3192612137203166	0.08047021941886667	KIF26B, KIF13B, MYO9B, KIF1A, KIF20B	378	85	19679	3.062402738873327	1.0	0.7761053393538628	0.7501686570618314
SMART	SM00129:KISc	4	1.0554089709762533	0.12293808818142209	KIF26B, KIF13B, KIF1A, KIF20B	261	47	9988	3.2568680198907636	0.9999999999922214	0.8231474305593167	0.806262355060664
INTERPRO	IPR019821:Kinesin_motor_CS	3	0.79155672823219	0.21311058981823425	KIF13B, KIF1A, KIF20B	378	45	19679	3.470723104056437	1.0	1.0	0.967409948542024
GOTERM_MF_DIRECT	GO:0003777~microtubule motor activity	3	0.79155672823219	0.2205405635557248	KIF26B, KIF13B, KIF1A	348	46	18092	3.3905547226386807	1.0	0.9668060603403821	0.8884720938309268
GOTERM_BP_DIRECT	GO:0007018~microtubule-based movement	4	1.0554089709762533	0.22906115668033677	KIF26B, KIF13B, KIF1A, KIF20B	361	83	18085	2.4143109835463736	1.0	1.0	0.9953271028037384
KEGG_PATHWAY	shr04814:Motor proteins	6	1.58311345646438	0.3671465062702007	KIF26B, KIF13B, MYO9B, KIF1A, HOOK3, KIF20B	181	191	8616	1.4953573804633942	1.0	1.0	0.9707317073170731
Annotation Cluster 38	Enrichment Score: 0.8440373940340635
Category	Term	Count	%	PValue	Genes	List Total	Pop Hits	Pop Total	Fold Enrichment	Bonferroni	Benjamini	FDR
GOTERM_MF_DIRECT	GO:0042826~histone deacetylase binding	6	1.58311345646438	0.030745088364120772	NCOR2, MEF2A, MEF2C, MTA1, MTA2, HIF1A	348	91	18092	3.4278135657446	0.999999564059821	0.28273424397593416	0.25982613892031475
GOTERM_MF_DIRECT	GO:0003714~transcription corepressor activity	7	1.8469656992084433	0.06416365524076428	NCOR2, MED1, DAXX, URI1, MTA1, IRF2BP2, MTA2	348	147	18092	2.4756431308155444	0.9999999999999689	0.46296545089105307	0.4254543909041447
INTERPRO	IPR017884:SANT_dom	3	0.79155672823219	0.0880285692349331	NCOR2, MTA1, MTA2	378	26	19679	6.007020757020757	1.0	0.8150959981869885	0.7878562861653153
UP_SEQ_FEATURE	DOMAIN:SANT	3	0.79155672823219	0.09621507757226605	NCOR2, MTA1, MTA2	374	26	18475	5.6998148909913615	0.999999999999866	0.6044691614120508	0.5652715024808939
INTERPRO	IPR001005:SANT/Myb	3	0.79155672823219	0.26992793109469865	NCOR2, MTA1, MTA2	378	53	19679	2.946840371368673	1.0	1.0	0.967409948542024
SMART	SM00717:SANT	3	0.79155672823219	0.33752071092847163	NCOR2, MTA1, MTA2	261	46	9988	2.495752123938031	1.0	1.0	0.9845360824742269
INTERPRO	IPR009057:Homeodomain-like_sf	5	1.3192612137203166	0.811443655461882	NCOR2, ZEB2, ZFHX3, MTA1, MTA2	378	291	19679	0.8945162639320714	1.0	1.0	0.967409948542024
Annotation Cluster 39	Enrichment Score: 0.8329821387216402
Category	Term	Count	%	PValue	Genes	List Total	Pop Hits	Pop Total	Fold Enrichment	Bonferroni	Benjamini	FDR
UP_SEQ_FEATURE	DOMAIN:Death	3	0.79155672823219	0.07787161389966328	NGFR, RIPK1, ANK3	374	23	18475	6.443269007207626	0.9999999999517077	0.5338801979564639	0.4992599803415397
SMART	SM00005:DEATH	3	0.79155672823219	0.11096629179951238	NGFR, RIPK1, ANK3	261	22	9988	5.218390804597701	0.9999999998905906	0.8231474305593167	0.806262355060664
INTERPRO	IPR000488:Death_dom	3	0.79155672823219	0.11218671970078918	NGFR, RIPK1, ANK3	378	30	19679	5.206084656084656	1.0	0.9351564420772926	0.9039044273035014
INTERPRO	IPR011029:DEATH-like_dom_sf	3	0.79155672823219	0.48035215854188906	NGFR, RIPK1, ANK3	378	84	19679	1.8593159486016628	1.0	1.0	0.967409948542024
Annotation Cluster 40	Enrichment Score: 0.8327456426828687
Category	Term	Count	%	PValue	Genes	List Total	Pop Hits	Pop Total	Fold Enrichment	Bonferroni	Benjamini	FDR
KEGG_PATHWAY	shr05224:Breast cancer	8	2.1108179419525066	0.03757346581614619	SHC4, RB1, NOTCH3, JUN, SHC1, NCOA3, DVL2, LRP6	181	150	8616	2.53878453038674	0.9996252659688606	0.45288178791611294	0.43749260094808967
KEGG_PATHWAY	shr05226:Gastric cancer	6	1.58311345646438	0.20839624336280788	SHC4, RB1, SHC1, GAB1, DVL2, LRP6	181	151	8616	1.8914785408510482	1.0	0.8585925226547685	0.8294170485839754
KEGG_PATHWAY	shr05214:Glioma	4	1.0554089709762533	0.22831470525049175	SHC4, RB1, PDGFRA, SHC1	181	79	8616	2.41023847821526	1.0	0.8782204098472863	0.8483779687359707
KEGG_PATHWAY	shr05225:Hepatocellular carcinoma	6	1.58311345646438	0.26104321063170133	SHC4, RB1, SHC1, GAB1, DVL2, LRP6	181	165	8616	1.730989452536414	1.0	0.9271534722436289	0.895648257167389
Annotation Cluster 41	Enrichment Score: 0.8164857805538361
Category	Term	Count	%	PValue	Genes	List Total	Pop Hits	Pop Total	Fold Enrichment	Bonferroni	Benjamini	FDR
UP_SEQ_FEATURE	DOMAIN:Chromo	3	0.79155672823219	0.12907903208902932	CHD9, MSL3, CHD1	374	31	18475	4.780489908573401	1.0	0.7879199250434499	0.736826141508209
INTERPRO	IPR000953:Chromo/chromo_shadow_dom	3	0.79155672823219	0.1312860360207882	CHD9, MSL3, CHD1	378	33	19679	4.732804232804233	1.0	1.0	0.967409948542024
INTERPRO	IPR016197:Chromo-like_dom_sf	3	0.79155672823219	0.15105761059151773	CHD9, MSL3, CHD1	378	36	19679	4.338403880070547	1.0	1.0	0.967409948542024
SMART	SM00298:CHROMO	3	0.79155672823219	0.21175809978369078	CHD9, MSL3, CHD1	261	33	9988	3.478927203065134	1.0	0.9831626061385644	0.9629951680639272
Annotation Cluster 42	Enrichment Score: 0.7576598592625134
Category	Term	Count	%	PValue	Genes	List Total	Pop Hits	Pop Total	Fold Enrichment	Bonferroni	Benjamini	FDR
INTERPRO	IPR000306:Znf_FYVE	3	0.79155672823219	0.1184694953227708	FGD3, PIKFYVE, MTMR3	378	31	19679	5.038146441372247	1.0	0.9805241208629328	0.9477559625821664
INTERPRO	IPR017455:Znf_FYVE-rel	3	0.79155672823219	0.15777363359370888	FGD3, PIKFYVE, MTMR3	378	37	19679	4.221149721149721	1.0	1.0	0.967409948542024
UP_SEQ_FEATURE	DOMAIN:FYVE-type	3	0.79155672823219	0.17126754007091943	FGD3, PIKFYVE, MTMR3	374	37	18475	4.005275328804741	1.0	0.9650267161688346	0.9024481919121524
SMART	SM00064:FYVE	3	0.79155672823219	0.19264184071016155	FGD3, PIKFYVE, MTMR3	261	31	9988	3.703374119391917	1.0	0.9632092035508077	0.9434510660420733
INTERPRO	IPR011011:Znf_FYVE_PHD	5	1.3192612137203166	0.2640183170587544	PHF20L1, FGD3, PIKFYVE, MTMR3, KMT2C	378	136	19679	1.9140017117958295	1.0	1.0	0.967409948542024
Annotation Cluster 43	Enrichment Score: 0.727946284356769
Category	Term	Count	%	PValue	Genes	List Total	Pop Hits	Pop Total	Fold Enrichment	Bonferroni	Benjamini	FDR
INTERPRO	IPR000591:DEP_dom	3	0.79155672823219	0.08226344070733892	PIKFYVE, DEPTOR, DVL2	378	25	19679	6.247301587301587	1.0	0.7868970107005288	0.7605996812940845
UP_SEQ_FEATURE	DOMAIN:DEP	3	0.79155672823219	0.0899712281260426	PIKFYVE, DEPTOR, DVL2	374	25	18475	5.927807486631016	0.9999999999989927	0.5991265872938746	0.560275375148538
SMART	SM00049:DEP	3	0.79155672823219	0.11953295431882945	PIKFYVE, DEPTOR, DVL2	261	23	9988	4.991504247876062	0.9999999999834401	0.8231474305593167	0.806262355060664
INTERPRO	IPR036388:WH-like_DNA-bd_sf	6	1.58311345646438	0.4756518605899521	PIKFYVE, DEPTOR, DVL2, ETV6, PLEC, ELK3	378	237	19679	1.3179961154644697	1.0	1.0	0.967409948542024
INTERPRO	IPR036390:WH_DNA-bd_sf	5	1.3192612137203166	0.5447298897629862	PIKFYVE, DEPTOR, DVL2, ETV6, ELK3	378	203	19679	1.282286861104595	1.0	1.0	0.967409948542024
Annotation Cluster 44	Enrichment Score: 0.6840320526668547
Category	Term	Count	%	PValue	Genes	List Total	Pop Hits	Pop Total	Fold Enrichment	Bonferroni	Benjamini	FDR
GOTERM_MF_DIRECT	GO:0035091~phosphatidylinositol binding	5	1.3192612137203166	0.09770561975631885	NUMA1, SH3PXD2A, SNX17, RPS6KC1, PITPNM2	348	91	18092	2.856511304787167	1.0	0.6192423738609938	0.5690692177699112
INTERPRO	IPR001683:PX_dom	3	0.79155672823219	0.22016827378109824	SH3PXD2A, SNX17, RPS6KC1	378	46	19679	3.395272601794341	1.0	1.0	0.967409948542024
UP_SEQ_FEATURE	DOMAIN:PX	3	0.79155672823219	0.23771538683505097	SH3PXD2A, SNX17, RPS6KC1	374	46	18475	3.221634503603813	1.0	1.0	0.9383561643835616
INTERPRO	IPR036871:PX_dom_sf	3	0.79155672823219	0.24855687613279778	SH3PXD2A, SNX17, RPS6KC1	378	50	19679	3.1236507936507936	1.0	1.0	0.967409948542024
SMART	SM00312:PX	3	0.79155672823219	0.29900770509090896	SH3PXD2A, SNX17, RPS6KC1	261	42	9988	2.7334428024083195	1.0	1.0	0.9845360824742269
Annotation Cluster 45	Enrichment Score: 0.6519507765035691
Category	Term	Count	%	PValue	Genes	List Total	Pop Hits	Pop Total	Fold Enrichment	Bonferroni	Benjamini	FDR
INTERPRO	IPR018979:FERM_N	3	0.79155672823219	0.10599520525466005	EPB41L2, FRMD4A, PTPN13	378	29	19679	5.385604816639299	1.0	0.9162696632013946	0.8856488261278262
INTERPRO	IPR018980:FERM_PH-like_C	3	0.79155672823219	0.10599520525466005	EPB41L2, FRMD4A, PTPN13	378	29	19679	5.385604816639299	1.0	0.9162696632013946	0.8856488261278262
SMART	SM01196:FERM_C	3	0.79155672823219	0.17377447213255626	EPB41L2, FRMD4A, PTPN13	261	29	9988	3.958779231074118	0.9999999999999999	0.9632092035508077	0.9434510660420733
INTERPRO	IPR000299:FERM_domain	3	0.79155672823219	0.2628024269120045	EPB41L2, FRMD4A, PTPN13	378	52	19679	3.0035103785103785	1.0	1.0	0.967409948542024
INTERPRO	IPR019748:FERM_central	3	0.79155672823219	0.2628024269120045	EPB41L2, FRMD4A, PTPN13	378	52	19679	3.0035103785103785	1.0	1.0	0.967409948542024
INTERPRO	IPR014352:FERM/acyl-CoA-bd_prot_sf	3	0.79155672823219	0.26992793109469865	EPB41L2, FRMD4A, PTPN13	378	53	19679	2.946840371368673	1.0	1.0	0.967409948542024
INTERPRO	IPR019749:Band_41_domain	3	0.79155672823219	0.26992793109469865	EPB41L2, FRMD4A, PTPN13	378	53	19679	2.946840371368673	1.0	1.0	0.967409948542024
INTERPRO	IPR035963:FERM_2	3	0.79155672823219	0.26992793109469865	EPB41L2, FRMD4A, PTPN13	378	53	19679	2.946840371368673	1.0	1.0	0.967409948542024
UP_SEQ_FEATURE	DOMAIN:FERM	3	0.79155672823219	0.282763841608883	EPB41L2, FRMD4A, PTPN13	374	52	18475	2.8499074454956808	1.0	1.0	0.9383561643835616
SMART	SM00295:B41	3	0.79155672823219	0.4031881156205076	EPB41L2, FRMD4A, PTPN13	261	53	9988	2.1661244849273475	1.0	1.0	0.9845360824742269
Annotation Cluster 46	Enrichment Score: 0.6338013306810008
Category	Term	Count	%	PValue	Genes	List Total	Pop Hits	Pop Total	Fold Enrichment	Bonferroni	Benjamini	FDR
GOTERM_MF_DIRECT	GO:0042826~histone deacetylase binding	6	1.58311345646438	0.030745088364120772	NCOR2, MEF2A, MEF2C, MTA1, MTA2, HIF1A	348	91	18092	3.4278135657446	0.999999564059821	0.28273424397593416	0.25982613892031475
GOTERM_MF_DIRECT	GO:0046983~protein dimerization activity	5	1.3192612137203166	0.46722898584222655	MEF2A, MEF2C, ZNF618, NCOA3, HIF1A	348	182	18092	1.4282556523935834	1.0	1.0	0.9209401709401709
GOTERM_MF_DIRECT	GO:0046982~protein heterodimerization activity	4	1.0554089709762533	0.873555464496817	MEF2A, FXR1, MEF2C, HIF1A	348	257	18092	0.8091596225233686	1.0	1.0	0.9209401709401709
Annotation Cluster 47	Enrichment Score: 0.5895261974811196
Category	Term	Count	%	PValue	Genes	List Total	Pop Hits	Pop Total	Fold Enrichment	Bonferroni	Benjamini	FDR
INTERPRO	IPR049730:SNF2/RAD54-like_C	3	0.79155672823219	0.16454443052588857	SRCAP, CHD9, CHD1	378	38	19679	4.110066833751044	1.0	1.0	0.967409948542024
GOTERM_MF_DIRECT	GO:0140658~ATP-dependent chromatin remodeler activity	3	0.79155672823219	0.1648349560600145	SRCAP, CHD9, CHD1	348	38	18092	4.104355716878403	1.0	0.7969855091973896	0.7324109903285181
INTERPRO	IPR001650:Helicase_C-like	5	1.3192612137203166	0.16797741735566063	DDX3X, SRCAP, CHD9, DDX21, CHD1	378	112	19679	2.3241449357520785	1.0	1.0	0.967409948542024
INTERPRO	IPR000330:SNF2_N	3	0.79155672823219	0.1713654552167001	SRCAP, CHD9, CHD1	378	39	19679	4.004680504680504	1.0	1.0	0.967409948542024
INTERPRO	IPR038718:SNF2-like_sf	3	0.79155672823219	0.1713654552167001	SRCAP, CHD9, CHD1	378	39	19679	4.004680504680504	1.0	1.0	0.967409948542024
INTERPRO	IPR014001:Helicase_ATP-bd	5	1.3192612137203166	0.18690954458646303	DDX3X, SRCAP, CHD9, DDX21, CHD1	378	117	19679	2.22482250260028	1.0	1.0	0.967409948542024
UP_SEQ_FEATURE	DOMAIN:Helicase C-terminal	5	1.3192612137203166	0.19081979389819748	DDX3X, SRCAP, CHD9, DDX21, CHD1	374	112	18475	2.2052855233002293	1.0	1.0	0.9383561643835616
UP_SEQ_FEATURE	DOMAIN:Helicase ATP-binding	5	1.3192612137203166	0.220098114991462	DDX3X, SRCAP, CHD9, DDX21, CHD1	374	119	18475	2.0755628454590394	1.0	1.0	0.9383561643835616
UP_KW_MOLECULAR_FUNCTION	KW-0347~Helicase	5	1.3192612137203166	0.22247734425704185	DDX3X, SRCAP, CHD9, DDX21, CHD1	147	127	7673	2.055010980770261	0.9998503913038386	0.7786707048996465	0.7564229704739422
SMART	SM00490:HELICc	5	1.3192612137203166	0.33343550270033906	DDX3X, SRCAP, CHD9, DDX21, CHD1	261	112	9988	1.7084017515051997	1.0	1.0	0.9845360824742269
SMART	SM00487:DEXDc	5	1.3192612137203166	0.34531250098112964	DDX3X, SRCAP, CHD9, DDX21, CHD1	261	114	9988	1.678429790952477	1.0	1.0	0.9845360824742269
GOTERM_MF_DIRECT	GO:0016787~hydrolase activity	3	0.79155672823219	0.8066879572947353	DDX3X, CHD9, DDX21	348	157	18092	0.9934109378431804	1.0	1.0	0.9209401709401709
UP_KW_MOLECULAR_FUNCTION	KW-0378~Hydrolase	12	3.16622691292876	0.9991777185571127	NLN, CTDP1, PFKFB3, DDX3X, SRCAP, CNP, CHD9, DDX21, PTPN12, PTPN13, CHD1, TNS1	147	1216	7673	0.5151047261009667	1.0	1.0	1.0
Annotation Cluster 48	Enrichment Score: 0.5448053670740232
Category	Term	Count	%	PValue	Genes	List Total	Pop Hits	Pop Total	Fold Enrichment	Bonferroni	Benjamini	FDR
INTERPRO	IPR003595:Tyr_Pase_cat	4	1.0554089709762533	0.12426394812312122	MTMR3, PTPN12, PTPN13, TNS1	378	64	19679	3.25380291005291	1.0	0.9919874788937871	0.9588362263857685
SMART	SM00404:PTPc_motif	4	1.0554089709762533	0.23234017138397747	MTMR3, PTPN12, PTPN13, TNS1	261	64	9988	2.3917624521072796	1.0	1.0	0.9845360824742269
GOTERM_MF_DIRECT	GO:0030946~protein tyrosine phosphatase activity, metal-dependent	3	0.79155672823219	0.2917494412668631	MTMR3, PTPN12, PTPN13	348	56	18092	2.7850985221674875	1.0	1.0	0.9209401709401709
GOTERM_MF_DIRECT	GO:0140793~histone H2AXY142 phosphatase activity	3	0.79155672823219	0.2917494412668631	MTMR3, PTPN12, PTPN13	348	56	18092	2.7850985221674875	1.0	1.0	0.9209401709401709
GOTERM_MF_DIRECT	GO:0004726~non-membrane spanning protein tyrosine phosphatase activity	3	0.79155672823219	0.3130496783394481	MTMR3, PTPN12, PTPN13	348	59	18092	2.6434833430742257	1.0	1.0	0.9209401709401709
INTERPRO	IPR029021:Prot-tyrosine_phosphatase-like	4	1.0554089709762533	0.3212118960107813	MTMR3, PTPN12, PTPN13, TNS1	378	104	19679	2.002340252340252	1.0	1.0	0.967409948542024
UP_KW_MOLECULAR_FUNCTION	KW-0904~Protein phosphatase	3	0.79155672823219	0.4195768843166998	PTPN12, PTPN13, TNS1	147	75	7673	2.0878911564625846	0.9999999946165027	0.8638347618284995	0.8391537686333996
INTERPRO	IPR016130:Tyr_Pase_AS	3	0.79155672823219	0.422523732545872	MTMR3, PTPN12, PTPN13	378	75	19679	2.082433862433862	1.0	1.0	0.967409948542024
Annotation Cluster 49	Enrichment Score: 0.4966186198787051
Category	Term	Count	%	PValue	Genes	List Total	Pop Hits	Pop Total	Fold Enrichment	Bonferroni	Benjamini	FDR
KEGG_PATHWAY	shr04660:T cell receptor signaling pathway	7	1.8469656992084433	0.03957219506063123	PAK1, JUN, NFATC3, PPP2R5D, PPP2R5C, MAPK14, NCK1	181	120	8616	2.7767955801104973	0.999755806962845	0.45288178791611294	0.43749260094808967
KEGG_PATHWAY	shr04114:Oocyte meiosis	5	1.3192612137203166	0.2602960633452242	CDC20, SLK, PPP2R5D, PPP2R5C, MAPK14	181	124	8616	1.919443949385136	1.0	0.9271534722436289	0.895648257167389
KEGG_PATHWAY	shr04071:Sphingolipid signaling pathway	4	1.0554089709762533	0.5029826717736912	PPP2R5D, GAB2, PPP2R5C, MAPK14	181	128	8616	1.4875690607734806	1.0	1.0	0.9707317073170731
KEGG_PATHWAY	shr04728:Dopaminergic synapse	3	0.79155672823219	0.7635164252809764	PPP2R5D, PPP2R5C, MAPK14	181	131	8616	1.0901269452996498	1.0	1.0	0.9707317073170731
KEGG_PATHWAY	shr04261:Adrenergic signaling in cardiomyocytes	3	0.79155672823219	0.831146827811931	PPP2R5D, PPP2R5C, MAPK14	181	152	8616	0.9395173015411457	1.0	1.0	0.9707317073170731
Annotation Cluster 50	Enrichment Score: 0.4893212541100348
Category	Term	Count	%	PValue	Genes	List Total	Pop Hits	Pop Total	Fold Enrichment	Bonferroni	Benjamini	FDR
GOTERM_MF_DIRECT	GO:0016887~ATP hydrolysis activity	10	2.638522427440633	0.14161082270621977	MORC3, NAV3, SRCAP, NAV1, MYO9B, WRNIP1, ATP7A, CHTF18, KIF20B, CHD1	348	309	18092	1.6824759141464867	1.0	0.7623098452927283	0.7005448684886266
INTERPRO	IPR003959:ATPase_AAA_core	3	0.79155672823219	0.2272449942374904	NAV3, WRNIP1, CHTF18	378	47	19679	3.323032759202972	1.0	1.0	0.967409948542024
UP_SEQ_FEATURE	DOMAIN:AAA+ ATPase	3	0.79155672823219	0.30523610347574887	NAV3, NAV1, CHTF18	374	55	18475	2.694457948468644	1.0	1.0	0.9383561643835616
INTERPRO	IPR003593:AAA+_ATPase	4	1.0554089709762533	0.5089383554086617	NAV3, NAV1, WRNIP1, CHTF18	378	141	19679	1.4769034485346542	1.0	1.0	0.967409948542024
SMART	SM00382:AAA	4	1.0554089709762533	0.7153224827828333	NAV3, NAV1, WRNIP1, CHTF18	261	141	9988	1.0856226732969212	1.0	1.0	0.9845360824742269
Annotation Cluster 51	Enrichment Score: 0.4724401918006083
Category	Term	Count	%	PValue	Genes	List Total	Pop Hits	Pop Total	Fold Enrichment	Bonferroni	Benjamini	FDR
INTERPRO	IPR013164:Cadherin_N	3	0.79155672823219	0.11218671970078918	PCDH7, LOC100926346, PCDH1	378	30	19679	5.206084656084656	1.0	0.9351564420772926	0.9039044273035014
INTERPRO	IPR050174:Protocadherin/Cadherin-CA	3	0.79155672823219	0.12483778720529756	PCDH7, LOC100926346, PCDH1	378	32	19679	4.880704365079365	1.0	0.9919874788937871	0.9588362263857685
UP_KW_BIOLOGICAL_PROCESS	KW-0130~Cell adhesion	6	1.58311345646438	0.2813714091042119	APP, EFS, PCDH7, CTNND1, LOC100926346, PCDH1	101	211	5946	1.674065036835437	0.999999933131037	0.8335526795757682	0.7835395188012222
INTERPRO	IPR020894:Cadherin_CS	3	0.79155672823219	0.42911636504689005	PCDH7, LOC100926346, PCDH1	378	76	19679	2.055033416875522	1.0	1.0	0.967409948542024
INTERPRO	IPR002126:Cadherin-like_dom	3	0.79155672823219	0.4550792598317433	PCDH7, LOC100926346, PCDH1	378	80	19679	1.9522817460317459	1.0	1.0	0.967409948542024
INTERPRO	IPR015919:Cadherin-like_sf	3	0.79155672823219	0.46780479157000404	PCDH7, LOC100926346, PCDH1	378	82	19679	1.904665118079752	1.0	1.0	0.967409948542024
UP_SEQ_FEATURE	DOMAIN:Cadherin	3	0.79155672823219	0.48238502099888575	PCDH7, LOC100926346, PCDH1	374	80	18475	1.8524398395721926	1.0	1.0	0.9383561643835616
GOTERM_BP_DIRECT	GO:0007156~homophilic cell adhesion via plasma membrane adhesion molecules	4	1.0554089709762533	0.5251839261363138	IGSF11, PCDH7, LOC100926346, PCDH1	361	139	18085	1.441638932621216	1.0	1.0	0.9953271028037384
SMART	SM00112:CA	3	0.79155672823219	0.6138168005995808	PCDH7, LOC100926346, PCDH1	261	79	9988	1.4532227557107522	1.0	1.0	0.9845360824742269
Annotation Cluster 52	Enrichment Score: 0.4714931966651117
Category	Term	Count	%	PValue	Genes	List Total	Pop Hits	Pop Total	Fold Enrichment	Bonferroni	Benjamini	FDR
UP_KW_BIOLOGICAL_PROCESS	KW-0221~Differentiation	6	1.58311345646438	0.1313866271985425	MEF2A, NOTCH3, MEF2C, NDRG4, ARHGEF2, NDRG1	101	160	5946	2.2076732673267325	0.9991263739719858	0.6857012962146112	0.6445592184417344
UP_KW_BIOLOGICAL_PROCESS	KW-0524~Neurogenesis	3	0.79155672823219	0.29265053896276294	NDRG4, ARHGEF2, NDRG1	101	64	5946	2.7595915841584158	0.9999999696819442	0.8335526795757682	0.7835395188012222
UP_KW_MOLECULAR_FUNCTION	KW-0217~Developmental protein	8	2.1108179419525066	0.383118844408855	MEF2A, NOTCH3, MEF2C, NDRG4, DVL2, ARHGEF2, NDRG1, LRP6	147	312	7673	1.3383917669631955	0.9999999546003371	0.8638347618284995	0.8391537686333996
UP_KW_MOLECULAR_FUNCTION	KW-9996~Developmental protein	8	2.1108179419525066	0.383118844408855	MEF2A, NOTCH3, MEF2C, NDRG4, DVL2, ARHGEF2, NDRG1, LRP6	147	312	7673	1.3383917669631955	0.9999999546003371	0.8638347618284995	0.8391537686333996
KEGG_PATHWAY	shr04371:Apelin signaling pathway	3	0.79155672823219	0.7779765313502722	MEF2A, NOTCH3, MEF2C	181	135	8616	1.0578268876611419	1.0	1.0	0.9707317073170731
Annotation Cluster 53	Enrichment Score: 0.42357959982764987
Category	Term	Count	%	PValue	Genes	List Total	Pop Hits	Pop Total	Fold Enrichment	Bonferroni	Benjamini	FDR
INTERPRO	IPR035892:C2_domain_sf	8	2.1108179419525066	0.0433698983698299	DOCK5, C2CD5, DOCK4, RGS3, DOCK7, DOCK1, TNS1, SYTL2	378	168	19679	2.479087931468884	1.0	0.617227699970628	0.5966005531849772
INTERPRO	IPR000008:C2_dom	3	0.79155672823219	0.7377071419306129	C2CD5, RGS3, SYTL2	378	136	19679	1.1484010270774976	1.0	1.0	0.967409948542024
UP_SEQ_FEATURE	DOMAIN:C2	3	0.79155672823219	0.7601996944883862	C2CD5, RGS3, SYTL2	374	135	18475	1.0977421271538919	1.0	1.0	0.9383561643835616
SMART	SM00239:C2	3	0.79155672823219	0.8311540348521665	C2CD5, RGS3, SYTL2	261	122	9988	0.9410212926323723	1.0	1.0	0.9845360824742269
Annotation Cluster 54	Enrichment Score: 0.323641379859252
Category	Term	Count	%	PValue	Genes	List Total	Pop Hits	Pop Total	Fold Enrichment	Bonferroni	Benjamini	FDR
UP_KW_BIOLOGICAL_PROCESS	KW-0507~mRNA processing	4	1.0554089709762533	0.3883334442108394	SRSF2, SMNDC1, SRRM1, PQBP1	101	133	5946	1.7705650264274548	0.9999999999788293	0.9593283582065985	0.9017686567142025
UP_KW_BIOLOGICAL_PROCESS	KW-0508~mRNA splicing	3	0.79155672823219	0.5205421923621584	SRSF2, SMNDC1, PQBP1	101	103	5946	1.7146976833605692	0.9999999999999999	1.0	0.9591836734693877
KEGG_PATHWAY	shr03040:Spliceosome	5	1.3192612137203166	0.528950618055389	SRSF2, ACIN1, SMNDC1, U2SURP, PQBP1	181	182	8616	1.3077530204602028	1.0	1.0	0.9707317073170731
Annotation Cluster 55	Enrichment Score: 0.32342964802006435
Category	Term	Count	%	PValue	Genes	List Total	Pop Hits	Pop Total	Fold Enrichment	Bonferroni	Benjamini	FDR
INTERPRO	IPR001841:Znf_RING	8	2.1108179419525066	0.25198008616027556	ZNRF1, MAP3K1, NFX1, TRIM2, KMT2C, MYCBP2, ZNF598, RAD18	378	267	19679	1.5598755523849157	1.0	1.0	0.967409948542024
UP_SEQ_FEATURE	DOMAIN:RING-type	8	2.1108179419525066	0.29899568251443365	ZNRF1, MAP3K1, NFX1, TRIM2, KMT2C, MYCBP2, ZNF598, RAD18	374	268	18475	1.4745789767738846	1.0	1.0	0.9383561643835616
INTERPRO	IPR013083:Znf_RING/FYVE/PHD	11	2.9023746701846966	0.31876041745614714	PHF20L1, FGD3, ZNRF1, PIKFYVE, MAP3K1, MTMR3, TRIM2, KMT2C, MYCBP2, TCF20, RAD18	378	433	19679	1.3225619218690812	1.0	1.0	0.967409948542024
GOTERM_MF_DIRECT	GO:0061630~ubiquitin protein ligase activity	6	1.58311345646438	0.6194807789183692	ZNRF1, NFX1, TRIM2, MYCBP2, ZNF598, RAD18	348	278	18092	1.1220540808732324	1.0	1.0	0.9209401709401709
UP_KW_BIOLOGICAL_PROCESS	KW-0833~Ubl conjugation pathway	4	1.0554089709762533	0.8397286091664196	ZNRF1, TRIM2, MYCBP2, RAD18	101	270	5946	0.8721672167216722	1.0	1.0	0.9591836734693877
SMART	SM00184:RING	4	1.0554089709762533	0.9178248295031598	ZNRF1, TRIM2, MYCBP2, RAD18	261	212	9988	0.7220414949757825	1.0	1.0	0.9845360824742269
Annotation Cluster 56	Enrichment Score: 0.2954441385894716
Category	Term	Count	%	PValue	Genes	List Total	Pop Hits	Pop Total	Fold Enrichment	Bonferroni	Benjamini	FDR
KEGG_PATHWAY	shr05132:Salmonella infection	7	1.8469656992084433	0.4202568514167837	PAK1, JUN, ARHGEF26, AHNAK, ABI1, RIPK1, MAPK14	181	249	8616	1.3382147374026492	1.0	1.0	0.9707317073170731
KEGG_PATHWAY	shr05170:Human immunodeficiency virus 1 infection	6	1.58311345646438	0.4308291634947804	PAK1, JUN, CFL1, NFATC3, RIPK1, MAPK14	181	206	8616	1.386472134313147	1.0	1.0	0.9707317073170731
KEGG_PATHWAY	shr04621:NOD-like receptor signaling pathway	5	1.3192612137203166	0.43526941884121206	JUN, ERBIN, RIPK1, TP53BP1, MAPK14	181	161	8616	1.4783295013897944	1.0	1.0	0.9707317073170731
KEGG_PATHWAY	shr04620:Toll-like receptor signaling pathway	3	0.79155672823219	0.6276126931218938	JUN, RIPK1, MAPK14	181	101	8616	1.413927028061922	1.0	1.0	0.9707317073170731
KEGG_PATHWAY	shr04668:TNF signaling pathway	3	0.79155672823219	0.6737666910357513	JUN, RIPK1, MAPK14	181	110	8616	1.2982420894023103	1.0	1.0	0.9707317073170731
Annotation Cluster 57	Enrichment Score: 0.2945814992601979
Category	Term	Count	%	PValue	Genes	List Total	Pop Hits	Pop Total	Fold Enrichment	Bonferroni	Benjamini	FDR
GOTERM_BP_DIRECT	GO:0045087~innate immune response	6	1.58311345646438	0.36579416596995684	LYN, SRC, RB1CC1, ARHGEF2, SERINC5, PQBP1	361	199	18085	1.5104608917161988	1.0	1.0	0.9953271028037384
UP_KW_BIOLOGICAL_PROCESS	KW-0399~Innate immunity	3	0.79155672823219	0.4264232323901887	ARHGEF2, SERINC5, PQBP1	101	86	5946	2.0536495510016115	0.9999999999991497	0.9691437099777017	0.9109950873790394
UP_KW_BIOLOGICAL_PROCESS	KW-0391~Immunity	4	1.0554089709762533	0.8378723709086673	INPPL1, ARHGEF2, SERINC5, PQBP1	101	269	5946	0.8754094740329053	1.0	1.0	0.9591836734693877
Annotation Cluster 58	Enrichment Score: 0.2014254202634217
Category	Term	Count	%	PValue	Genes	List Total	Pop Hits	Pop Total	Fold Enrichment	Bonferroni	Benjamini	FDR
UP_KW_MOLECULAR_FUNCTION	KW-0238~DNA-binding	16	4.221635883905013	0.31837116705262036	MEF2A, STAT5B, MEF2C, JUN, PHC2, NFIX, CHD9, STAT3, CHTF18, ETV6, ELK3, ZEB2, ZNF618, NUSAP1, RAD18, TMPO	147	683	7673	1.2227766655710601	0.9999985065924273	0.8638347618284995	0.8391537686333996
GOTERM_BP_DIRECT	GO:0006357~regulation of transcription by RNA polymerase II	26	6.860158311345646	0.5100767398827603	RB1, NFIX, KDM3B, WIZ, TCF20, CHD1, HIF1A, ELK3, ZNF609, PPP1R13L, MED1, TSC22D4, STAT5B, JUN, ZFHX3, STAT3, NFATC3, SOX13, IRF2BP2, LOC100921442, SUPT5H, ETV6, PHF20L1, ZEB2, RBL1, HDGFL2	361	1245	18085	1.0462014262034287	1.0	1.0	0.9953271028037384
GOTERM_MF_DIRECT	GO:0000981~DNA-binding transcription factor activity, RNA polymerase II-specific	17	4.485488126649076	0.9674110103492057	MEF2A, STAT5B, MEF2C, JUN, ZFHX3, NFIX, STAT3, NFATC3, SOX13, WIZ, LOC100921442, HIF1A, ETV6, ELK3, ZEB2, NFX1, ZNF516	348	1237	18092	0.7144742099443407	1.0	1.0	0.9674110103492057
GOTERM_MF_DIRECT	GO:0000978~RNA polymerase II cis-regulatory region sequence-specific DNA binding	15	3.95778364116095	0.9956760116315769	MEF2A, STAT5B, MEF2C, JUN, ZFHX3, NFIX, STAT3, NFATC3, SOX13, WIZ, LOC100921442, ELK3, ZEB2, THRAP3, ZNF516	348	1313	18092	0.5939280930745595	1.0	1.0	0.9956760116315769
Annotation Cluster 59	Enrichment Score: 0.18669282569748233
Category	Term	Count	%	PValue	Genes	List Total	Pop Hits	Pop Total	Fold Enrichment	Bonferroni	Benjamini	FDR
UP_SEQ_FEATURE	REPEAT:TPR	3	0.79155672823219	0.5803488641893063	SGTB, NASP, TANC2	374	96	18475	1.5436998663101604	1.0	1.0	0.9383561643835616
INTERPRO	IPR011990:TPR-like_helical_dom_sf	5	1.3192612137203166	0.5852224816744932	SGTB, NASP, DENND4C, TTK, TANC2	378	213	19679	1.2220856000198723	1.0	1.0	0.967409948542024
INTERPRO	IPR019734:TPR_rpt	3	0.79155672823219	0.6682309013497096	SGTB, NASP, TANC2	378	119	19679	1.3124583166599972	1.0	1.0	0.967409948542024
SMART	SM00028:TPR	3	0.79155672823219	0.7893906932821093	SGTB, NASP, TANC2	261	111	9988	1.03427565496531	1.0	1.0	0.9845360824742269
Annotation Cluster 60	Enrichment Score: 0.17105518847540643
Category	Term	Count	%	PValue	Genes	List Total	Pop Hits	Pop Total	Fold Enrichment	Bonferroni	Benjamini	FDR
INTERPRO	IPR020472:G-protein_beta_WD-40_rep	3	0.79155672823219	0.48035215854188906	WDR37, ATG16L2, POC1B	378	84	19679	1.8593159486016628	1.0	1.0	0.967409948542024
INTERPRO	IPR019775:WD40_repeat_CS	4	1.0554089709762533	0.5369770053113991	CHAF1B, WDR37, ATG16L2, POC1B	378	147	19679	1.4166216751250764	1.0	1.0	0.967409948542024
INTERPRO	IPR036322:WD40_repeat_dom_sf	6	1.58311345646438	0.6551660614388778	CDC20, ARHGEF10, CHAF1B, WDR37, ATG16L2, POC1B	378	290	19679	1.0771209633278598	1.0	1.0	0.967409948542024
UP_SEQ_FEATURE	REPEAT:WD	5	1.3192612137203166	0.6823997157796016	CDC20, CHAF1B, WDR37, ATG16L2, POC1B	374	229	18475	1.0785675921817715	1.0	1.0	0.9383561643835616
INTERPRO	IPR001680:WD40_rpt	5	1.3192612137203166	0.7630593389514695	CDC20, CHAF1B, WDR37, ATG16L2, POC1B	378	270	19679	0.9640897511267882	1.0	1.0	0.967409948542024
INTERPRO	IPR015943:WD40/YVTN_repeat-like_dom_sf	6	1.58311345646438	0.7808169630699078	CDC20, ARHGEF10, CHAF1B, WDR37, ATG16L2, POC1B	378	339	19679	0.9214309125813551	1.0	1.0	0.967409948542024
SMART	SM00320:WD40	5	1.3192612137203166	0.9238478752605188	CDC20, CHAF1B, WDR37, ATG16L2, POC1B	261	269	9988	0.7113048184705664	1.0	1.0	0.9845360824742269
Annotation Cluster 61	Enrichment Score: 0.13466038970862038
Category	Term	Count	%	PValue	Genes	List Total	Pop Hits	Pop Total	Fold Enrichment	Bonferroni	Benjamini	FDR
UP_SEQ_FEATURE	DOMAIN:EGF-like	5	1.3192612137203166	0.5650651939322807	ADAM19, NOTCH3, MEGF10, LDLR, LRP6	374	197	18475	1.2537663888813486	1.0	1.0	0.9383561643835616
INTERPRO	IPR000742:EGF-like_dom	5	1.3192612137203166	0.6213507922887338	ADAM19, NOTCH3, MEGF10, LDLR, LRP6	378	223	19679	1.1672835551759317	1.0	1.0	0.967409948542024
SMART	SM00181:EGF	4	1.0554089709762533	0.823992061506889	NOTCH3, MEGF10, LDLR, LRP6	261	170	9988	0.900428217263917	1.0	1.0	0.9845360824742269
UP_KW_MOLECULAR_FUNCTION	KW-0675~Receptor	5	1.3192612137203166	0.9999999999971987	NOTCH3, PDGFRA, LDLR, EDA2R, LRP6	147	1662	7673	0.15703152500470707	1.0	1.0	1.0
Annotation Cluster 62	Enrichment Score: 0.09230542433188721
Category	Term	Count	%	PValue	Genes	List Total	Pop Hits	Pop Total	Fold Enrichment	Bonferroni	Benjamini	FDR
INTERPRO	IPR001806:Small_GTPase	4	1.0554089709762533	0.5772710977525378	RAB12, AGAP1, RAB38, AGAP3	378	156	19679	1.3348935015601682	1.0	1.0	0.967409948542024
SMART	SM00173:RAS	4	1.0554089709762533	0.7328912391449045	RAB12, AGAP1, RAB38, AGAP3	261	145	9988	1.0556744616197649	1.0	1.0	0.9845360824742269
SMART	SM00175:RAB	4	1.0554089709762533	0.8049155730793436	RAB12, AGAP1, RAB38, AGAP3	261	164	9988	0.933370713017475	1.0	1.0	0.9845360824742269
SMART	SM00174:RHO	3	0.79155672823219	0.8786623372300663	RAB12, AGAP1, RAB38	261	138	9988	0.8319173746460103	1.0	1.0	0.9845360824742269
GOTERM_MF_DIRECT	GO:0003924~GTPase activity	4	1.0554089709762533	0.9469720829461141	RAB12, AGAP1, RAB38, AGAP3	348	320	18092	0.6498563218390804	1.0	1.0	0.9469720829461141
GOTERM_MF_DIRECT	GO:0005525~GTP binding	4	1.0554089709762533	0.9859129979183108	RAB12, AGAP1, RAB38, AGAP3	348	409	18092	0.5084450439816767	1.0	1.0	0.9859129979183108
Annotation Cluster 63	Enrichment Score: 0.01756445621977781
Category	Term	Count	%	PValue	Genes	List Total	Pop Hits	Pop Total	Fold Enrichment	Bonferroni	Benjamini	FDR
UP_KW_DOMAIN	KW-0433~Leucine-rich repeat	3	0.79155672823219	0.9509399711573884	LOC116422890, ERBIN, SCRIB	188	250	9980	0.6370212765957446	1.0	1.0	1.0
INTERPRO	IPR001611:Leu-rich_rpt	3	0.79155672823219	0.9511676041055066	LOC116422890, ERBIN, SCRIB	378	246	19679	0.6348883726932507	1.0	1.0	0.967409948542024
INTERPRO	IPR032675:LRR_dom_sf	3	0.79155672823219	0.979256535152975	LOC116422890, ERBIN, SCRIB	378	298	19679	0.5241024821561734	1.0	1.0	0.979256535152975
Annotation Cluster 64	Enrichment Score: 0.005401972612770054
Category	Term	Count	%	PValue	Genes	List Total	Pop Hits	Pop Total	Fold Enrichment	Bonferroni	Benjamini	FDR
INTERPRO	IPR003598:Ig_sub2	3	0.79155672823219	0.9259658984178911	IGSF11, PDGFRA, NEO1	378	220	19679	0.709920634920635	1.0	1.0	0.967409948542024
SMART	SM00408:IGc2	3	0.79155672823219	0.9801601987232113	IGSF11, PDGFRA, NEO1	261	220	9988	0.5218390804597701	1.0	1.0	0.9845360824742269
INTERPRO	IPR003599:Ig_sub	3	0.79155672823219	0.9985546766960451	IGSF11, PDGFRA, NEO1	378	452	19679	0.34553659221800814	1.0	1.0	0.9985546766960451
INTERPRO	IPR013783:Ig-like_fold	8	2.1108179419525066	0.9990550156837913	IGSF11, PDGFRA, TRIM2, MYCBP2, NBR1, NFATC3, FLNC, NEO1	378	926	19679	0.4497697327070977	1.0	1.0	0.9990550156837913
SMART	SM00409:IG	3	0.79155672823219	0.9999314738557312	IGSF11, PDGFRA, NEO1	261	452	9988	0.2539924727901536	1.0	1.0	0.9999314738557312
INTERPRO	IPR007110:Ig-like_dom	3	0.79155672823219	0.9999524311185721	IGSF11, PDGFRA, NEO1	378	640	19679	0.24403521825396823	1.0	1.0	0.9999524311185721
UP_SEQ_FEATURE	DOMAIN:Ig-like	3	0.79155672823219	0.9999751132866326	IGSF11, PDGFRA, NEO1	374	640	18475	0.23155497994652408	1.0	1.0	0.9999751132866326
INTERPRO	IPR036179:Ig-like_dom_sf	3	0.79155672823219	0.9999818970598856	IGSF11, PDGFRA, NEO1	378	692	19679	0.22569731167997062	1.0	1.0	0.9999818970598856
Annotation Cluster 65	Enrichment Score: 0.003936661818078121
Category	Term	Count	%	PValue	Genes	List Total	Pop Hits	Pop Total	Fold Enrichment	Bonferroni	Benjamini	FDR
INTERPRO	IPR013087:Znf_C2H2_type	11	2.9023746701846966	0.9718950764319245	ZNF609, ZEB2, ZNF362, ZFHX3, ZNF618, ZNF638, ZNF516, ZNF318, CHAMP1, WIZ, ZNF598	378	867	19679	0.6605182377962078	1.0	1.0	0.9718950764319245
UP_SEQ_FEATURE	DOMAIN:C2H2-type	9	2.3746701846965697	0.9960508195539367	ZNF609, ZEB2, ZNF362, ZFHX3, ZNF618, ZNF516, ZNF318, CHAMP1, WIZ	374	850	18475	0.5230418370556779	1.0	1.0	0.9960508195539367
INTERPRO	IPR036236:Znf_C2H2_sf	8	2.1108179419525066	0.9963808666225589	ZEB2, ZNF362, ZFHX3, ZNF618, ZNF638, ZNF516, CHAMP1, WIZ	378	827	19679	0.5036115749537756	1.0	1.0	0.9963808666225589
SMART	SM00355:ZnF_C2H2	9	2.3746701846965697	0.9998321425573754	ZEB2, ZNF362, ZFHX3, ZNF618, ZNF638, ZNF516, CHAMP1, WIZ, ZNF598	261	822	9988	0.4189948821209833	1.0	1.0	0.9998321425573754
Annotation Cluster 66	Enrichment Score: 1.6547377162352653E-12
Category	Term	Count	%	PValue	Genes	List Total	Pop Hits	Pop Total	Fold Enrichment	Bonferroni	Benjamini	FDR
UP_KW_DOMAIN	KW-0812~Transmembrane	34	8.970976253298153	0.999999999988978	NOTCH3, DAGLA, MEGF10, TMEM200A, FAF2, MIA2, LOC100926346, ZDHHC8, CHD1, EDA2R, LRP6, FAM171A1, MFSD6, PIEZO1, PCDH1, SLC38A2, LDLR, NEO1, MARK2, TMPO, NDC1, NGFR, SLC12A4, NDFIP1, WDR37, KIDINS220, PCDH7, LEMD3, TEX2, IGSF11, ADAM19, STIM1, SERINC5, PLEC	188	3977	9980	0.45383294368148774	1.0	1.0	1.0
UP_KW_CELLULAR_COMPONENT	KW-0472~Membrane	60	15.8311345646438	0.9999999999995913	APP, DAGLA, NUP107, MEGF10, MTCL1, TMEM200A, FAF2, INPPL1, ZDHHC5, MIA2, LOC100926346, ZDHHC8, EFCAB7, CHD1, EDA2R, MFSD6, PIEZO1, ERC1, ATP7A, NEO1, TMPO, NDC1, PDGFRA, DBNL, WDR37, FNBP1, FRS2, TEX2, ARFGAP3, LEMD3, SYTL2, ADAM19, MELK, STIM1, RAB38, PLEC, NOTCH3, CNP, SLC1A5, NKD1, LRP6, FAM171A1, ZNRF1, PCDH1, SLC38A2, LDLR, MARK2, NGFR, SLC12A4, NDFIP1, KIDINS220, PCDH7, TJP1, IGSF11, SLC4A8…	185	6202	10741	0.5616845481405301	1.0	1.0	0.9999999999995913
UP_SEQ_FEATURE	TRANSMEM:Helical	39	10.29023746701847	1.0	APP, DAGLA, MEGF10, TMEM200A, FAF2, ZDHHC5, MIA2, LOC100926346, ZDHHC8, SLC1A5, CHD1, EDA2R, LRP6, FAM171A1, MFSD6, PIEZO1, ATP7A, PCDH1, SLC38A2, LDLR, NEO1, MARK2, TMPO, NDC1, NGFR, PDGFRA, SLC12A4, NDFIP1, WDR37, KIDINS220, PCDH7, LEMD3, TEX2, IGSF11, ADAM19, SLC4A8, STIM1, SERINC5, PLEC	374	5407	18475	0.3563043153606585	1.0	1.0	1.0
